# Supplementary material for: Development of Scoring Functions for Antibody Sequence Assessment and Optimization
Source: PLoS One. 2013 Oct 21;8(10):e76909. doi: 10.1371/journal.pone.0076909 (PMC3804498; doi:10.1371/journal.pone.0076909)
Supplement: File S1 — Contains the processed antibody sequences that were used to derive the scoring functions. (ZIP) [file pone.0076909.s001.zip]

Archive with 5 entries (5 files):
- human_heavy_trunc.fst
- human_kappa_trunc.fst
- human_lambda_trunc.fst
- murine_heavy_trunc.fst
- murine_kappa_trunc.fst
