# Supplementary material for: Development of Scoring Functions for Antibody Sequence Assessment and Optimization
Source: PLoS One. 2013 Oct 21;8(10):e76909. doi: 10.1371/journal.pone.0076909 (PMC3804498; doi:10.1371/journal.pone.0076909)
Supplement: File S1 — Contains the processed antibody sequences that were used to derive the scoring functions. (ZIP) [file pone.0076909.s001.zip › human_heavy_trunc.fst]

> Cons__00000
RITLKESGPPLVKPTQTLTLTCSFSGFSLS DF VG WIRQPPGKALEWLA IIY DKRYSPSLNT RLTITKDTSKNQVVLVMTRVSPVDTATYFCAH RR DV WGQGITVTIS
> Cons__00001
EVQLVESGGGLVKAGGSLILSCGVSNFRIS AH MN WVRRVPGGGLEWVA SIS YRDYADAVKG RFTVSRDDLEDFVYLQMHKMRVEDTAIYYCAR KG DA WGPGTVVTVS
> Cons__00002
QVQMVESGGGVVQPGRSLRLSCAGSGFTFS SY MH WVRQAPGKGLEWLA IIS NRYYADSVKG RLTISRDNARNMLYLQLNSLRPEDTAVYYCAK RS HY WGQGTLVIVS
> Cons__00003
EVQLVESGAEVKKPGSSVKVSCKASGDTFI RY FT WVRQAPGQGLEWMG RII VAHYAPHLQG RVTITADKSTSTVYLELRNLRSDDTAVYFCAG VY KH WGQGTLVTVS
> Cons__00004
EVQLVESGGGLVQPGGSLRLSCAASGFTIS DY IH WVRQAPGKGLEWVA GIT YTYYADSVKG RFTISADTSKNTAYLQMNSLRAEDTAVYYCAR FV DY WGQGTLVTVS
> Cons__00005
EVQLVESGGEVKQPGQSLKISCKSSGYNFL DS IG WVRQIPGKGLEWIG IIY DAHYSPSFEG QVTMSVDKSISTAYLQWTTLQASDTGKYFCTR LY DL WGQGTMILVS
> Cons__00006
LVQLVESGGGLVKPGGSLRLSCAASGFTFS SY MN WVRQAPGKGLEWVS SIS YIYYADSVKG RFTISRDNAKNSLYLQMNSLRAEDTAVYYCAS GV DY WGQGTLVTVS
> Cons__00007
QVQLQESGSGLVKPSQTLSLTCAVSGGSIT TG WN WIRQPPGKGLEWIG YIY STSYNPSLNG RVTISLDSSKNQFSLKLDSVTAADTAVYYCAK DV DY WGQGTLVTVS
> Cons__00008
EVQLLESGGGLVQPGGSLRLSCAASGFTFS SY MS WVRQAPGKGLEWVS AIS STYYADSVKG RFTISRDNSKNTLYLQMNSLRAEDTAVYYCAK GQ DP WGQGTLVTVS
> Cons__00009
QVQLVQSGAEVKRPGSSVTVSCKASGGSFS TY LS WVRQAPGRGLEWMG GVI ITNYAPRFQG RITITADRSTSTAYLELNSLRPEDTAVYYCAR EG AH WGQGTLVTVS
> Cons__00010
LVQLVESGGGVVQPGRSLRLSCAASGFIFS TY MH WVRQAPGKGLEWVA LIR NKLYADSVKG RFTISRDNSKNTLYLQMNSLRGDDTAVYYCAK FG DY WGLGTLVTVS
> Cons__00011
QVQLQESGPGLVKPSQTLSLTCTVSGGSIS SG WS WIRQPPGKGLEWIG YIY STDYNPSLKS RVTMSVDTSKNQFSLKVNSVTAADTAVYYCAR VS DY WGQGTLVTVS
> Cons__00012
QVQLLQSGAEVKKPGSSVKVSCKASGGTFS SY IS WVRQAPGQGLEWMG GII SANYAQKFQG RVTITADEATSTTYMELSSLRSEDTAVYFCAK GG DV WGQGTTVTVA
> Cons__00013
EVQLVESGGGLVQPGGSLRLSCAASGFNFS SS IH WVRQAPGKGLEWVA YIY YTSYADSVKG RFTISADTSKNTAYLQMNSLRAEDTAVYYCAR YY DY WGQGTLVTVS
> Cons__00014
LVQLVESGGGVVQPGRSLRLSCAASGFTFR TY MY WVRQAPGKGLEWVA VIS KKEYADSVKG RFTVSRDNSRNTIFLQMNSLRVDDTAVYYCAK DG DP WGQGTLVTVS
> Cons__00015
LVQLVESGGGLVKPGGSLRLSCAASGFTFS DY MS WIRQAPGKGLEWVS YIS YTNYADSVKG RFTISRDNAKNSLYLQMNSLRAEDTAVYYCAR DT DP WGQGTLVTVS
> Cons__00016
QEQLVESGGGVVQPGGSLRLSCLASGFTFH KY MH WVRQAPGKGLEWVA LIS RKYHSDSMWG RVTISRDNSKNTLYLQFSSLKVEDTAMFFCAR EA DV WGKGTTVTVS
> Cons__00017
EVQLLESGGGVVQPGRSLRLSCVVSGFTFN NY MH WVRQAPGKGLEWVA VIW NKYYADSVKG RFTISRDNSKNTLYLQMNSLRAEDTAVYYCAR EN DY WGQGTLVTVS
> Cons__00018
EVQLLESGGGLVKPGGSLRLSCAVSGFTFS SY MN WVRQAPGKGLEWVS SIS YIYYADSVKG RFTISRDNAKNSLYLQMNSLRAEDTAVYYCVR GL DY WGQGTLVTVS
> Cons__00019
EVELVESGGGLVQSGGSLRLSCAASGFTFS SY MN WVRQAPGKGLEWVS YIS TIYYADSVKG RFTISRDNAKNSLYLQMNSLRAEDTAVYYCAR YP DV WGQGTTVTVS
> Cons__00020
LVQLVQSGAEVKKPGASVKVSCKASGYTFT SY VN WVRQATGQGLEWMG WMN HTGYAQKFQG RVTMTRNTSISTAYMELSSLRSEDTAVYYCAR DY DP WGQGTLVTVS
> Cons__00021
LVQLVESGGGLVQPGGSLRLSCAASGFTFS DH MD WVRQAPGKGLEWVG RSR TTEYAASVKG RFTISRDDSKNSLYLQLNSLKTEDTAVYYCVG DA EF WGQGALVTVS
> Cons__00022
LVQLVESGGGLVKPGGSLRLSCVASGFAYS DY MS WIRQAPGKGLEWVA SMS AIYYAASVKG RFTISRDNAKRLVFLQMNSLRVDDTATYYCTR AG DF WGQGALVTVS
> Cons__00023
DVKLVESGGGLVKLGGSLKLSCAASGFTFS RY MS WVRQTPEKRLELVA AIN STYYPDTVKG RFTISRDNAKNTLYLQMSSLKSEDTALYYCAR KV DY WGQGTSVTVS
> Cons__00024
EVQLLESGGGLVQPGGSLRLSCAASGFTFH TY MS WVRQAPGKGLEWVS TIS FTYYADSVRG RFTISRDNTKQTLFLHMNSLRADDTAVYYSAT LN NV WGLGTTVTVS
> Cons__00025
EEQLVESGGGVVQPGGSLRLSCLASGFTFH KY MH WVRQAPGKGLEWVA LIS RKYHSDSMWG RVTISRDNSKNTLYLQFSSLKVEDTAMFFCAR EA DV WGKGTTVTVS
> Cons__00026
EVQLVESGGGLVQPGGSLRLSCAASGFNIK DT IH WVRQAPGKGLEWVA RIY YTRYADSVKG RFTISADTSKNTAYLQMNSLRAEDTAVYYCSR WG DY WGQGTLVTVS
> Cons__00027
EVQMLESGGDLVQPGGSLRLSCTASRFSLN NY IS WVRQAPGKGLEWVS KIR YKFYGQSVQG RFIMSRDNSKNTLFLQMNRLRVEDTATYFCVK MS QD WGPGTRVIVS
> Cons__00028
QVQLVQSGAEVKKPGSSVKVSCTSSEVTFS SF IS WVRQAPGQGLEWLG GIS TPNYAQKFQG RVTITADQSTRTAYMDLRSLRSEDTAVYYCAR SP DH WGQGTLVTVS
> Cons__00029
EVQLVESGGNVVQPGGSLRLSCTASGFSFD DS MH WVRQAPGKGLQWVS LIS RTYYADSVKG RFTISRDNSKNSLYLQMNSLKTEDTAFYFCAK DK DG WGKGTTVTVS
> Cons__00030
QVQLVESGGGLIQPGGSLRLSCAASGVTFS TY MN WVRQAPGKGLEWVS YIS TIYYSDSVKG RFTISRDNAKTSLYLQMNSLRVEDTAVYYCAT GY DY WGQGTLVTVS
> Cons__00031
EVRLLESGGGLVQPGGSLKLSCAASGFDYS RY MS WVRQAPGKGLKWIG EIN TINYTPSLKD KFIISRDNAKDTLYLQISKVRSEDTALYYCAR LY DV WGAGTTVTVS
> Cons__00032
VQLLEQSGAEVKRPGASVTISCQASRQDFS GQ IH WVRQAPGQGFEWMG IIN SANYAPKFKG RLTMSRDSSTDTVYMTLTSLTSEDTAVYYCLL QA KH WGQGTLVAVS
> Cons__00033
LVQLVESGGGLVQPGGSLRLSCAASGFTFS SY MS WVRQAPGKGLEWVA NIK EKYYVDSVKG RFTISRDNAKNSLYLQMNSLRAEDTAVYYCAR ED DP WGQGTLVTVS
> Cons__00034
EVQLVESGGNVVQPGGSLRLSCTASGFSFD DS MH WVRQAPGKGLQWVS LIS RTYYADSVKG RFTISRDNSKNSLYLQMNSLKTEDTAFYFCAK DK DG WGKGTTVTVS
> Cons__00035
EVQLVESGGGLVKPGGSLRLTCVASGFTFS DV LN WVRQAPGKGLEWVG RIK TTDYAASVKG RFTISRDDSKNTLYLQMNSLKTEDTAVYSCTT DG DV WGKGTTVTVS
> Cons__00036
LVQLVESGGGVVQPGRSLRLSCAASGFTFS SY MH WVRQAPGKGLEWVA VIW NKYYADSVKG RFTISRDNSKNTLYLQMNSLRAEDTAVYYCAR ES DP WGQGTLVTVS
> Cons__00037
QVQLVQSGAEVKKPGASVKVSCQASGYRFS NF IH WVRQAPGQRFEWMG WIN NKEFSAKFQD RVTFTADTSANTAYMELRSLRSADTAVYYCAR VG DV WGKGTTVIVS
> Cons__00038
QVQLQQWGAGLLKPSETLSLTCAVSGGSFS VD WS WIRQPPGKGLEWIG EIN STNYNSSLKS RVTISIDTSKNQFSLNLSAVTAADTAVYFCAR DR DP WGQGTLVTVS
> Cons__00039
EVQLVESGGGLIRPGGSLRLSCKGSGFIFE NF FG WVRQGPGKGLEWVS GTN DSRYGDSVKG RFTISRDNSNNFVYLQMNSLRPEDTAIYYCAR GT DV WGRGTLVTVS
> Cons__00040
QVQLVQSGAEVVKPGASVKISCKASGYTFT DH IH WVKQNPGQRLEWIG YFS DFKYNERFKG KATLTADTSASTAYVELSSLRSEDTAVYFCTR SL AY WGQGTLVTVS
> Cons__00041
LVQLVESGGGVVQPGTPLRLSCAASGFTFS SY MH WVRQAPGKGLEWVA AIS NKYYTDSVKG RFTISRDNSKNTLYLQTNSLKPDDTAVYYCAR DG TL WGQGTLVTVS
> Cons__00042
QVQLQESGPGLVKPSETLSLTCSVSGDSVT SG WS WIRQPPGQGLEWMG YIY TTSYNPSLKS RLTISEDTSKNQFSLKLSSVTAADTAVYYCAS RI DN WGQGSLVTVS
> Cons__00043
EVQLVESGGGLVQPGGSLKLSCAASGFTFS DS MH WVRQASGKGLEWVG RVR ATAYTASVRG RFTISRDDSKNTAWLQMSSLETEDTAVYYCIR YY VS WGQGTLVTVS
> Cons__00044
VQLLEQSGAEMKRPGASVTISCQASRQTFS GQ IH WVRQAPGQGLEWMG VIN SANYAPSFQG RLSMSRDASTNTVYMKLSSLTSEDTAVYYCLS QA KY WGQGTLVAVS
> Cons__00045
LVQLVESGGGLVQPGGSLRLSCAASGFTFS DH MD WVRQAPGKGLEWVG RSR TTEYAASVKG RFSISRDDSKNSLYLQMNNLKTEDTAVYYCAR NY DY WGQGTLVTVS
> Cons__00046
QVRLVESGGGVVQPGGSLRLSCEGSGFKFG DH IH WVRQAPGEGLQWLT VIS DERYTDSVKG RFTISRDNSKNTMSLQMNNLRPEDMGLYYCAR DG DY WGQGTMVTVS
> Cons__00047
QVQLQESGPGLVKPSETLSLTCTVSGDSIS SY WS WIRQPPGRALEWIG YIY STNYSPSLKS RVTISVDTSKNQFSLRLTSLTAADTAMYYCAR DR DV WGQGTTVTVS
> Cons__00048
QVQLVASGAEVKKPGASVKVSCKASGYTFT SY IS WVRQAPGQGLEWMG WIS DTNYAQNLQG RVTMTTDTSTSTAYMELRNLRSDDTAVYYCAR AP DY WGQGTLVTVS
> Cons__00049
EVQLVESGGGLVQPGGSLRLSCTGSGFTFD NY MH WLRQVPGEGLEWVS GIS DIDYADSVKG RFTISRDDAKKTLSLQMNSLRAEDTAVYYCAR GG DT WGQGTMVTVS
> Cons__00050
QVQLVQSGAEVKKPGASVKVSCKASGYTFT AY IH WVRQAPGQGLEWMG WIN GTDYAQKFQG WVTMTRDTSITTVYMELNRLRSDDTAVYYCAR GP DL WGRGTLVTVS
> Cons__00051
QVQLVQSGAEVKKPGASVKVSCKASGYTFT AY IH WVRQAPGQGLEWMG WIN GTDYAQKFQG WVTMTRDTSITTVYMELNRLRSDDTAVYYCAR GP DL WGRGTLVTVS
> Cons__00052
EVQLVQSGAEVKKPGESLKISCQAFGYGFI NY IE WIRQMPGQGLEWIG LIN YTNYNENFKG QATLSADKSSSTAYLQWSSLKASDTAMYFCAR RF DY WGQGTMVTVS
> Cons__00053
QVQLVQSGAEVKKPGASVKVSCKASGYTFT SH MH WVRQAPGQGLEWMG IIS STTYAQKFQG RVTMTRDTSTSTVYMELSSLRSEDTAVYYCAR HN DV WGQGTMVTVS
> Cons__00054
EVQLVQSGAEVKKPGESLRISCTGSGYSFT NY IS WVRQMPGKGLEWMG RIG YTNYSPSFQG HVSISADKSISTAYLQWSSLKASDTAMYYCAR DD DL WGRGTLLIVS
> Cons__00055
EVQLVESGGGLVQPGGSLRLSCAASGYSFT GH MN WVRQAPGKGLEWVG MIH ETRYNQKFKD RFTISVDKSKNTLYLQMNSLRAEDTAVYYCAR GI DY WGQGTLVTVS
> Cons__00056
QVQLQESGPGLVKPSETLSLTCTVSGGSIS GF WS WIRQPPGKGLEYIG YIY STSYNPSLKS RVSMSVDTSRNQFSLELSSVTAADTAVYYCAR DF DL WGQGTLVTVS
> Cons__00057
QVQLVQSGGQMKKPGESMRISCRASGYEFI DC LN WIRLAPGKRPEWMG WLK AVNYARPLQG RVTMTRDVYSDTAFLELRSLTVDDTAVYFCTR GK EH WGRGTPVIVS
> Cons__00058
LVQLVESGGGVVQPGRSLRLSCAASGFTFS SY MH WVRQAPGKGLEWVA VIS NKYYADSVKG RFTISRDNSKNTLYLQMNSLRAEDTAVYYCAR DP DP WGQGTLVTVS
> Cons__00059
EVQLVESGGGLVQPGGSLRLSCAASGFNIK DT IG WVRRAPGKGEEWVA SIY YTRYADSVKG RFTISADTSKNTAYLQMNSLRAEDTAVYYCAR WG DY WGQGTLVTVS
> Cons__00060
LVQLVESGGGLVQPGGSLKLSCAASGLTVS SN MS WVRQAPGKGLEWVS IIY STYYADSVKG RFTISRDTSKNTLYLQMNSLRAEDTAVYYCVR EI DY WGQGTLVTVS
> Cons__00061
QVQLQESGPGLVKPSETLSLICTVSGYSIS SG WG WIRQPPGKGLEWIG NIY NTHYNPSLKS RLTMSVDTSKNQFSLNLSSVTAADTAVYYCAR RM DY WGQGTLVTVS
> Cons__00062
EVQLLESGGGVVQPGRSLRLSCAASGFSFS SY MH WVRQAPGKGLEWVA VIS NKYFADSVKG RFTISRDNSKKTLYLQMTSLRPEDTAVYFCAN LR DI WGQGTMVTVS
> Cons__00063
EVQLLESGGGLVQPGGSLRLSCAASGFTFS TY MS WVRQAPGKGLEWVS GIV STAYADSVKG RFTISRDNSKNTLYLQMNSLRAEDTAVYYCAG EL DV WGQGTTVTVS
> Cons__00064
EVQLVESGGGLVKPGGSLRLSCVGSGFTFG KA MS WVRQAPGKGLEWVG RIK PDYAAPVKGR FAISRDDSKKTMYLQMNSLRIEDTAVYYCGWD DR DY WGQGTLVIVS
> Cons__00065
QVQLVESGGGLVQPGGSLRLSCAASGFTFS NY LN WVRQAPGKGLEWVS YTS LTGYADSVKG RFTISRDNSKNTLYLQMNSLRAEDTAVYYCAR ER DH WGQGTLVTVS
> Cons__00066
EVQLLESGGGLVQPGGSLRLSCAASGFTFS AY MG WVRQAPGKGLEWVS SIG GTAYADSVKG RFTISRDNSKNTLYLQMNSLRAEDTAVYYCAG EL DV WGQGTTVTVS
> Cons__00067
QVQLVQSGAEVKKPGASVKVSCKASGVTFS SY MH WVRQAPGQRLEWMG WIN NTKYSQKFQG RVTITWDTSTSTAYMELSSLRSEDTAVYYCAR DA DS WGQGHTLVTV
> Cons__00068
LVQLVESGGGVVQPGRALRLSCAASGFTFS SY MY WVRQAPGKGLEWVA VIS NKYYADSVKG RFTISRDNSKNTLFLQMNSLRAEDTAVYYCAR II DY WGQGTLVTVS
> Cons__00069
EVQLLESGGGLVQPGGSLRLSCAASGFTFS RY MW WVRQAPGKGLEWVS YIW NTYYADSVKG RFTISRDNSKNTLYLQMNSLRAEDTAVYYCAS SY DI WGQGTMVTVS
> Cons__00070
LVQLVESGGGVVQPGRSLRLSCTASGFTFR NY MH WVRQAPGEGLEWLA VIS DKYYADSVRG RFTISRDNSENTLYLQMNSLRTEDTALYYCAR VH DP WGQGTLVTVS
> Cons__00071
LVQLVESGGGVVQPGRSLRLSCAASGFTFS SY MH WVRQAPGKGLEWVA VIW NKYYADSVKG RFTISRDNSKNTLYLQMNSLRAEDTAVYYCAR EG DY WGQGTLVTVS
> Cons__00072
QVQLQQSGPRLVKPSQTLSLTCSVSGVSIS SD WS WIRQPPGKGLEWIG YIY SAYYNPSLKS RLTMSLDTSKNQVSLKLSSVTAADTAVYYCAR GV DV WGQGTTVIVS
> Cons__00073
LVQLVESGGGVVQPGRSLRLSCAASGFTFS RY LH WVRQPPGKGLEWVA VIW NKYYADSVRG RFTISRDNSKKMLYLQMYSLRAEDTAVYYCAR AP DY WGQGTLVTVS
> Cons__00074
QVQLVASGAEVNKPGASVKVSCKASGYTFT SY IS WVRQAPGQGLEWMG WIS DTNYAQNLQG RVTMTTDTSTSTAYMELRNLRSDDTAVYYCAR AP DY WGQGTLVTVS
> Cons__00075
EVQLVESGGGLVQPGGSLRLSCAASGFTLS GD IH WVRQAPGKGLEWLG EIS YTDYADSVKG RFTISADTSKNTAYLQMNSLRAEDTAVYYCAR ES DY WGQGTLVTVS
> Cons__00076
EVQLVQSGAEVKKPGATVKISCKASGYTFS DF MY WVRQAPGKGLEWMG LID DTMYAEKFRG RVTITADTSTDTGYLELSSLRSEDTAVYYCAA DP NV WGQGTLVSVS
> Cons__00077
QVQLVESGGGLVQPGGSLRLSCATSGFTFT DY MS WVRQPPGKALEWLG FIR TTEYSASVKG RFTISRDNSQSILYLQMNTLRAEDSATYYCAR DG DY WGQGTSVTVS
> Cons__00078
QVQLVQSGAEVKKPGSSVKVSCKASGYTFT SY MH WVRQAPGQGLEWIG YIN YTEYNQKFKD KATITADESTNTAYMELSSLRSEDTAVYYCAR GG DY WGQGTLVTVS
> Cons__00079
EVQLLESGGGLVQPGGSLRLSCAASGFTFE EY ML WVRQAPGKGLEWVS GIN TTYYADSVKG RFTISRDNSKNTLYLQMNSLRTEDTAVYYCAK PW DY WGQGTLVTVS
> Cons__00080
EVQMLESGGDLVQPGGSLRLSCTASRFSLN NY IS WVRQAPGKGLEWVS KIR YKFYGQSVQG RFIMSRDNSKNTLFLQMNRLRVEDTATYFCVK MS QY WGPGTRVIVS
> Cons__00081
EVQLLESGGGLVQPGGSLRLSCAASGFTFS SY MS WVRQAPGKGLEWVS AIS STYYADSVKG RFTISRDNSKNTLYLQMNSLRAEDTAVYYCAR DL RN WGQGTLVTVS
> Cons__00082
LVQLVESGGGVVRPGRSLRLPCAASGFTFS SN MH WVRQAPGKGLEWLA VIW KKYHADSVRG RFTISRDNYKNILYLQMDSLRAEDTAVYYCAK EV DH WGQGTLVTVS
> Cons__00083
QVQLVESGGGVVQPGRSLRLSCAASGFTFS TY MH WVRQAPGKGLEWVA VIS YKYYADSVKG RFTISRDNSKNTLYLQMNSLRAEDTAVYYCAK DS DY WGQGTLVTVS
> Cons__00084
EVQLVESGGGLVQPGGSLRLSCVASGFTFS SY MN WVRQAPGEGLEWIS NIR DTYYADSVKG RFTVARDNAKNSLYLQMNSLRAEDTAVYYCAR WG DI WGQGTMVTVS
> Cons__00085
EVQLVESGGGLVQPGGSLRLSCAASGFTFN TY MH WVRQTPGRGLAWVS RIN LTTYADSVKG RFIISRHNRETTVYLQMDSLRAEDTGLYYCAR VG DV WGQGTMVHRL
> Cons__00086
QVQLVESGGGVVQPGRSLRLSCAPAGFSLS SY MH WVRQAPGKGLEWVA LLS MKHYAESVKG RFTISRDPSKNTLYLEMDSLRNDDTAVYYCAR AF DL WGQGTMVAVS
> Cons__00087
QVHLDQWGEGLLKPSETLSLTCAIYGTSFS EF WT WIRQTPKKGLEWIG DTD NSNYNPSLKS RITMSVDPSKKQFSLALTSVTDDDMAIYYCGG TT HF WGQGTLVTVS
> Cons__00088
EVQLQQWGAGLLKPSETLSLTCAVYGGSFS DY WS WIRQPPGKGLEWIG EIN STNYNPSLKS RVTISVDTSKNQFSLKLSSVTAADTAVYYCAR PP NY WGQGTLVTVS
> Cons__00089
QVQLVQSGTEVKKPGSSVKVSCKASGGTFS SY IS WVRQAPGEGLEWMG GIT TANYAEKFKG RVTITADESTTTAYMELRSLRSEDTAIYYCAR GS DY WGQGTLITVS
> Cons__00090
EVQLVESGGGLVQPGESLKLSCTASGFSLS NY MT WVRQAPGKGLEWVT NIR EKFYSDSVKG RFTVSRDNARNSLFNSMSLQRVEDTATYYCAR VS DF WGQGTLVSVT
> Cons__00091
EVRLVESGGDLVEPGGSLRVSCEVSGFIFS KA MN WVRQAPGKGLQWVG QIK TIDYAAPVKG RFIISRDDSKSTLYLQMNRLKIEDTAVYYCVG NY DY WGQGTLVTVS
> Cons__00092
LVQLVESGGGLVQPGGSLRLSCAASGFTFS SY MS WVRQAPGKGLEWVA NIK EKYYVDSVKG RFTISRDNAKNSLYLQMNSLRAEDTAVYYCAS RY DY WGQGTLVTVS
> Cons__00093
EVQLVESGGGFVQPGGSLRLSCVASGFRIS SH MH WVRQDPDGRLTWVS RID NPRYADSVKG RFTITRDNAKNMIFMQMDSLTVEDTALYFCAR EP AP WGQGTLVSVS
> Cons__00094
EVQLVESGGSLVKPGGSLRLSCAASGFTFS NY MN WVRQAPGKGLEWIS SIS YIYYADFVKG RFTISRDNATNSLYLQMNSLRAEDTAVYYCVR GR GN WGRGTLVTVS
> Cons__00095
QVQLQQSGPGLVKPSQTLSLTCAISGDNVS SN WI WIRQSPSRGLEWLG RTY FNDYAVSVKS RITINPDTSKNQFSLQLKSVNSEDTAVYYCAR GQ DI WGQGTMVTVS
> Cons__00096
EVQLLESGGGLVQPGGSLRLSCAASGFTLS SY MS WVRQAPGKGLEWVS VIS TTYYADSVKG RFTISRDKSKNTVYLQMNSLRAEDTAVYYCAK GV DH WGQGTLVTVS
> Cons__00097
EVQLVESGGGLVQPGGSLRLSCSASGFTFS SY MH WVRQAPGKGLEYVS AIS STYYADSVKG RFTISRDNSKNTLYLQMSSLRAEDTAVYYCVK DR DI WGQGTMVTVS
> Cons__00098
EVQLVQSGAEVKKPGASVKVSCKASGYTFT DY IN WVRQAPGQGLEWMG WIH DTNYAQKFQG WVTMTRDTAISTAYMEVNGLKSDDTAVYYCAR GG DV WGQGTTVTVS
> Cons__00099
QVQLVQSGAEVVKPGASVKLSCKASGYIFT SY MY WVKQAPGQGLEWIG EIN DTNFNEKFKS KATLTVDKSASTAYMELSSLRSEDTAVYYCTR SD DS WGQGTLVTVS
> Cons__00100
QVQLVQSGAEVKKPGSSVKVSCKASGGTFS NY IN WVRQAPGQGLEWMG NIE TANYAQKFQG RVTITADESTSTAYMELSSLRSEDTAVYYCAR YF DY WGQGTLVTVS
> Cons__00101
LVQLVESGGGVVQPGRSLRLSCAASGFTFS SY MD WVRQAPGKGLEWVA VIS KKYYADSVKG RFTISRDYSKNTLYLQMNSLRAEDTALYYCAR DG DL WGRGTLVTVS
> Cons__00102
LVQLVESGGGLVQPGGSLRLSCAVSGFTFT TY MN WVRQAPGKGLEWVS YIS TKYYADSVKG RFTISRDNAKDSLFLQMHSLRAEDTAVYYCAR QT DY WGQGTLVTVS
> Cons__00103
QVQLQESGGGSVQAGGSLRLSCAASGYTDS RY MA WFRQAPGKEREWVA RIN ITYYADSVKG RFTFSQDNAKNTVYLQMDSLEPEDTATYYCAT DI RY WGQGTQVTVS
> Cons__00104
QVQLQQSGPGLVKPSQTLSLTCAISGDSVS SN WN WIRQSPSRGLEWLG RTY YNDYAVSVNG RITINPDTSKNQFSLQLNSVTPEDTAVYFCAR SI DI WGQGTMVTVS
> Cons__00105
QLQLQESGPGLVKSSETLSLTCTVSGGSIS NT LS WIRQPPGKGLEWIG TIY ITYYNPSLES RVTMSVDMSNNQFSLKLSSVAAADTAVYYCAT HQ DS WGQGTLVTVS
> Cons__00106
QVQLVQSGGGVVQPGGSLRLSCAASGFAFS AY FL WVRQAPGKGLEWVA VIS DEFYADSVKG RVTISRDNSKKTLHLQMNSLRAEDTAVYYCAR DG GK WGQGTLVTVS
> Cons__00107
QVQLQQSGAEVKKPGSSVKVSCKASGGTFS SY IS WVRQAPGQGLEWMG GIT IANYAQKFQG RVTITTDESTSTAYMELSSLRSEDTAVYYCAR DT DV WGQGTTVTVS
> Cons__00108
EVQLVESGGGLVQPGRSLRLSCAASGFTFG DH MH WVRQAPGKGLEWVS GIS DRGYAASVKG RFTISRDNDKNSLYLQMNSLRPDDTALYYCVK DI DV WGQGTAVTVS
> Cons__00109
QVQLVQSGGGVVQPGGSLRLSCAASGFTFS TY MH WVRQAPGKGLEWLT VIS SKYYADSVKG RFTISRDNSKNTLSLQMNSLRAEDTAVYYCVR VC DH WGQGTLVTVS
> Cons__00110
QLQLQESGPGLVKPSETLSLTCTVSGGSIS SS WG WIRQPPGKGLEWIG SIY STYYNPSLKS RVTISVDTSKNQFSLKLSSVTAADTAVYYCAR RK DI WGQGTMVTVS
> Cons__00111
EVQLVQSGAEVRKPGASTKVSCKASGYTFT HY MH WVRQAPGQGLEWMG IIN STTYAQKLQG RVTMTRDTSTSTVYMELSSLRSEDTAVYYCAR DW KY WGQGTLVTVS
> Cons__00112
VQLLEQSGAEVKKPGSSVQVSCKASGGTFS MY FN WVRQAPGHGLEWMG GII TSNYAQKFRG RVTFTADQATSTAYMELTNLRSDDTAVYYCAR DF DF WGQGTLVTVS
> Cons__00113
QVQLQQSGPGLVKPSQTLSLTCVISGDSVS SS WN WIRQSPSRGLEWLA RTY SDDYADSVKS RITINADTSKNQFSLQLHSVTPEDTAVYYCAR DK DL WGRGTLVTVS
> Cons__00114
LVQLVESGGGLVQPGGSLRLSCSGSGFIFS DF MH WVRQAPGKGLEYVA AIS HAFYPDSVKG RFTVSRDNSMNMLYLQMNSLRPEDTAVYYCVK AG SS WGQGTLVTVS
> Cons__00115
QVQLVESGGGLVQPGGSLRLSCAASGFTFN SY IN WVRQAPGKGLEWVS GIA NTLYADSVKG RFTISRDNSKNTLYLQMNSLRAEDTAVYYCAR GL DY WGQGTLVTVS
> Cons__00116
EVQLLESGGDLVQPGGSLRLSCAASGFTFS NY MS WVRQAPGKGLEWVS SIS GTYYTASVKG RFTISRDNSKNTLYLQMNSLRAEDTAVYYCAQ NM AY WGQGTLVTVS
> Cons__00117
LVQLVESGGGLVKPGGSLRLSCAASGFTFS DY MS WIRQAPGKGLEWVS YIS TIYYADSVKG RFTISRDNAKNSLYLQMNSLRAEDTAVYYCAR YK DY WGQGTLVTVS
> Cons__00118
QVQLQESGPGLVKPSETLSLTCTVSGGSIS SH WS WIRQSPGKGLQWIG YIY STNYSPSLKS RVTISVETAKNQFSLKLTSMTAADTAVYYCAR GP DP WGQGTLVTVS
> Cons__00119
LVQLVESGGGLVQPGGSLRLSCAASGFSFS DH MD WVRQAPGQGLEWVG RTK TTEYAASVKG RFTISRDESKNSLYLQMNSLKTEDTAVYYCAR EY DL WGRGTLVTVS
> Cons__00120
QVQLQESGAEVKKPGASVKVSCKASGYTFT SY MH WVRQAPGQRLEWMG WIN NTKYSQKFQG RVTITRDTSASTAYMELSSLRSEDTAVYYCAR VG DY WGQGTLVTVS
> Cons__00121
QVQLVESGGGVVQPGRSLRLSCAASGFTFR NY MH WVRQAPGKGLEWVA LIK NKYYADSVKG RFSISRDNSKNTLYLEMNSLRAEDTAVYYCAR DI DY WGQGALVTVS
> Cons__00122
LVQLVESGGTLVQPGGSLRLSCAASGFTFS RY MN WVRQAPGKGLEWIS YIG VISYSDSVKG RFTISKDNARNSLYLQMNSLRAEDTAVYFCAR GG DS WGQGTLVTVS
> Cons__00123
EVQLVESGAEVKKPGASVKVSCKASGYTFT GY MH WVRQAPGQGLEWMG WIN GTNYAQKFQG WVTMTRDTSISTAYMELSRLRSDDTAVYYCAR AL DI WGQGTMVTVS
> Cons__00124
EVQLVQSGGGVVQPGRSLRLSCSSSGFIFS SY MY WVRQAPGKGLEWVA IIW DQHYADSVKG RFTISRNDSKNTLFLQMDSLRPEDTGVYFCAR DG DY WGQGTPVTVS
> Cons__00125
EAQLLESGGGLVQPGGSLRLSCAASGFTFS SY MN WVRQAPGKGLEWVS VIS TTYYADSVKG RFTISRDNSKNTLYLQMNSLRAEDTAVYYCAR GR DP WGQGTLVTVS
> Cons__00126
QVQLQQWGAGLLKPSETLSLTCAVYFGSFS GH WS WIRQPPGKGLEWIG EIN GTNYNPSLKS RVTTSVDTSKNQFSLKLSSVTAADTAVYYCAR DY LS WGQGTLVTVS
> Cons__00127
QVQLVESGGGVVQPGKSLRLSCAASGFTFS GY MH WVRQAPGKGLEWVA LIS NKYYADSVKG RFTISRDNSKNTLYLQMNSLRAEDTAVYYCAK VK DY WGQGTLVTVS
> Cons__00128
EVQLVESGAEVKKPGASVKVSCKASGYTFT SH MH WVRQAPGQGLEWMG IIS STTYAQKFQG RVTMTRDTSTSTVYMELSSLRSEDTAVYYCAR HN DV WGQGTMVTVS
> Cons__00129
QVLLQQSGPGLVKPSQTLSLTCAISGDTVS SN WD WIRQSPSRGLEWLG RTY YYDYAVSVKS RITINPDTSKNQFYLHLNSVTPEDTAVYYCAR SL HY WGQGTLVTVS
> Cons__00130
EVQLVESGGGLVQPGGSLRLSCAASGFTIN GT IH WVRQAPGKGLEWVG GIY ATYYADSVKG RFTISADTSKNTAYLQMNSLRAEDTAVYYCAK WA DY WGQGTLVTVS
> Cons__00131
LVQLVESGGGLVQPGGSLRLSCAASGFTFS SY MS WVRQAPGKGLEWVA NIK EKYYVDSVKG RFTISRDNAKNSLYLQMNSLRAEDTAVYYCAR QY DY WGQGTLVTVS
> Cons__00132
EIQLEQSGAEVKKSGESLKISCQTSGYSFS DY IG WVRQMPGKGLEWMG IFY DSRYSPSFEG QVTMSADRSTNTAHLQWSSLKPSDTALYYCAR LG DF WGQGTLVTVS
> Cons__00133
QVQLQESGPGLVKPSETLSLTCIVSGGSIT SS WG WVRQPPGKGLEWIG SIY STYYNPSLKR RVTISADTSKNQFSLNMTSVTASDTALYYCVK GI DN WGQGTLVSVS
> Cons__00134
EVQLVESGGGLVQPGGSLKLSCAASGFTFS DS MH WVRQASGKGLEWVG RVR ATAYTASVRG RFTISRDDSKNTAWLQMSSLETEDTAVYYCIR YY VS WGQGTLVTVS
> Cons__00135
QVQLQQWGAGLLKPSETLSLTCAVYGGSFS DY WS WIRQPPGKGLEWIG EIN STNYDPSLKS RVTISVDTSKNQFSLKLSSVTAADTAVYYCAR GG DY WGQGTLVTVS
> Cons__00136
DVKLVESGGGLVKLGGSLKLSCAASGFTFS RY MS WVRQTPEKRLELVA AIN STYYPDTVKG RFTISRDNAKNTLYLQMSSLKSEDTALYYCAR KV DY WGQGTSVTVS
> Cons__00137
EVQLLESGGGVVQPGRSLRLSCAASGFIFS SY MH WVRQAPGKGLQWVA VIS HQYYTDSVKG RFTISRDNSKNTLFLQMNSLRVDDTAVYYCAK GD DY WGQGTLVTVS
> Cons__00138
QVQLQESGPGLVKPSETLSLTCTVSGGSIS SY WS WIRQPPGKGLEWIG YIY TTNYNPSLKS RVTISVDTSKSHFSLKLNSVTAADTAVYYCVR GG DI WGQGTMVTVS
> Cons__00139
EVQLVESGAEVKKPGSSVKVSCKASGGPFR SY IS WVRQAPGQGPEWMG GII TTKYAPKFQG RVTITADDFAGTVYMELSSLRSEDTAMYYCAK HM DV WGKGTTVTVS
> Cons__00140
EVQLVQSGAELKKPGSSVKVSCKASGYIFT SS IN WVKQAPGQGLEWIG RID EVHYNQDFKD KATLTVDKSTNTAYMELSSLRSEDTAVYYCAR GF AD WGQGTLVTVS
> Cons__00141
EVQLVESGGGLVRPGGSLRLSCTVSGFTFS SH MS WVRQAPGKGLEYVA NIS DNSYLDSEKG RFTISRDNAKNPLYLQMNSLRVEDSALYYCAR DM DF WGQGTIVTVS
> Cons__00142
EVQLLESGGGLVQPGGSLRLSCAASGFAFS SY MS WVRQAPGKGLEWVS AIS NTYYADSVRG RFSISRDNAKNTLYLQMNTLRPDDTAVYYCAK ET DY WGQGTLATVS
> Cons__00143
QVQLQQSGPGLVKPSQTLSLTCAISGDSVS SN WN WIRQSPSRGLEWLG RTY YNDYAIFVKS RITINPDTSKNQFSLQLNSVTPEDTAVYYCAR TE DY WGQGTLVTVS
> Cons__00144
QVQLVQSGGGLVKPGGSLRLSCAASGFTFS SY MS WVRQAPGKGLEWVS AIS STYYADSVKG RFTISRDNSKNTLYLQMSSLRAEDTAVYYCAR PY DN WGQGTMVTVS
> Cons__00145
EVQLVESGGGLVQPGGSLRLSCAASGFSFT SS VS WVRQAPGKGLEWVG LIY FNYYADSVKG RFTISANTSKNTAYLQMNSLRAEDTAVYYCAR NA DY WGQGTLVTVS
> Cons__00146
QVQLLESGAELVKPGASVKLSCKASGYTFT SY MH WVKQRPGRGLEWIG MID GTKYNEKFKS KATLTVDKPSNTAYMQLSSLTSEDSAVYYCTR RD DY WGAGTTVTVS
> Cons__00147
EVQLVESGAEVKKSGASVKVSCKASGYTFT SH MH WVRQAPGQGLEWMG IIS STTYAQKFQG RVTMTRDTSTSTVYMELSSLRSEDTAVYYCAR HN DV WGQGTMVTVS
> Cons__00148
QVQLQQWGAGLLKPSETLSLTCAVYGGSFS GY WS WIRQPPGKGLEWIG EIN NTNYNPSLKS RVIISVDTSKNQFSLKLSSVTAADTAVYYCAR VF DY WSQGTLVTVS
> Cons__00149
QVQLQQWGAGLLEPSETLSLTCTVSGGSFS DY WS WIRQPPGKGLEWIG EIS STNYNASLKS RVTISLDTSKKEVSLKLRSVTAADTALYFCAT SL DL WGHGTMVTVS
> Cons__00150
QVQLLESGAELMKPGASVKISCKATGYTFS SF IE WVKQRPGHGLEWIG EIL GTHYNEKFKG KATFTADKSSNTAYMQLSSLTSEDSAVYYCAR GH DY WGQGTSVTVS
> Cons__00151
EVQLVQSGGGLVKPGGSLRLSCAASGFMFS NY MN WVRQAPGKGLEWVS SIS NIDYADSVKG RFAISRDNAKNSLYLQMKSLRAEDTAMYYCAR YY DL WGQGALVTVS
> Cons__00152
EVQLVESGGGLVQPGGSLRLSCAASGFTIS SN IH WVRQAPGKGLEWVA WIT NTDYADSVKG RFTISADTSKNTAYLQMNSLRAEDTAVYYCAR RV DY WGQGTLVTVS
> Cons__00153
EVQLVESGGDLVQPGGSLRLSCVASGFSFS TY MH WVRQAPGKGLVWIS RIN IINYADSVKG RFTISRDNAKNTLYLQMNSLRADDTAMYYCAG AF DY WGHGSRVTVS
> Cons__00154
EVQLVESGGGLVQPGGSLRLSCAASGFNIK DT IH WVRQAPGKGLEWVA RIY YTRYADSVKG RFTISADTSKNTLYLQMNSLRAEDTAVYYCSR WG DV WGQGTLVTVS
> Cons__00155
QVKLLESGGGWIQPGGSLRLSCVASGFTVN NN MT WVRQAPGKGLEWVS VLY NTYYADSVKG RFTIARDNSKNTWYLQMNTLRAEDTAVYYCAR DP DY WGQGTLVTVS
> Cons__00156
QVQLVQSGGTLIQPGGSLRLSCAASGFTFS SS LS WVRQAPGKGLEWVS TSS TIYYTDSVKG RFTVSRDYSRNTVDLQMNSLRAEDTALYYCVK DR GY WGQGTLVTVS
> Cons__00157
QVQLQQSGPRLVEPSQTLSVTCAISGDSVS RN WN WIRQSPSRGLEWLG RTY FNDYADSVKG RITITLDTSENQFSLQVNSVTPEDTAIYFCAT TR DS WGQGILVTVS
> Cons__00158
EVQLVESGGGLVKPGGSLRLSCAASGFTFS SY MN WVRQAPGKGLEWVS SIS YIYCADSVKG RFTISRDNAKNSLYLQMSSLRAEDTAVYYCAR DE DV WGQGTTVTVS
> Cons__00159
EVQLVESGGGLVKPGGSLRLSCAASGFTFS SY MN WVRQAPGKGLEWVS SIS YIYCADSVKG RFTISRDNAKNSLYLQMSSLRAEDTAVYYCAR DE DV WGQGTTVTVS
> Cons__00160
QVQLVESGGGVVQPGGSLRLSCATSGFTLS RY MH WVRQAPGRGPEWVA FIR NKYYADSVKG RFTISKDNSKNTLYLQMSSLRADDTAVYYCSK DP DS WGQGTLVTVS
> Cons__00161
QVQLVQSGAEVKKPGSSVKVSCKASGYTFT TY LH WVRQAPGQGLEWMG WIY HAQYNEKFKG RVTITADKSTSTAYMELSSLRSEDTAVYYCAR SW PY WGQGTTVTVS
> Cons__00162
EVQLVESGGGLVQPGGSLRVSCAASGFTFS SH MH WVRQSPGKGLVWVS RLS RTTYADSVQG RFTISRDNAKNTLFLQMNSLRADDTGVYYCVR GG DY WGQGTLVTVS
> Cons__00163
QVQLQLSGPGLVKPSQTLSLTCAISGDSVS SN WN WIRQSPSRGLEWLG RTY YNDYSVSVKS RISINPDTSKNQFSLQLNSVTPEDTAVYYCAR GG DY WGQGTLVTVS
> Cons__00164
QVQLQQSGPGLVKPSQTLSLTCAISGDSVS SN WH WIRQSPARGLEWLG RTY SNDYAVSVKS RITINPDTSKNQFSLQLNSVTPEDTAVYYCVR GS YG WGQGTLVTVS
> Cons__00165
QVQLVQSGSELKKPGASVKVSCKASGYTFT VF MN WVRQAPGQGLEWMG WIN EATYVEEFKG RFVFSLDTSVSTAYLQISSLKADDTAVYYCAR WD DY WGQGTTVTVS
> Cons__00166
EVQLVESGGGLVQPGGSLRLSCAASGFNVK TG IH WVRQAPGKGLEWVA YIS STSYADSVKG RFTISADTSKNTAYLQMNSLRAEDTAVYYCAR EY DY WGQGTLVTVS
> Cons__00167
QVQLVQSGGGVEQPGGSLRLSCVVSGFMFS RH MN WVRRAPGKGLEWVS YIT TTHYVDSVKG RFTISRDNAKNSLFLQINSLRAEDTAVYYCAR VS DL WGRGTLVTVS
> Cons__00168
QVQLQQSGPRLVKPSQTLSLTCAISGDSVS SN WN WIRQSPSRGLEWLG RTY YNEYAVSVRG RITINPDTSKNQFSLQLNSVTPEDTAVYYCAG GV GR WGQGTLVTVS
> Cons__00169
EVQLVQSGAEVKKPGESLKISCKGSGYSFT NY IS WVRQMPGKGLEWMG FID YTNYAPSFQG QVTISADKSISTAYLQWSSLKASDTAMYYCAR QL DS WGQGTLVTVS
> Cons__00170
EVKLVESGGGLVQPGRSLRLLCAASGFNFD DY MH WVRQAPGKGLEWVS GIN FTAYADSVKG RFTIARDNAKNSMYLQMNNLRVEDTALYYCAK GR DD WGQGTLVTVS
> Cons__00171
LVQLVESGGGVVQPGRSLRLSCAASGFTFR SY MH WVRQAPGKGLEWVA FIW NKYYADSVKG RFTVSRDSAKNTLYLQMGSLRAEDTAVYYCAR DR DY WGQGTLVTVS
> Cons__00172
QVQLVESGGGVVQPGRSLRLSCAASGFTFS SY MH WVRQAPGKGLEWVA VIS NKYYADSVKG RFTISRDNSKNTLYLQMNSLRAEDTAVYYCAK DG DY WGQGTLVTVS
> Cons__00173
AVKLVQAGGGVVQPGRSLRLSCIASGFTFS NY MH WVRQAPGKGLEWVA VIW RTYYGDSVKG RFTISRDNSKRTLYMQMNSLRTEDTAVYYCAR DP DY WGQGVLVTVS
> Cons__00174
EVQLVESGGALVQPGGSLRLSCAASGFSVR GY MQ WVRQGPGKGLVWVS RIS RTEYADSVKG RFTISRDDAKNTLYLQMDSLRAEDTATYYCGR DF PY WGQGTLVTVS
> Cons__00175
EVQLLESGGGLVQPGGSLRLSCAASGFTFS SY MS WVRQAPGKGLEWVS GIS STYYADSVEG RFTISRDNSKNTLYLQMNSLRAEDTAVYYCAN DY DV WGQGTTVTVS
> Cons__00176
EVQLVESGGGLVQPGGSLRLSCAASGFTVS SN MS WVRQAPGKGLEWVS VIY STYYADSVKG RFTISRDNSKNTLYLQMNSLRAEDTAVYYCAR DI GY WGQGTLVTVS
> Cons__00177
QLVESGGGLAKPGGSLRLSCAASGFRFTFN NY MD WVRQAPGQGLEWVS RIS PTWYADSVKG RFTISRENAKNTLFLQMNSLRAEDTAVYYCAS LT DS WGQGVLVTVS
> Cons__00178
EIQLVQSGAEVKKPGSSVKVSCKASGYTFT DY IN WMRQAPGQGLEWIG WID NTKYNEKFKG RATLTVDTSTNTAYMELSSLRSEDTAFYFCAR EK DY WGQGTLVTVS
> Cons__00179
EVQLVESGGGLVQPGGSLKLSCAASGFTFS GS MH WVRQASGKGLEWVG RIR ATAYAASVKG RFTISRDDSENTAYLQMNSLKIEDTAVYYCTR GS DV WGQGTTVTVS
> Cons__00180
EVQLLESGGGLVQPGGSLRLSCAASGFTFS SF MS WVRQAPGKGLEWVS SIS TTYYADSVKG RFTISRDNSKNTLYLQMNSLRAEDTAVYYCAK PF DY WGQGTLVTVS
> Cons__00181
QVQLQQSGPGLVKPSQTLSLTCAISGDSVS SN WN WIRQSPSRGLEWLG TTY YNDYAVSVKS RITINPDTAKNQFSLQLNSVTPEDTAVYYCAR DR AP WGQGTLVTVS
> Cons__00182
EVQLLESGGGLVQPGGSLRLSCAASGFTFN TY MN WVRQAPGKGLEWVS NIS STSYADSVQG RFIISRDNSKNTLFLEMNSLRVEDTAIYYCAK DL DP WGQGTLVTVS
> Cons__00183
LVQLVESGGGVVQPGRSLRLSCAASGFTFS SY MH WVRQAPGKGLEWVA VIS NKYYADSVKG RFTISRDNSKNTLYLQMNSLRAEDTTVYYCAK IV DY WGQGTLVTVS
> Cons__00184
EVQLVESGGGLVQPGGSLRLSCAASGFTIS GY IH WVRQAPGKGLEWVA YIY YTDYADSVKG RFTISADTSKNTAYLQMNSLRAEDTAVYYCAR ED DY WGQGTLVTVS
> Cons__00185
QVQLQQSGAELVKPGASVKLSCTASGFNIK DT MH WVKQRPEQGLEWIG RID NTKYDPKFQG KATITADTSSNTAYLQLSSLTSEDTAVYYCAS YY IY WGQGTTLTVS
> Cons__00186
QVQLQQWGAGLLKPSETLSLTCAVYGGSFN AY WN WIRQSPGKGLEWIG EIN GTNYNPSLKS RVTISVDTSKRQFSLKLTSVTAADTALYYCAR DY AD WGQGTLVTVS
> Cons__00187
QVQLQQWGAGLLKPSETLSLTCAVYGGSFS GY LS WIRQPPGKGLEWIG EIN STNYNPSLKS RVTISVDTSKNQFSLKLSSVTAADTAVYYCAR SY AY WGQGTLVTVS
> Cons__00188
QVQLQESGPGLVRPSQTLSLTCTVSGFTFT DF MN WVRQPPGRGLEWIG FIR TTEYNPSVKG RVTMLVDTSKNQFSLRLSSVTAADTAVYYCAR EG DY WGQGSLVTVS
> Cons__00189
EVQLVESGGGLIQPGGSLRLSCAASGFTVS SN MS WVRQAPGKGLEWVS VIY STYYADSVKG RFTISRDNSKNTLYLQMNSLRAEDTAVLLCKR DL CD WGQGTLVTVS
> Cons__00190
QVSLRESGGGLVQPGRSLRLSCTASGFTFR HH MT WVRQAPGKGLEWVA SLS KTHFADSVKG RFTISRDNSNNTLYLQMDNVRDEDTAIYYCAK AK DL WGRGTLVTVS
> Cons__00191
QVQLVQSGAEVKKPGASVKVSCKASGYTFT GF IN WVRQAPGQGLEWMG WIN NTRYAQKFQG RVTMTRDTSISTAYMELSSLRSEDTAVYYCAR SP DY WGQGTLVTVS
> Cons__00192
QVLLVESGGGVVQPGRSLRLSCVASGFTLN TY MH WVRQAPGKGLEWVA IMW HQYYGDSVKG RFTISRDNSKNTLYLEMSSLRADDTAVYYCAR VA DV WGQGTTVTVS
> Cons__00193
EVQLLESGGGLVKPGGSLRLSCAASGFTLI NY MN WVRQAPGKGLEWVS SIS YIHYADSVKG RFTISRDNAENSLYLQMNSLRAEDTAVYYCVR EG DI WGQGTMVTVS
> Cons__00194
EVQLVESGGGLVQPGGSLRLSCAASGFSIG KS IH WVRQAPGKGLEWVA VIY NTAYADSVKG RFTISADTSKNTAYLQMNSLRAEDTAVYYCAR RL DY WGQGTLVTVS
> Cons__00195
EVQLVESGGGLVQPGGSLTLSCAASGFTFS GS MH WVRQTSGKGLEWLG RIK ATAHAASVKG RFTISRDDSKNTAYLQMNSLKTEDTAVYYCAK MK DY WGQGTLVTVS
> Cons__00196
QVLLQESGPGLVKPSETLSLTCTVSGDSIS SR WG WIRQPPGKGLEWMG SIY SIYYHPSLNS RLTISRDTSKNRFSLKLTSVTAADTAVYFCAR CP DS WGQGILVTVS
> Cons__00197
EVQLQESGPGLVKPSETLSLTCAVSGYSIS SG WG WIRQPPGKGLEWIG SIY STYYNPSLKS RVTISVDTSKNQFSLKLSSVTAADTAVYYCAG LT AN WGQGTLTTVS
> Cons__00198
QVQLVQSGAEVKKAGESLEISCKGSGYTFT DH IA WVRQVPGKGLEWMG MIY DTRYSPSLQG RVTMSADKTLSTAYLQWSRLEASDTAMYYCAR LH HM WGQGTTVTVS
> Cons__00199
QVQLQQWGAGLLKPSETLSLTCAVYGGSFS GY WS WIRQPPGKGLEWIG EIN STNYNPSLKS RVTISVDTSKNQFSLKLSSVTAADTAVYYCAR VV DY WGQGTLVTVS
> Cons__00200
QVQLVESGGGVVQPGRSLRLSCAASGFTFS SF MH WVRQAPGKGLEWVA YIS TIYYADSVKG RFTISRDNSKNTLYLQMNSLRSEDTAMYYCAR MR DY WGQGTLVTVS
> Cons__00201
EVQLVQSGGGVVQPGKSLRLSCAASGFAFS SY MH WVRQAPGKGLEWVA VIS NKYYADSVKG RFTISRDNSKNTLYLQMNSLRAEDTAVYYCAR DR DY WGQGTLVTVS
> Cons__00202
EVQLLESGGGLVQPGGSLRLSCAASGFSFD IY MN WVRQAPGRGLEWVS NIS RTSYSDSVKG RFTISRDNSKNTLFLQMSSLRAEDTALYYCAR DF DP WGQGTLVTVS
> Cons__00203
EVQLLESGGGLVQPGGSLRLSCAASGFSFD IY MN WVRQAPGRGLEWVS NIS TTSYSDSVKG RFTISRDNSKNTLFLQMNSLRAEDTALYYCAR DF DP WGQGTLVTVS
> Cons__00204
QLQLQESGPGLVKPPETLSLTCTVSGGSIS SS WG WIRQPPGKGLEWIG SIY STYYNPSLKS RVTISVDTSKNQFSLKLSSVTAADTAVYYCAR QS DV WGQGTTVTVS
> Cons__00205
QVQLQESGPGLLKPSDTLALTCTVSGGSIT SD WS WIRQPPGRGLDWIG FFY STKYNPSLKS RVTISADTSKNQLSLKLTSVTAADTGVYYCAR HD AS WGQGTRVTVS
> Cons__00206
QVQLQESGPGLVKPSETLSLTCTVSGDSIS SY WS WIRQPPGRALEWIG YIY STNYSPSLKS RVTISVDTSKNQFSLRLSSVTAADTAMYYCAR DR DV WGQGTTVTVS
> Cons__00207
QVQLVESGGGVVQPGRSLRLSCAASGFTFS GY MH WVRQAPGKGLEWVA LIS NKYYADSVKG RFTISRDNSKNTLYLQMNSLRAEDTAVYYCAK VK DY WGQGTLVTVS
> Cons__00208
QVQLVESGGGVVQPGGSLRLSCAASGFTFS AY IH WVRQAPGKGLEWVA VIS KKYCANSVKG RFAISRDKSRNTLYLQMNNLRPEDTATYYCAK GG DY WGQGTLVTVS
> Cons__00209
EVQLLESGGGVVQPGRSLRLSCAASGFTFR SY MH WVRQAPGKGLEWVA ATA NKYYADSVKG RFTISRDNSKNTLFLQMNSLRAEDTAVFYCAR GG DS WGQGTLVTVS
> Cons__00210
QVQLVESGGGLVKPGGSLRLSCAASGFIFS DY MN WIRQAPGKGLEWIS YIS FTNYPDSVKG RFTISRDNDRNSLYLQMSSLRSEDTAVYYCAR GS DF WGQGILVTVS
> Cons__00211
EVQLLESGGGVVQPGRSLRLSCAASGFTFS TY MH WVRQAPGKGLEWVA VIW NKEYADSVKG RFTVSRDNSKNTLYLQMNSLRAEDTAVYYCAR EE DY WGQGTLVTVS
> Cons__00212
EVQLVESGGGVVQPGRSLRLSCAASGFTFS TY MH WVRQAPGEGLEWVA FIT FKYYVDSVKG RFTISRDNSKNTLFLQMNSLRADDTAMYYCAR DL DV WGQGTMVTVS
> Cons__00213
EVQLVESGGGLVQPGRSLRLSCAASGFTFD DY MH WVRQAPGKGLEWVS GIS SIGYADSVKG RFTISRDNAKNSLYLQMNSLRAEDTALYYCAK GY DY WGQGTLVTVS
> Cons__00214
EVQLVESGGGLVQPGRSLRLSCAASGFTFD DY MH WVRQAPGKGLEWVS GIS SIGYADSVKG RFTISRDNAKNSLYLQMNSLRAEDTAVYYCAR GR DI WGQGTTVTVS
> Cons__00215
QVQLQQSGAELVKPGASVKLSCTASGFNIK DT MH WVKQRPKQGLEWIG RID DTKYDPKFQD KATITADTSSKTTYLQLSSLTSEDTAVYYCAS YY IY WGQGTTLTVS
> Cons__00216
EVELVESGGDLVQPGRSLRLSCAASGFIFD DY MH WVRQAPGKGLEWVS GIT NIAYADSVKG RFTISRDNGKNSLFLQMSDLRPEDTALYYCAK DV DS WGQGTLVTVS
> Cons__00217
EVQLVESGGGLIQPGGSLRLSCAASGFTVS SN MS WVRQAPGKGLEWVS VIY STYYADSVKG RFTISRDNSKNTLYLQMNSLRAEDTAVYYCAR GG VY WGQGTLVTVS
> Cons__00218
EVQLVESGGGLVQPGGSLRLSCAASGFIFR NY MH WVRQGPGKGLEWVS RIK DTTYADSVKG RFTISRDNAKNTLHLQMTSLRVEDTALYYCVI IP DA WGKGTTVIVS
> Cons__00219
EVQLVESGAEVKKPGASVRVSCKASGYTFT SY MH WVRQAPGQGLEWMG IFN GTSNAQKFQG RVTMTGDTTTSTAYMELSSLRYEDTAVYYCAR RM DV WGQGTMVTVS
> Cons__00220
QVQLVQSGAEVKKPGASVKVSCKTSGYTFT SY IS WVRQAPGQGLEWMG WIS NTNYAQKFQG RVTMTTDTSTSTAYMELRSLRSDDTAVYYCAR ED LY WGQGTLVTVS
> Cons__00221
EVQLLESGGGVVQHGRSLRLSCAASGFSFS SY MH WVRQAPGKGLEWVS VIS HKNYADSVKG RFTISRDNSKKTLYLQMNSLRPEDTAVYYCAN LR DI WGPGTMVTVS
> Cons__00222
EVQLVESGGGLVQPGGSLRLSCAASGFTFS SY MS WVRQAPGKGLEWVS AIS STYYADSVKG RFTISRDNSKNTLYLQMNSLRAEDTAVYYCAK CS DY WGQGTLVTVS
> Cons__00223
EVQLLESGGGLVQPEGSLRLSCAVSGFTFS SF MT WVRQAPGKGLEWVS AIS STYYAESVKG RFTISRDNSMHTLYLQMNSLRAEDTAVYYCAK GP DY WGQGTLVTVS
> Cons__00224
QVQLQQWGAGLLKPSETLSLTCAVYGGSFS DY WN WIRQSPGKGLTWIG EIN TANYNPSLKS RVAISIDTSKTQFSLRLTSLTAADTALYYCAR NG DY WGQGTLVTVS
> Cons__00225
EVQLLESGGGLVQPGGSLRLSCAASGFTVN NY MS WVRQAPGKGLEWVS TIS TTYYADSVKG RFTYSRDTSKNTLNLQMTSLRAEDTAVYYCAK DL DI WGQGTMVTVS
> Cons__00226
EVQLLESGGGLVQPGGSLRLSCAASGFTFR NT MS WVRQAPGKGLEWVS AIS ITNLADSVKG RFSISRDNSKSTLYLQMNSLRAEDTAIYYCAK DS TD WGQGTLVTVS
> Cons__00227
QLQLQESGPGLVKPSETLSLTCTVSGGSIS SS WG WIRQPPGKGLEWIG SIY STYYNPSLKS RVTISVDTSKNQFSLKLSSVTAADTAVYYCAR LN DI WGQGTMVTVS
> Cons__00228
EVQLVQSGAEVKEPGESLRISCKGSGYSFT SY IG WVRQMPGKGLEWMG IIN DTRYSPSFQG HVTISADKSISTAYLQWSSLKASDTAMYYCAR PS DS WGQGTLVTVS
> Cons__00229
QVYLVESGGGFVNPGGSLRLSCEASGFTFS DY MT WIRQAPGKGLEWIS YIN HTKYADSVKG RFTISRDNAKNLLFLQLSSLRGDDTALYYCAR NI DY WGQGTLVTVS
> Cons__00230
QVHLVESGGGVVQPGRSLRLSCAASGFAFS TY IH WVRQAPGKGLEWVA VIS YKDYADSMKG RFTISRDNSKNTLYLQMNSLRPEDTAVYYCAK NL DV WGQGTTVSVS
> Cons__00231
QVQLMESGGGVVQPGRSLRLSCAASGFAFS SF MD WVRQSPGNGLEWVA GIS NKYYADSVKG RFTISRDNSKNTLYLQMNSLRAEDTAVYYCAK DP DS WGKGTLVTVS
> Cons__00232
ELQLVESGGDLVQPGRSLRLSCTGSGFNFG DY MS WVRQAPGKGLEWVG SIK TTEYAASVKG RFIISRDDSKSVAYLQMNSLTTADTAVYYCTF FG DY WGQGTLVTVS
> Cons__00233
QVQLVESGGGVVQPGRSLRLSCAASGFTFS SF MH WVRQAPGKGLEWVA TIA IKFYADSVRG RFTISRDNSNNTLYLQMNSLRVDDTAAYYCAK DC GH WGKGTLVTVS
> Cons__00234
QVHLVQSGAEVKKPGASLKVSCKVSGYTLT EL IH WVRQAPGKGLEWMG GFD EAINAQKFQG RVTMTEDTSTDTFYMKLSSLRSEDTAVYFCAA GE NY WGQGTVVTIS
> Cons__00235
QVQLQQWGAGLLKPSETLSLTCAVYGGSFS GY WS WIRQSPGKGLEWIG EIN STNYNSSLKS RVTISVDTSKNQFSLKLNSVTAADTAVYYCAR GV DV WGQGTTLTVS
> Cons__00236
QVQLVESGGNLVQPGGSLRLSCAASGFTFG SF MS WVRQAPGGGLEWVA GLS LTHYADSVKG RFTISRDNAKNSVYLQMNSLRVEDTAVYYCAR RS DV WGQGTLVTVS
> Cons__00237
EVHLVESGGGLVQPGGSLRLSCAASGFTVS TN MT WVRQAPGKGLEWVS IIF DTYYADSVKG RFTISRHNSKNTLYLQMNSLRTEDTAVYYCAT LL DN WGQGTLVTVS
> Cons__00238
QVQLVQSGAEVKKPGASVKVSCKASGYTFN GY MH WVRQAPGQGLEWMG WIN GTNYEQNFQG WVTMTRDTSISTAHMELSRLRSDDTAVYYCAR GT DS WGQGTLVTVS
> Cons__00239
EVQLVESGGGLVQPGVSLRLSCRASGFTFS EY MM WVRQVPGKGLVWVS RLT DTNYADFAKG RFTISRDNAKNTMYLQMNSLRADDTAVYYCAR GR DY WGQGTLVTVS
> Cons__00240
EVQLLESGGGVVQPGRSLRLSCAASGFSFS TY MH WVRQAPGKGLEWVS VIS NKNYADSVKG RFTISRDNSKKTLYLQMNSLRPEDTAVYYCAN LR DI WGQGTMVTVS
> Cons__00241
QVHLVQSGGEVKKPWASVKLSCETSGYIFS NY IH WLRQAPGQRLEWMG WIN NTKYSQKFQD RISITSDTSASTAYMELGRLRSNDTAVYYCAR EG DI WGQGTMVTVS
> Cons__00242
EVQLVESGGGLVQPGRSLRLSCTASGFTFG DY MS WFRQAPGKGLEWVG CIR TTEYAASVKD RFTISRDDSQNIAHLQMSSLKSEDTAVYYCTR ND DH WGQGTLVTVS
> Cons__00243
EVQLVESGGGLVQPGGSLRLSCAASGFTFS SY MS WVRQAPGKGLEWVS AIS STYYADSVKG RFTISRDNSKNTLYLQMNSLRAEDTAVYYCAK DI DV WGQGTTVTVS
> Cons__00244
QVQLQQSGPGLVKPSQTLSLTCAVSGDSVS SN WN WIRQSPSRGLEWLG RTY YNDYAVSVNS RIIINVDTSKNQFSLQLNSVTPEDTAVYYCAR DP DS WGQGTLVTVS
> Cons__00245
EVQLVQSGAEVKKPGESLRISCKASGYSFS TY IG WLRQMPGKGLEYMG IVH DTNYSPSFQG QVTFSADKSISTAYLQWSSLKASDTAMYFCAR LG DW WGQGTLVTVS
> Cons__00246
QVQLQQWGAGLLKPSETLSLTCAVYGGSFS GY WS WIRQPPGKGLEWIG EIN STNYNPSLKS RVTISVDTSKNQFSLKLSSVTADTAVYYCARG SR EY WGQGTLVTVS
> Cons__00247
EVQLLESGGGLVQPGGSLRLSCAASGFTFS SY MS WVRQAPGKGLEWVS AIS GTYYADSVKG RFTISRDNSKNTLYLQMNSLRAEDTAVYYCAK DR DY WGQGTLVTVS
> Cons__00248
EVQLVESGGGLVPPGGSLRLSCAASGFTFS HY MH WVRQAPGKGLVWVS LIT TTHYADSVKG RFTISRDNAKNTLYLQMNNLGAEDTAVYFCLR DN DA WGQGALVTVS
> Cons__00249
EVQLVESGAEVQKPGASVKVSCKASGYTFS SY MH CVGQAPGQGLEWMG IIN STSYAQKFQG RVTMTTDTSTSTVYMELSSLRSEDTAVYYCAR GI DI WGQGTMVTVS
> Cons__00250
EVQLVESGGGLVQPGGSLRLSCAASGFTFS SY MS WVRQAPGKGLEWVS AIS STYYADSVKG RFTISRDNSKNTLYLQMNSLRAEDTAVYYCAR DP DV WGQGTLVTVS
> Cons__00251
QVQLVESGGGVVQPGRSLRLSCAASGFTFS TY MH WVRQAPGKGLEWVA VIW NKYYADSVKG RFTISRDNSKNTLYLQMNSLRAEDTAVYYCAR DS DY WGQGTLVTVS
> Cons__00252
EVQLLESGPGLLKPSETLSLTCTVSGGSMI NY WS WIRQPPGERPQWLG HII TTKYNPSLES RITISRDISKNQFSLRLNSVTAADTAIYYCAR VA DV WGSGTAVTVS
> Cons__00253
LVQLVESGGGVVQPGRSLRLSCAASGFTFS SY MH WVRQAPGKGLEWVA VIS NKYYADSVKG RFTISRDNSKNTLYLQMNSLRAEDTAVYYCAR SY DY WGQGTLVTVS
> Cons__00254
QVQLQESGPGLVRPSQTLSLTCTVSGFSLT GY VN WVRQPPGRGLEWIG MIW NTDYNSALKS RVTMLKDTSKNQFSLRLSSVTAADTAVYYCAR ER DY WGQGSLVTVS
> Cons__00255
QVQLVQSGAEVKKPGSSVKVSCKASGGTFS SY FS WVRQAPGQGLEWMG GII TTHYAQKFQD RVTITTDESTRTAYMELHILRSEDTAIYYCAR DQ DV WGQGTTVTVS
> Cons__00256
QVKLVESGGGVVQPGRSLRLSCVTSGFPFS SY MH WVRQGPGRGLEWVA TIG KKQYVDSVVG RFTVSRDNARNILYLQMNNLRVADTAVYYCAS DM DY WGQGTLDMGL
> Cons__00257
QVQLQQWGAGLVKPSETLSLTCAVFGGSFS GY WS WIRQPPGRGLEWIG EIN STNYKTSLKS RVTISLDTSKNLFSLKLSSVTAADTAVYYCAR GL DV WGQGTTVTVS
> Cons__00258
EMQLVESGGGLVQPGESLKLSCAASGFSFS GS IH WVRQASGRGLEWVG RSR MTSYAPSIKG KFIISRDDSSNMLYLQMNNLKTEDTAVYFCTR NF GP WGQGTLVTVS
> Cons__00259
EVKLQQSGPELVKPGASVKISCKASGYSFT SY IH WVKQRPGQGLEWIG WVF NTKYNEKFKG KATLTADTSSSTAYMQLSSLTSEDSAVYFCAR GN AY WGQGTLVTVS
> Cons__00260
EVKLQQSGPELVKPGASVKMSCKASGYTFT SY MH WVKQKPGQGLEWIG YIN DTNYNEKFKG KATLTSDKSSSTAYMELSSLTSEDSAVYYCAR ED GY WGQGTTLTVS
> Cons__00261
QLQLQESGPGLVKPSETLSLTCAVSGGSIS NN WS WIRQPPGKGLEWIG LIS GSTDYNPSLK SRVTISTDTSKNQFSLKLSSVTAADTAVYYCA RI DS WGQGVVVTVS
> Cons__00262
EVQLVESGGGLVQPGGSLRLSCAASGFTFN SY MS WVRQVPGKGLEWVA NIK EKYSVDSVKG RFTISIDNAKNSLYLQMNSLRAEDTAVYYCAR GD DV WGQGGITMIV
> Cons__00263
QITLKESGPTLVNPTQTLTLTCIVSGSSLS AR VG WLRQPPGKALEWLA LIY DRRYSPSLEG RLTITKDTSKNQVVLTMTNMEPVDTATYYCAH RH DP WGPGIPVTVS
> Cons__00264
QVQLQQWGAGLVKPSETLSLTCAVFGGSFS SF VS WIRQPPGRGLEWIG RMW YTAYNSALKS RVTISLDTSKNLFSLKLSSVTAADTAVYYCAR DL DF WGQGTTVTVS
> Cons__00265
EVQLVESGGGLVEPGGSLRLSCAGAGFTFS RY LN WVRPAPGKGLEWVS SIS YIYYAASVKG RFTISRDNARNSLSLQMNSLRAEDTAVYYCAR ST DM WGQGTMVTVS
> Cons__00266
EVQLLESGGGVVQPGRSLRLSCAASGFSFS SY MH WVRQAPGKGLEWVS VIS HKNYADSVKG RFTISRDNSKKTLYLQMNSLRPEDTAVYYCAN LR DI WGPGTMVTVS
> Cons__00267
EVQLVESGAEVKKPGESLKISCKGSGYNFS TY IA WVRQMPGKGPEWMG IIY DTRYSPSFQG QVTISADKSMTTAYLQWSSLKASDTAMYYCAR RF DY WGQGTLVTVS
> Cons__00268
QVQLQQSGPGLVKPSQNLSVTCAISGDSVS SN WN WIRQSPSRGLEWLG RTY YYDYGVSVRG RITINPDTSKNQFSLQLKSVTPDDTAVYYCAR DA DV WGKGTTVTVS
> Cons__00269
QVQLQQWGAGLLKPSETLSLTCAVYGGSFS GY WS WIRQPPGKGLEWIG EIN STNYNPSLKS RVTISVDTSKNQFSLKLSSVTAADTAVYYCAR GS GY WGQGTLVTVS
> Cons__00270
QVQLHESGPGLVKPSQTLSLSCSVSGDSIS RS WI WIRQHPVKGLEWIG YIT ATYYNPSLKR RLSMSVDTSQNNFSLRLTSMTAADTAVYYCAM ST NY WGHGILVTVS
> Cons__00271
EVQLLESGGGLVQPGGSLRLSCAASGFRIS DE MG WVRQAPGKGLEWVS SIY STYYADSVKG RFTISRDNSKNTLYLQMNSLRAEDTAVYYCAS AL GF WGQGTLVTVS
> Cons__00272
EVQLVQSGAEVKKPGSSVKVSCKASGGTFS NY IN WVRQAPGQGLEWMG GII IAHYAQRFQG RVSITADESTSTAYMELSSLRSEDTAVFYCAS PY DL WGRGTLVTVS
> Cons__00273
EESGTEFKPPGSSVKVSCKASGGTFGDYAS NY IS WVRQAPGQGLEYIG GIT SADYAQKFQG RVTISADRFTPILYMELRSLRIEDTAIYYCAR ER DF WGQGTRVFVS
> Cons__00274
EVQLLESGGGLVQPGGSLRLSCAASGFTFS SY MS WVRQAPGKGLEWVS AIS STYYADSVKG RFTISRDNSKNTLYLQMNSLRAEDTAVYYCAK DR DV WGQGTTVTVS
> Cons__00275
QVQLLESGAEVKKPGSSVKVSCKASGDTFI RY FT WVRQAPGQGLEWMG RII VAHYAPHLQG RVTITADKSTSTVYLELRNLRSDDTAVYFCAG VY KH WGQGTLVTVT
> Cons__00276
QVQLVQSGAEVKRPGAAVKVSCKASGYRFT GH MH WVRQAPGQGLEWMG WIN GTSYAQKFQG RVTMTRDTSISTAYMEMTRLRYDDTAVYYCAA GG NI WGQGTTVTVS
> Cons__00277
QVQLVESGGGVVQPGRSLRLSCAASGFTFS SY MH WVRQAPGKGLEWVA VIW NKYYADSAKG RFTISRDNSKNTLFLQMNSLRAEDTAVYYCAR DK DI WGQGTMVTVS
> Cons__00278
EVQLVQSGAEVKKPGESLRISCKGSGYSFT SY IS WVRQMPGKGLEWMG RID YTNYSLSFQG HVTISADKSISTAYLQWSSLKASDTAMYYCAR RG IF WGQGTLVTVS
> Cons__00279
EVQLLESGGGLVQPGGSLRLSCAASGFTFS SY MS WVRQAPGKGLEWVS AIS STYYADSVKG RFTISSDNSKNTLYLQMNSLRAEDTAVYYCAR DR DV WGKGTTVTVS
> Cons__00280
EVQLVESGGGLIQPGGSLRLSCAASGFTFS SY MH WVRQAPGKGLVWVS RIK STNYADSVKG RFTISRDNAKNTLSLQMNSLRVEDTAVYYCAR GG DY WGQGTLATVS
> Cons__00281
QVQLVESGGGLVQPGGSLRLSCAASGFTFS SF MT WVRQAPGKGLECVA NIK EKYYVDSVKG RFTISRDNAKNSLFLQMNSLRVEDEAVYYCAR FY DP WGQGTQVTVS
> Cons__00282
EVQLLESGGGVVQPGRSLRLSCAASGFTFS SY MR WVRQAPGKGLEWVA VVY NKHYSDSVKG RFTISRDNSKNTLYLQMDSLRAEDTAVYYCAR ER DV WGPGTTVTVS
> Cons__00283
QVQLQESGPGLVKPSQTLSLTCTVSGGSIS SG WS WIRQHPGKGLEWIG YIY STYYNPSLKS RVTISVDTSKNQFSLKLSSVTAADTAVYYCAR GV DY WGQGTLVTVS
> Cons__00284
EVQLMESGGGLVKPGGSLRLSCATSGFTFT NA MN WVRQAPGKGLEWVG HIK TTEYAAPVKG RFTISRDDSKSTLFLQMNNLKTEDTAVYYCAA LW GY WGQGTLVTVS
> Cons__00285
EVQLVESGGGLVKPGGSLRLSCAASGFTFS NA MS WVRQAPGKGLEWVG RIK TTDHAAPVKG RFTISRDDSKNTLYLQMNSLKTEDTAVYYCTT DS KD WGQGTLVTVS
> Cons__00286
QVQLVESGGGVVQPGRSLRLSCAASGFTFS SY LH WVRQAPGKGLEWVA VIS NKYYADSVKG RFTISRDNSKNTLYLQMNSLRAEDTAVYYCAR DP DY WGQGTLVTVS
> Cons__00287
QVQLQESGPGLVKPSQTLSLTCNVSGVSIS NE WS WIRQPPGKALEWIG YVY GASYNPSLKS RLTLSVDRSRNQVSLSLTSATAADTAVYYCAR AV DR WGQGTLVTVS
> Cons__00288
EVQLVESGGGVVQPERSLRLSCAASGFTFS KY MH WVRQAPGKGLEWVA VIS NKNYEDSVKG RFTITRDNSKKLLYLQMNSLRVEDTAVFYCAK AA DV WGKGTTVTVS
> Cons__00289
QVQLEQSGAEMKRPGASVKVSCQASGYRFT TF IS WVRQAPGQGLEWMA WMH RTGYAPNFQG RITVTRDTSTNTAYMELSGLTSDDTATYYCAR VS DV WGQGTAVTVS
> Cons__00290
QVQLVESGGGLVKPGGSLRLSCAGSGFTFS DY MS WIRQAPGKGLEWVS SLS AIYYAESVKG RFTISRDNAKNSLFLQMNSLRAEDTAVYYCAR DP DV WGQGTTVTVS
> Cons__00291
EVQLVESGGGLVQPGGSLKLSCTASGFTFS DS MH WVRQASGKGLEWVG RVR ATSYSASVRG RFTISRDDSKNTAWLQMSSLETEDTAVYYCIR YY VS WGQGTLVTVS
> Cons__00292
LVQLVESGGGVVQPGRSLRLSCAASGFTFS SY MH WVRQAPGKGLEWVA VIW NKYYADSVKG RFTISRDNSKNTLFLQMNSLRAEDTGVYYCAG EL DY WGQGTLVTVS
> Cons__00293
EVQLVESGGGLVQPGGSLKLSCAASGFTFS DS MH WVRQASGKGLEWVG RVR ATAYTASVRG RFTISRDDSKSTAWLQMSSLETEDTAVYYCIR YY VS WGQGTLVTVS
> Cons__00294
QVQLQQWGAGLLKPSETLSLTCAVYGGSFS GY WS WIRQPPGKGLEWIG EIN STNYNPSLKS RVTISVDTSKNQFSLKLSSVTAADTAVYYCAR VG DV WGKGTTVTVS
> Cons__00295
QVQLEESGGGVVRPGRSLRLSCAASGFTFD QY IH WIRQAPGKGLEWVT VIS EQHYAASVKG RFTVSRNNSNNTLSLQMNSLTTEDTAVYYCVR GD DY WGQGVLVTVS
> Cons__00296
EVQLLESGGGLVQPGGSLRLCCPASGFTFS SF MS WVRQAPGKGLEWVS GVS ITYYADSVKG RFTISRDNSKNTLYLQLNSLRVDDTAVYYCAK DW DY WGQGTLVTVS
> Cons__00297
QVQLQQSGPGLVKPSQTLSLTCAISGDSVS SN WN WIRQSPSRGLEWLG RTY YNGYAVSVKS RITINPDTSKNQFSLQLNSVTPEDTAVYYCVS GT DY WGQGTLVTVS
> Cons__00298
EVQLVQSGAEVRKPGESLKISCKGPGYRFT SY IG WVRQMPGKGLEWMG IIY DTRYSPSPQG QVIISADKSINTAYLKWSSLRASDTAMYYCAR LP DV WGQGTTVTVS
> Cons__00299
QVQLQESGPGLVKPSQTLSLTCTVSGGSIS SG WS WIRQPAGKGLEWIG RIY STNYNPSLKS RVTISVDTSKNQFSLKLSSVTAADTAVYYCAS TV DP WGQGTLVTVS
> Cons__00300
EVQLVQSGAEVKKPGESLKISCKVSGYFFT TY IG WVRQMPGKGLEYMG IIY DTRYSPSFQG QVTISADKSISTAYLQWSSLKASDTAMYYCAR GG DY WGQGTLVTVS
> Cons__00301
EVQLVQSGAEVKKPGESLKISCKGSGYSFS NY IA WVRQMPGKGLEWMG IIY DTRYSPSFQG QVTISADKSISTAYLQWSSLKASDTAMYYCAR QG DY WGQGTLVTVS
> Cons__00302
QVQLVESGGGVVQPGRSLRLSCAASGFTFS SY MH WVRQAPGKGLEWVA VIS NKYYADSVKG RFTISRDNSKNTLYLQMNSLRAEDTAVYYCAK DQ DV WGQGTTVTVS
> Cons__00303
EVQLLDSGGGLVQPGGCLRLSCAASGFTFS SC MS WVRQAPGKGLEWVS AIS STYYADSVKG RFTISRDKSKNTLYLQMNSLRAEDTAVYYCAK GG YA WGQGTLVTVS
> Cons__00304
LVQLVESGGGVVQPGRSLRLSCAASGFTVM SY VH RVRQAPGKGLEWVA VIS NKYYADSVKG RFTISRDNSKNTLYLQMNSLRAEDAAVYYCAK DR DY WGQGTLVTVS
> Cons__00305
EVQLLESGGGVVQPGRSLRLSCEASKFTLY NY MH WVRQAPGKGLEWVA FIW NKYYEDSVKG RFTVSRDNSKNTLYLQMNSLRAEDTAVYYCAR EG DV WGQGTTVTVS
> Cons__00306
QVQLVQSGAEVKKPGSSVKVSCKTSGGSFS SH IN WVRQAPGQGLEWMG GII TANYAQKFQG RVTITADESTSTTYMELSSLTSDDAAVYYCAR SI FY WGQGTLVTVS
> Cons__00307
EVQLLESGGGVVQPGRSLRLSCAVSGFTLT NY MH WVRQAPGKGLEWVA HVW KTEYADSVKG RFAVSRDKSKNTLFLQMNSLTAEDTAIYYCAR ER DR WGQGTLVTVS
> Cons__00308
EVQLLESGGGVAQPGRSLRLSCVASGFSLR SY MH WVRQAPGKGLEWVA DIW NKDYADSVKG RFTISRDNSKNTLYLQMNSLRAEDTAVYYCAR DW DI WGQGTMVTVS
> Cons__00309
QVQLQESGPGLVKPSETLSLTCTVSGGSIS SY WS WIRQPAGKGLEWIG RIY STNYNPSLKS RVTMSVDTSKNQFSLKLSSVTAADTAVYYCAR GW DY WGQGTLVTVS
> Cons__00310
EVQLVESGGGLVKPGGSLRLSCAASGFTFS YY MN WVRQAPGKGLEWVS SIS FIYYAHSVRG RFTISRDDAKNSLYLQMNSLRAEDTAVYYCAR DS DF WGQGTMVTVS
> Cons__00311
QVQLQESGGGVVQPGRSLSLSCAASGFTFS SY MH WVRQAPGKGLEWVA VIS NKYYADSVKG RFTISRDNSKNTLYLQMNSLRAEDTAVYYCAR AR DV WGKGTTVTVS
> Cons__00312
QVQLVQSGAEVKKPGESLKISCKGSGYSFT SY IG WVRQMPGKGLEWMG IIY DTRYSPSFQG QVTISADKSISTAYLQWSSLKASDTAMYYCAR RR DL WGRGTLVTVS
> Cons__00313
QVQLQQSGPGLVKPSQTLSLTCAISGDSVS SN WN WIRQSPSRGLEWLG RTY YSDYAVSVKS RITINSDTSKNQFSLQLNSVTPEDTAVYYCAK SG DY WGQGTLVTVS
> Cons__00314
LVQLVESGGGLVKPGGSLRLSCVASGFAYS DY MS WIRQAPGKGLEWVA SMS AIYYAASVKG RFTISRDNAKRLVFLQMNSLRVDDTATYYCTR AG DL WGQGALVTVS
> Cons__00315
EVQLLESGGGLVQPGGSLRLSCAASGFTFS TH II WVRQAPGKGLEWVS SIS STYYADSVKG RFTISRDNSKSTLYLQMNSLRAEDTAVYYCAA RL DY WGQGTLVTVS
> Cons__00316
QVQLVESGGGLVKPGGSLRLSCAASGFIFG DH MS WIRQAPGKGLEWIS YIG TIYYADSVWG RFTISRDNAKNSLFLQMNNLRAEDTAVYYCVR DG LV WGQGTTVTVS
> Cons__00317
QVQLQQWGAGLLKPSETLSLTCAVSGGSFS VD WS WIRQFPGKGLEWIG EIN STNYKSSLKS RVTISIDTSKNQFSLNLSAVTAADTAVYFCAR DR DP WGQGTLVTVS
> Cons__00318
QVQLLESGAEVKKPGASVKLSCKASGFNFI RY MH WVRQAPGQGPEWMG VIN TTSYAEKFQG RVTMNRDTSTSTVYMEMNNLRSEDTAVYYCAA TY DY WGQGTLVTVS
> Cons__00319
QVQLVESGGGVVQPGRSLRLSCAASGFTFS SY MH WVRQAPGKGLEWVA VIS NKYYADSVKG RFTISRDNSKNTLYLQMNSLRAEDTAVYYCAR RG DY WGQGTLVTVS
> Cons__00320
EVQLLESGGGLVQPGGSLRLSCVASGFTFK NY MS WVRQAPGRGLEWVS GIG QTFYPDSLRG RFTISRDNTRNTLSLQVNSLRAEDTAMYYCVK GR DY WGQGTLVTVS
> Cons__00321
QVQLQQSGPGLVKPSQTLSLTCAISGDSVS SN WN WIRQSPSRGLEWLG RTY YNDYAESVKS RIGINPDTSKNQFSLQLNSVTPEDTAVYYCAR DN DY WGQGTLVSVS
> Cons__00322
QVQLQESGPGLMKPSETLSLTCSVSVDFIN GY WS WIRQPAGRGLEWIG RIQ DANYNPSLKS RVTMSVDTSESQFSLRLSSVTAADTGVYYCAR DS DV WGKGITVTVS
> Cons__00323
QVQLVQSGAEVKKPGASVKVSCKASGYTFT SY MH WVRQAPGQGLEWMG NIY GTNYAEKFKN RVTMTRDTSISTAYMELSRLRSDDTAVYYCAR SG DY WGQGTLVTVS
> Cons__00324
QVQLEESGGGVVRPGRSLRLSCAASGFTFD QY IH WIRQAPGKGLEWVT VIS EQHYAASVKG RFTISRNNSNNTLSLQMNSLTTEDTAVYYCVR GD DY WGQGVLVTVS
> Cons__00325
EVQLLESGGGVVQPGRSLRLSCAASGFTFS SY MH WVRQAPGKGLEWVA VVY NKHYSDSVKG RFTISRDNSKNTLYLQMDSLRAEDTAVYYCAR ER DV WGPGTTVTVS
> Cons__00326
QVQLVQSGTEVKKPGSSVKVSCKASGGTFS SY IS WVRQAPGEGLEWMG GIT TANYAEKLQG RVTITADESTSTAYMELSSLRSEDTAVYYCAR GS DY WGQGTLITVS
> Cons__00327
EVQLLESGGGLVQPGGSLRLSCAASGFTFS NS MS WVRQAPGKGLEWVS VIS STYYADSVKG RFTISRDNSKNMLYLQMNSLRAEDTALYYCAK LA GW WGQGTLVTVS
> Cons__00328
QVQLVQFGAEVKKPGSSVKVSCKASGGTFS SY IS WVRQAPGQGLEWMG GII TANYAQKFQG RVTITADKSTSTAYMELSSLRSEDTAVYYCAR GE DV WGQGTTVTVS
> Cons__00329
QVQLVQSGAEVKKPGASVKVSCEASGYTFT GH MH WVGQAPGQGLEWMG WIN GTNYAQKFQG RVTITRDTSINTAYMELSRLRSDDTAVYYCAR AS DY WGQGTLVTVS
> Cons__00330
EVQLLESGGGLVQPGGSLGLSCAASGFTFS SY MS WVRQAPGKGLEWVS AIS STYYADSVKG RFTISRDNSKNTLYLQMNSLRAEDTAVYYCAV DT DY WGQGTLVTVS
> Cons__00331
QITLKESGPTLVNPTQTLTLTCIVSGSSLS AR VG WLRQPPGKALEWLA LIY DAGYSPSLEG RLTITKDTSKNQVVLTMTNMEPVDTATYYCAH RH DP WGPGTLVTVS
> Cons__00332
LVQLVESGGGVVQPGRSLRLSCAASGFTFS SY MH WVRQAPGKGLEWVA VIS NKYYADSVKG RFTISRDNSKNTLYLQMNSLRAEDTAVYYCAR EG DY WGQGTLVTVS
> Cons__00333
QITLKESGPTLVNPTQTLTLTCIVSGSSLS TR VG WLRQPPGKALEWLA LIY DARYSPSLEG RLTITKDTSKNQVVLTMTNMEPVDTATYYCAH RH DP WGQGTLVTVS
> Cons__00334
QVQLVQSGAEVKKPGSSVKVSCKASGGTFS SY IS WVRQAPGQGLEWMG GII TANYAQKFQG RVTITADESTSTAYMELSSLRSEDTAVYYCAR GY NK WGQGTLVTVS
> Cons__00335
QITLKESGPTLVKPSQTLTLTCSVSGSSLS TS VG WLCQPPGKALEWLA LIY DARYNPSLEG TLTITKDTSKHQVILTMTDMDPVDTATYYCAH RH DP WGQGTLVTVS
> Cons__00336
QITLKESGPTLVKPTQTLTLTCTVTGSSLS TS VG WLRQPPGKALEWLA LIY DRRYSPSLEG RLTITPDTSKNQVVLTMTNMDPVDTATYYCAH RH DP WGQGTPVTVS
> Cons__00337
QITLKESGPTLVKPTQTLTLTCTVTGSSLS TS VG WLREPPGKALEWLA LIY DGRYSPSLEG RLTITKDTSKNQVVLTMTNMDPVDTATYYCAH RH DP WGQGTPVTVS
> Cons__00338
EVQLLESGGGLVKPGGSLRLSCAASGFTFS SY MH WVRQAPGKGLEWVS SIS YIYYADAVKG RFTISRDNAKNSLYLQMNSLRAEDTAVYYCAR DS DV WGQGTTVIVS
> Cons__00339
QITLKESGPTLVKPTQTLTLTCTVSGSSLS TR VG WLRQPPGKALEWLA LIY DRRYSPSLEG RLTITKDTSKNQVVLTMTNMDPVDTATYYCAH RH DP WGQGTLVTVS
> Cons__00340
QITLKESGPTLVKPTQTLTLTCTVTGSSLS TS VG WLRQPPGKALEWLA LIY DRRYSPSLEG RLTITKDTSKNQVVLTMTNMDPVDTATYYCAH RH DP WGQGTLVTVS
> Cons__00341
QITLKESGPTLVKPTQTLTLTCTVSGSSLS TS VG WLRQPPGKALEWLA LIY DSRYSPSLEG RLTITKDTSKNQVVLTMTDMDPVDTGTYYCAH RH DP WGQGTLVTVS
> Cons__00342
QITLKESGPTLVKPTQTLTLTCTVSGSSLS TS VG WLRQPPGKALEWLA LIY DSRYSPSLEG RLTITKDTSKNQVVLTMTDMDPVDTGTYYCAH RH DP WGQGIPVTVS
> Cons__00343
EVQLVQSGAEVKKPGESLRISCKGSGYSFT NF IS WVRQMPGKGLEWMG RID YINYSPSFQG HVTISADKSISSAYLQWSSLKASDTAIYYCAG GP DF WGQGTLVTVS
> Cons__00344
QVQLRESGPGLVKPSEALSLTCNVSGGSVS SR WS WIRQPPGKRLEWIG YIY STNYNPSVES RVTISIDTSSNEFSLRLTSVTAADTAVYYCAR SS DY WGQGILVTVS
> Cons__00345
EVQVWESGGGLVQPGGSLRLSCATSGFTFS SY MS WVRQAPGKGLEWVS SLS YTYYADSVKG RFTISRDNSKSTVYLQMNSLRAEDTAVYYCTK RS GV WGQGTTVTVS
> Cons__00346
QVQLVQSGAEVKKPGASVKVSCKASGYTFT GY IH WVRQAPGQGLEWMG WIN GTNYAQKFQG WVTMTRDTSISTAYMELSRLRFDDTAVYYCAR AE DI WGQGTMVTVS
> Cons__00347
EVQLVESGGGLVKPGGSLRLSCAASGFTFS SY MN WVRQAPGKGLEWVS SIS YIYYADSVKG RFTISRDNAKNSLYLQMNRLRAEDTAVYYCAR DL DY WGQGTLVTVS
> Cons__00348
QVQLVESGGGLVQPGGSLRLSCAASGFTFS SY MS WVRQAPGKGLEWVS AIN GTYYADSVKG RFTISRDNSKNTVYLQMNSLRAEDTAVYYCAK DA DN WGQGTLVTVS
> Cons__00349
QVQLQESGPGLVKPSETLSLICTVSGYSIS SG WG WIRQPPGKGLEWIG NIY NTHYNPSLKS RLTMSVDTSKNQFSLNLSSVTAADTAMYYCAR RM DY WGQGTLVTVS
> Cons__00350
QVQLQESGPGLVKPSETLSLICTVSGYSIS SG WG WIRQPPGKGLEWIG NIY NTHYNPSLKS RLTMSVDTSKNQFSLNLSSVPAADTAVYYCAR RM DY WGQGTLVTVS
> Cons__00351
QVQLQQSGPGLVKPSQTLSLTCAISGDSVS SN WN WIRQSPSRGLEWLG RTY YNDYAVSVKS RITINPDTSKNQFSLQLNSVTPEDTAVYYCAR DT DP WGQGTLVTVS
> Cons__00352
EVQLLESGGGLVQPGGSLRLSCAASRFTFS NF MS WVHQAPGKGLEWVS VIS STLYTDSVKG RFIISRDNSNNMLYLQMNSLRAEDTAVYYCAK DQ DP WGQGTLVTVS
> Cons__00353
QVQLVESGGGLIQPGGSLRLSCAASGVTFS TY MN WVRQAPGKGLEWVS YIS TIYYSDSVKG RFTISRDNAQTSLYLQMNSLRVEDTAVYYCAT GY DY WGQGTLVTVS
> Cons__00354
QVQLVGSGGGLIQPGGSLRLSCAASGVTFS TY MN WVRQAPGKGLEWVS YIS TIYYSDSVEG RFTISRDNAKTSLYLQMNSLRVEDTAVYYCAT GY DY WGQGTLVTVS
> Cons__00355
QVQLVESGGGVVQPGRSLRLSCAASGFTFS SY MH WVRQAPGKGLEWVA VIS NKYYADSVKG RFTISRDNSKNTLYLQMNSLRAEDTAVYYCAR DA DL WGRGTLVTVS
> Cons__00356
QVQLQQWGAGLLKPSETLSLTSGVYGGSFT GD WT WIRQPPGKGLEWIG EIT RTNYNPSLES RVTISIDTSKHQFSLRVISLTAADTARYFCAR GL DV WGQGTTAPSP
> Cons__00357
QVQLQESGPGLVKPSQTLSLTCAVSGGSIN HS WS WVRQPPGKGLEWIG KIR TSHYNPSLKT RVSILLDASKNHFSLKLTSVTAADTAVYYCAR VA DV WGQGTTVTVS
> Cons__00358
QVQLVESGGGLIQPGGSLRLSCAAPGVTFS TY MN WVRQAPGKGLEWVS YIS TIYYSDSVKG RFTISRDNAKTSLYLQMNSLRVEDTAVYYCAT GY DY WGQGTLVTVS
> Cons__00359
EVQLVESGGGLVQPGRSLRLSCTASGFNLG DH LS WVRQAPGKGLEWVG FIR TSEYAASVNG RFTFSRDDSKNIAYLQMNSLKTEDTAIYYCTN HQ EH WGQGTLVTVS
> Cons__00360
EVQLVESGGGLVQPGGSRRLSCAASGFTFS NH MS WVRQLPGKGLEWVS AIS STYYAQSVEG RFTISRDNSNNTLYLQMNSLKAEDTATYYCAK AK TH WGLGILVTVS
> Cons__00361
QVQLVESGGGLIQPGGSLRLSCAASGVTFS TY MN WVRQAPGKGLEWVS YIS TIYYSDSVKG RFGISRDNAKTSLYLQMNSLRVEDTAVYYCAT GY DY WGQGTLVTVS
> Cons__00362
QVRLVESGGGLIQTGGSLRLSCAASGVTFS TY MN WVRQAPGKGLEWVS YIS TIYYSDSVKG RFIISRDNAKTSLYLQMNSLRVEDTAVYYCAT GY DY WGQGTLVTVS
> Cons__00363
QVRLVESGGGLIQTGGSLRLSCAASGVTFS TY MS WVRQAPGKGLEWVS YIS TIYYSDSVKG RFIISRDNAKTSLYLQMNSLRVEDTAVYYCAT GY DY WGQGTLVTVS
> Cons__00364
QVQLVESGGGLIQPGGSLRLSCAASGVTFS TY MN WVRQAPGKGLEWVS YIS TIYYSDSVKG RSIISRDNAKTSLYLQMNSLRVEDTAVYYCAT GY DY WGQGTLVTVS
> Cons__00365
LVQLVESGGGVVQPGTPLRLSCAASGFTFS SY MH WVRQAPGKGLEWVA VIS NKYYADSVKG RFTISRDNSKNTLYLQMNSLRAEDTAVYYCAR DC DL WGRGTLVTVS
> Cons__00366
QVQLQQSGPGLVKPSQTLSLTCAISGDSVS NN WN WIRQSPSRGLEWLG RTY YNDYAVSVKS RIIINPDTSKNHFSLQLNSVTPEDTAVYYCAR GL DY WGQGTLVTVS
> Cons__00367
LVQLVESGGGVVQPGRSLRLSCAASGFTFS SY MH WVRQAPGKGLEWVA VIS NKYYADSVKG RFTISRDNSKNTLYLQMNSLRAEDTAVYYCAR GL DY WGQGTLVTVS
> Cons__00368
EVQLVQSGAEVKKPGESLKISCKGSGYSFT SY IG WVRQMPGKGLEWMG IIY ETRYSPSFQG QVTISADTSISTAYLQWSSLKASDTAMFYCAR HL DA WGQGTTVTVS
> Cons__00369
QVQLVQSGAEVKKPGSSVKVSCKASGGTFS SY IS WVRQAPGQGLEWMG GII TANYAQKFQG RVTITADKSTSTAYMELSSLRSEDTAVYYCAR GS DY WGQGTLVTVS
> Cons__00370
LVQLVESGGGLVKPGGSLRLSCTASGFTFS DY MS WIRQAPGKGLEWVA NIR EKYYVDSVKG RFTISRDNAKNSLYLQMNSLRAEDTAVYYCAR QY DY WGQGTLVTVS
> Cons__00371
EVQLLESGGGLVQPGGSLRLSCAASGFTFS SY MN WVRQAPGKGLEWVS GIS STWYADSVKG RFTISRDNSKNTLYLQMNSLRAEDTAVYYCAK GY DC WGQGTLVTVS
> Cons__00372
QVQLVESGGNLVQPGGSLRLSCAASGFTFG SF MS WVRQAPGGGLEWVA GLS LTHYADSVKG RFTISRDNAKNSVYLQMNSLRVEDTAVYYCAR RS DV WGQGTLVTVS
> Cons__00373
EVQLLESGGGLVQPGGSLRLSCAASGFTFS HY MA WVRQAPGKGLEWVS RIG PTHYADSVKG RFTISRDNSKNTLYLQMNSLRAEDTAVYYCAG YD QH WGQGTLVTVS
> Cons__00374
LVQLVESGGGVVQPGRSLRLSCAASGFTFS SY MH WVRQAPGKGLEWVA VIS NKYYADSVKG RFTISRDNSKNTLYLQMNSLRAEDTAVYYCAS AR DY WGQGTLVTVS
> Cons__00375
EVQLVQSGAEVKKPGDSLRISCKGSGYTFG GY IA WVRQMPGRGLEWMG IIY DTTYSPSFQG QVSISADKSINTAYLQWSSLRASDTAMYYCAR KG DV WGQGTMVIVS
> Cons__00376
QVQLQESGPGLVKPSQTLSLTCTVSGGSIN TG WS WIRQHPGKGLKWIG YII STSYNPSLQS RITISADTSKSQFSLRLSAVTAADTAVYYCVG KG EY WGQGTLVTVS
> Cons__00377
QVNLEESGPALVKPTHTLTLTCTLSGFSIT DT VG WIRQAPGKALGWLA VIY AKRYSPSLRS RLTITKDTSKNQVVLTMTDMDPVDTATYYCAH RR DY WGQGTLVTVS
> Cons__00378
LVQLVESGGGLVQPGGSLRLSCAASGFIFS SH MS WVRQVPGKGLEWVA NIK EKDLVHSVKG RFTISRDNAKKSLYLQMNTLRAEDTAVYYCAY LD AY WGQGTLVTVS
> Cons__00379
QVQLVESGGGVVQPGRSLRLSCAASGFTFN SY IH WVRQVPGKGLEWVA VVS NKYFADSVKD RFTISRDNSKNTLFLQLNSLTTEDTAVYYCVR GP DS WGQGTLVTVS
> Cons__00380
EVQLVESGGGLVQPGRSLRLSCAASGFTFN DY MH WVRQAPGKGLEWVS GIS SIGYADSVKG RFTISRDNAKNSLYLQMNSLRAEDMALYYCVK GR DI WGQGTMVTVS
> Cons__00381
QVQLQESGAEVKKPGASVKVSCKASGYTFT SH MH WVRQAPGQGLEWMG IIS STTYAQKFQG RVTMTRDTSTSTVYMELSSLRSEDTAVYYCAR HN DV WGQGTTVTVS
> Cons__00382
LVQLVESGGDLVKPGGSLRLSCAASGFTFS NA MS WVRQAPGKGLEWVG RIK TTDYAAPVKD RFIISRDDSKNTLYLQMSSLKTEDTAVYYCLT VG DN WGQGTLVTVS
> Cons__00383
EVQLVQSGAEVRKPGSSVTVSCKASGGAFS MY IS WVRQAPGQGLEWMG GII TANYAQNFQG RVTITADESTSTAYMELNSLRSEETAVYYCAR SR DV WGQGTTVTVS
> Cons__00384
EVQLVQSGAEVKKPGESLKISCKGSGYSFT TY LG WVRQMPGKGLDWIG IMS DIRYSPSFQG QVTMSVDKSITTAYLQWNSLKASDTAMYYCAR RR DF WGQGTLVTVS
> Cons__00385
EVQLVESGGGVVQPGRSLRLSCAASGFNFS YY MH WVRQAPGKGLEWVA VIS NKHYADSVKG RFTISRDTSKNTLYLQMNSLRPEDTSVYYCAR DR DV WGQGTTVTVS
> Cons__00386
EVQLVESGGGLVQPGGSLRLSCAASGFNIK EY MH WVRQAPGKGLEWVG LID NTIYDPKFQD RATISADNSKNTAYLQMNSLRAEDTAVYYCAR DT DY WGQGTLVTVS
> Cons__00387
QVQVVQSGAEVRKPGASVKVSCKVSGFTLT GL IH WVRQAPGKGLEWMG GFG EIIYAQKFQG RVSMTEDTSTNTAYMELSSLRSEDTAVYYCAT GG AY WGQGTLVTVS
> Cons__00388
EVQLVQSGAEVKRPGESLVISCKTSGYSPS SP TG WVRQVPGRGLEWMG VIS RATYSPSFEG RVTISADESLHTAYLQWTSLRASDTAIYYCAT HS DV WGQGTMVTVS
> Cons__00389
EVQLVQSGGDLGQPGGSLRLSCAASGFTFS SY MT WVRQAPGRGLEWVS TIS RTYYADSVRG RFTISRDNSENTLYLQMNSLRAEDTAVYYCAK GL DY WGQGSLVTVS
> Cons__00390
EVQLVESGGGLVKPGGSLRLSCAASGLPFA NA MS WVRQAPGKGLEWIG LIK ATDYAAPVQG RFTISRDDSKTTLYLQMNSLKTDDTAVYYCTK YS DY WGQGTLVTVS
> Cons__00391
QEQLVESGGGVVQPGRSLRLSCSASGFTFS SY MH WVRQAPGKGLEWVT VIW NKYYGDSVKG RFTISRDNFNNTLYLQMNSLTAEDTAVYYCAR EK DY WGQGTLVTVS
> Cons__00392
EVQLVESGGTLVETGGSLRLSCAASGFSFR NT MT WVRQAPGKGLEWVG RIK TIDYSAPVKG RFIISRDDSKNVLSLQMNSLKTEDTAVYYCAR IK DG WGQGTLVTVS
> Cons__00393
LVQLVESGGGLFQPGGSLRLSCAASGFPFS SY MS WVRQGPGKGLEWVA KIK EKYYVDSVKG RFTISRDNAKNSLSLQMNSLRAEDAAVYYCAR GL DY WGQGTLVTVS
> Cons__00394
QLQLQESGPGLVKPSETLSLTCTVSGGSIS SS WG WIRQPPGKGLEWIG SIY STYYNPSLKS RVTISVDTSKNQFSLKLSSVTAADTAVYYCAR QR DI WGQGTMVTVS
> Cons__00395
LVQLVESGGGVVQPGRSLRLSCAASGFTFS SY MH WVRQAPGKGLEWVA VIS NKYYADSVKG RFTISRDNSKNTLYLQMNSLRAEDTAVYYCAK DQ DY WGQGTLVTVS
> Cons__00396
EVQLLESGGGVVQPGRSLRLSCVVSGFTFN NY MH WVRQASGKGLEWVA VIW NKYYADSVKG RFTISRDNSKNTLYLQMNSLRAEDTAVYYCAR EN DY WGQGTLVTVS
> Cons__00397
QVQLQQSGPGLVKPSQTLSLTCVISGDSVS SY WN WIRQSPSRGLEWLG RTY YNDYAVSVKS RITINPDTSKNQFSLQLNSVTPEDTAVYYCAR DR DY WGQGTLVTVS
> Cons__00398
EVQLLESGGGVVQPGRSLRLSCAASGFTFS TY MH WVRQAPGKGLEWVA VIW NKEYADSVKG RFTISRDNSKNTLYLQMNSLRAEDTAVYYCAR EE DY WGQGTLVTVS
> Cons__00399
EVQLVQSGAELKKPGESLKISCKAFGYTFT DY IG WLRQLPGKGLEWMG IVY DTRYSPAFEG QVAISADKSISTAFLQWSSLKASDSAVYFCAR HG DA WGQGTTVTFL
> Cons__00400
EVQLLESGGGVVQPGRSLRLSCAASGFTFS TY MH WVRQAPGKGLEWVA VIW NRDYAESVKG RFTISRDKSKNTLYLQMNSLRAEDSAVYYCAR EN DY WGQGTLVTVS
> Cons__00401
EVQLLESGGGLVQPGGSLRLSCAASGFTFS TY MH WVRQAPGKGLEWVA VIW KRDYAESVKG RFTISRDNSKNTLYLQMNSLRAEDSAVYYCAR EN DY WGQGTLVTVS
> Cons__00402
QLQLQESGPGLVKPSETLSLTCTVSGGSIS SS WG WIRQPPGKGLEWIG SIY STYYNPSLKS RVTISVDTSKNQFSLKLSSVTAADTAVYYCAR RH DP WGQGTLVTVS
> Cons__00403
EVQLMESGGGLVQPGGSLTLSCEGSGVSIR AS MT WFRQRPGERPEWVA CIR RKWYLDSVKD RFAVSKDDANVYLQMNSLRFEDTGVYYCARGD GW DL WGHGTLVAVS
> Cons__00404
EVQLLESGGGLVQPGGSLRLSCATSGFTFT DY MN WVRQAPGKGLEWLG FIG TTEYSASVKG RFTISRDKSKSTLYLQMNTLQAEDSAIYYCTR DR DY WGQGTLVTVS
> Cons__00405
EVQLVESGGGLVQPGGSLRLSCAASGFTFS SY MH WVRQAPGKGLVWVS RIN STSYADSVKG RFTISRDNAKNTLYLQMNSLRAEDTAVYYCAR SG DV WGKGTLVTVS
> Cons__00406
QVQLLQSAAEVKKPGASVKVSCKASGYSFT SY MH WVRQAPGQGLEWMG IIK SASYAQKFQG RVTMTRDTSTSTVYMDLSSLRSEDTAVYYCAR SP DY WGKGTLVTVS
> Cons__00407
EVQLLESGGGVVQPGRSLRLACAASGFSFR SY MH WVRQAPGRGLEWVA FTW NKYYVDSVKG RFTISRDNSKNTLYLEMNSLRVDDTAVYYCAR EA DV WGPGTTVTVS
> Cons__00408
QVQLEQSGPGLVKPSQTLSLTCDISGDSVS SS WN WIRQSPSRGLEWLG GIN NIDYAVSVRS RINIYADKSKNQFSLQVNSLTPEDTAVYFCAR SR VT WGQGTLVTVS
> Cons__00409
EVQLVESGGGLVKPGGSLRLSCAASGFTFS NY MN WVRQAPGKGLEWVS SIS YIYYADFVKG RFTISRDNAKNSLYLQMNSLRAEDTAVYYCAR SS DV WGRGTLVTVS
> Cons__00410
EVQLVQSGAEVKKPGEALKVSCKGSGYTFS TY IA WVRQLPGKGLEWMG IIY DTNYSPSFQG QVTISVDKSISTAYLEWSSLKASDTAIYYCAR WS DV WGQGTTVTVS
> Cons__00411
QVQLQESGPGLVKPSETLSLTCSVSGGSIT NS WT WIRQPPGKGLEWIA YIS KTKHNSSLKS RVSLSLDTSKSQFSLRLTSVSAADTGVYYCVK MG DI WGQGTMVTVS
> Cons__00412
EVQLVESGPVLVKPTETLTLACSVSGFSLT SG VI WIRQPPGSALEWLG HIL RESYNPSLRN RVTISKDTSKRQVVLSMTNMDPVDTATYYCAR LE AP WGQGTLVTVS
> Cons__00413
LVQLVESGGGVVQPGRSLRLSCAASGFTFS SY MH WVRQAPGKGLEWVA VIS NKYYADSVKG RFTISRDNSKNTLYLQMNSLRAEDTAVYYCAK SP DP WGQGTLVTVS
> Cons__00414
QVQLQESGPGLVRPSETLSLTCTVSGGSIS SY WS WIRQPPGKGLEWIG YIY STNYNPSLKS RVTISVDTSKNQFSLKLSSVTAADTAVYYCAR DN DI WGQGTMVTVS
> Cons__00415
QVQLQESGPGLVKPSETLSLTCTVSGVSIT NY WS WIRQTPGKGLDWIG YIY SRNYNPSVKS RVVISLDTTKNHFSLKLRSVTAADTGVYYCAR HV DS WGPGTLVTVS
> Cons__00416
QIQLKQWGAGLLKPSETLSLKCAVYGGPLS GY WS WIRQSTGGGLEWIG EIN GTNYKSSLKG RVTISIDMSKTQFFLELRSVTAADTATYFCAR GR DT WGQGNLVTVS
> Cons__00417
VQLLEESGGGVAQPGRSLRLSCVASGFSLR SY MH WVRQAPGKGLEWVA DIW NKDYADSVKG RFTISRDNSKNTLYLQMNSLRAEDTAVYYCAR DW DI WGQGTTVSVS
> Cons__00418
LVQLVESGGGVVQPGRSLRLSCAASGFTFS SY MH WVRQAPGKGLEWVA VIW NKYYADSVKG RFTISRDNSKNTLYLQMNSLRAEDTAVYYCAR DS DY WGQGTLVTVS
> Cons__00419
QVQLQESGPGLVKPSETLSLTCAVSGYSIS SG WG WIRQPPGKGLEWIG SIY STYYNSSLKS RVSISVDTSKNQFSLRLSSMTAADTAVYYCAG ED AY WGQGTLVTVS
> Cons__00420
EVQLLESGGGVVQPGRSLRLSCEASKFTLY NY MH WVRQAPGEGLEWVA FIW NKYYADSVKG RFTVSRDNSKNTLYLQMNSLRAEDTAVYYCAR EV DV WGQGTTVTVS
> Cons__00421
QVQLVQSGAEVKKPGSSVKVSCKASGGTFS SY IS WVRQAPGQGLEWMG GII TANYAQKFQG RVTITADESTSTAYMELSSLRSEDTAVYYCAR EN DY WGQGTLVTVS
> Cons__00422
EVQLLESGGGVVQPGRSLRLSCEASKFTLY NY MH WVRQAPGKGLEWVA FIW NKYYEDSVKG RFTVSRDNSKNTLYLQMNSLRAEDTAVYYCAR EV DV WGQGTTVTVS
> Cons__00423
QMQLVQSGAEVKKTGSSVKVSCKASGYTFT YR LH WVRQAPGQALEWMG WIT NTNYAQKFQD RVTITRDRSMSTAYMELSSLRSEDTAMYYCAR SD DY WGQGTLVTVS
> Cons__00424
QLQLQESGPGLVKPSETLSLTCTVSGGSIS SS WG WIRQPPGKGLEWIG SIY STYYNPSLKS RVTISVDTSKNQFSLKLSSVTAADTAVYYCAR RR DP WGQGTLVTVS
> Cons__00425
EVQLLESGGGVVQPGRSLRLSCAASGFSFS SY MH WVRQAPGKGLEWVS VIS HKNYADSVKG RFTISRDNSKKTLYLQMNSLRPEDTAVYYCAN LR DI WGPGTLVTVS
> Cons__00426
QVQLQESGPGLVKPSETLSLTCTVSGGSIS ST WG WIRQTPGKGLDWIG TIY NTYYNPSLKS RVTISVDTSKNQFSLKLSSVTAADTAVYYCAR LH EH WGQGTLVTVS
> Cons__00427
LVQLVESGGGVVQPGRSLRLSCAASGFTFS SY MH WVRQAPGKGLEWVA IIS NKYYADSVKG RFTISRDNSKNTLYLQMNSLRAEDTAVYYCAK DR DL WGRGTLVTVS
> Cons__00428
VQLLEESGGGVVQPGRSLRLSCAASGFTFS SY MH WVRQAPGRGLEWVA LIW NKEYADSVKG RFSISRDNSKNTLYLQVNSLRADDTAVYYCAR DQ DV WGQGTTVTVS
> Cons__00429
EVQLVESGGGLVQPGGSLRLSCAGTGFTFS SY MA WVRQAPGKGLEWVA HIR ETFYVDSVKG RFTISRDNSKSSVFLQMNSLRADDTAVYYCAR RQ DY WGQGTLVAVS
> Cons__00430
LVQLVESGGGVVQPGRSLRLSCAASGFTFS SY MH WVRQAPGKGLEWVA VIS NKYYADSVKG RFTISRDNSKNTLYLQMNSLRAEDTAVYYCAK DR AN WGQGTLVTVS
> Cons__00431
QVTLKESGPTLVKPTQTLTLTCTFSGFSLR TS VS WIRQPPGKALEWLA HIY DKRYNPSLKS RLTISKDTSKNQVVLTMTNMDPVDTATYYCAR RG DY WGQGTTVTVS
> Cons__00432
EVQLVESGGGLVKPEGSLRLSCAASGFTFS SY MN WVRQAPGKGLEWVS SIS YINYADSLKG RFTISRDNAKNSLFLQMNSLRAEDTAVYYCAR GR DY WGQGTLVTVS
> Cons__00433
VVQSGAEVKKPGESLHISCQISADGGDDFT TL IG WVRQMPGKGLEWMG IIW DTTYSPSFQG HVSISADKSTSTAYLQWSSLKASDSAMYYCAT NS DY WGQGTLIIVS
> Cons__00434
QVQLVESGGGLVKPGGSLRLSCAASGFTFT DY MT WIRQVPGKGLVWLS YIS VVNYTDSVKG RFTISRDNAKNSLTLQMNSLRVDDTAVYYCAR AA DS WGQGTLVTVS
> Cons__00435
EEQLVQSGAAMKKPGESLRISCHGSGYSFN TY IN WVRQLPGKGLEWMG IIY DTKYSPSFQG QVTISVDRLSSTAYLQWSALRASDTAMYYCGR RR DV WGQGTTVSVS
> Cons__00436
LVQLVESGGGLVQPGRSLRLSCTASGFTFG DY MS WVRQAPGKGLEWVG FIR TTEYAASVKG RFTISRDDSKSIAYLQMNSLKTEDTAVYYCTR DA DP WGQGTLVTVS
> Cons__00437
QVQLQQSGPGLVKPSQTLSLTCAISGDSVS NN WN WIRQSPSRGLEWLG RTY FNDFALSVKS RITINPDTSKNQFSLQLNSVTPEDTAMYFCTR AP DH WGRGTLVTVS
> Cons__00438
LVQLVESGGGVVQPGRSLRLSCAASGFTFS SY MH WVRQAPGKGLEWVA VIS NKYYADSVKG RFTISRDNSKNTLYLQMNSLRAEDTAVYYCAR DR DY WGQGTLVTVS
> Cons__00439
QVQLQQSGPGLVKPSQTLSLTCAISGDSVS AE WN WFRQSPSRGLEWLG RTY HSDYDSSLRR RTTITAETSNNQFSLKLNSVTPDDTAVYFCAR EQ DS WGRGTLVSVS
> Cons__00440
QVQLQESGPGLVKPSETLSLTCTVSGGSVS NT WS WIRQPPGKGLEWIG YIF STNYNPSLKS QVTISVDTSKNQFSLKLSSVTAADTAVYYCAR DT DL WGRGTLVTVS
> Cons__00441
QVQLQESGPGLVKPSQTLSLTCTVSGGSIS NG WG WIRQPAGKGLEWIG RIY TTNYNPSLKS RVTISLDTSKNQFSLKLSSVTAADTAVYYCAR DK DY WGQGTLVTVS
> Cons__00442
EVQLVESGGGLVQPGGSLRLSCAASAFSVS SN MN WVRQAPGKGLEWVS TVY RTFYADSVKG RFTISRDNSKNTLYLQMNSLRAEDTAVYYCAR DT QH WGQGTLVTVS
> Cons__00443
EVNLVESGGGLVQPGGSLKVSCVTSGFTFS DY MY WVRQTPEKRLEWVA YIS ITDYPDTVKG RFTISRDNAKNSLYLQMSRLKSEDTAMYYCAR GL AY WGQGTLVTVS
> Cons__00444
EVQLVESGGGLVQPGGSLRLSCAASGFTIN AS IH WVRQAPGKGLEWVG AIY YTNYADSVKG RFTISADTSKNTAYLQMNSLRAEDTAVYYCAR WG DY WGQGTLVTVS
> Cons__00445
QVQLVESGGGVVQPGRSLRLSCAASGFIFS TY MH WVRQAPGKGLEWVA LIR NKLYADSVKG RFTISRDNSKNTLYLQMNSLRGDDTAVYYCAK FG DY WGLGTLVTVS
> Cons__00446
QVQLQQSGPGLVKPSQTLSLTCVISGDSVS SD WN WIRQSPSSGLEWLG RTY YTDYAVSAKS RITINSDTSKNQFSLHLSSVTPEDTGVYYCVR DS DV WGQGTTVTVS
> Cons__00447
QPQLQQSGPGLVKPSQTLSLTCDITGDGVL SS WN WLRQSPSRGLEWLG RTY YYDYAVSVIS RITIIPDTSRNRFSLQLNSVTPEDSAIYFCAR ET DS WGQGTLVTVS
> Cons__00448
QVQLQQSGPGLVKPSQTLSLACAISGDSVS SN WN WIRQSPSRGLEWLG RTY YNEYAVSVKS RITINPDTSKNQFSLQLKSVTPEDTAVYYCAS QQ DF WGQGTLVTVS
> Cons__00449
QVRLQQSGPGLVRPSQTLSLTCAISGDSVS SK WN WIRHSPSRGLEWLG RTY SYEYATSVRG RITINPDTSENQFSLQLKSVTPEDTTIYYCAA VR VE WGQGTLVTVS
> Cons__00450
QVQLQESGPGLVKPSQTLSLTCAISGDSVS SN WN WIRQSPSRGLEWLG RTY YNDYAVSVNS RITINPDTSKNQFSLQLNSVTPEDTALYYCAR GG DY WGQGNPGHRL
> Cons__00451
QVQLQESGPGLVKPSQTLSLTCVISGESVS SN WN WIRQSPSRGLEWLG RTY YNGSAVSVES RITINPDTSKNQFSLQLNSVTPEDTAVYYCVR EG DY WGQGTLVTVS
> Cons__00452
QVELQQSGPGLVKSTQTLSLTCAISGDSVS SN WN WIRQSPSRGLEWLG KTY YNDYAVSVRS RISINPDTSRNQFSLLLNSVIPEDTAVYYCAR EG NV WGQGTTVTVS
> Cons__00453
QVQLQQSGPGLVKPSQTLSLTCAISGDSVS DS WN WIRQSPSGVLEWLG RTY YHDYAVSVKG RITIKSDTSKNQISLQLTSVTPEDTAVYYCAR GH DY WGQGTLITVS
> Cons__00454
QVQLQQSGPGLVKPSQTLSLTCAISGDSVS SN WN WIRQSPSRGLEWLG RTY YNDYALSVNS RIAINPDTSKNQFSLQLSSLTPEDTAVYYCAR VV DY WGQGTLVTVP
> Cons__00455
QVQLQQSGPGLVKPSQTLSLTCAISGDSVS SN WN WIRQSPSRGLEWLG RTY YNEYAVSVRG RVNINPDTSKNQFSLQLNSLTPEDTAVYYCAG GV GR WGQGTLVTVS
> Cons__00456
QVQLQQSGPGLVKPSQTLSLTCAISGDSVS SN WN WIRQSPSRGLEWLG RTY YNDYAVSVKS RITINPDTSKNQFSLQLNSVTPEDTAMYYCAR VE DP WGQGTLVTVS
> Cons__00457
HVQLQESGPGLVKPSQPLSVTCAISGDSVS NS WS WIRQSPSRGLEWLG RTY FFDYAESVKS RITINPDTSKNQFSLQMISVTPEDTAVYYCAS QV KN WGPGTLVTVS
> Cons__00458
QVQLQQSGPGLVKPSQTLSLTCAISGDSVS SN WN WIRQSPSRGLEWLG RTY YNDYAVSVKS RIAINADTAKNQFSLQLNSMTPEDTAVYYCAK DY DP WGQGTLVTVS
> Cons__00459
RVQLQQSGPGLVKPSQTLSLTCAISGDSVS SN WN WIRRSPSRGLEWLG RTY YNGSAVSVES RITINPDTSKNQFSLQLNSVTPEDTAVYYCVR EG DY WGQGTLVTVS
> Cons__00460
QVQLQQSGPGLVRPSQTLSLSCAITGDSVS DK WN WIRQSPSRGLEWLG RTY NSDYATSVEG RLTIKPDTSKNQVSLHLNSVTPEDTAVYYCAR VR DY WGQGTLVTVS
> Cons__00461
QVELQQSGPGLVKPSETLSLTCAISGDSVS SN WH WIRQSPSRGLEWLG RTY YNDYAVSVKS RISINPDTSKNQVSLQLNSVTPEDTAVFYCAR ST GV WGQGTLVTVS
> Cons__00462
QVQLQQSGPGLVKPSQTLSLTCAISGDSVS NN WN WIRQSPSRGLEWLG RTY YNDYAVSVKS RIIINPDTSKNHFSLQLNSVTPEDTAVYYCAR GL DY WGQGTLVTVS
> Cons__00463
QVHLQQSGPGLVKPSQTLSLTCAIFGDSVS SN WH WIRQSPSRGLEWLG RTY YNDYAESVTS RITINPDTSKDQFSLQLNSVTPEDTAMYYCAR ER DY WGQGTLVTVS
> Cons__00464
QVQLQQSGPGMVKPSQTLSLTCAISGDNVS SS WS WIRQSPSRGLEWLG RTY KTDYALSMRG RITIDPDTSKNQFSLQVKSVTPEDTAVYYCAR AG DP WGQGTLVSVS
> Cons__00465
QVVEQQPGPGRVRPSETLSLTCSIPGDTVA SF WN WVRLSPSRGLEWLG RIY FYEYAPSLRS RISISPDTSSNRFTLQLRSLTPEDTAMYFCAR DL DG WGQGTMVTVS
> Cons__00466
QVHLQQSGPGLVKPSQTLSLTCAIFGDSVS SN WN WIRQSPSRGLEWLG RTY YNDYAESVTG RITIKPDTSKDQFSLQLTSVTPEDTAMYYCAR ER DY WGQGTLVTVS
> Cons__00467
QVHLQQSGPGLVKPSQTLSLTCAIFGDSVS SN WN WIRQSPSRGLEWLG RTY YNDYADSVTG RITIIPDTSKDQFSLQLNSLTPEDTAIYYCAR ER DY WGQGTLVTVS
> Cons__00468
QIQLQQSGPGLVKPSQTLSLTCALSGDSVS SN WN WIRRSPSRGLEWLG RTY YNGSAVSVES RITINPDTSKNQFSLQLNSVTPEDTAVYYCAR GL DY WGQGTLVTVS
> Cons__00469
QVQLQQSGPGLVKPSQTLSLTCAISGDTVS SN WH WIRQSPSRGLEWLG RTK FYDYAVSVKG RITINPDTSKNQFSLQLNSVTPEDTAVYYCAR FG NC WGQGTLVTVS
> Cons__00470
QVHLQQSGPGLVKPSETLSLTCVISGDMIS SN WN WIRQSPSSGLEWLG RTY FNDYALSVKS RITIKSDTFNNRFSLQLNSVTPEDTALYFCAR ED DY WGLGTLVTVS
> Cons__00471
QVQLQQSGPGLVKPSQTLSLTCAISGDFVS SN WN WIRQSPSRGLEWLG RTY YYDYAVSVKS RITITPDTSRNQFSLQLSSVTPEDTAVYYCAR DV DY WGQGTLVTVS
> Cons__00472
QVVEQQPGPGRVRPSETLSLTCSIPGDTVA SF WN WVRLSPSRGLEWLG RIY FYEYAPSLRS RITISPDTSSNQFTLQLRSLTPEDTAMYFCAR DL DG WGQGTLVTVS
> Cons__00473
QVQLQQSGPGMVKPSQTLSLTCAISGDNVS SS WS WIRQSPSRGLEWLG RAY KTDYALSMRG RITIDPDTSKNQFSLQVKSVTPEDTAVYYCAK SR RP WGQGTLVSVS
> Cons__00474
QVHLQQSGPGLVKPSQTLSLTCAIFGDSVS SN WN WIRQSPSRGLEWLG RTY YNDYAESVTG RITIKPDTSKDQFSLQLTSVTPEDTAMYYCAR ER DY WGRGTLVTVS
> Cons__00475
QVQLQQSGPGLVKPSQTLSLTCAISGDSVS SN WN WIRQSPSRGPEWLG RTY YNDYALSMKS RITINPDTSKNQFSLHLSSVTPEDTAVYYCAR VV DY WGQGTLVTVS
> Cons__00476
QVQLQQSGPGLVKPSQTLSLTCVISGDSVS SN WN WIRQSPSRGLEWLG RTY YNDYAVSVKS RIIINPDTSKNQFSLQLNSVTPEDTAVYYCAR GS DV WGQGTTVTVS
> Cons__00477
QVVEQQPGPGRVRPSETLSLTCSIPGDSVA SF WN WVRLSPSRGLEWLG RIY FSEYAPSLRS RITISPDTSSNQFTLQLRSLTPEDTAMYFCAR DL DA WGQGTLVTVS
> Cons__00478
QVQLQQSGPGLLKPSQTLSLTCAISGDSVS SN WY WIRWSPSRGIEWLG RTY SYDYAVSVKG RITIVPHTATNQFSLHLNSVTPDDTAVYYCAR SG DV WGQGTTVTVS
> Cons__00479
QVQLLQSGPGLVKPSQTLSLTCAISGDSVS SD WY WIRQSPSRGLEYLG RTY SNDYAPSVKT RITITPDTSKNQFSLQLNSVTPGDTAVYYCAR VS ES WGQGTLVTVS
> Cons__00480
QLQLQQSGPGLVKPSQTFSLTCAISGDSVS SN WS WIRQSPSRGLEWLG RTY YTDYAVSVKG RISINPDTSKNQFSLQLNSMTPEDTAVYYCVR GC WF WGQGTLVTVS
> Cons__00481
QVQLQQSGPGLVKPSQTLSLTCAISGDSVS SN WN WIRQSPSRGLEWLG RTY YNDYAVSVKS RITINPDTSKNQFSLQLNSVTPEDTAVYYCAR DP DP WGQGTLVTVS
> Cons__00482
QVHLQQSGPGLVKPSQTLSLTCAIFGDSVS SN WN WIRQSPSRGLEWLG RTY YNDYAESVTG RITINPDTSKDQFSLQLNSVTPEDTAMYYCAR ER DY WGQGTLVTVS
> Cons__00483
QVELQQSGPGLVKPSETLSLTCAISGDSVS SN WH WIRQSPSRGLEWLG RIK YDDYGGSVKG RITINADTSKNECSLQLNSVTPEDTAVYYCAR GL DV WGQGARSSSP
> Cons__00484
QVQLQQSGPGLVKPSQTLSLTCVISGDSVS SN WN WIRQSPSRGLEWLG RTY YTDYAVSVKS RLTINPDTSKNQFSLHLNSVTPEDTAIYYCAR DR DP WGQGALVTVS
> Cons__00485
QVQLQQSGPGLVKPSQTLSLTCAISGDSVS SN WN WIRQSPWRGLEWLG RTY YNDYAVSVKS RITINPDTSKNQFSLQLNSVTPEDTAVYYCAR DP DY WGQGTLVTVS
> Cons__00486
QVHLQQSGPGLVKPSQTLSLTCAIFGDSVS SN WN WIRQSPSRGLEWLG RTY YNDYADSVTG RITIIPDTSKDQFSLQLNSLTPEDTAIYYCAR ER DY WGQGTWSRPS
> Cons__00487
QVELQQSGPGLVKPSETLSLTCAISGDSVS SN WH WIRQSPSRGLEWLG RTY SYDYAVSVKG RITIVPHTATNQFSLHLNSVTPDDTAVYYCAR SG DV WGQGTTVTVS
> Cons__00488
QVHLQQTGPGLLKPSQTLSLTCAISGDSVS SN WN WIRQSPSRGLEWLG RTY YYDYAVSVKS RIRVNPDTSKNQFSLQLNSVTPEDTAVYYCAR DA DS WGQGTLVTVS
> Cons__00489
QVHLQQSGPGLVKPSQTLSLTCGISGDSVF SN WN WIRQSPSRGLEWLG RTL YYEYALSVKS RITINPDTANNQFSLHLDSVIPEDTAVYYCAR DM DS WGQGALVTVS
> Cons__00490
QVQLQQSGPGLVKPSQSLSLTCAISGDSVS NN WN WIRQSPSRGLEWLG RTY FNDYADSMKG RITISLDTSEIRFSLQLNSVTPEDTAVYFCAR AE DS WGQGIPVTVS
> Cons__00491
QVQLQQSGPGLVKPSQTLSLTCAISGDSVS NK WN WIRQSPSRGLEWLG RTK SSDYATSVKS RITISPDTSKNQFSLQLNSVTPEDTAVYYCVR DF DS WGQGILVTVS
> Cons__00492
QVHLQQSGPGLVKPSQTLSLTCAIFGDSVS SN WN WIRQSPSRGLEWLG RTY YNDYAVSVTS RITINPDTSKDQFSLQLNSVTPEDTAVYYCAR ER DY WGQGTLVTVS
> Cons__00493
QVQLQQSGPGLVKPSQTLSLTCAISGDSVS SN WH WIRQSPSRGLEWLG RTY YNDYAVSVKS RISINPDTSKNQVSLQLNSVTPEDTAVFYCAR ST GV WGQGTLVTVS
> Cons__00494
QVQLQQSGPGLVKPSQTLSLTCAISGDSVS SN WN WIRQSPSRGLEWLG RTY YNGYALSVKS RITINPDTSKNQFSLQLKSVTPEDTAVYYCAS QQ DF WGQGTLVTVS
> Cons__00495
QVQLQQSGPGLVKPSQTLSLTCAISGDSVS SN WN WIRQSPSRGLEWLG KTY YNDYAVSVKS RITINPDTSKNQFSLQLNSVAPEDTAVYYCTR EG GY WGQGTLVTVS
> Cons__00496
QVQLQQSGRGLVKPSETLSLNCAISGDSVS NN WT WIRQSPSRGLEWLG RTL SYDYAAFVKS RITVNPDTSKNQFSLQLNSVTPDDTAVYYCAR EA DS WGQGTLVTVS
> Cons__00497
QVQLQQSGPGLVKPSQTLSLTCAISGDSVS SN WN WIRRSPSRGLEWLG RTY YNGSAVSVES RITINPDTSKNQFSLQLNSVTPEDTAVYYCVR EG DY WGPGNPGHRL
> Cons__00498
QVHLQQSGPGLVKPSQTLSLTCVISGDSVS NT WH WIRQSPTRGLEWLG RTY YSFYPVSVRS RVTISADTSTNQISLQLNSVTPDDTAVYFCAR GE DY WGQGVLVTVS
> Cons__00499
QVQLQQSGPGLVKPSQTLSLTCAISGDSVS SN WH WIRQSPSRGLEWLG RTY YNDYVVSVKS RISINPDTSKNQVSLQLNSVTPEDTAVFYCAR ST GV WGQGTLVTVS
> Cons__00500
QVQLQQSGPGLVKPAQTLSLTCAISGDSVS TY WN WIRQSPSRGLEWLG RTY YYDYAVSVKS RISINADTSNNQLSLQLYSVTPEDTAVYYCVR DR DY WAQGTLVTVS
> Cons__00501
RVQLQQSGPGLVKPSQTLSLTCAISGDSVS SN WN WIRQSPSRGLEWLG RTY YNDYALSVKS RIDINPDTSKNQFSLQLNSVTPEDTAVYYCAR SD DV WGQGTTVTVS
> Cons__00502
QVQLQQSGPGLVKPSQTLSLTCAISGDSVS SN WN WIRQSPSRGLEWLG RTY YHDYAVSVKS RITINADTSKNQFSLQLNSVTPEDTAVYYCAY GM DV WGQGTTVTVS
> Cons__00503
QVQLQQSGPGLEKSSQTLSLTCAISGDSVS SN WN WIRLSPSRGLEWLG RTY YDDYAVSVKS RITINPDTSKNQFSLQLNSVTPEDTAVYYCAR DP DI WGQGQWSPSP
> Cons__00504
QVQLQQSGPGLVKPSQTLSLTCAISGDSVS SN WN WIRQSPSRGLEWLG RTY YNDYAVSVKS RITINPDTSKNQFSLQLNSVTPEDTAVYYCAR EP DP WGQGTLVTVS
> Cons__00505
QVQLQQSGPGLVKPSQTLSLTCAISGDSVS SN WN WIRQSPSRGLEWLG RTY YNDYAVSVKS RITINPDTSTNHFSLQLKSVTPEDTAVYYCAN FV DY WGQGTLVTVS
> Cons__00506
QVLLQQSGPGLVKPSQTLSLTCAIFGDSVS SD WN WIRQSPSRGLEWLG RTY YNDYAVSVKS RIIINPETSKNQFSLHLNSVTPEDTAVYYCVR GF DR WGRGTLVTVS
> Cons__00507
QILLQESRPELLKPSQTLSLTCDISGDTVS SY WG WIRQSPSRGLEWLG RTY YNDYAVSVTS RITINPDTSKDQFSLQLNSVTPEDTAVYYCAR ER DY WGQGTLVTVS
> Cons__00508
QVQLQQSGPGLVKPSQTLSLTCAISGDSVS SN WN WVRRSPATGFEWLG RTY YYDYAESVKG RISITPDTSKNQFSLELNSVTPEDMALYYCTR GY DP WGQGTLVTVS
> Cons__00509
QVQLQQSGPGLVKPSQTLSLTCAISGDSVS SN WN WIRQSPSRGLEWLG RTY YNDYAVSVKS RITINPDTSKNQFSLQLNSVTPEDTAVYYCAR CY RY WGQGTLVTVS
> Cons__00510
QVVEQQPGPGRVGPSETLSLTCSIPGDSVA SF WN WVRLSPSRGLEWLG RIY FYEYAPSLRS RISISPDTSSNQFTLQLRSLSPEDTAMYFCAR DL DA WGQGTMVTVS
> Cons__00511
QVQLQQSGPGLVKPSQTLSLTCAISGDSVS SN WN WIRQSPSRGLEWLG RTY YNDYAVSVKS RITINPDTSTNHFSLQLKSVTPEDTAVYYCAR DQ DV WGQGTTVTSP
> Cons__00512
QVQLQQSGPRLVEPSQTLSVTCAISGDSVS RN WN WIRQSPSRGLEWLG RTY FNDYALPVKS RININPDTSRNQLSLQLNSVIPGDTAVYYCAR LA DP WGQGTLVTVS
> Cons__00513
QVQLQQSGPGLVKPSQTLSLTCAISGDSVS SN WN WIRQSPSRGLEWLG RTY YNNYAVSVKS RMTINPDTSKNQFSLQLNSVTPEDTAVYYCAR EG DI WGQGTMVTVS
> Cons__00514
QIQLQQSGPGLVKPSQTLSLTCAISGDSVS SN WN WIRQSPSRGLEWLG RTY YTDYAVSVKS RITINPDTSKNQFSLQLNSVTPEDTAVYYCAR VK DY WGQGTLVTVS
> Cons__00515
QVQLQQSGRGLVKPSETLSLNCAISGDSVS NN WT WIRQSPSRGLEWLG RTL SYDYAAFVKS RITISPDTSSNQFTLQLRSLTPEDTAMYFCAR DL DA WGQGTLVTVS
> Cons__00516
QVHLQQSGPGLVKPSQTLSLTCAIFGDSVS SN WN WIRQSPSRGLEWLG RTY YNDYAESVTG RITINPDTSKDQFSLQLSSVTPEDTAMYYCAR ER DY WGQGTLVTVS
> Cons__00517
QLQLKQSGPGLVKPSQTLSLTCAISGAYVS SN WN WIRQSPSRGLEWLG RTY YNDYAVSVKS RITINPDTSKNQFSLRLSSVTPEDTAVYYCAR DP DY WGQGTLVTVS
> Cons__00518
QVQLQQPGPRLVKPSQTLSLTCAISGDSVS SD WN WIRQSPSRGLEWLG RTY YNDYALSVKS RIAINPDTSKNQFSLQLNSLTPEDTAVYYCAR GV DY WGQGTWSPSP
> Cons__00519
QVHLQQSGPGLVKPSETLSLTCAISGDSVS RN WN WIRQSPSRGFEWLG RTY YYDYADSVKG RININADTSANQFFLHLNSVTPEDTAVYFCAR GS DY WGQGAQVTVS
> Cons__00520
QVRLQQSGPGLMKPSQTLSLTCAISGDSVS SN WN WIRQSPSRGLEWLG RTS YHDYAVSVRS RITINPDTSKNQFSLHLNSVTPEDTAVYYCAR DV DV WGQGTTVTVS
> Cons__00521
QVQLQQSGPGLVKPSQTLSLTCAISGDSVS SN WN WIRQSPSRGLEWLG RTY FNDYAVSVEG RLTITPGTSKNQVSLQLNSVTPEDTAIYYCAR AN DY WGQGTLVTVS
> Cons__00522
QVQLQQSGPGLVKPSQTLSLTCAISGDSVS TN WN WIRQSPSRGLEWLG RTY YNDYAVSVKS RITVNPDTSKNHFSLQLNSVTPEDTAVYYCAR EE QH WGQGTLVTVS
> Cons__00523
QVQLQQSGPRLVEPSQTLSVTCAISGDSVS RS WN WIRQSPSRGLEWLG RTF NYEYALSVRS RITIDPDTSRNQFSLQLDSVTPEDTAVYYCVR DH DL WGRGTLVTVS
> Cons__00524
QPQLQQSGPGLVKTSQTLSLTCAISGDSVS SN WI WVRQSPSRGLEWLG RTF FYDYAGSVKG RIAINPDTAKNQFTLHLSSLSPDDAAVYYCAT SV DV WGQGTTVTVS
> Cons__00525
QVDLQQSGPGLVKPSQTLSLTCAISGDSVT NS WN WIRQSPSRGLEWLG RTF VYQYAPFLKG RITINPETSKNQFSLHLNSVTPEDTAVYYCVR GF DR WGRGTLVTVS
> Cons__00526
QVQLQQSGPGLLKPSQTLSVTCVISGDSVS SN WN WIRQSPSRGLEWLG KTY FHDYANSVKS RISITADTSKNQFSLQLDSVTPGDTAVYYCAR DR DV WGQGTVVTVS
> Cons__00527
QVQLRQSGPGLVKASQTLSLTCAISGDSVS ST WN WIRQSPSRGLEWLG RTY YNNYAISVKS RITVNPDTSKNQFSLQLNSVTPEDTAVYYCAR AS DY WGQGNPGHRL
> Cons__00528
QVQLHQSGPGLVKPSQTLSLTCAISGDSVS SN WN WIRQSPSRGLEWLG RTY YHDYAVSVKS RIIIAPDTSKNQFSLQLNSVTPEDTAVYYCAR RG DY WGQGALVTVS
> Cons__00529
QVQLLQSGPRLVQPSQTLALTCDISGDSVS NN WN WIRQSPSRGLEWLG RTY YNDYAESVKS RIIVNPDTSKNQFSLQLNSVTPEDTAVYYCAR AG GI WGQGTMVTVS
> Cons__00530
QVLLQQSGPGLVKPSQTLSLTCAIFGDSVS SD WN WIRQSPSRGLEWLG RTY YNDYAVSVKS RIIINPDTSKNQFSLHLNSVTPEDTAVYYCAR GG DY WGQGTLVTVS
> Cons__00531
DILLPQSGPRLVKPSQTLSLTCAISGDTVA SH WN WIRQSPSRGLEWLG RTY YTEYAVSVKS RITITPDTSKNQFSLQLISMTPEDTAVYFCAR DL DV WGRGTLVTVS
> Cons__00532
QVHLHQSGPGLVKPSQTLSISCDISGDNVS SH WN WFRQSPSRGLEWLG RTY YNDYTPSVKS RITFSPDTSKNQFSLQLKSVSPEDTAVYYCAR GL GP WGQGTLVTVS
> Cons__00533
QVQLQQSGPGLVRPSQTLSLTCAISGDSVS SN WN WIRQSPSRGLEWLG RTY FHDYAVSVES RITINPDTSQNHFSLQLNSVTPDDTAVYFCVR RG DF WGQGTVVTVS
> Cons__00534
QVQLQQSGPGLVKPSQTLSLTCAISGDSLS RS WN WIRQSPSRGLEWLG RTY YSDSAASVKS RLTINPDTSKNQFSLQLSSVTPEDTAVYYCAR AP DS WGQGTLVTVS
> Cons__00535
QVQLQQSGPGLVKPSQTLSLTCAISGDSVS SN WN WVRQSPSRGLEWLG RTY YNDYAVSVKS RITINPDTSKNQFSLQLNSVTPDDTAVYYCAR SG DY WGQGTLVTVS
> Cons__00536
QVQLQQSGPGLVKPSQTLSLTCAISGDSVS SN WN WIRLSPSRGLEWLG RTY YNEYAVSVKD RITIDPDTSKDQFSLQLNSVTPEDTAVYYCAR ER DV WGPGTTVTVS
> Cons__00537
QVQLQQSGPGLVKPSQTLSLTCAISGDSVS SN WN WIRQSPSRGLEWLG RTY YNDYAVSVKS RITINPDTSKNQFSLQLNSVTPEDTAVYYCAR ED AY WGQGTLVTVS
> Cons__00538
QVQLQQSGPGLVKPSQTLSLTCAISGDTVS NK WN WIRQSPSTGLEWLG RTY YSDSALSVRS RIAVNPDTSTNQFSLHLYSMTPEDTAVYYCVR SG DS WGQGTLVTVS
> Cons__00539
QVQLQQSGPGLVKPSQTLSLTCAISGDTVP NK WN WIRQSPSTGLEWLG RTY YSDSALSVRS RIAVNPDTSTNQFSLHLYSMTPEDTAVYYCVR SG DS WGQGTLVTVS
> Cons__00540
QVQLQQSGPGLVKPSQTLSLTCAISGDSVS SN WN WIRQSPSRGLEWLG RTY YNDYAVSVKS RITINPDTSKNQFSLQLNSVTPEDTAVYYCAR EF DP WGQGTLVTVS
> Cons__00541
QVQLQQSGPGLVKPSQTLSLTCAISGDSVS SN WN WISQSPSRGLEWLG RTY YNDYAVSVKS RITIKADTSKNQFSLHLNSVTPEDTAVYYCAR EG DY WGQGTLVTVS
> Cons__00542
QVQLQQSGPGLVKPSQTLSLTCAISGDSVS SN WN WIRQSPSRGLEWLG RTY YNDYAVSVKS RITINPDTSKNRFSLHLNSVTPEDTAVYYCAR EG DP WGQGTLGHVS
> Cons__00543
QVQLQQSGPGLVKPSQTLSLTCAISGDRVS TN WN WIRRSPSRGLEWLG RTY YNDYAVSVKG RITIHPDTSKNQFSLQLKSVTPEDTAVYYCAR VP DV WGQGTTVTVS
> Cons__00544
QVQLQQSGPGLVKPSQTLSLTCAISGDSVS SN WN WIRQSPSRGLEWLG RTY YNDYAVSVKS RIIINPDTSKNQFSLQLNSVTPEDTAVYYCAR DR DI WGQGTMVTVS
> Cons__00545
QVQLQQSGPGLVKPSQTLSLTCAISGDSVS SN WN WIRQSPSRGLEWLG KTY YNDYAVSVKS RITINPDTSKNQFSLQLNSVTPEDTAVYYCTR EG GY WGQGTLVTVS
> Cons__00546
QVQLQQSGPGLVKPSQTLSLTCVISGDSVS SN WN WIRQSPSRGLEWLG RTY YNDYTVSVKS RITINSDTSKNQLSLQLNSVTPEDTAVYYCAR ER DY WGQGTLVTVS
> Cons__00547
QVQLQQSGPGLVKPSQTLSVTCVISGDSVS ST WS WIRQSPSRGLEWLG RTF YSDYAVSVKS RMTINPDTSQNHFSLQLNSVTPEDTAVYYCAR GG DH WGQGTLVTVS
> Cons__00548
QVQLRQSGPGLVKPSQTLSLTCAISGDSVS SN WN WIRQSPSRGLEWLG RTY YNDYAASVKS RITINPDTPNNQFSLQLNSVTPEDTAIYYCAG GG DP WGQGTLVTVS
> Cons__00549
QVQLQQSGPGLMKPSQTLSLTCAISGDSVS SN WN WIRQSPSRGLEWLG RTY YNDYTESVKS RITINPDTSKNHFSLQLNSVTPEDTAVYYCAR SS DI WGQGTMVTVS
> Cons__00550
QVQLQQSGPGLVKPSQTLSFTCAISGGSVS TN WN WIRQSPSRGLEWLA RTY SDDYADSVKS RITINADTSKNQFSLQLHSVTPEDTAVYYCAR DK DL WGRGTLVTVS
> Cons__00551
QIQLQQSGPGLVRPSQTLSLTCDISGDSVS AN WN WIRQSPSRGLEWLG RTY DDDYAPSVRR RVTIRPDTSQNRFTLQLNAVTPEDSGVYYCAR DR DI WGQGTTVTVS
> Cons__00552
QVQLQQSGPGLVKPSQTLSLTCAISGDSVS SD WS WLRQSPARGLEWLG RTF NHDYAPSVKS RISINADTSENQFSLQLNSVTAEDTAVYYCTR ES HI WGQGTTVTVS
> Cons__00553
QVQLQQSVPGLVKPSQTLSLTCAISGDSVS SK WN WIRQSPSRGLEWLG RTY YNEYAASVKG RISVNPDTSKNQISLQLKSVTPEDTAVYYCAA GG DV WGQGTAVTVS
> Cons__00554
QVLLQQSGPGLVRPSQTLSLTCAISGDSVS GN WN WLRQSPSRGLEWLG RTF YNDYSESVKG RISINPDTSKNQFSLHLTSVTPEDTAVYYCAT GI DV WGQGTAVTVS
> Cons__00555
QVQLQQSGPGLVKPSQTLSLTCAISGDSVS SN WN WIRQSPSRGLEWLG RTY YNDYAVSVKS RITINPDTSKNQFSLQLNSVTPEDTAVYYCAR GG DV WGQGTTVTVS
> Cons__00556
QVQLQQSGPGLLKPSQILSLTCGISGDDVS NY WN WIRQSPSRGLEWLG RTY YNENGESVQS RITIKPDTSKNHVSLQLSSVTPEDTAVYYCAG GG DP WGQGTLVTVS
> Cons__00557
QVQLQQSGPGLLKPSQTLSLTCAISGDSVS SN WS WIRLSPLRGLEWLG RTY YNDYAESVES RITVNPDTSKNQFSLQLSSVIPEDTAVYYCAR DN DY WGPGNPGHVS
> Cons__00558
QVQLQQSGPGLVNPSQTLSLTCAISGDSVS SS WN WIRQSPSRGLEWLG RTY DNDYAASVNS RITVNADTSKNQFSLQLNSVTPEDTAVYYCAR YR DL WGRGTLVTVS
> Cons__00559
QVQLQQSGPGLVKPSQTLLLTCGVSGDSVS SN WN WIRQSPSRGLEWLG RTY YTEYAVSVKS RMTITPDTSTNQFSLQLCSVTLEDSAVYYCAS EG DF WGQGTLVTVS
> Cons__00560
QVQLQQSAPGLVKPSQTLSLTCAISGDSVS SH WN WIRQSPSRGLEWLG RTY YNDYAVSVKS RITINPDTSKNQFSLQLNSVTPEDTAVYYCAR DL DY WGQGILVTVS
> Cons__00561
QVQLQQSGPGLLKPSQILSLTCGISGDDVS NY WN WIRQSPSRGLEWLG RTY YNENGESVQS RITIKPDTSKNHVSLQLSSVTPEDTALYYCTR GY DP WGQGTLVTVS
> Cons__00562
QVELQQSGPGLVKPSQTLSLTCAISGDSIS NF WN WIRQSPSRGLEWLG RTY YNENEESVRG RITINPDTSKNQFSLQLNSVTPEDTAVYYCVR DS DI WGQGTKVTVS
> Cons__00563
QVQLQQSGPGLVKPSQTLSLTCAISGDSVS SN WN WIRQSPSRGLEWLG RTY YNDYAVSVKS RITINADTSKNQFSLHLNSVTPEDTAVYYCAR DE DI WGQGTMVTVS
> Cons__00564
QVQLQQSGPGLVKPSQTLSLTCGISGDSVS SN WN WIRQSPSRGLEWLG RTY YSDYAVSVKS RMTINPDTSKNHFSLQLNSVTPEDTAVYYCAR GG DH WGQGTLVTVS
> Cons__00565
QIQLQQSGPGLVKPSQTLSLTCAISGDSVS SN WN WIRQSPSGGLEWLG RTY YNEYAVSVQS RITINSDTSKNQFSLQLNSVTPEDTAVYYCAR GP GF WGQGTLVTVS
> Cons__00566
QVQLQQSGPGLVKPSQTLSLTCAISGDSVS SN WN WIRQSPSRGLEWLG RTY YTDYAVSVKS RITISPDTSKNQFSLQLNSVTPDDTAVYYCAR WG DV WGQGTTVTVS
> Cons__00567
QVHLQQSGPGLVKPSQTLSLTCAISGDSVS SD WN WLRQSPSRGLEWLG RTY YNDYAVSLES RITINPDTSKNQFSLQLNSVTPEDTAVYYCAR SL DS WGRGTLVTVS
> Cons__00568
QVQLQQSGPGLVKPSQTLSLTCAISGDSVS SN WT WIRQSPSRGLEWLG RTY SNDYALSVKS RITINPDTSKNHFSLQLNSVTPDDTAVYYCVR DL DV WGQGTTVTVS
> Cons__00569
QVQLQQSGPGLVKPSQTLSLTCAISGDSVS SN WH WIRQSPSRGLEWLG RTF YNDYAISVKS RITINPDTSKNQFSLHLTSVTPEDTAVYFCAR DG DV WGQGTTVTVS
> Cons__00570
QVQLQQSGPGLVKPSQTLSLTCATSGDSVS SN WN WIRQSPSRGLEWLG TTY YNDYAVSVKS RITINPDTAKNQFSLQLNSVTPEDTAVYYCAR DR AP WGQGTLVTVS
> Cons__00571
QVQLQQLGPRLVKTSETLSLTCAISGDSVS SK WN WIRQSPSRGLEWLG RTY YRDYALSVKS RITINPDTSKNQVSLQLNSVTPEDTAVYFCAR DG DP WGQGTLVTVS
> Cons__00572
QVQLQQSGPGLVKPSQTLSLTCDISGDSVS TN WN WIRQSPSRGLEWLG RTF YHDYAGSVKS RITINPDTSNNQFSLHLSSVTSDDTAVYYCAR QR DL WGRGTWSLSP
> Cons__00573
QVLLHQSGPGLVKPSQTLSLTCGISGDSVS SN WN WIRQSPSRGLEWLG RTF YYNYATSVKS RITISPDTSKNQFSLQLTSVTPEDTAVYFCAR DG DV WGQGTTVTVS
> Cons__00574
QVHLQQSGPGLVKPSQTLSLTCAISGDSVS SN WN WLRQSPSRGLEWLG RTY YNDYAVSLES RITINPDTSKNQFSLQLNSVTPEDTAVYYCAR SL DS WGRGTLVTVS
> Cons__00575
QVQLQQSGPGLVKPSQTLSLTCAISGDSVS SY WN WIRQSPSRGLEWLG RTY YHDYAVSVKS RITINPDTSKNHFSLQLNSVTPEDTAVYYCAR FL DQ WGQGTLVTVS
> Cons__00576
QVQLQQSGPGLVKPSQTLSLTCAISGDSVS TY WN WIRQSPSRGLEWLG RTY YSNYAESFEG RITVNADPSKNQFSLQLNSVTPEDTAVYYCAR WP DY WGQGTLVTVS
> Cons__00577
QVQLQQSGPGLVKPSQTLSLTCAISGDSIS NK WN WIRQSPSRGLEWLG RTK SSDYATSVEG RVTISPDTSKNQFSLHLNSVTPEDTAVYYCVR DF DS WGQGILVTVS
> Cons__00578
QVQLQQSGPGMVKPSQTLSLTCAISGDSVS SN WN WIRQSSSRGLEWLG RTY YNDSAVSVKS RITINPDTSMDQFSLQLNSVTPEDTAVYFCAR HT DQ WGQGTLVTVS
> Cons__00579
QVQLQQSGPGLVEPSQTLSLTCAISGDTVS SN WN WIRQSPSRGLEWLG RTY YNEYALSVKS RSTINADTSKNQFSLQLNSVTPEDTAVYYCTR LS DY WGQGTLVTVS
> Cons__00580
QVQLRQSGPGLVKPSQTLSLTCAISGDSVS SN WN WIRQSPSRGLEWLG RTY YNDYAVSVRS RISINPDTSKNQFSLQLNSVTPEDTAVYYCVR ST DY WGQGTLVTVS
> Cons__00581
RVQVQQSGPRLVQPSQTLSLTCAISGDRIS TS WN WIRQSPSRGLEWLG RTY SHDYAPSVTG RIFINPDISKNQVSLQLDSVTPEDTGVYYCAR LQ DP WGQGTLVIVS
> Cons__00582
QVQLQQSGPGLVKPSQTLSLTRAISGDSVS SN WN WIRQSPSRGLEWLG RTY YNDYAVSVKS RITINPDTSKNQFSLQLNSVTPEDTAVYYCAR LS DY WGQGTLVTVS
> Cons__00583
QVHLQQSGPGLVKPSQTLSLTCAISGDSVS SN WS WIRQSPSRGLEWLG RTY YHDYAVSLES RITIKPDTSRNQFSLQVNSVTPEDTAVYYCAR EK DC WGQGTLVTVS
> Cons__00584
QVQLQQSGPGLVMPSQTLSLTCAISGDSVS GN WN WIRQSPSRGLEWVG RTY NNDYAVSVKS RITINPDTSKNQFSLQLNSVTPEDTAVYYCAR GK DV WGQGTTVTVS
> Cons__00585
QVELQQSGPGLVKSTQTLSLTCAISGDSVS SN WN WIRQSPSRGLEWPG KTY YNDYAVSVRS RISINPDTSRNQFSLLLNSVIPEDTAVYYCAR EG DV WGQGTTVTVS
> Cons__00586
QVQLQQSGPGLVKPSQTLSLTCAISGDSVS SS WN WIRQSPSRGLEWLG RTY FNDYALSVNS RITINPDTSKNQFSLQLNSVTPEDTAVYYCAG VA DY WGQGTLVTVS
> Cons__00587
QVQLQQSGPGLVTPSQTLSLTCAISGDSVS SN WN WIRQSPSRGLEWLG RTY SSDYAVSVKS RITINPDTSKNQFSLHLNSVTPEDTAVYYCAR DR DF WGQGTLVTVS
> Cons__00588
QIQLQQSGPGLVRPSQTLALTCVISGDNVS NT WS WIRQSPSRGLEWLG RTY SNDYAVSLKP RITIIPDTSKNQFSLHLDSVTPDDSGVYFCVR RA DF WGQGTLVTVS
> Cons__00589
QVQLHQSGPGLVKPSQTLSLTCAISGDSIF SD WD WIRQSPSRGLEWLG RAF HYDYAEFVKG RVVIHPDTSKNQFSLQLNSAIPEDTAVYYCAR EG HV WGQGTKVTVS
> Cons__00590
QVQLRQSGPGLVKPSQTLSLTCAISGDNVS SN WI WIRQSPSRGLEWLG RTY FNDYAVSVKS RITINPDTSKNQFSLQLKSVNSEDTAVYYCAR GQ DI WGQGTMVTVS
> Cons__00591
QVQLQQSGPGLVKPSQTLSLTCVISGDSVS NN WN WIRQSPSRGLEWLG RTY YNENGEFVQS RITIKVDTSKNQLSLQLSSVTPEDTAVYYCVR DS DI WGQGTKVTVS
> Cons__00592
QVQLQQSGPGLVKPSQTLSLTCGISGDSVS SN WN WIRQSPSRGLEWLG RTY LNDYAVSVKS RITINPDTSRNQFSLQLNSVTPEDTAVYYCVR GG DI WGQGTLVTVS
> Cons__00593
QVQLQQSGPGLVKPSQTLSLTCVISGDSVS SN WN WIRQSPSRGLEWLG RTY YNDYAVSVKS RITINPDTSKNQFSLQLNSVTPEDTAVYYCAR VE GC WGQGTLVTVS
> Cons__00594
QVQLQQSGPGLVEPSQTLSLTCAISGDSVS SK WN WIRQSPSRGLEWLG RTY YFDYAPSLKG RMTINPDTSKNHFSLQLNSVTPEDTAVYYCAG GG DS WGRGALVTVS
> Cons__00595
QVQLQQSGPGLVKPSQTLSLTCAISGDSVS SN WN WIRQSPSRGLEWLG RTY YNENGESVQS RITINPDTSKNQFSLQLDSVTPEDTAVYYCAR GG DS WGQGTLVTVS
> Cons__00596
QVQLQQSGPGLVKPSQTLSLTCVISGDSVS SS WN WIRQSPSRGLEWLA RTY SDDYADSVKS RITINADTSKNQFSLQLHSVTPGDTAVYYCAR DK DL WGRGTLVTVS
> Cons__00597
QVQLQQSGPWLVKPSQTLSLTCVISGESVS ST WT WIRQSPSRGLEWLG RTY YNDYALSVRS RITINPDTSKNQFSLQLNSVTPEDTAVYYCAG GS DY WGQGTLVTVS
> Cons__00598
QVHLQQSGPGLVKPSQTLSLTCAISGDSVS SN WT WIRQSPSRGLEWLG RTY YNDYAVSVKR RIIINPDTSKNQFSLQLNSVTPDDTAVYYCAR GK DL WGRGTLVTVS
> Cons__00599
QVQLQQSGPGLVKPSQTLSLTCAISGDSVS SN WN WIRQSPSRGLEWLG RTY YNDYAVSVKS RITINPDTSKNQFSLQLNSVTPEDTAVYYCAA TT DV WGQGTTVTVS
> Cons__00600
QVQLQQSGPGLVKPSQTLSLTCAISGDSVS SN WN WIRQSPSRGLEWLG RTY YNDYAASVKS RITINPDTPNNQFSLQLNSVTPEDTAIYYCAG GG DP WGQGTLVTVS
> Cons__00601
QVQLQQSGPGLVKPSQTLSLTCAISGDSVS SN WN WIRQSPSRGLEWLG RTY YNDYALSVKS RITINADTSENQFSLHLNSVTPEDTAVYYCAR DE DI WGQGTMVTVS
> Cons__00602
QVQLQQSGPGLVKPSQTLSFTCAISGDSVS SN WN WIRQSPSRGPEWLG RTY YNDYAVSVKS RIIINPDTSKNHFSLHLNSVTPEDTAVYYCAT WR DQ WGQGTLVTVS
> Cons__00603
QVQLQQSGPGLVKPSQTLSLTCAISGDSVS SN WN WIRQSPSRGLEWLG KTY YNDYAVSVKS RITINPDTSKNQFSLQPNSVTPEDTAVYYCTR EG GY WGQGTLVTVS
> Cons__00604
QVQLQQSGPGLVKPSQTLSLTCAISGDSVS SN WN WIRQSPSRGLEWLG RTY YDDYALSVKS RITINPDTSKNQFSLQLNSVTPEDTAVYYCAR GF DY WDQGTLVTVS
> Cons__00605
QVQLQQSGPGLVRPSQTLSLTCAISGDSVS SN WN WIRQSPSRGLEWLG RTY FHDYAVSLES RITINPDTSQNHFSLQLNSVTPDDTAVYFCVR RG DF WGQGTVVTVS
> Cons__00606
QVQLQQSGPGLVKPSQTLSLTCAISGDSVS SN WN WIRQSPSRGLEWLG RTC YNDYAVSVRS RITINPDTSKNQFSLQLNSVTPEDTAVYYCAR DV DV WGQGTTVTVS
> Cons__00607
QVQLQQSGPGLVKPSQTLSLTCVISGDSVS SN WN WIRQSPSRGLEWLG RTY YNDYAVSVKS RITFNPDTSKNQLSLQLNSVTPEDTAVYYCAR DL AY WGQGTLVTVS
> Cons__00608
QEVLQQSGPGLVKPSQTLSLTCAIFGDSVS SD WN WIRQSPSRGLEWLG RTF YNDYAVSVRG RITIDPDTSKNQFSLKLTSVTPDDTGVYFCAG GA DP WGQGTLVTVS
> Cons__00609
QVQLQQSGPGLVKPSQTLSLTCAISGDSVS GN WH WIRQSPSRGLEWLG RTY YNDSAASVKG RIAINADTSKNQFSLLLNSVTPEDTAVYYCAR NN DP WGQGTLVTVS
> Cons__00610
QIQLQQSGPGLVQPSQTLSLTCAISGDSVS TN WN WIRQSPSRGLEWLG RTY IYEYAVSVKG RITINPDTSKNQFSLHMNSVTPEDTAVYYCAR DP DY WGQGTLVTVS
> Cons__00611
QVQLQQSGPGLVKPSQTLSLTCAISGDSVS SN WN WIRQSPSRGLEWLG RTY FHDYAVSVKT RMTINPDTSKNQFSLQLNSVTPEDTAVYYCAR DI DH WGQGNLVTVS
> Cons__00612
QVQLQQSAPGLVKPSQTLSLTCVISGDNVS SN WN WIRQSPSRGLEWLG RTY YNDYAISVKS RITINPDTSKNQFSLQLNSVTPEDTAVYYCAR VD QH WGQGTLVTVS
> Cons__00613
QVQLQQSGPGLVKPSQTLSLTCAISGDSVS SN WN WIRQSPSRGLEWLG RTY YNDYAVSVRG RITINPDTSKNQFSLQLNSVTPEDTAVYYCAG GV GR WGQGTLVTVS
> Cons__00614
EVQLQQSGPGLVKPSQTLSLTCAISGDSVS NN WN WIRQSPSRGLEWLG RTY FTEYAVSVKG RISINPDTSKSQFSLQLNSLTPDDTGVYYCAR DS DY WGQGTQVTVS
> Cons__00615
QVQLQQSGPGLVKPSQTLSFTCAISGDSVS SN WN WIRQSPSRGPEWLG RTY YNDYAVSVKS RIIINPDTSKNHFSLQLNSVTPEDTAVYYCAR DH DI WGQGTMVTRL
> Cons__00616
QVQLQQSGPGLVKPSQTLSLTCAISGDTVS SN WN WIRQSPSRGLEWLG GTY YNDYAVSVKS RITTNPDTSKSQFSLQLNSVTPEDTAVYYCAR RS DY WGQGTLVTVS
> Cons__00617
QVQLQQSGPGLVKPSQTLSLTCAISGESVS SS WN WIRQSPSRGLEWLG RTY YIDYVESVKS RMNVNPDTSKNQFSLQLNSVTPEDTAVYYCAR AR DV WGQGITVTVS
> Cons__00618
QVQLQQSGPGLVKPSQTLSLTCAISGDSVS SN WN WIRQSPSRGLEWLG RTY YNDYAVSVKS RITINPDTSKNQFSLQLNSVTPDDTAVYYCAR DP DV WGQGTTVTVS
> Cons__00619
QVQLQQSGPGLVKPSQTLSLTCVISGDNVS NT WS WIRQSPSRGLEWLG RTY SNDYAVSLKP RITIIPDTSKNQFSLHLDSVTPDDSGVYFCVR RA DF WGQGTLVTVS
> Cons__00620
QVYLQQSGPGLVKPSQTLSLTCAISGDSVS TK WN WVRQSPSRGLEWLG RTH NNDYAVSVKS RISITPDTSNNQVSLQLNSVTPEDTAVYFCAR NR DS WGRGTLVTVS
> Cons__00621
QVQLQQSGPGLVKPSQTLSLTCAISGDSVS SK WN WIRQSPSRGLEWLG RTY YYDYAASVKS RITINPDSSKNQFSLQLNSMTPEDTAIYYCAG GG DP WSQGTLVTVS
> Cons__00622
QVQLQQSGPGLVKPSQTLSLTCAISGDSVS SN WN WIRQSPSRGLEWLG RTC YNDYAVSVRS RISINPDTSRNQFSLLLNSVIPEDTAVYYCAR EG DV WGQGTTVTVS
> Cons__00623
QVRLQQSGPGLVKPSQTLSLTCAISGDSVS RN WN WIRQSPSRGLEWLG RTC YNDYAVSVKS RIIIFPDTSKNQFSLQLNSVTPEDTAVYYCAR GN DL WGQGTMVTVS
> Cons__00624
QVQLQQSGPRLVKPSQTLYLTCAISGESVS SN WN WIRQSPSRGLEWLG KTY YNDYSPSMQG RIIINADTSKNQFSLQLNSVTHEDTAVYFCAR HG GP WGQGILVTVS
> Cons__00625
QVQLQQSGPGLVKPSQTLSLTCAISGDSVS SN WN WIRQSPSRGLEWLG RTY YNDYAVSVKS RITINPDTSKNQFSLQLNSVTPEDTAVYYCAS GG DI WGQGTMVTVS
> Cons__00626
QVQLQQSGPGLVKPSQTLSLTCAISGDSVS SN WN WIRQSPSRGLEWLG RTW YNDYAVSVRS RISINPDTSKNQFSLQLNSVTPEDTAVYYCAR DV DI WGQGTTVTVS
> Cons__00627
QVQLQQSGPRLVEPSQTLSVTCAISGDSVS RS WN WIRQSPSRGLEWLG RTY FNDYSDSVKG RITVNPDTSGNQFSLQLKSVTPEDTAVYFCAR TR DS WGQGILVTVS
> Cons__00628
QVQLQQSGPGLVKPSQTLSLTCAISGDSVS SN WN WIRQSPSRGLEWLG RTY YNDYAVSVKS RITINPDTSKNQFSLQLNSVTPEDTAVYYCAR EF DY WGQGNPGHRL
> Cons__00629
QVLLQQSGPGLVKPSQTLSLTCAISGDSVS SN WS WIRQSPSRGLEWLG RTY FYEYALSVRG RITISPDTSKNQFSLQLNSVTPEDTAVYYCAR IA IV WGQGNLVTVS
> Cons__00630
QVQLQQSGPGLVKPSQTLSLTCAISGDSVS SN WN WIRQSPSRGLEWLG RTY YSDYAVAVKS RITINPDTSKNQFSLQLNSVTPEDTAVYYCAR SG DY WGQGTLVTVS
> Cons__00631
QVQLQQSGPGLVKPSQTLSLTCAISGDSVS SN WN WIRQSPSRGLEWLG RTY YNDYALSVKS RIDINPDTSKNQFSLQLNSVTPEDTAVYYCAR SD DV WGQGTTVTVS
> Cons__00632
HVQLQQSGPGLVEPSQTLSLTCGISGDSVS SN WN WIRQSPSRGLEWLG RTY DTEYGRSVKS RTFINPDTSKNQLSLQLTSVTPEDTAVYYCAS WR DY WGQGTLVIVS
> Cons__00633
QVQLQESGPGLLRPSQTLALTCAISGDSVS NF WN WIRQSPSRGLEWLG RTY YNDYAVSLTS RITISPDTSKNQVSLQLNSVTPEDTAVYYCVR DS DI WGQGTKVTVS
> Cons__00634
QIQLQQSGPGLVKTSQTLSLTCAISGDSVS SN WI WVRQSPSRGLEWLG RTF YYDYAGSVKG RIAINPDTAKNQFTLHLSSLSPDDAAVYYCAT SV DV WGQGTTVTVS
> Cons__00635
QVQLQQSGPGLVKPSQTLSLTCAISGDSVS SN WN WIRQSPSRGLEWLG RTY YNDYAVSVKS RITINSDTSKNQFSLQLNSVTPEDTAVYYCAR DR DY WGQGTLVTVS
> Cons__00636
QVQLQQSGPGLVKPSQTLSLTCVISGDSVS NN WN WIRQSPSRGLEWLG RTY YNDYAVSVKS RITINPDTSKNQFSLQLNSVTPGDTAVYYCAR DH DV WGQGTTVTVP
> Cons__00637
QVQLQQSGPGLVKPSQTLSLTCAISGDSVS SN WN WIRQSPSRGLEWLG RTY YNDYAASVKS RITINPDTSKNQFSLQLNSVTPEDTAVYYCAR AP DY WGQGTLVTVS
> Cons__00638
QVQLQQSGPGLVKPSQTLSLTCAISGDSVS SN WN WIRQSPSRGLEWLG KTY YNDYAVSVKS RITINPDTSKNQFSLQLNSVTPEDMAVYCCTR EG GY WGQGTLVTVS
> Cons__00639
QVQLQQSGPGLVKPSQTLSLTCVVSGDSIF SD WD WIRQSPSRGLEWLG RAF HYDYAEFVKG RVVIHPDTSKNQFSLQLNSAIPEDTAVYYCAR EG HV WGQGTKVTVS
> Cons__00640
QVQLQQSGPGLVKPSQTLSLTCAISGDSVS SN WN WIRQSPSRGLEYLG RTY YNDYAVSVKS RITINPDTSKNQFSLQLNSVTPEDTAVYYCAR QR DV WGQGTTVTVS
> Cons__00641
QVQLQQSGPGLVKPSQTLSLTCAISGDSVS SN WN WIRQSPSRGLEWLG RTY YNDYAISVKS RVTINPDTSKNQFSLQLNSVTPEDTAVYYCAR EY DY WGQGTLVTVS
> Cons__00642
QVQLQQSGPGLVKPSQTLSLTCAISGDSVS SN WN WIRQSPSRGLEWLG RTY YNDYAVSVKS RITINPDTSKNQYSLQLNSVTPEDTAVYFCAR GG DP WGQGTLVTVS
> Cons__00643
QVQLQQSGPGLVEPSQTLSLTCAISGDSVS NN WN WIRQSPSRGLEWLG RTY YTDYAVAVNS RIMINPDTSRNQFSLQLNSVTPEDTAVYYCAR AY DY WGQGTLVTVS
> Cons__00644
QVQLQQSGPGLVQPSQTLSLTCAISGDSVS ST WS WIRQSPSRGLEWLG RTF YNDYAVSVKS RITINPDTSKNQFSLQLNSVTPEDTAVYYCAR GS WH WGPGTLVTVS
> Cons__00645
QVQLQQSGPGLVKPSQTPSLTCAISGDSVS SN WN WIRQSPSRGLEWLG RTY YNDYAVSVKS RITINPDTSKNQFSLQLNSVTPEDTAVYYCAR EG DV WGQGTTVTVS
> Cons__00646
QVQLQQSGPGLVKPSQTLSLTCAISGDSVS SN WN WIRQSPSRGLEWLG RTY YNDYAVSVKS RITINPDTSKNQFSLQLNSVTPEDTALYYCAR EE QH WGQGTLVTVS
> Cons__00647
QIQLQESGPRLVKPSQTLSLTCAISGDSVS SN WN WIRQSPSRGLEWLG RTY YNDYAVSVKS RITFNADTSQNQFSLQLNSVTPDDTAVYYCAR DS HY WGRGTLVTVS
> Cons__00648
RVQLQQAGPGLVKPSQTLSLTCAISGDSVS SN WS WIRQSPSRGLEWLG RTY YNDYAVSVRG RIIINPDTSKNQFSLQLNSVTPEDTAVYYCSR EV NY WGPGTLVTVS
> Cons__00649
QVQLHQSSPGLVKPSQTLSLTCAISGDSVS SD WN WIRQSPSRGLEWLG RTY YNDYAVSVKS RISINPDTSKNQFSLQLNSVTPEDTAVYYCAR LF DI WGQGTMVTVS
> Cons__00650
QVQLQQSGPGLVKPSQTLSLTCAISGDSVS SN WN WIRQSPSRGLEWLG RTY YNDYAVSVKS RITINPDTSKNQFSLHLSSVTPEDTAVYYCAS LT DI WGQGTMVTVS
> Cons__00651
QVELQQSGPGLVKSTQTLSLTCAISGDSVS SN WN WIRQSPSRGLEWLG KTY YNDYAVSVRS RISINPDTSRNQFSLLLNSVIPEDTAVYYCAR EG DV WGQGTTVTSP
> Cons__00652
QVQLQQSGPGLVRPSQTLSLTCVISGDRVS AF WN WIRQSPSRGLEWLG RTY YSDYAESVKR RISIEPDTSNNHFSLHLKSVTPEDTGVYFCAR DA DV WGPGTTVTVS
> Cons__00653
HVQLQQSGPGLVKPSQTLSLTCAISGDSVS NS WS WIRQSPSRGLEWLG RTY FFDYAESVKS RITINPDTSKNQFSLQMISVTPEDTAVYYCAS QV KN WGPGTLVTVS
> Cons__00654
QVQLQESGPGLLRPSQTLALTCAISGDSVS NF WN WIRQSPSRGLEWLG RTY YNENGQSVQS RITVSSDTSRNQFFLQLTSVTPEDTAVYYCVR DS DI WGRGTLVTVS
> Cons__00655
QVQLQQSGPGLVKPSQTLSLTCAISGDSVS SN WN WIRQSPSRGLEWLG RTY YNDYAVSVKS RIIINPDTSSNQFSLQLKSVTSEDTALYYCAR EG DV WGQGTTVTVS
> Cons__00656
QVQLQQSGPGLVKPSQTLSLTCAISGDSVS SN WN WIRQSPSRGLEWLG RTY YNDYAVSVKS RITINPDTSRNQISLQLNSVTPEDTAVYYCAR DT HH WGQGTRVTVS
> Cons__00657
QVQLQQSGPGLVRPSQTLSLTCAISGDSVS NF WN WIRQSPSRGLEWLG RTY YNENAESVQS RITVKSDTSKNQFFLQLTSVTPEDTAVYYCVR DS DI WGQGTMVTVS
> Cons__00658
QVQLQQSVPGLVKPSQTLSLTCAISGDSVS SN WH WIRQSPSRGLEWLG RTY YDDYAVSVRS RIIINPDTSKSQFSLQLNSVTPEDTAVYYCAR GT DY WGQGTLVTVS
> Cons__00659
QVQLQQSGPGLVKPSQTLSLTCAISGDTVS SN WT WIRQSPSRGLEWLG TTY YTDYAVSVKG RITISPDTSKNHFSLQLNSVTPEDTAVYFCAR TP DS WGQGSLVTVS
> Cons__00660
QVQLQESGPGLVKPSQTLSVTCAIYGDSIS NF WN WIRQSPSRGLEWLG RTY YNENGESVRS RITVAPDTSKNQFSLELTSVTPEDTAVYYCVR DS DV WGQGTTVIVS
> Cons__00661
QVQLQQSGPGLVKPSQTLSLTCAISGDSVS SN WN WIRQSPSRGLEWLG RTY FNDYAVSVKS RITINPDTSKNQFSLQLNSVTPEDTAVYYCAR YR DV WGQGITVTVS
> Cons__00662
QVQLQQSGPGLVKPSQTLSLTCAISGDSVS SN WN WIRQSPSRGLEWLG RTY YSDYAPSVRS RITINPDTSKNQFSLQLNSVTPEDTAVYYCAR VI DV WGQGTTVTVS
> Cons__00663
QVHLQQSGPGLVKPSEILSLTCAISGDSVS SD WN WIRQSPWRGLEWLG RTY YTDYAPSVKS RVTIDVDTSENQLSLHLHSVTAEDTALYYCAR DE DV WGQGTMVTVS
> Cons__00664
QVQLQQSGPGLVKPSQTLSLTCAISGDSVS SN WN WIRQSPSRGLEWLG RTY YNDYAVSVES RITINPDTSKNQFSLQLNSVTPEDTAVYYCAR DQ DV WGQGTTVTVS
> Cons__00665
EVQLVESGGGLVQPGGSLRLSCVGSGFTFS SY MN WVRQAPGKGLEWIS FIS TTYYADSVKG RFTVSRDNAKVSMFLQMNSLRAEDTAVYFCAS AW DS WGQGTLVTVS
> Cons__00666
EVQLVESGGGLVKPGGSLRLSCEVSGFTFS NY MN WVRQTPGKGLEWVS SIS YIYYADSVKG RFTISRDNAKSSLYLQMSSLRAEDTAVYYCAS GA DY WGQGTLVTVS
> Cons__00667
EVQLVESGGDLVQPGGSLRLSCVASGFSFS TY MH WVRQAPGKGLVWIS RIN IINYADSVKG RFTISRDNAKNTLYLQMNSLRADDTAMYYCAG AF DY WGHGSRVTVS
> Cons__00668
EVELLESGGGLVQPGGSLRLSCVASGFTFD KY MS WVRQAPGKGLEWVS GIS DTYYADSVKG RFTISKDHSDNTLHLQMNNLRGEDTAVYYCVK GK EM WGQGTTVIVS
> Cons__00669
QVQLVESGGGLVQPGRSVRLSCVGSGFIFH DF MT WIRQAPGKGLEWVA DIS NIHYADAVKG RFTISRDNAKNSLYLQMNNLRDDDTAVYYCAR DP QD WGQGTPIIVS
> Cons__00670
QVQLVQSGGGVVQPGGSLRLSCAASGFSFG DY IH WVRQAPGKGLEWVA FIR NKYYGDSVKG RVTLSRDNSKNTVDLQLHSLSVEDTAVYYCAK SL DV WGQGTMVIVS
> Cons__00671
QVQLVESGGGVVQPGKSLTLSCAVSGFTFS DY MH WVRQAPGKGLEWVA VIS RTFYADAVKG RFTVSRDNSRNTLYLQMSSLRIEDTAVYYCAK DL DF WGQGTTVTLS
> Cons__00672
QVQLVESGGGVVQPGRSLRLSCAASKFIFN SF MH WVRQTPGKGLEWVA GIS KTYYADSVKG RFTISRDNSKNTLYLQMNSLRVEDTARYYCAK NR DF WGQGTLVTVS
> Cons__00673
EVQLVESGGGLVQPGESLRLSCAASGFTLS AY MN WVRQAPGKGLEWVS YIS TIYYADSVKS RFTISRDIAKNSLYLQMNSLRAEDTAVYYCAR DS DA WGQGTTVHRL
> Cons__00674
QVQLVESGGGVVQPGRSLRLSCAASGFSFR SY IH WVRQAPGKGLEWVA VIS NKYYADSVKG RFTVSRDNSKNTLYLQMNSLGAEDTAVYYCAK GR DV WGQGAKVTVS
> Cons__00675
EVQLLESGGGLVQPGGSLRLSCAASGFMFN TY MG WVRQAPGKGLEWVS SIS TTYYAESVKG RFTISRDISKNTLYLQVNNLRADDTAVYYCAR DG EH WGQGNPGHRL
> Cons__00676
EVQLVESGGDLVQPGGSLRLSCATSGFTFG TY MT WVRQAPGKGLEWVA NIN QRYYMDSVKD RFTISRDNAENSLYLQMNGLRAEDTAVYSCAR VE RY WGQGTLVTVS
> Cons__00677
EVQLVESGGGLVQPGRSLRLSCTVSGFRFD DY MH WVRQAPGKGLEWVS GIG NIGYGDSVKG RFTISRDNAKNSVYLQMNSLRAEDTAFYFCVK DF DK WGQGTLVTVS
> Cons__00678
EVQLVESGGVVVQPGGSLRLSCAASGFTFE DY MH WVRQAPGKGLEWVS LIS ATYYADSVKG RFTLSRDNSKNSLYLQMNSLRTEDTAFYYCAK DV DY WGQGTLLTVS
> Cons__00679
QVQLVESGGGEVQPGRSLRLSCAASGFTFG DY MH WVRQAPGKGLEWVA LIS TKYYADSVKG RFTISRDNSKNTLYLEMNSLRGDDMAEYYCAK DH DV WGQGTTVTVS
> Cons__00680
QVQLVESGGGVVQPGRSLRLSCAASGFTFS NY MN WVRQAPGKGLEWVA IIW NKYYADSAKG RFTISRDNSKKTLYLQVNSLRAEDTAVYYCAR AL DY WGQGTLVTVS
> Cons__00681
QVQLVESGGGLVKPGGSLRLSCAASGFIFN DY MS WIRQAPGKGLEWVS YIS SIYYADSVKG RFTISRDNAKNSLHLQMNSLRAEDSAVYFCAR II DV WGQGATVTVS
> Cons__00682
QVQLVESGGGVVQPGRSLRLSCAGSGFTFS SF MH WVRQAPGKGLEWMT VIS HKYYADSVTG RFTISRDNSNNTLYLQMNSLRPEDTAVYYCAR VK DV WGQGTTVTVS
> Cons__00683
DVQLVESGGVLIQPGGSLRLSCAVSGFIVS DN MN WVRQAPGKGLEWVS AMY RRDYADSLRG RFTISRDNSKNTLYLQINSLRAEDTATYYCAR GS DV WGQGTTVTVS
> Cons__00684
EVQLVESGGGLVQPGGSLKLSCAASGFTFS GS MH WVRQASGKGLEWVG RIR ATAYAASVKG RFTISRDDSKNTAYLQMNSLKTEDTAVYYCTT CG GY WGQGTLVTVS
> Cons__00685
EAQLVESGGGLAQPGGSLRLSCAASEFTFS SY MS WVRQAPGKGLEWVA TIK QKYYVDSVKG RFTISRDNAKNSLYLQMNSLRAEDTAVYYCAR VA DL WGRGTLLTVS
> Cons__00686
EVQLVESGGDLVHPGGSLRLSCAASGFSFS SF MN WVRQAPGKGLEWVS HIN PIHYADSVKG RFTISRDDAKNSLYLQMNSLRAEDTAVYYCVG RS DY WGQGTLVTVS
> Cons__00687
EVQLLESGGGLAQPGGSLRLSCTTSGFTFT TS MS WVRQTPGKGLEWVS SVS DTYHADSVKG RFTISRDNSKNTLYLQMNSLRAEDTALYYCAR TG YD WGQGTLVTVS
> Cons__00688
EVQLLESGGGLVQPGGSQRLSCAASGFSFS NF MA WVRQAPGKGLELVS GIT ITYYADSVKG RFTISRDNSKNTLYLQMNSLRAEDTAVYYCAK GG ED WGQGALVTVS
> Cons__00689
DVHLVESGGGLVQPGGSLRLSCTASAFSFS TS MS WVRQAPGQGLEWVS TIS STYYADSVKG RFTISRDNSKNTLYVQMNSLRAEDTAIFYCVR RG DY WGQGTLVTVS
> Cons__00690
EVQLVESGGGLVKPGGSLRLSCAASGFTFS NV MS WVRQAPGKGLEWVS AIS STYHADSVKG RFTISRDNSKNTLHLQMNSLRAEDTAVYYCAK AG ND WGQGTLVTVS
> Cons__00691
QVQVVESGGGVVQPGRSLRLSCLASGFTFR TS MH WVRQAPGKGLEWVA VIW NKHYADSVKG RFTISRDNSKNTVFLQMNSLRVEDTARYYCAK NR DF WGQGTLVTVS
> Cons__00692
EVQLLESGGDLVQPGGSLRLSCVGSGFTFI NY MS WVRQAPGKGLEWVS VIS SRYHADSVKG RFTVSRDNSKNTLFLQMNSLRVEDTAIYYCAK LS NL WGRGTLVTVS
> Cons__00693
QMQLVESGGGVVQPGKSLRLSCAASGFVFS SY MH WVRQAPGKGLEWVA VIW NKYYADSVKG RFTISRDNFDNTMYLEMSSLRAEDTGVYYCAR DE EY WGQGILVNVS
> Cons__00694
EVQLLESGGGLVQPGGSLRLSCTASGFTFS RN MS WVRQAPGKGLEWVS SIS ATYYANSLKG RFTISRDNSKNTLFLQLKDLTAEDTALYYCAR VR DP WGQGTLVTSP
> Cons__00695
GVQLVESGGGLVQPGGSLRLFCGAFGFKFN TY MS WVRQAPGKGLEWVA SIK QSQYADSVKG RFTISRDNTGNSVYLQMNSLRVEDTAIYYCLR RR DY WGQGALVTVS
> Cons__00696
EVQLVESGGGLVQPGGSLRLSCAASGFTFS HY WH WVRQAPGKGLVWVS RIK TTYYADSVQG RFTISADNAKSTVYLEMNSLRAEDTAVYYCVR DR WD WGQGTLVTVS
> Cons__00697
QVQLVESGGGLVKPGGSLRLSCTASGFNFS DD MT WIRQAPGKGLEWVS YVS ARFYADSVKG RFTISRDNAKNSLYLQMNSLRAADTAVYYCVR GR LT WGQGTMVTVS
> Cons__00698
EVQLVESGGGLVSPGQSLTLSCAASGFTFS SY MN WVRQTPGKGLEWVA SIR YIFYSESVKG RFTVSRDNANNSLYLQMDSLTVEDTAKYYCAR DY DY WGQGTLVTVS
> Cons__00699
EVQLVESGGGLVRPGGSLRLSCTTSGFTLI DF MS WVRQVPGKGLEWVS SIG VIYYADSMKG RFTISRDNTGNSVYLQMNSLRVEDTAIYYCLR RR DY WGQGTLVTVS
> Cons__00700
EVQLVESGGGLVQPGGSLRLSCAASGFTFS SY MS WVRQAPGKGLEWVS TII STFYADSVKG RFTISRDNSKNTLYVQMNSLRAEDTAVYYCAA TY DY WGQGNPGHVS
> Cons__00701
EVRLLESGGDLAQPGQSLRLSCVASGFTFT SY MT WVRQAPGKGLEWVS TIS STYYADSVRG RFTVSRDNAKNSLYLQMKSLRVEDTAVYYCAR DP DT WGQGTLVSVS
> Cons__00702
QVQLVESGGGVVQPGGSLRLSCAASGFTFN IY MH WVRQAPDKGLEWVT FIR DKYYTDSVKG RFTISRDNSRNLLYVQMNSLRVDDTAVYYCVR DF DY WGQGTLVTVS
> Cons__00703
EVQLLESGGSLVQPGGSLRLSCAASGFTFN NF IS WVRQAPGKGLEWVS GIS RTYYADSVKG RFTISRDNSRNILYLHMNSLRAEDTAVYYCAK GV EY WGQGTLVTVS
> Cons__00704
QVQLVESGGGVVQPGKSLTLSCAVSGFTFS DY MH WVRQAPGKGLEWVA VIS STFYADAVKG RFTVSLDNSRNTLYLQMSSLRIEDTAVYYCAK DL DF WGQGTTVTLS
> Cons__00705
EVQLVESGGGLEQPGGSLRLSCAASGFTFS HY MH WVRQAPGNGLEWVS YIT IIYYADSVKG RFTISRDNAKNLLYLQMNSLRDEDTAVYYCAR DR QH WGQGTLVTVS
> Cons__00706
QMQLVESGGGVVQPGRSLRLSCAASGFTVS SY MH WVRQAPGKGLEWVA AIS TNYYTDSVKG RFTISRDTSKNTVFLQVNSLRAEDTAVYYCAR GT DY WGQGTLVTVS
> Cons__00707
EVQLVESGGGLVQPGGSLRLSCAASGFSFS SD MS WVRQAPGKGLEWVA NIK DKYYLESVKG RFTISRDNAKNSLYLHMNSLRPDDTAVYYCAR VK DS WGQGTLVTVS
> Cons__00708
EVQLVESGGGLVQPGGSLRLSCTASGFTFS SY MN WVRQASGKGLEWIS YIS TRYYADSVKG RFTVSRDNAKNSLYLQMDSLRAEDTAVYYCVR GG DF WGQGTWSPSP
> Cons__00709
EVQLVESGGGLVQPGGSLRLSCAASGFTFS SY MH WVRQVPGKGLVWVS RID ITEYADSVKG RFIISTDNAKSTLYLQMNSLRVEDTAVYYCVR VA DY WGQGALVTVS
> Cons__00710
QVQLVESGGGVVQSGRSLRLSCAASGFTFS SH MH WVRQAPGKGLEWLA VIS ESYYADSVKG RFTISRDNSENTVYLQMNSLRVEDTAVYYCAK GR DV WGQGTTVTVS
> Cons__00711
QVQLVESGGGVVQSGRSLRLSCAASGFTFS SH MH WVRQAPGKGLEWLA VIS ESYYADSVKG RFTISRDNSKNTVYLQMNSLRADDTAIYYCAK DS DF WGQGTLVTVS
> Cons__00712
EVQLVESGGKVVQPGGSLRISCAASGFSFS GY MN WVRQAPGRGLEWVA NIK ETYYVDSVKG RFTISRDNAKNSLYLEMNSLRAEDTAVYHCVR DP DY WGLGTLVTVS
> Cons__00713
EVQLVESGGGLVKRGGSLRLSCAASEFTFS NY LL WVRQAPGKGLVWVS RIN SVSYADSVKG RFTISRDNAVNTLYLEMNSLRDDDTAVYYCAR RG DT WGQGTLVTVS
> Cons__00714
EVRLVESGGVVVQPGGSLRLSCAASGFTFD DY MH WVRQVPGKGLEWVS LIT TTYYADSVKG RFTISRDNSRNSLYLEMNSLRPEDTALYYCVK DV DV WGQGTRVTVS
> Cons__00715
EVQLVESGGGLVKPGGSLRLSCVASGFTLN TY VN WVRQAPGKGLEWVS SIS YIYHADSVKG RFSISRDNAKNSVFLHMNGLRAEDTAVYYCAR DS DV WGQGTTVTVS
> Cons__00716
EVQLVESGGGLVQPGGSLRLCCAASGFYFS GY MN WVRQAPGKGLEWVS YIS TIYYSDSVKG RFTISRDNADNSLCLQMNSLRVEDTAVYYCVR EG DY WGQGALVTVS
> Cons__00717
QVQLVESGGGVVQPGRSLRLSCAASGFTFS RY MN WVRQAPGGGLEWVS SMS SIYYTDSVKG RFTISRDNAKNSLYLQMNSLRVDDTAIYYCVR AD GD WSQGTQVTVS
> Cons__00718
DVQLVESGGSLVQPGGSLRLSCAASGFTFD NF MT WVRQAPGKGLEWVA NIK EKHYLDSVKG RFTISRDNAKNSLYLQMNSLRAEDTAVYYCAR GS YY WGQGTLVTVS
> Cons__00719
EVQLVESGGDLVQSGGSLRLSCAASGFTVS SN MT WVRQAPGKGLEWVS IIY STYYADSVKG RFAISRDKSKNTLYLQMNTLRAEDTAVYYCAR TR GP WHPGHCLLSI
> Cons__00720
QVVLVESGGGVVQPGVTLTLSCSVSGFNIR NY IH WVRQAPGKGLEWVA IIS NKYYADSVKG RFTLSRDNSKNTVYLQMNSLRAEDTAVYYCAR DR DY WGQGTVVTVS
> Cons__00721
QVQLVEFGGGLVKPGGSLRLSCAASGFTFS NA MT WVRQAPGKGLEWVG RIK TTDYGTPVKG RFTISRDDSKNTLYLQMDSLRSEDTAVYYCTT ER DY WGQGALVTVS
> Cons__00722
QVQLVESGGGVVQPGRSLRLSCAASGFTFS SY MH WVRQAPGKGLEWVA VIS NKYYADSVKG RFTISRDNSKNTLYLQMNSLRAEDTAIYYCAK SK DY WGQGTLVTVS
> Cons__00723
QVQLVESGGGVVQPGRSLRLSCAASGFTFS SF MH WVRQAPGRGLEWVA IIS DTYYADSVKG RFTISRDNSKNTLYLQMNSLRTEDTAVYHCVH EF DP WGQGTPVTVS
> Cons__00724
EVQLVESGGKVVQPGGSLRISCAASGFSFS GY MN WVRQAPGRGLEWVA NIK ETYYVDSVKG RFTISRDNAKNSLYLEMNSLRPDDTATYFCAK DR DY WGQGTLVTVS
> Cons__00725
EVQMVESGGDSVQAGESLRLSCTGAGFTFS NY MN WVRRAPGKGLEWIS YIS ITDYADSVKG RFTISRDNAKNSVYLQMNSLRAEDTGVYYCAG EL AY WGQGTLVTVS
> Cons__00726
EVQLLDSGGGLVQPGGSLRLSCAASGFTFS TY VS WVRQAPGKGLEWVS SIS STYYADSVKG RFTISRDNSKNTLYLQMNSLRAEDTAVYYCAK GE DP WGQGTLVTVS
> Cons__00727
EVQLLESGGGLVQPGGSLRLSCAASGFTFS TY MT WVRQAPGKGLEWVS TIS ITNYADSVKG RFTISRDNSKNTLYLQMNSLKAEDTAVYYCAK SS DV WGQGTTVTVS
> Cons__00728
EVQLVESGGGLVKPGGSLRLSCAASGFTFT SF MN WVRQAPGKGLEWVS SII YMYYADSVKG RFTISRDNAEKSLYLQMNTLRAEDTAVYYCAG QY DY WGQGTLVTVS
> Cons__00729
DVQLVESGGGLVQPGGSLRLSCAASGFTFS SY MN WVRQAPGKGLEWVS SIS NIYYADSVQG RFTISKDSSRNTLYLQMNSLRAEDTAVYYCAK EE DY WGQGTLVAVS
> Cons__00730
EVQLVESGGGLVQPGGSLRLSCVASGFTFS SY MN WVRQAPGEGLEWIS NIR DTYYADSVKG RFTVARDNAKNSLYLQMNSLRAEDTAVYYYAR WG DI WGQGTMVTVS
> Cons__00731
EVQLVESGGGLVQPGGSLRLSCVASGFTFS SY MN WVRQAPGEGLEWIS NIR DTYYADSVKG RFTVARDNAENSLYLQMNSLRAEDTAVYYCAR WG DI WGQGTMVTVS
> Cons__00732
EVQLVESGGDLVQPGGSLRLSCAASGFTFS NY MS WVRQAPGKGLEWVA NIR QIYSVDSVKG RFTVSRDNARNSLFLQMNGLRAEDTAIYYCAR LE DY WGQGTLVTVS
> Cons__00733
EVQPVESGGGLVQPGGSLRLSCVASGFTFS SY MN WVRQAPGEGLEWIS NIR DTYYADSVKD RFTVARDNAKNSLYLQMNSLRAEDTAVYYCAR WG DI WGQGTMVTVS
> Cons__00734
QVQLVESGGGVVQPGGSLRLSCATSGFTLS RY MH WVRQAPGRGPEWVA FIR NKYYADSVKG RFTISKDNSKNTLYPQMSSLRADDTAVYYCSK DP DS WGQGTLVTVS
> Cons__00735
QVQLVESGGGVVQPGGSLRLSCAASGFAFS SY MH WVRQAPGRGLEWVA FIR NTYYSDSVKG RFTISRDNSKNTLYLQVNSLRAEDTAVYYCAF GG GY WGQGTLVTVS
> Cons__00736
EVHLVESGGVVVQPGGSLRLSCAASGFIFD DY MN WVRQAPGKGLEWVS LIS STYYADSVKG RFTISRDNSKNSLYLQMNSLRAEDTALYYCAK NG DY WGRGNLVTVS
> Cons__00737
QVQLVESGGGVVQPGRSLRLSCAASGFTFS YY MH WVRQAPGKGLEWVA VIS NKYYVDSVKG RFTISRDNSKNTVYLQMNSVRAEDTAVYYCAR SK DI WGQGTMVTVS
> Cons__00738
QVQLVESGGGVVQPGRSLRLSCAASGFTFS SY MH WVRQAPGKGLEWVA VIL HQYYADSVKG RFTISRDNSKNTVYVQMNSLTAEDTAVYYCAR DR EH WGHGTLVTVS
> Cons__00739
QVQLVEFGGGLVKPGGSLRLSCAASGFTFS DY MS WIRQAPGKGLEWVS YIS TIFYADSVKG RFTVSRDNAKSSLSLQMSSLRADDTAVYYCVR DY DG WGQGTTVTVS
> Cons__00740
QVQLVESGGGLVKPGGSLRLSCAASGFTFS DY MS WIRQAPGKGLEWVS YIS YTNYADSVKG RFTISRDNAKNSLYLQMNSLRAEDTAVYYCAR DK DV WGQGTTVTVS
> Cons__00741
EVHLVESGGTLVQPGRSLRLSCAASGFTFD DY MQ WVRQAPGKGLEWVS GIS TIYYADSVEG RFTISRDNAKNSLYLQMNSLRAEDTGIYYCAR GD DP WGHGTLVTVS
> Cons__00742
EVQLVESGGGLVQPGGSLRLSCVASGLTVS SN MS WVRQAPGKGLEWVS VIY STYYADSVKG RFTISRDNSKNTLYLQMNSLRVEDTAVYYCAR DG DL WGRGTLVTVS
> Cons__00743
EVQLVESGGGLVKPGGSLRLSCAASGFTFS NA MS WVRQAPGKGLEWVG RIK TTEYAAPVKG RFTISRDDSKNTLFLQMNSLKTEDTAVYYCTT KY DV WGQGTTVTVS
> Cons__00744
QVQLVESGGGVVQPGRSLRLSCAASGFTFS LY MH WVRQAPGKGLDWVA FIW NKYYVESVKG RFTISRDNSKNMLYLQMNSLRAEDTAVYYCAK AR DY WGQGTLVTVS
> Cons__00745
EVQLVESGGIVVQPGGSLRLSCIVSGFTFD DY MH WVRQAPGKGLEWVS LSS STSYADSVRG RFTVSRDNSKNSLYLQMNSLKPEDTALYYCVK DA DV WGQGTTVTVS
> Cons__00746
QVRLVESGGGVVQPGGSLRLSCAASGFTFS SY MN WVRQAPGKGLEWVA LIS NLYYADSVKG RFTISRDTSNNTLYLQMNSLRAEDTAVYYCAR DV DL WGRGTLVTVS
> Cons__00747
EVQLLESGGGLVQPGGSLRVSCAASGFTFS SH MH WVRQSPGKGLVWVS RLS RTTYADSVQG RFTISRDNAKNTLFLQMNSLRAEDTAVYYCAK YR DS WGQGTLVTVS
> Cons__00748
EVQLVESGGGLVQPGMSLRLSCSGFGFILS DH MD WVRQAPGKGPEWIA RSE LTSYAASVRD RFTISRDESRNSLYLQMNWLKTEDTAIYYCVR GH DV WAQGQGSRLF
> Cons__00749
EVQLVESGGGLVQPGGSLRVSCAASGFTFS SH MH WVRQSPGKGLVWVS RVS RTTYADSVQG RFTISRDNAKNTLFLQMNSLRAEDTGVYYCVR GG DY WGQGTLVTVS
> Cons__00750
EVQLVESGGGLVQPGGSLRVSCAASGFTFS SH MH WVRQSPGKGLVWVS RIS RTTYADSVQG RFTISRDNAKNTLFLQMNSLRAEDTGVYYCVR GG DY WGQGTLVTVS
> Cons__00751
EVQLVESGGGLVQPGGSLRVSCAASGFTFS SH MH WVRQSPGKGLVWVS RIS RTTYADSVQG RFTISRDNAKNSLYLQMNSLRAEDTGVYYCVR GG DY WGQGTLVTVS
> Cons__00752
QEQLVDSGGGLVKPGGFLRLSCAASGFPFS DY MG WVRQAPGKGLEWIS YIS TIYYADSVKG RFTVSRDNTKSSLSLQMNSLRVDDTALYFCAR TG TF WGRGAQVTVS
> Cons__00753
EVQLVESGGGLVQPGRSLRLSCTASGFTFG DY MY WVRQAPGKGLEWVS GIS SIGYADSVKG RFTVSRDNAKNSLYLQMDSLRPDDTAVYYCTK DE DV WGQGTTVTVS
> Cons__00754
EVQLVESGGGLVQPGGSLRLSCAASGFTFS SY MH WVRQAPGKGLVWVS CIY RTSYADSVKG RFTISRDNAKNTLYLQMNSLRAEDTAVYYCAR GY DY WGQGTLVTVS
> Cons__00755
EVQLVESGGGLVQPGGSLRLSCAASGFTFS TY MN WVRQAPGKGLEWVS YIN TIVYADSVRG RFTISRDMSKSTVSLQMDSLRVEDTALYYCAR DF DL WGQGTLVTVS
> Cons__00756
EVQVVESGGGLVHPGGSLRLSCAASGFAFS TY MH WVRRAPGKGLVWVS RIN STSYADSVKG RFSISRDNAKNTLYLQMNSLRAEDTAVYYCAR SH DV WGKGTTVTVS
> Cons__00757
EVQLLESGGGLVQPGGSLRVSCVASGFTLR NY VN WVRQAPGKGPEWIS GIS NTYTADSVKG RFTISRDNSKDTVFLQMDGLRLEDTAVYYCAR AP DV WGQGTTVTVS
> Cons__00758
EVQVVESGGGLVQPGGSLRLSCAASGLTCS EC MT WVRQAPGKGLEWVA NIK EKKYVDSVKG RFTISTDNAKKSLFLQMNSLRVEDTAFYFCAW GN DS WGQGALVTVS
> Cons__00759
EEQLVESGGGLAQPGGSLRLSCAASGFTFS RF MH WVRQAPGKGLEWVS RIN NTDYADSVKG RFTISRDNAKNTVDLQMNSLRAEDAAMYYCVR LL DY WGQGTLVTVS
> Cons__00760
GVQLVESGGALVQPGGSLRLSCAASGFTFR SY MH WVRQAPGKGLMWVS HIN VTKYADSVKG RFTISRDNARETLYLQMNSLRADDTAVYYCAR DQ GY WGQGTLVTVS
> Cons__00761
EVQLVESGGVLVQPGGSLRLSCVASGFTFS HY MN WVRQAPGKGPEWIS YIS DIHYADSVKG RFTTSRENAKNTLYLQLNSLRVEDTAVYYCAR GD DY WGQGTLVTVS
> Cons__00762
EVQLVESGGGLVQPGGSLRLSCAASGFTFS TY MN WVRQAPGKGLEWVS HIG TIYYADSVKG RFTTSRDNAKNSLYLQMDSLRDEDTAVYYCSR IP DF WGQGTVVTVS
> Cons__00763
EVQLVESGGGLIQPGGSLTLSCAASGFTVS SD MG WVRQAPGKGLEWVS AIC NTDYAESVKG RFTISRDNSKNTLYLQMNNLRVDDTAVYFCVA GR GY WGQGTLVIVS
> Cons__00764
EVQLVESGGGLVQPGRSLRLTCTASGFTSD DY MH WVRQAPGKGLEWVS AIS AIGYADSVKG RFTISRDNAKNALYLQMNSLRAEDTALYYCVK GR FY WGQGTLVTVS
> Cons__00765
EVQLVESGGGLVKPGGSLRLSCAASGFTFT SY MH WVRQAPGKGLMWVS RIN STTYADSVQG RFTISRDDAKNTLYLQMNSLRAEDTAVYYCAR DR DY WGQGTLVTVS
> Cons__00766
QVQLVESGGGVVQPGGSLRLSCEASGFSLS NH MH WVRQAPGKGLDWVT FIH KKYYADSVKG RFTISRDNSKNTLYVQMNSLSHEDTAVYYCAR DL DV WGQGTTVTVS
> Cons__00767
QVQLMESGGGLVKPGRSLRLSCETSGFTFR DF MT WIRQAPGKGLEWVS HIS TKFYADSVKG RFTISRDNAKNSVSLQMNSLRDEDTAVYYCAR EK DF WGNGTTVTVS
> Cons__00768
EVQLVESGGGLVKPGGSLRLSCAVSGFTLS NY MN WVRQIPGKGLEWVS SIS YIYYSDSVKG RFTISRDNDKNSIYLQMDRVRADDTAVYYCTS GV DY WGQGTLVAVS
> Cons__00769
EVQLVESGGGLVKPGGSLRLSCAVSGFTLS NY MN WVRQTPGKGLEWVS SIS YIYYADSVKG RFTISRDNDQNSIYLQMDRLRADDTAVYYCTS GV DY WGQGTLVTVS
> Cons__00770
EVQLVESGGGLVRPGGSLNLSCATSGFTFE TS MN WVRQTPGKGLEWVS SIS YIYYRASVKG RFTISRDNAKNSLYLHMNSLRTDDAAIYYCVT AA GI WGQGTRVTVS
> Cons__00771
EVQLVESGGGLVQPGGSLRLSCAASGFSFS RY IN WVRQAPGKGLEWVS DMN DKRYADSVKG RFTISRDNAKNTLYLQMNSLRAEDTALYYCAK DI DL WGRGTLVTVS
> Cons__00772
QVRLAESWGGVVQPGGSLRLSCAGSGFSFS TY MH WVRQAPGKGLEWVA SIW YKFHGDSVKG RSTISRDNSQNTLYLQMDSLRAEDTAVYYCAG EP DY WGRGTLVIVS
> Cons__00773
QVQLVESGGGLVQPGGSLRLSCAASGFTVG SS LT WVRQAPGEGLEWVS VIH KTDYTDSVKD RFSISRDNFKNSVYLQMNSLRVDDTAVYYCAR TP DL WGQGTLVTVA
> Cons__00774
QVQLVESGGGVVQPGRSLRLSCAASGFTFS DY MH WVRQAPGKGLEWVA VLW KKYFGDSVKG RFTISRDNSKNTLYLDLNSLRAEDTAIYYCAS GV DY WGQGTLVTVS
> Cons__00775
EVQLLESGGGLVQPGGSLRLSCAASGFTFS TY MS WVRQAPGKGLEWVA AIS SSYYADSVKG RFTVSRDNSKSTLYLQMNSLRADDTAVYYCAR DL DY WGQGTLVTIS
> Cons__00776
EVQLVESGGGLVKPGRSLRLSCSASGFTFG DY LN WFRQAPGKGLEWIA LIR TTDYAASVKG RFIISRDDFESVAYLQMNSLNTEDTGIYYCSR QG DV WGKGTTVTSP
> Cons__00777
EVQLVESGGGLVQPGGSLRLSCAASGFTFS TY MH WVRQAPGKGLVWVS RIK SISYSDSVKG RFTISRDNAKNTLYLQMDSLRAEDTAVYFCAR DP DI WGQGTMVTVS
> Cons__00778
EVQLLESGGGLVQPGGSLRLSCAASGFTFS NE MS WVRQAPGKGLEWVS AIT STYYAGSVKG RFTISRDDAKNTVFLQMKSLRAEDTAVFYCAK DS DV WGKGTTVTVS
> Cons__00779
EVQLVESGGGLVQPGGSLRLSCAASGFSFS NY MD WVRQAPGKGLVWVS DMN TTRYADSVKG RFTISRDNAKNTLYLQMNSLRAEDTAVYYCAR GG DY WGQGTQVTVS
> Cons__00780
EAQLLESGGGVVQPGRSLRLSCASSGFTLS SY MH WVRQAPGKGLEWVA HLY HERYADSVKG RFTISRDTSTNTLFLQMNSLRVEDTAVYYCAR GV DF WGQGILVTVS
> Cons__00781
EVQVVESGGGLVKPGGSLRLSCAASGFTFS TF MT WVRQAPGKGLEWVS AIT TTYYADSVRG RFTISRDNSKNTLFLQMNSLRAEDTAVYYCAK KG DL WGQGTLVTVS
> Cons__00782
QVQLVESGGGVVQPGRSLRLTCGASGFIFS TY MH WVRQAPGKGLEWVA LVW KEEYADSVKG RFTISRDNSKNTLYLQMNSLRTEDTAVYYCAR GP DY WGQGTLVTVS
> Cons__00783
QAQLLESGGGLVQPGGSLRLSCAASGITFS TF MT WFRQAPGKGLEWVS AIT TTYYADSVRG RFTISRDNSKNTLFLQMNSLRAEDTAVYYCAK KG DL WGQGTLVTVS
> Cons__00784
EVHLVESGGGLVTPGGSLRLSCAASGFTFS NY MN WVRQAPGKGLEWVS SIS FRHYADSLSG RITISRDNAKDSLFLQMSSLRAEDTAVYFCAR GQ EH WGQGTLVTVA
> Cons__00785
EEQLVESGGGLVKPGGSLRLSCAASGFTFS TS MN WVRQAPGKGLEWVS SIS YIYYADSVKG RFTVSRDNAKNSLYLEMTGLRAEDTAVYYCAK LT DV WGQGTPVTIS
> Cons__00786
EVQLLESGGDLVQPGGSLRLSCAASGFSFS RS MS WVRQAPGKGLEWVS ATS STYYAGSVKG RFTISRDNSRNTLYLLMNSLRAEDTAVYYCTS NS DP WGQGTLVTVS
> Cons__00787
EAQLVESGGGLVQPGRSLRLSCAASGFTFD DY MY WVRQAPGKGLEWVS GIS GVYYADSLKG RFTVSRDNAKNSLYLQMNGLTTEDMALYYCAR GC DL WGQGTVVTVS
> Cons__00788
DEQLLESGGGVVQPGGSLRLSCATSGFTFS RY MS WVRQAPGEGLEWVS AIS SIYYADSVKG RFTISRDNSKNTLDLQMDSLRAEDTAVYYCAK GT DL WGQGTLVTVS
> Cons__00789
QVQLVESGGGVVQPGGSLRLSCAASGFTFS PY MN WVRQAPGKGLEWVA FIG NTYYIDSVKG RFTISRDNSKNTVDLQMSSLKADDTAVYYCAR DL DF WGQGTTVIVS
> Cons__00790
QEHLVESGGGLVKPGGSLRLSCEGPELSSR DY MN WIRQAPGKGLEWLS FIS TKYYADSLKG RFTVSWDNAKKSLYLQMNNLRVEDTAVYWCAR GV DV WGQGTTVVVS
> Cons__00791
EVQLVETGGGLIQPGGSLRLSCAASGFSVS SN MN WVRQAPGKGLEWVS VIY STYYADSVKG RFTISRDSSKNTLYLQMNSLRAEDTAVYYCAR DP DV WGQGTTVTVS
> Cons__00792
DVQLVESGGGLVLPGRSLRLSCVASGFTFD DY MH WVRQAPGQGPEWVS GIS RIAYVDSVKG RFTISRDNAKNSLYLQMNSLRAEDTALYYCAK GR DY WGQGTLVNVS
> Cons__00793
EVQLVESGGALVQPGGSLRLSCAASGFTFS NY ML WVRQAPGEGLVWVS RIN DTTYADSVKG RFIISRDNAKNTLYLQMNSLRAEDTAVYYCAK DR DY WGQGTLVTVS
> Cons__00794
DVQLVESGGGLLQPGGSLRLSCAASGFTFS TY MN WVRQAPGKGLEWVS YIS NIYYADSVKG RFTISRDNARNSLSLQVNSLRAEDTAVYYCVR SG RY WGQGTLVTVS
> Cons__00795
QVQLVESGGGLVKPGGSLRLSCAASGFTFS DY MS WIRQAPGKGLEWVS YIS TIYYADSVKG RFTISRDNAKKSLYLQMNNLRAEDTAVYYCAR DS DI WGQGTTVTVS
> Cons__00796
EVQLVESGGGLVKPGGSLRLSCAASGFIFS NA MS WVRQAPGQGLEWVG RIK TTDYAAPVKG RFTISREDSKNTFYLQMNSLTNEDSAVYYCTW EG AT WGQGTLVTVS
> Cons__00797
QVQLVESGGDLVKPGGSLRLSCAASGFAFS DY MS WLRQAPGKGLELIS HIS NIFYADSVKG RFTISRDNAKNSLFLQMNSLRTEDTAIYYCVK GP DD WGQGTLVTVS
> Cons__00798
EERLVESGGGLVQPGGSLRLSCAASGFTIN NY MH WVRQAPGEGLVWVS RIN DVIYVDSVRG RFTVSRDNAKNMVYLQMNSLRAEDTAVYYCVV HL DS WGQGTLVTVS
> Cons__00799
EVQLVESGGGLVQLGGSLRLSCAASGFTFS SY MH WVRQAPGKGLVWVS RIN STSYADSVKG RFTISRDNAKNTLYLQMNSLRAEDTAVYYCAR GK DP WGQGTLVTVS
> Cons__00800
EVQLLESGGGLVQPGGSLRLSCAASGFTFS SY MN WVRQAPGKGLEWVA RIS EKNYVDSVKG RFTISRDNAKRSLYLQVSSLRAEDTAVYYCAT LL HY WGQGTLVTVS
> Cons__00801
EVQLVESGGGLVQPGGSLRLSCAASGFTLS TY MS WVRQAPGKGLEWVS AIS TTYYADSVKG RFTISSDNSTNTLFLQMNSLRAEDTAIYFCAK GT DY WGQGTLVTVS
> Cons__00802
EVQLLESGGGLVQPGGSLRLSCAASGFAFS TY MS WVRQAPGKGLEWVS AIR STHYADSVKG RLTISRDNSKNTVYLQLNSLRAEDTAVYYCAK DV DV WGQGTTVTVS
> Cons__00803
EVQLVESGGGLVQPGGSLRLSCAASGFTFS DH MD WVRQAPGKGLEWVG RAR TTEYGASVKG RFTISRDDSKNSLYLQMNSLKTEDTAVYYCAR PL DL WGQGTLVTVS
> Cons__00804
EVQLVESGGDLVQPGGSLRLSCATSGFTFS TY MT WVRQAPGKGLEWVA NIN QRYYMDSVKD RFTISRDNAENSLYLQMNGLRAEDTAVYSCAR VE RY WGQGTLVTVS
> Cons__00805
EVYLVESGGGLVKPGESLRLSCAASGFNFG DF MT WVRQPPGRGLEWVS SIT DIYYADSVKG RFTVSRDNSKETVFLQMSSLRVEDTAVYYCVG DP AC WGQGNPGHRL
> Cons__00806
QVQLVESGGGLVKPGGSLRLSCAASGFTFS DY MS WFRQAPGKGLEWVS LIG TIDYTDSVKG RFTISRDNSKNSLYLQMNSLRAEDTAVYYCAR DG DF WGQGTLVTVS
> Cons__00807
EVQLVESGGGLVKPGGSLRLSCAASGFTFS SY MN WVRQAPGKGLEWVS SIS YIYYADSVKG RFTISRDNAKNSLYLQMNSLRAEDTAVYYCAT SL PY WGQGTLVTVS
> Cons__00808
EAQVVESGGGLVHPGTTLRLSCVVSGFTFE DY MH WVRQAPGKGLEWVS YIS TKGYADSVKG RFTISRDNAKNSLYLEMNNLRPEDTAFYHCVT NP HI WGQGTLVTVS
> Cons__00809
KVQLVESGGDLVKPGGSLRLSCAASGFPFS DY MS WIRQAPGKGLEWVS YIS NIYYADSVKG RFTISRDNAKNSVYLEMNSLRVEDTAIYYCVR VR DY WGQGTLVSVS
> Cons__00810
EVQLVESGGGLVQPGGSLRLSCVASGFTFS TY MH WVRQAPGKGLVWVS RIN STIYADSVKG RFTISRDNAKNTLYLQMNSLRAEDTAVYYCVR GG DY WGQGTLVTAS
> Cons__00811
EVQLVESGGGLVQPGRPLRLSCVASGFSFD DY MH WVRQAPGKGLEWVS GIS TIDYVGSVKG RFTISRDNAKNSLYLEMNSLRVEDTAFYYCVT NP HI WGQGTLVTVS
> Cons__00812
EVHLVESGGGLVQPGGSLRLSCAASGFAFN IY MS WVRQAPGKGLEWVA NIK EKNYVDSVKG RFTISRDNSKNSLYLQMNSLRDEDTAVYYCAK DL DY WGQGTLVTVS
> Cons__00813
EVQVVESGGGVVQPGRSLRLSCVVSGSTSD EH MH WVRQLPGKGLEWVS GIT GAGYADSVKG RFTISRDNAKNSLYLQMNSLRPEDTALYYCGK DL DV WGQGTTVTVS
> Cons__00814
EVQLVESGGGLVQPGRSLRLSCAASGFTFS DH MD WVRQAPGKGLEWVC RIR STEYAASVKG RFTISRDDSKNSLYLQMNSLESGDTAVYYCAR VF QH WGQGALVTVS
> Cons__00815
EVQLVESGGGLVQPGGSLRLSCAASGFTFS NY MY WVRQAPGKGLVWVS RIN STIYADSVKG RFTISRDNSKNTLYLQMNSLRAEDTAVYYCAR DK DY WGQGNLVTVS
> Cons__00816
EVQLVESGGVLVQPGGSLRLSCVASGFTFS HY MN WVRQAPGKGPEWIS YIS DIHYADSVKG RFTISRDNAKNSLYLQMNSLRDDDTAAYYCAR QP GY WGQGTLVTVS
> Cons__00817
EVQLVESGGGLVQPGGSLRLSCAASGFTFS SY MN WVRQAPGKGLEWVS YIT NIYYADSVKG RFTISRDDSKNSVYLQMNSLRAEDTAVYYCAT ER DY WGQGTLVTVS
> Cons__00818
EVRLVESGGVLVQPWRSLRLSCAASGFTFS NY LN WVRQAPGKGLEWVS TIS TPYYADSVKG RFTISRDNSKGTLYLQMNSLRDEDTAVYYCAR RH EY WGQGTLVTIS
> Cons__00819
EEQLVESGGGLVQPGGSLRLSCAASGFTFS GY MK WVRQAPGRGLEWVA NIN DKYYVDSVRG RFTISRDNAKNSLYLQMNSLRPEDSAVYYCAR EY SP WGQGTLVTVS
> Cons__00820
EVHLVESGGDLVQPGGSLRLSCAASGFTFR DY ID WVRQAPGKGLEWVG RVE ATTYAASVKG RFSISRDDSKNSLYLQMNNLRTEDTAVYYCVR GT DY WGQGTLVTVS
> Cons__00821
EVHLVESGGGLVQPGGSLRLSCAASGFTIS TY MT WVRQAPGKGLEWVA SIK EKNYVDSVKG RFTVSRDNAKNSLYLQMNSLRAGDTAVYYCAR FN DV WGQGTTVTVS
> Cons__00822
EVQLVESGGGLVQPGKSLRLSCAVSGFTFD DY MH WVRQAPGKGLEWVS GIS SLGYADSVKG RFTISRDNAKRSLYLQMNSLRVEDTAIYYCAK DM DY WGQGTLVTVS
> Cons__00823
EVQLVESGGGLVPPGRSLRLSCVASGFIFD DY MH WVRLVPGKGLEWVS SIN STDYADSVKG RFTISRDNARNSLYLQMNSLRSEDTAFYFCAK DN DS WGQGTLITVT
> Cons__00824
QVQLVESGGGLVKPGGSLRLSCAASGFSFS DH MS WIRQAPGKGLEWIS YVS TISYVDSVKG RFTISRDNAKNSLFLQMNRLRPEDTAVYYCAR EG DF WGQGILVTVS
> Cons__00825
EVQLLESGGDLVHPGGSLRLSCAASGFTFS SY MT WVRQAPGKGLEWLS AVS TTNYADSVKG RFTISRDNSKNTLYLQMNSLRPEDTAVYYCAK IE DY WGQGIPGHVS
> Cons__00826
QVQLVESGGGVVQPGGSLRLSCETSGFDFS PY MH WVRQAPGKGLQWLS FIR ITHYADSVKG RFTVSRDNAKSVVYLQMNSLRAEDTAVYYCAR GD DP WGQGTLVIVS
> Cons__00827
QVQLVESGGGVVQPGRSLRLYCAASGFTFS RD MH WVRQAPGKGLEWVA LIW YKHYADSVQG RFTISRDNSKNTVDLQMSSLKADDTAVYYCAR DL DF WGQGTTVIVS
> Cons__00828
EVQLVESGGALVQPGRSLRLSCAASGFSFD DY MH WVRQAPGKGLEWVS GIT NTQYGDSVKG RFTVSRDNAKRTLYLQMNSLRTEDTAFYYCAK DT VD WGLGTLVTVS
> Cons__00829
QVQLQQSGPGLVKPSQTLSLTCAISGDSVS SN WN WIRQSPSRGLEWLG VTY SYAYAMSVKS RISITPDTSNNQVSLQLNSVTPEDTAVYFCAR NR DS WGQGTLVTVS
> Cons__00830
QVQLQQSGPGLVKPSQTLSLTCGISGDSVS SN WN WIRQTPSRGLEWLG RTY YNDYAVSVKS RITINPDTSKSQFSLQLNSVTPEDTAVYYCAR SG DI WGQGTMVTVS
> Cons__00831
QVQLQQSGPGLVKPSQTLSLTCAISGDSVS SN WN WIRQSPSRGLEWLG VTY SYAYAMSVKS RISITPDTSNNQVSLQLNSVTPEDTAVYYCAT GT SS WGQGTLVTVS
> Cons__00832
QVQLQQSGPGLLKPSQTLSLTCAISGDSVS SN WN WIRQSPSRGLEWLG RTY YNDYAVSVKS RITINPETSKNQFSLQVNSVTPEDTAVYYCTR AA DV WGQGTTVTVS
> Cons__00833
QVHLQQSGPGLVKSSQTLTLTCAISGDSVS SN WT WIRQSPSRGLEWLG TTY FDTYGLTVKS RITISPDTSKNQISLQLNSVTPEDTAVYYCAR LG RV WGQGTTVIVS
> Cons__00834
QVLLQQSGPGLVRPSQTLSLNCAISGDSVS NN WT WIRQSPSRGLEWLG RTL SYDYAAFVKS RITVNPDTSKNQFSLQLNSVTPDDTAVYYCAR EA DS WGQGTLVTVS
> Cons__00835
QVQLQQSGPGLVKPSQTLSLTCAISGDSVS SN WN WIRQSPSRGLEWLG RTL NNDYAESVRS RISINPDTSKNQFSLQLNSVTPEDTAVYYCAR GT DP WGQGTLVTVS
> Cons__00836
QVHLQQSGPGLVKSSQTLTLTCAISGDTVS NN WN WIRQSPSRGLEWLG VTY SYAYAMSVKS RISITPDTSNNQVSLQLNSVTPEDTAVYYCAR LV DY WGQGTPVTVS
> Cons__00837
QVQLQQSGPGLVKPSQTLSLTCAISGDSVS SN WH WIRQSPARGLEWLG RTY SNDYAVSVKS RITINPDTSKNQFSLQLNSVTPEDTAVYYCAR AD DY WGQGTLVTVS
> Cons__00838
QVHLQQSGPGLVKSSQTLTLTCAISGDTVS NN WN WIRQSPSRGLEWLG RTY YDDYAVSVKS RITVNPDTSKNQFSLQLNSVTPEDTAVYYCAR GR DY WGQGTLVTVS
> Cons__00839
QVQLQQSGPGLVKPSQTLSLTCVISGDRVS SN WN WIRQSPSRGLEWLG RTY YSEYSESVKG RIIINSDTSKNQVSLQLNSVTPEDTGIYYCAR DR DV WGPGTTVAVS
> Cons__00840
QVQLQQSGPGLVKPSRTLSLTCAISGDSVS SN WN WIRQSPSRGLEWLG RTY YNDYAVSVKS RISINPDTSKNQFSLQLNSVTPEDTAVYYCAR LF DI WGQGTMVTVS
> Cons__00841
QVQLQQSGPGLVKPSQTLSLTCAISGDSVS SN WN WLRQSPSRGLEWLG RTY NFEYALSVKG RISVNPDTSRNQFSLLLNSVTPEDTALYFCAR GR DL WGRGTRVTVS
> Cons__00842
QVQLQQSGPGLVKPSQTLSLTCAISGDSVS SI WN WIRQSPSRGLEWLG RTY YSEYAVSVRS RISINPDTSQNQFSLQLTSMTLEDTAVYYCTR DP DS WGQGTLVTVS
> Cons__00843
QVQLQQSGPGLVKPSQTLSLTCAISGDSVS RT WN WIRQSPSRGLEWLG RTY YNDYAVSVKR RITINPDTSKNQFSLQLNSVTPEDTAVYYCAR DS DS WGQGTLVTVS
> Cons__00844
QIQLQQSGPGLVRPSQTLSLTCVISGDSVS GD WH WVRQSPSRGLEWLG RTY YNTYAGFVEG RITISPDTSENQFSLQLDSVTADDTAMYFCAR AK EY WGQGILVTVS
> Cons__00845
QVQLQQSGPGLVKPSQTLSLTCDISGDSVS TN WN WIRQSPSRGLEWLG RTY YNDYVLSVRS RIAINPDTSKNQFSLQLNSVTPEDTAVYYCAR EK DC WGQGTLVTVS
> Cons__00846
QVLLQQSGPGLVKPSQTLSLTCAISGDSVS SN WN WIRQSPSRGLEWLG RTY YNDYAVSVKS RITINADTSKNQFSLQLNSVTPEDSAVYFCAG VP GP WGQGTLVTVS
> Cons__00847
QVQLQQSGPGLVEPSQTLSLTCAISGDSVS SN WS WIRQSPSRGLEWLG RTY YHEYAVSVKS RITINPDTSSNQVSLQLNFVTPEDTAMYYCAR IA IV WGQGSPVTVS
> Cons__00848
QVQLQQSGPGLLKPSQTLSLTCAISGDSVS SN WN WIRQSPSRGLEWLG RTY YNDSAASVKG RIAINADTSKNQFSLLLNSVTPEDTAVYYCAR LV DY WGRGTLVTVS
> Cons__00849
EVQLVESGGGLVKPGGSLRLSCAAFGFTFS SY MN WVRQAPGKGLEWVS SIS YIYYADSVKG RFTISRDNAKNSLYLQMNSLRAEDTAIYYCAR GR DY WGQGALVTVS
> Cons__00850
EVQLVESGGGLVQPGRPLRLSCAASGFTFD DY MH WVRQGPGKGLEWVA GIS SVGYADSVKG RFTISRDNAKNSLYLQMNSLKTEDTALYYCVP MG DY WGQGTLVTVS
> Cons__00851
EVQLLESGGGLVQPGGSLRLSCAASGFTFS SY MN WVRQAPRKGLEWVS GIS NTYYADSVKG RFTISRDNSKNTLYLQMNSLRAEDTAVYYCAK DL DY WGQGTLVTVS
> Cons__00852
EVQLLESGGVLVQPGGSLRLSCAASGFTFM NF MT WVRQAPGKGLEWVS AIT KIYYADSVKG RFTISRDNSKNTLYLQMSALRAEDTALYYCAK DK DY WGQGTLVTVS
> Cons__00853
EVQLVESGGGLVQPGGSLRLSCAASGFTFS SY MS WVRQAPGKGLEWVA NIK EKYYVDSVKG RFTISRDNAKNSLFLQMNSLRAEDTAVYYCAR DV DY WGQGTLVTVS
> Cons__00854
EVQLLESGGGLVQPGGSLRLSCAASGFSFS SY MS WVRQAPGKGLEWVS TIS DTYYADSVKG RFAISRDSSKSTLSLLMNSLGVEDTAAYYCAK GH DY WGQGTLVTVS
> Cons__00855
QVQLVESGGGVVQPGRSLRLSCAASGFTFS NY MH WVRQAPGEGLEWVA VVS NKYFADSVKG RFTISRDNSKNTLYLQMNGLRAEDTAVYYCAR DP DV WGQGTTVTVS
> Cons__00856
EVQLVESGGGLVQPGGSLRLSCSASGFSFS SY MN WVRQAPGKGLEWVS YIS TIYYADSVKG RFTISRDNAKTSLYLQMNSLRAEDTAVYYCAT DV SD WGQGTLVTVS
> Cons__00857
EVQLVESGGGLVQPGGSLRLSCAASGFTFS SY MN WVRQAPGKGLEWVS CIS TIYYADSVKG RFTISRDNPKNSLYLQMNSLRAEDTAVYYCAS VP DY WGQGTLVTVS
> Cons__00858
EVQLVESGGGLVQPGGSLRLSCAASGFTFS SY MH WVRQAPGKGLVWVS HIS STAYTDSVKG RFTISRDNAKNTLYLQMNSLRAEDTAVYYCAR DV DH WGQGALVTVS
> Cons__00859
QVQLVESGGGLVKPGGSLRLSCSTSGFSLS AY MT WIRQSPGKGLEWVA YIS YTIYADSVKG RFTISRDNAKNSLSLQMDSLRAEDTGVYYCAR GD VY WGQGTLVTVS
> Cons__00860
QVQLVESGGGLVKPGGSLRLSCAASGFTFS DY MS WIRQAPGKGLEWVS YIS TMYYADSVKG RFTISRDNAKNSLYLQMNSLRAEDTAVYHCAR DL DH WGQGTLVTVS
> Cons__00861
EVQLLESGGGLVQPGGSLRLSCAASGFSLS SY MS WVRQAPGKGLEWVS VIS IIYYADSVKG RFTISRDNSKNTLYLQMNSLRAEDTAVYYCAR GE DY WGQGTLVTVS
> Cons__00862
QVKLVESGGRVVQPGRSLRLSCLASGFSFD SF MH WVRQAPGKGPEWVA IIS HKYQADSVRA RFTVSRDNSKNTMYLQMNSLSAEDTAVYYCAR DP DH WGQGSLVTVS
> Cons__00863
QVQLVESGGGVVQPGRSLRLSCAASGFTFR SY LF WVRQTPGKGLEWVA MIS NKYYTDSVKG RFTVSRDNSKNTLFLQMNSLRPEDTALYYCAR DD DI WGQGTMVTVS
> Cons__00864
EVQLVESGGDLVQPGGSLRLSCAASGSTFS NY MS WVRQAPGKGLEWVA NIR QIYSVDSVKG RFTVSRDNARNSLFLQMNGLRAEDTAIYYCAR LE DY WGQGTLVTVS
> Cons__00865
EVQLVESGGGLVQPGGSLRLSCAASGFSFS SD MS WVRQAPGKGLEWVA NIK DKYYLESVKG RFTISRYNSKNSLYLHMNSLRPDDTAVYYCAR VK DS WGQGTLVTVS
> Cons__00866
EVQVVETGGGLIQPGGSLRLSCAASGFNVS SK MT WVRQAPGKGLDWVS VIY STYYADSVKG RFTISRDNSKNTLYLQMNSLRAEDTAVYYCAK AG DY WGQGTLVTVS
> Cons__00867
EVQLVESGGGLAQPGRSLRLSCAVSGLTFD EY MH WVRQTPGKGLEWVS SIG SGIYADSVKG RVTISRDNAKNSLYLQMNSLRAEDTALYFCVK GG DV WGQGTMVTVS
> Cons__00868
EVQLVESGGGLVQPGGSLRLSCAASGFTFS SY MS WVRQAPGKGLEWVA NIK EKYYVDSVKG RFTISRDNAKNSLYLQMNSLRAEDTAVYYCAR EG DY WGQGTLVTVS
> Cons__00869
QVQLQQSGPGLLKPSQTLSLTCAISGDSVS SN WN WIRQSPSRGLEWLG RTY YNDSAASVKG RIAINADTSKNQFSLLLNSVTPEDTAVYYCAR NN DP WGQGTLVTVS
> Cons__00870
HVQLRQLGPGLVKASQTLSLTCAILGDGVS SD WN WIRQSPSRGLEWLG RTY YNDYAVSVKS RITINADTSKNQFSLQLNSVTPEDSAVYFCAG VP GP WGQGTLVTVS
> Cons__00871
QVQLQQSGPGLVKPSQTLSLTCDISGDSVS SN WN WIRQSPSRGLEWLG RTY YNDYALSVSS RISINPDTSKNQVSLQLNSVTPEDTALYYCAR GP KY WGQGALVTVS
> Cons__00872
QIQLQESGPGLVKPSQTLSLTCVISGDTVS SN WT WIRQSPSRGLEWLG RTY YSDYAESVKS RLTITPDTSKNQISLQLDSVTPEDTAVYFCAR AT ED WGQGLQVTVS
> Cons__00873
QVQLQQSGPGLVKPSQTLSLTCAISGDSVS SN WN WIRQSPSRGLEWLG RTY LTDYTPSAMT RMTIKADTSKNLFSLLLSSVTPQDSGIYYCAR VR DS WGQGTVVTVA
> Cons__00874
QVQLQQSGPGLVKPSQTLSLTCAISGDRVA SN WN WIRQSPSRGLEWLG RTY FDDFALSVKG RMTISPDTSKNQFSLSLKSMTPEDTGIYYCAR VP DY WGQGIQVTVS
> Cons__00875
QVQLQQSGPGLVKTSQTLSLTCAISGDSVS GN WN WIRQSPSRGLEWLG RTY YNDYAVSVKG RIIITADTSKNQFSLLLNSVTPEDTAVYYCTR GG DV WGQGTTVTVS
> Cons__00876
QVQLQQSGPGLVKPSQTLSLTCVISGDSVS SK WN WIRHSPSRGLEWLG RTY SYEYATSVRG RITINPDTSENQFSLQLKSVTPEDTAIYYCAA VR VE WGQGTLVTVS
> Cons__00877
VVQLQQSGPGLVKPSQTLSLTCAISGDFVS SA WT WIRQSPSRGLEWLG QTK HSDYPLFLRS RISIHPDTSKNEISLQLTSVTPEDAAVYFCAY SP DV WGQGTTVIVS
> Cons__00878
QVQLQQSGPGLVNPSQTLSVTCGISGDSVA SN WN WIRQSPSRGLEWLG RTY YNDYAVSVKS RINISPDTSRNQFSLQLNAVTPEDAAVYYCAG EV DV WGQGTTVTVS
> Cons__00879
QVQLQESGPGLVKPSQTLSLNCVISGDSVS SN WT WIRQSPSRGLEWLG RTY YSDYAVSVKS RLTISPDTSKNQISLQLDSVTPEDTAVYFCAR AT ED WGQGLQVTVS
> Cons__00880
QVQLQQSGPGLVKPSQTLSVTCAISGDSVS SD WN WIRQSPSRGLEWLG RTY SYEYATSVRG RITINPDTSENQFSLQLKSVTPEDTAIYYCAA VR VE WGQGTLVTVS
> Cons__00881
QVQLQQSGPGLLKPSQTLSLTCAISGDTVS SN WT WIRQSPSRGLEWLG RTY YSDYAESVKS RLTITPDTSKNQFSLLLNSVTPDDTAVYYCAR AG DY WGQGTLVTVS
> Cons__00882
QVHLQQSGPGLVKPSQTLSLTCDVSGDSVS SN WN WIRQSPSRGLEWLG RTY YNGSAVSVES RITINPDTSKNQFSLQLNSVTPEDTAVYYCVR EG DY WGQGTLVTVS
> Cons__00883
QVQLQQSGPGLVKPSQTLSLTCAISGDSVS SN WN WIRQSPSRGLEWLG RTY YSDYALSVQS RISINADTSRNQFSLQLHSVTPEDTAVYYCAK EK DP WGQGTLVTVS
> Cons__00884
QVQLQQSGPGLLKPSQTLSLTCAISGDSVS RD WN WFRQSPSRGLEWLG RTY REDYAVSVKS RLIINPDTSKNQFSLQLNSVTPEDTAVYYCAR SG DS WGQGTLVTVS
> Cons__00885
QVRLQQSGPGLVRPSQTLSLTCAISGDSVS SK WN WIRHSPSRGLEWLG RTY SYEYATSVRG RITINPDTSENQFSLQLKSVTPEDMAIYYCAA VR VE WGQGTLVTVS
> Cons__00886
QVQLQQSGPGLLKPSQTLSLTCAISGDSVS SN WY WIRWSPSRGLEWLG RTY SYDYAVSVKG RITIVPHTATNQFSLHLNSVTPDDTAVYYCAR SG DV WGQGTTVTVS
> Cons__00887
QVQLQQSGPGLVKPSQTLSLTCAISGDSVS SN WN WIRQSPSRGLEWLG RTY YNGYALSVKS RITINPDTSKNQVSLQLNSVTPEDTAVFYCAR ST GV WGQGTLVTVS
> Cons__00888
QVELQQSGPGLVKPSETPSLTCAISGDSVS SN WN WIRQSPSRGLEWLG RTY YSDYALSVQS RISINADTSRNQFSLQLHSVTPEDTAVYYCAK EK DP WGQGTLVTVS
> Cons__00889
QVHLQQSGPGLVKPSQTLSLTCDVSGDSVS SN WN WIRQSPSRGLEWLG RTY YNDYALFVKS RITIYPDTSKNQFSLQLNSVTPEDTAVYYCAR GR DQ WGQGALVTVS
> Cons__00890
QVHLQQSGPGLVKSSQTLTLTCAISGDTVS NN WN WIRQSPSRGLEWLG RTY YDDYAVSVKS RITVNPDTSKNQFSLQLNSVTPEDTAVYYCAR DK DL WGRGTLVTVS
> Cons__00891
QVQLQQSGPGLVKPSQTLSLTCAISGDSVS NI WN WIRQSPSRGLEWLG RTY FNDYAISVIS RITFNTDTSKNQFSLQLTSVTPEDTAVYYCAR LR DI WGQGTMVTVS
> Cons__00892
QVQLQQSGPGLVKPSQTLSLTCAISGDSVS SN WN WIRQSPSRGLEWLG RTY YNDYAVSVKG RIMINPDTSKNQISLQLNSVTLDDTAVYYCTR DA DY WGQGTLVTVS
> Cons__00893
EVQLQQSGPGLVKPSQTLSLTCVISGDTVS SI WV WIRQSPSRGLEFLG RTY YNEYAVSVKS RITITPDTSKNHFSLHLDSVTPEDTAVYYCAR GA DH WGQGTLVTVS
> Cons__00894
QVQLQQSGPGLVKPSQTLSLTCAISGDSVS SN WN WIRQSPSRGLEWLG RTY YNGYAVSVKS RITINPDTSKNQFSLQLNSVTPEDTAVYYCVS GT DY WGQGTLVTVS
> Cons__00895
HVQLRQLGPGLVKASQTLSLTCAILGDGVS SD WN WIRHSPSRGLEWLG RTY YSDYAVSVEG RITVSPDTSKNHFSLQLNSLTPEDTAVYYCAR DP DP WSQGTRVIVS
> Cons__00896
QVQLQQSGPGLVKPSQTLSLTCAISGDSVS SN WN WIRQSPSRGLEWLG RTY YNDYAVSVKS RITINADTSKNQFSLQLNSVTPEDTAVYYCVS GT DY WGQGTLVTVS
> Cons__00897
QVQLQLAGPGLLKPSQTLSLTCLVSGDSVS SH WN WIRQSPSRGLEWLG RTY HYDYEVSVKS RMTINPDTSNNQFSLRLNSVTPEDTAVYYCAR SR DP WGQGTLVTVS
> Cons__00898
QVQLQQSGPGLVKPSQTLSLTCAISGDSVS SI WN WIRQSPSRGLEWLG RTY YSEYAVSVRS RISINPDTSQNQFSLQLTSMTLEDTAVYYCAR DA DY WGQGTLVTVS
> Cons__00899
QVQLQQSGPGLVKPSQTLSLTCAISGDSVS SN WN WIRQSPSRGLEWLG RTY FNDYAVSVKS RITINPDTSKNQFSLQLNSVTPEDTAVYYCAR DS DS WGQGTLVTVS
> Cons__00900
QVQLQQSGPGLVKSSQTLSLTCAISGDSVS GN WN WIRQSPSRGLEWLG RTY LNDYGEFVKS RVTINPDTSKNQFSLQLNSVTPEDTAVYYCTR GW DY WGQGTLVTVS
> Cons__00901
QVQLQQSGPGLLQPSQTLSLNCAISGDSVS SR WN WLRQSPSRGLQWLG RTY YFDYEVSVHS RITINPDTSKNQVSLQLDSVTPDDTAVYYCAR VN DL WGQGTLVSVS
> Cons__00902
QVQLQQSGPGLVKPSQTLSLNCVISGDSVS SN WT WIRQSPSRGLEWLG RTY YSDYAVSVKS RLTISPDTSKNQFSLQLDSVTPEDTAVYFCAR AT ED WGQGILVTVS
> Cons__00903
QVQLQQSGPGLLKPSQTLSLTCAISGDSVS SD WN WIRQSPSRGLEWLG STY SDDYAVSMTG RITINPDTSKNQFSLHLTSLTPEDTAIYYCVR VR DV WGQGTTVTVS
> Cons__00904
QVRLQQSGPGLVRPSQTLSLTCAISGDSVS SK WN WIRHSPSRGLEWLG RTY SYEYATSVRG RITINPDTSENQFSLQLKSVTPEDTAIYYCAA VR VE WGQGTLVTVS
> Cons__00905
QVQLQQSGPGLVKPSQTLSLTCAISGDIVS SN WN WVRQSPSRGLEWLG RTY FTDYAPSVKS RMTINPEASKNQFSLHLNSVTPEDTAVYYCAR AT DV WGQGTAVTVS
> Cons__00906
QVQLQQSGPGLVKPSQTLSLTCTISGDSVS SN WN WIRQSPSRGLEWLG RTY HTDYAVSVRS RITINPDTSKNQISLQLNSVTPDDTAVYYCAS GW AY WGQGTLGHRL
> Cons__00907
QLQLQQSGPGLVKPSQSLSLTCIISGDSVS SN WN WIRQSPSRGLEWLG RTY YNDYAVSMKS RITINADTSKNQFTLRLKSVTPEDTAVYFCAR VS DV WGQGPRSPSP
> Cons__00908
QVQLQQSGPGLVKPSQTLSVTCAISGDSVS SD WN WIRQSPSRGLEWLG RTY NNDYAVSVKG RIIINTDTSKNQFSLLLNSVTPDDTAVYYCAR AT DV WGQGTAVTVS
> Cons__00909
QVQLQQSGPGLVKPSQTLSVTCAISGDSVS SD WN WIRQSPSRGLEWLG RTY NNDYAVSVKG RIIINTDTSKNQFSLLLNSVTPDDTAVYYCAR AG DY WGQGTLVTVS
> Cons__00910
QVQLQQSGPGLVKPSQTLSLTCAISGDSVS AE WN WFRQSPSRGLEWLG RTY HSDYDSSLRR RITITAETSNNQFSLQLNSVTPDDTAVYFCAR EQ DS WGRGTLVSVS
> Cons__00911
QVQLVESGGGVVQPGRSLRLSCAASGFTFS TH MH WARQAPDKGLEWVA IIS NKYYADSVKG RFTISRDNSKNTLYLQMNNLRGDDTAVYYCAR GV DV WGQGTMVTVS
> Cons__00912
EVQLVESGGGLVQPGGSLRLSCVASGFTFS SY MN WVRQAPGKGLEWVS NIN TIYHADSVEG RFTISKDNAKNSLYLQMNSLRAEDTAVYYCAR VS DV WGQGTTVTVS
> Cons__00913
QVQLVESGGGLVKPGGSLRLSCAASGFTFS DY MS WIRQAPGKGLEWVS SIG AMYYADSVKG RFTISRDNAKNSLYLQMSSLRAEDTAVYYCAR TW DY WGQGALVTVS
> Cons__00914
QVQLVDSGGGVVQPGRSLRLSCPASGFTFS SY MH WVRQAPGKGLEWVA VIW NKYYGDSVKG RFTVSRDNSENTLYLHMKSLGVEDTAVYYCAR DP RS WGQGTLVTVS
> Cons__00915
EVQLVETGGDLVQPGGSLRLSCAASGFTFS DY MT WVRQPPGKGLEWIS YID ALWYADSVKG RFTVSRDNARKSVFLQMNSLRAEDTAVYYCGR VQ DY WGQGTLVTVS
> Cons__00916
EVQLVESGGGLVQPGGSLRLSCEASGFTFS KF MH WVRQVPGKGLVWVS RIS YTDYADSVKG RFTISRDNAKNTLYLQMNSLRAEDTGVYYCVK FR NY WGQGTLVTVS
> Cons__00917
EVQLVETGGGLVQPGGSLRLSCAASGFTFS SY MT WVRQPPGKGLEWIS YID ALWYADSVKG RFTMSRDNARKSVFLQMNNLRAEDTAVYYCGR VQ DY WGQGTLVTVS
> Cons__00918
QVQLVESGGGVVQPGRSLRLSCAASGFTFN RY MH WVRQAPGKGLDWVA VIS NKYYVDSVKG RFTISRDNSKNTLYLQMNSLRAEDTAVYYCAT GG DV WGQGTTVTVS
> Cons__00919
EVQLVESGGGLVQPGRSLRLSCAASGFTFD DH MH WVRQTPGKGLEWVS YIN IIAYADSVKG RFTISRDNAENSLYLQMNSLRAEDTALYYCAK DF DV WGQGTTVTVS
> Cons__00920
EVQLLESGGGLVQPGGSLRLSCLGSGFNFD YY MS WVRQTPGKGLEWVS GIS FTYHADSVKG RFTISRENPKNALSLEMNSLRVEDTAVYYCAK DK DL WGRGTLVTVS
> Cons__00921
EVQLVESGGGLVQPGRSLRLSCTASGFTFD DY MH WVRQAPGKGLEWVS GIN SIAYADSVQG RFTISRDNAKNSVYLQMSSLRAEDTAVYYCSR GA DY WGQGTLVTVS
> Cons__00922
EVQLVESGGGLVQPGGSLRLSCAASEFTFS SY VN WVRQAPGKGLEWVS YIS TIHYADSVKG RFTISRENAKNSLNLQMNSLRAEDTAVYYCAR DG GY WGQGTLVTVS
> Cons__00923
EVQLVESGGGVVKPGRSLRLSCAASGFTFS NA MS WVRQAPGKGLEWVG RIK TIDYAAPVKG RFTISRDDSKNTLYLHMSSLKTEDTAVYFCTT HP DY WGQGTLVTVS
> Cons__00924
EVQLVESGGGLVQPGGSLRLSCAVSGFTFS SY MS WVRQAPGKGLEWVA NIK EKYYVDSVGG RFTISRDNAKNSLYLQMNSLRAEDTAVYYCAR LI DY WGQGTLVTVS
> Cons__00925
EVQVLESGGGLVQPGGSLRLSCAASGFTFS NY MN WVRQAPGKGLEWVS SVS ATYFADSVKG RFTISRDNSKNTLSLQMNSLRAEDTALYYCAK GT DV WGQGTTVTVS
> Cons__00926
EVQLVESGGGLVQPGGSLRLSCAASGFTFT TS LT WVRQAPGKGLEWVA SIN DTYYVDSVKG RFTISRDNAKDSLYLQMNSLRAEDTAVYYCAK DP DY WGQGTLVTVS
> Cons__00927
EVQLVETGGDLVQPGGSLRLSCAASGFTFS DY MT WVRQPPGKGLEWIS YID ALWYADSVKG RFTVSRDNARKSVFLQMNSLRAEDTAVYYCGR VQ DY WGQGTLVTVS
> Cons__00928
EVQLVESGGALVQPGGSLRLSCAASGLTFS SS MH WVRQAPGKGLEWIS YIS IRYYADSMKG RFTISRDNAKNSVYLQMKSLGAEDTAVYYCAS GH DV WGQGTTVTVS
> Cons__00929
QVQLVESGGGLVKPGGSLRLSCAASGFIFS DY MS WIRQAPGKGLEWIS YIS TIFYADSVKG RFTVSRDNAKNSLYLELSSLRDEDTAFYYCAR VF GF WGQGTLVTVS
> Cons__00930
QVQLVESGGGVVQPGRSLRLSCAASGFTFS SY MH WVRQAPGKGPEWVA VLS NNYHADSVKG RSTISRDNSKNTLYLQMNSLRAEDTAVYYCAR GD DY WGQGTLVTVS
> Cons__00931
EVQLLESGGDLVQPGGFLRLSCAASGFIFS NH MN WVRQAPGKGLEWVS GIS DTYYADSVRG RFTISRDNSKNTLFLQLNSLRAEDTAVYFCAR GR DF WGQGALVTVS
> Cons__00932
AVQLVESGGDLVKPGGSLRLSCVTSGFTFT NV MN WVRQAPGKGLEWVA RVK TTDYATPVKG RFSVSRDDSKNTLYLQMHSLEVEDTAVYYCAT QE QY WGQGTLVTVS
> Cons__00933
EVQLLESGGGLVQPGGSLKLSCVASNFTFS TY MG WVRQAPGTGLEWVS VIS DTYYIDSVKG RFTISRDNSRNTLFLQMNSLRVEDTATYYCVK GV DY WGQGTLVTSP
> Cons__00934
EVQLVESGGGLVKPGGSLRLSCAASGFSFN NA MS WVRQTPGKGLEWVG RIK TTDYGSPVKG RFTISRDDSKSTLYLQMNSLEIEDTGVYYCTA DL DY WGQGTLVTVS
> Cons__00935
EVQVVEAGGGLVQPGRSLRLACAASGFTFS DY MS WIRQAPGKGLEWIS QIG YTDYTDSMKG RFTISRDNVKNSLYLQINSLGAEDTAVYYCAR TR DL WGRGTLVTVS
> Cons__00936
QVQLVESGGRLVKPGGSLRLSCAGSGFTFS DY MS WIRQAPGKGLEWVS SLS AIYYAESVKG RFTISRDNAKNSLFLQMNSLRAEDTAVYYCAR DP DV WGQGTTVTVS
> Cons__00937
EVQLVESGGGLVQPGGSLRLSCAASGFSFS SC MN WVRQAPGKGLEWVA HIS TIYYADSVKG RFSISRDNAKNSVYLQMNSLRAEDTAVYYCAS YV DY WGQGTLVTVS
> Cons__00938
EVQLVESGGGLVQPGGSLRLSCAASGFIFS SS MS WVRQAPGKGLEWVA NIK EKYYVDSVKG RFTISRGNAKNSLYLQMNSLRAEDTAVYYCAR DP DV WGQGTTVTVS
> Cons__00939
EVQLVESGGGLVQPGGSLRLSCAASGFTFS NY MS WVRQAPGKGLEWVA NIK EKYYVDSLKG RFTISRDNAKNSLYLQMNTLRAEDTAVYYCAR AS DP WGQGTLVTVS
> Cons__00940
QVQLVESGGGVVQPGRSPRLSCAASGFTFS SY MH WVRQAPGKGLEWVA FIR NKYYADSVKG RFTISRDNSKNTLYLQMNSLGAEDTAVYYCAK DQ DY WGRGTLVTVS
> Cons__00941
EVQLVESGGGLVKPGGSLRLSCVASGFDFN TS MN WVRQAPGKGLEWVS SIS YIYYAESLKG RFTISRDNAKSSLFLQINSLRAEDTAVYYCAR VH DW WGQGTLVTVS
> Cons__00942
QVQLVESGGGLVKPGGSLRLSCTGSGFTFS SY MN WVRQAPGKGLEWVA SIR YIFYADLLKG RFTISRDNAGNSLFLQMSSLSAEDTGIYYCVR SF GP WHPGHCLLSI
> Cons__00943
EVQLVESGGGLVQPGGSLRLSCAASGFTFS NY MS WVRQAPGKGLEWVA HIK EKFYVDSAKG RFTISRDNAKNSLYLQMNSLRAEDTALYYCAR SY QH WGLGTLVTVS
> Cons__00944
EVQLVESGGGLVQPGGSLRLSCAASGFTFS SY MN WVRQAPGKGLEWVS YIS TIYYADSVKG RFTISRDNAKNSLYLQMNSLRAEDTAVYYCAR FM SD WGQGTLVTVS
> Cons__00945
EVQLLESGGGLVQPGGSLRLSCAASGFTFT DY MT WVRQAPGEGLEWVS IIS TTYYADSVKG RFTVSRDNSKNTLHLEMNSLRAEDTAVYYCAR PA DV WGQGTTVTVS
> Cons__00946
EVQLAESGGGLVQPGGSLRLSCAASGFTFN SY MD WVRQAPGKGLEWVS FIS TIQYADSVKG RFTISRDNAKNSLYLQMNSLRAEDTALYYCAK DN DY WGQGTLVTVS
> Cons__00947
EVQLVESGGGLVKPGGSLRLSCAASGFTFS SY MN WVRQAPGKGLEWVS CIS YIYYADSLKG RFTISRDNAENSLYLQMNSLRAEDTAVYYCVR IV DV WGQGTTVTVS
> Cons__00948
EVQLVESGGGLPQPGGSLRLSCAASGFPFS SY MN WVRQAPGKGLEWVA YIS TISSAVSVKG RFTISRDNTKNTLYLQMNNLRAEDTAVYYCAT ER DY WGQGTLVTVS
> Cons__00949
QVHLVESGGGVVQPGRSLRLSCATSGFTLS RY MH WVRQAPGRGPEWVA FIR NKYYADSVKG RFTISKDNSKNTLYLQMSSLRADDTAVYYCSK DP DS WGQGTLVTVS
> Cons__00950
EMQLVESGGGLVQPGGSLRLSCVASGFTFS SY MN WVRQAPGEGLEWIS NIR DTYYADSVKG RFTVARDNAKNSLYLQMNSLRAEDTAVYYCAR EI DI WGQGTMITVS
> Cons__00951
QVQLVESGGGVVQSGRSLILSCAVSGFSFS TH IH WVRQAPGKGLEWVA VIW KEYYADSVKG RFTVSRDDSRNTQFLQMDSLRVEDTAVYYCAR AS DY WAQGNPGSPS
> Cons__00952
EVQLVESGGGLVKPGGSLRLSCAASGFTFS NA MS WVRQAPGKGLEWVG RIK TTDYAAPVKG RFTISRDDSKNTLYLQMNSLKTEDTAVYYCTT DP DY WGQGTLVTVS
> Cons__00953
EVQLLESGGGLVQPGGSLRLSCAASGFTFS SY MS WVRQAPGKGLEWVS AIS STYYADSVKG RFTISRDNSKNTLYLQMNSLRAEDTAVYYCAK VP DY WGQGTLVTVS
> Cons__00954
EVQLVESGGGLVQPGGSLTLSCAASGFTFS SY MN WVRQAPGKGLEWVS YIA ITYYADSVKG RFTISRDNVKNSLYLQMNSLRDEDTAVYYCVR DH DV WGQGTTVTVS
> Cons__00955
QVQLVESGGGLVKPGGSLRLSCAASGFTFS DY MS WIRQAPGKGLEWVS YIS TIYYADSVKG RFTISRDNAKNSLYLQMNSLRAEDTAVYYCAR EA DP WGQGTLVTVS
> Cons__00956
EVQLVESGGGLVKPGGSLRLSCAASGFTFS SY MN WVRQAPGKGLEWVS FIS FIHYADSVKG RFTISRDNAESSLYLQMNSLRVEDTAVYYCVR GG DY WGQGTLVTVS
> Cons__00957
EVQLVESGGGLVQPGGPLRLSCVASGFTFS SY MN WVRQAPGEGLEWIS NIR DTYYADSVKG RFTVARDNAKNSLYLQMNSLRAEDTAVYYCAR WG DI WGQGTMVTVS
> Cons__00958
EVRLVESGGGLVQPGRSLRLSCAASGFNFD NH MH WVRQAPGKGLQWVS GIS AMAYADSVKG RFTISRDNTKTSLYLQMNSLRDEDTALYYCAR DV DS WGPGTLVIVS
> Cons__00959
EVQVVESGGGLVQPGGSLRLSCATSGFTFS RY MS WVRQAPRKGLEWVA NIK EQYYVDSVKG RLTFSRDNAKNSLYLQMNSLRAEDTAVYYCAR SG DY WGQGTLVTVS
> Cons__00960
EVQLVDSGGGLVQPGTSLRLSCAASGFTFD DY MH WVRQVPGKGLEWVS GIK SIGYADFVKG RFTISRDNAKNSLYLQMNSLRAEDTALYYCVK DK GY WGQGTLVTVS
> Cons__00961
QVQLVESGGGVVQPGKSLRLSCAASGFTFS SY MH WVRQAPGKGLEWVA VIS KAFYADSVKG RFTISRDMPKNTLSLQMNSLRPEDTAVYYCAR DP DY WGQGTLVTVS
> Cons__00962
EVQLVESGGGLVQPGGSLRLSCAASGFTFS TS MS WVRQAPGKGLEWVA NIK EKYYVDSVKG RFTISRDNAKNSLYLQMNSLRAEDTAVYYCAR GL DH WGQGILVTVS
> Cons__00963
EVQLVESGGGLVQPGKSLRLSCVVSGFTFN DH MH WVRQAPGKGLEWVS SIS SIGYADSVKG RFTISRDNAKNSLYLQLNSLRAEDTAFYYCAR DS DL WGRGTLVTVS
> Cons__00964
QVQLVESGGGVVQPGRSLRLSCAASGFTSS IH MH WVRQAPGKGLEWLA IIS NKYYADSVKG RFTISRDNSKDTLYLHMNSLRREDTAVYYCAR GV DV WGLGTTVTVS
> Cons__00965
QVQLVESGGGLAKPGGSLRLSCAASGFPFS DY MN WIRQAPGKGLEWVS YIS TIYYADSVKG RFTISRDNAKNSLYLQMNSLRAEDTAVYYCAR RF DY WGQGTLVTVS
> Cons__00966
EVQLVETGGGLVQPGGSLRLSCAASGFTFD DY MH WVRQAPGRGLEWVS GIS RVAYADSVKG RFTISRDNAKNSLYLQMNSLRDDDTAVYFCAG QG DY WGPGTMVIVS
> Cons__00967
EVQLLESGGGLVQPGGSLRLSCAASGFTFS NY MS WVRQAPGKGLEWVS AIR STYYADSVKG RFTISRDNSKNTLYLQMNSLRADDTAVYYCAN GV DY WGQGTLVTVS
> Cons__00968
QVQLVESGGGVVQPGRSLRLSCAASGFTFS TY MH WVRQAPGKGLEWVA VIS NKYYADSVKG RFTISRDNSKNTLYLQMNSLRAEDTATYYCAR GS DY WGQGTLVTVS
> Cons__00969
EVQLVESGGGLVQPGRSLRLSCAASGFTFD DY MH WVRQVPGKGLEWVS GIS TMDYADSVKG RFTISRDNAKNSLYLQMNSLRAEDTALYYCAK GR DI WGQGTMVTVS
> Cons__00970
QVQLVESGGGLVKPGGSLRLSCAASGFTFS DY MS WMRQAPGKGLEWVS YIS YTRYADSVKG RFTVSRDNAKNSLYLQMNSLRAEDTAVYYCAR VW DI WGQGTMVTVS
> Cons__00971
EVQLLESGGGLAQPGGSLRLSCAASGFTFS SH MS WVRQAPGKGLEWVS VIS STYYADSVKG RFTISRDNSKNTLYLQMNSLRVEDTALYYCAK DT DP WGQGTLGHRL
> Cons__00972
EVQVVESGGGLVKPGGSLRLSCAASGFTFS TF MT WVRQAPGKGLEWVS AIT TTYYADSVRG RFTISRDNSKNTLFLQMSSLRAEDTAVYYCAK KG DL WGQGTLVTVS
> Cons__00973
EVQLVETGGGLVQPGGSLRLPCAASGFTFS SY MT WVRQPPGKGLEWIS YID ALWYADSVKG RFTMSRDNARKSVFLQMNNLRAEDTAVYYCGR VQ DY WGQGTLVTVS
> Cons__00974
EVQLVESGGGLVQPGGSLRLSCAASGFTFS SY MH WVRQAPGKGLVWVS RID STSYADSVKG RFTISRDNAKNTLYLQMNSLRAEDTAVYYCAR DK DY WGQGTLVTVS
> Cons__00975
QVQLVESGGGLVKPGGSLRLSCAASGFTFS DY MS WIRQAPGKGLECFS YIS TIYYADSVKG RFTISRDNAKNSLYLQMNSLRAEDTAVYYCAG FY DP WGQGTLVTVS
> Cons__00976
EVQLVESGGGLVQPGRSLRLSCAASGVTFN DY MH WVRQAPGKGLEWVS GVS YIGYADSVKG RFTISRDNAKNSLYLQMNSLRAEDTALYYCAS GS DV WGQGTTVTVA
> Cons__00977
EVQLVESGGGLVKPGGSLRLSCAASGFTFT SY MN WVRQAPGKGLEWVS SIT YIYYADSVKG RFTISRDNAKNSLYLQMNSLRAEDTAVYFCAR DT DY WGQGTLVTVS
> Cons__00978
EMQLVESGGVVVQPGGSLRLSCAASGFTFD DY MH WVRQAPGKGLERVS VVS STYYADSVKG RFTISRVNRKNSLYLQMNSLRAEDTALYYCVK EK DV WGQGTTVTVS
> Cons__00979
EVQLVESGGGLVQPGRSLRLSCAASGFTFD DY MH WVRQAPGKGLEWVS GIS YIDYADSVKG RFTISRDNAKNSLYLQMNSLRAEDTALYYCAK AL DI WGQGTMVTVS
> Cons__00980
EVQLVESGGGLVKPGGSLRLSCTASGLIFS NA MS WVRQAPGKGLEWVG RIK TTDYAAPVKG RFTFSRDDSKNTVFLQMNSLKIEDTAVYYCTS AL PY WGQGTLVTVS
> Cons__00981
QVQLVESGGGVVQPGRSLRLSCAASGFTFR NY MH WVRQAPGKGLEWVA IIY DKYYRDSVKG RFTISRDNSRNRLYLQMNSLGAEDTAVYYCAR DP DN WGQGTLVTVS
> Cons__00982
EVQLLESGGGLVQPGGSLRLSCAASGFTFS SY MS WVRQAPGKGLEWVS VIS STYYADSVKG RFTISRDNSKNTLYLQMNSLRAEDTAVYYCAK DH DY WGQGTLVTVS
> Cons__00983
EVQLVESGGDLVQPGGSVRLSCAASGFTFS SY MN WVRQAPGKGLEWVS YIS TIYYADSVKG RFTVSRDNARNSLYLQMNSLRAEDTAVYYCAR DS DY WGQGALVTVS
> Cons__00984
EVQLVESGGGLVQPGGSLRLSCAASGFTFS YY MH WVRQVPGKGPVWVS RIS ITSYADSVKG RFTISRDNAKNTLDLQMNSLRAEDTAVYYCVR EG KH WGQGTLVTVS
> Cons__00985
EVQLVESGGGLVQPGRSLRLSCAASGFMFE DY MH WVRQAPGKGLEWVS GIS SIGYGDSVKG RFTISRDNAKNSLYLQMNSLRAEDTALYYCAK GG DV WGQGTTVTVS
> Cons__00986
EVQLVESGGGLIQPGGSLRLSCAASGFTVS SN MS WVRQAPGKGLEWVS VIY STYYADSVKG RFTISRDNSKNTLYLQMNSLRAEDTAVYYCAR SR DP WGQGTLVTVS
> Cons__00987
EVQLVESGGGLVKPGGSLRLSCAASGFTFS SY MN WVRQAPGKGLEWVS SIS YIYDADSVKG RFTISRDNAKNSLYLQMNSLRAEDTAVYYCAR SG DV WGQGTTVTVS
> Cons__00988
EVQLVESGGGLVQPGRSLRLSCAASGFTFD DY MR WVRQAPGKGLEWVS GIS NIGYADSVRG RFTISRDNAKNSLYLQMDSLRPEDTALYYCAK RR DY WGQGTLVTVS
> Cons__00989
EVQLVESGGGLVQPGGSLRLSCAASGFTFG VY MS WVRQAPGKGLEWVA NIK EKYYVDSVKG RFTISRDNAKNSVYLQMNSLRAEDTAVYYCAR ER GP WGQGTLVTVS
> Cons__00990
EVQLVESGGGLVQPGRSLRLSCAASGFTFD DY MH WVRQAPGKGLEWVS GIS TIGYADSVKG RFTISRDNAKNSLYLQMNSLRADDTALYYCAK DS DY WGQGTLVTVS
> Cons__00991
EVQLLDSGGGLVQPGGSLRLSCAVSGFTFS SY MS WVRQAPGKGLEWVS AIS STYYADSVKG RFTISRDNSKNMLFLQMNSLRAEDTAVYYCAK QF DY WGQGTLVTVS
> Cons__00992
EVQLVESGGGLVQPGGSLRLSCVVSGFTFS DH MD WVRQAPGKGLEWVG RSR TTEYAASVKG RFTISRDDSKNSLYLQMNSLKTEDTAVYYCAR GG DP WGQGTLVTVS
> Cons__00993
EVQLVQSGAEVKKPGESLKISCKGSGYSFI TY IA WVRQMPGKGLEWMG IIY DTRYSPSFQG QVTISADKSISTAYLQWSSLKASDTAIYYCAR HA QI WGQGTLVIVS
> Cons__00994
QITLKESGPTLVKPTETLTLTCTFSGFSLT TY VG WLRQPPGKSLEWLA LIY DRRYRPSLKN RLTISKDISKNQVVLTLNNMDPVDTAIYYCAH DY DS WGQGILVTVS
> Cons__00995
EVHLVESGGGLVQPGGSLRLSCAASGFTFS SY MS WVRQAPGKGLEWVA NIK EKYYVDSVKG RFTISRDNAKNSLYLQMNSLRAEDTAVYYCAR DG HI WGQGTMVTVS
> Cons__00996
QVQLQESGPGLVKPSETLSLTCTVSGGSIS SY WS WIRQPPGKGLEWIG YIY STNYNPSLKS RVTISVDTSKNQFSLKLSSVTAADTAVYYCAR AE DY WGQGTLVTVS
> Cons__00997
EVQLVESGGGLVQPGRSLRLSCAASGFTFD DY MH WVRQAPGKGLEWVS GIS GIDYADSVKG RFTISRDNAKNSLYLQMNSLRAEDTALYYCAK DM DY WGQGTLVTVS
> Cons__00998
QAQLVESGGDLVKPGGSLRLSCVASRFTFR DH MS WIRQAPGKGLEWVS FIR ATFYADSVKG RFTISRDNDKNTLYLQMNSLRVDDTAVYYCAR GR NL WGHGTLVTVS
> Cons__00999
QITLKESGPTLVKPTQTLTLTCTFSGFSLS TS VG WIRQPPGKALEWLA LIY DKRYSPSLKS RLTITKDTSKNQVVLTMTNMDPVDTATHYCAH RY DY WGQGTLVTVS
> Cons__01000
EVILVESGGGLVQPGRSLRLSCTTSGFTFG DY MS WVRQTPGKGLDWVG LIR TAEYAASVRG RFSISRDDSNNIAYLQLNSLKIDDSGVYYCTI MA AH WGQGTLVTVS
> Cons__01001
QVQLVESGGGVVQPGRSLRLSCAASGFTFS SY MH WVRQAPGKGLEWVA VIS NKYYADSVKG RFTISRDNSKNTLYLQMNSLRTEDTAVYYCAK GK DY WGQGTLVTVS
> Cons__01002
QVQLQESGPGLLKPSETLFLTCTVSGFSIS GG WG WIRQPPGKGPEWIG SVY STYYNKSLES RVTISIHTSESQISLKLNSVTAADTAVYSCAR TR DM WGQGTMVTVS
> Cons__01003
QVQLVQAGAEVMKPGSSVKVSCKASGGTFS SY IS WVLQAPGQGLEWMG TIV TTNYAQKSQG RVTITADRSTSTAYMELSNLRSEDTAVYYCAV YY DY WGQGTLVIVS
> Cons__01004
QVQLVQSGAEVKKPGSSVKVSCKASGGTFS SY IS WVRQAPGQGLEWMG GII TANYAQKFQG RVTITADESTSTAYMELSSLRSEDTAVYYCAS SW DV WGQGTTVTVS
> Cons__01005
EVQLVESGGGLVKPGGSLRLTCVASGFTFS DV LN WVRQAPGKGLEWVG RIK TTDYAASVQG RFTISRDDSKNTLYLQMNSLKTEDTAVYSCIT DG DV WGKGTTVTVS
> Cons__01006
EVQLLESGGDLVQPGGSLRLSCAASGITFS NY MC WVRQAPGKGLEWVS AIS STYYADSVKG RFTISRDNSMNTLYLQMNSLRAEDTAVYYCAR DR DY WGQGTLVTVS
> Cons__01007
QVQLIQSGSELRKPGASVKVSCKASGYTFT NY LN WLRQAPGQGLEWMG WIN KATYAQAFTG RFVFSLDTSVSTTYLQISSLKAEDTAVYFCAR DR DY WGQGTQVTVS
> Cons__01008
QVTLKESGPTLVKPTQTLTLTCAFSGFSLN TG VG WIRQPPGKALEWLA LIY DKRYSPSLRT RLTIMRDTSTNQAVLLMTNMNSEDTATYYCAH RL DY WGQGTLVTVS
> Cons__01009
EVQLVESGGGLVQPGGSLRLSCAASGFTVS SN MS WVRLAPGKGLEWVS VFY STYYANSVKG RFTISRHNSKNTLYLQMNSLRAEDTAVYYCAR VR DY WGQGTLVTVS
> Cons__01010
EVQLVESGGGLAEPGGSLRLSCEASGFTFS NY MH WVRQAPGKGLEWVA NIK EKYYMDSLKG RFTISRDNAKNSVNLQINSLRGEDTAVYYCAR DG DL WGRGTLVSVS
> Cons__01011
EVQLVQSGAEVKKPGESLKISCKGSGYSFT NY IG WVRQMPGKGLEWMV IIY DIRYSPSFQG QVTISADESISTAYLQWSSLKASDTAMYYCAR RD DP WGQGTLVTVS
> Cons__01012
EVQLVQSGAEVKKPGESLRISCQGSGFTFT SY IT WVRQMPGKGLEWMG RID STNYCPSFQG HVTISADKSISTVYLQWGSLAASDTAMYFCAR VG DY WGQGTLVTVS
> Cons__01013
QVHLVESGGGVVQPGRSLRLSCATSGFTFT SY MH WVRQAPGKGLEWVA LIW NKYYADSVKG RFTISRDNSKNTLYLQMNSLRAEDTAVYYCAR EP DV WGQGTTVTVS
> Cons__01014
QVQLVESGGGLVKPGGSLRLSCAASGFTFS DY MS WIRQAPGKGLEWVS YIS TIYYADSVKG RFTISRDNAKNSLYLQMNSLRAEDTAVYYCAR GR QY WGQGTLVTVS
> Cons__01015
QVTVKESGPVQVKPTETLTLTCSVSGFSLS EG VS WIRQPPGKALEWLA HIF EKSISSSLRS RLTISKDNSKGQVVLTMTKVDPTDTATYYCVR VV DH WGQGTLVTVS
> Cons__01016
QVQLVESGGGVVQPGRSLRLSCAASGFTFS SY MH WVRQAPGKGLEWVA VIS NKYYADSVKG RFTISRDNSKNTLYLQMNSLRAEDTAVYYCVL EN DY WGQGTLVTVS
> Cons__01017
EVQLVLSGEDVKKPGESLKISCKGSGFSFT NY IG WVRQMPGEGLEWVG IIY DTRYSPSFQG QITISADKSINTAYLQWSNLKASDSAMYYCTR PR DT WGQGTMVTVS
> Cons__01018
EVQLVQSGEEVKKPGESLKITCKGPGFSFT NY IG WVRQMPGKGLEWVG IIY DARYSPSFQG QVTISADKSISSAYLQWSSLRASDSAMYYCAR PR DI WGQGTMVTVS
> Cons__01019
EVQLVLSGEEVKKPGESLKISCKGSGFSFT NY IG WVRQMPGEGLEWVG IIY DARYSPSFQG QVTISADKSISSAYLQWSSLKASDSAMYYCAR PR DI WGQGTMVTVS
> Cons__01020
EVQLVQSGEDVKKPGESLKISCKGSGFSFT NY IG WVRQMPGEGLEWVG IIY DTRYSPSFQG QITISADKSINTAYLQWSNLKASDSAMYYCAR PR DI WGQGTMVTVS
> Cons__01021
EVQLVQSGAEVKKPGESLKISCKGSGYSFT NY IG WVRQVPGKGLEWMG IIY DTRYSPSFQG QVTISADKSISTAYLQWSSLRASDTAIYYCAR HG DF WGRGTLVTVP
> Cons__01022
EVQLVQSGAEVKKPGESLKISCKASGYTFT NN IG WVRQVPGKGLEWMG IIY DIKYSPSFRG QVTFSADKSTNTSYLHWNSLRASDTGIFFCAR LG DI WGQGTMVIVS
> Cons__01023
EVQLVQSGAEVKKPGESLRISCKGSGYKFT SY IS WVRQMPGKGLEWMG RID YTNYSPSFQG HVTISADKSINTAYLQWSSLKASDTAIYYCAR HQ DY WGQGTLLTVS
> Cons__01024
EVQLVESGGGLVQPGRSLRLSCTASGFTFG DY MS WVRQPPGKGLEWVG FIR TTEYAASVKG RFTISRDDSKSIAYLQMNSLKTEDTAVYYCTR VG DH WGQGTLVTVS
> Cons__01025
EVQLVESGGGLVQPGGSLRLSCAVSGFTFS SY MN WVCQAPGKGLEWVA NIK EKYYVDSVKG RFTISRDNTKNSLSLQMNSLRAEDTAVYYCAR EG DV WGQGTTVTVS
> Cons__01026
QVQLQESGPGLVKPSQTLSLTCTVSGGSIS SG WS WIRQHPGKGLEWIG YIY STYYNPSLKS RVTISVDASKNQFSLKLSSVTAADTAVYYCVR VE DY WGQGTLVTVS
> Cons__01027
QVHLMQSGAEVKKPGASVKLSCKASGYTFT SY IN WVRQAPGQGLEWMG LMN KTDYAQKFQG RVSMTRNTATSTAYMELSSLTSEDTAVYYCAR GL DH WGQGTLVTVS
> Cons__01028
EEQLVQSGAEVKKPGESLKISCQGSGYRFT NS IG WVRQMPGKGLEWMG IIY DIRYSPAFQG QVTISVDKSISTAYLQWSSLKASDTAMYYCAR TH QV WGQGTLVTVS
> Cons__01029
EVQLVQSGAEVKKPGESLKISCKGSGYSFI TY IA WVRQMPGKGLEWMG IIY DTRYSPSFQG QVTISVDKSISTAYLQWSSLKASDTAMYYCAR HG DV WGKGTTVTVS
> Cons__01030
QVQLQQSGGGVVQPGRSLRLSCAASGFTFN NY MH WVRQAPGKGLEWVA VIW NKNYADSVKG RFTISRDNSKNTLYLQMNSLRAEDTAVYYCAR ER DY WGQGTRVTVS
> Cons__01031
QVQLKESGPVVVKPTETLTLTCTVSGFSLS NP VT WIRQPPGKGLEWLG NIF EKSFSPSLKS RLTISQDTSRSQVVLSLNNVDPVDTATYYCAR VG DY WGQGTLVTVS
> Cons__01032
QVQLQESGPALVKPTQTLTLTCTFSGFSLS TR VN WIRQPPGKALEWLA RID DTFYSASLKT RLSISKDTSKNQVVLRMTNVDPVDTATYFCAR AS AY WGQGTVVTVS
> Cons__01033
EVQLLESGGGLVQPGGSLRLSCAASGFTFS SY MS WVRQAPGKGLEWVS AIS ITYYTDYVKG RFTISRDNSKNPLYLQMNSLRAEDTAVYYCAK KL DF WGRGTLVTVS
> Cons__01034
EVQLVESGGGLVQPGGSLTLSCAASGFTFN NY MS WVRQPPGKGLEWVA NIR QKCYIDSVKG RFGISRDNAKNSLFLQMNSLRLEDTALYYCVR GD DL WGQGTMITVS
> Cons__01035
QVQLVESGGGVVQPGRSLRLSCAASGFSFS SY MH WVRQCPGKGLEWVA VIS NKYYADSVKG RFTISRDNSKKTLYLQMDSLRTEDTAVYYCAK GV DV WGKGTTVTVS
> Cons__01036
QVQLVESGGGVVQPGRSLRLSCAASGFTFS SY MH WVRQAPGKGLEWVA VIS NKYYADSVKG RFTISRDNSKNTLSLQMNSLRAEDTAVYYCAR GR DV WGKGTTVTVS
> Cons__01037
QVQMVESGGGVVQPGRSLRLSCAASGFTFS SY MH WVRQAPGKGLEWVA VIS NEYYADSVKG RFTISRDNSKNTLYLQMNSLRAEDTAVYYCAK WG DV WGKGSTVTVS
> Cons__01038
QVQMVESGGGVVQPGRSLRLSCAASGFTFS SY MH WVRQAPGKGLEWVA VIS NKYYADSVKG RFTISRDNSKNTLYLQMNSLRAEDTAVYYCAK WG DV WGKGSTVTVS
> Cons__01039
QVQLVQSGAEVKKPGSSVKVSCKASGGTFS TY IS WVRQAPGQGPESMG GIT RANYAQKFQG RVTITADESTSTAYMELSSLRSEDSAVYFCAR ED DI WGQGTMVTVS
> Cons__01040
QVQLVESGGGVVQPGRSLRLSCAASGFTFS SY MH WVRQAPGKGLEWVA VIS NEYFADSVKG RFTISRDNSNNTLYMQMNSLRAEDTAVYYCAR DR DI WGQGTGVTVS
> Cons__01041
QVQLVQSGSELKKPGASVKVSCKASGYTFT SY MN WVRQAPGQGLEWMG WIN NPTYAQGFTG RFVFSLDTSVSTAYLQISSLKADDTAVYYCAR ED DY WDQGTLVIVS
> Cons__01042
QVQLVQSGAEVKKPGSSVKVSCKASGGTFS SY IS WVRQAPGQGLEWMG GII TANYAQKFQG RVTITADESTSTAYMELSSLRSEDTAVYYCAR VR DM WGQGTMVTVS
> Cons__01043
QVQLQESGPGLVKPSRTLSLTCTVSGGSIS GG WS WIRQPPKKGLEYIG HIY STTYNPSLKS RVTISVDTSKNQFSLSLHSVTAADTAVYYCAR VG DY WGQGMLVTVS
> Cons__01044
QVQLVESGGGVVQPGRSLRLSCAASGFTFS SY MH WVRQAPGKGLEWAA VIS NKYYADSVKG RFTISRDNAKNSLSLQMNSLRAEDTAMYYCAR NR LN WGQGTLVTVS
> Cons__01045
VKLLEESGGGLVRLAGSLRLSCAASGTTLS GY MH WVRQAPGKGLEWVS SIT FINYSDSVKG RFTISRDNAKNSLYLQMNSLTAEDTAVYYCAT AP DH WGQGTLVTVS
> Cons__01046
VKLLEQSGGGLVQPGGSLRLSCAVSGVTFS AY MS WVRQAPGKGLEWVS GIS STDYADSVKG RLTISRDNSKNTLYLQMNSLRAEDTAIYYCAS HL DV WGKGTTVTVS
> Cons__01047
QVQLQQWGAGLLKPSETLSLTCAVYGGSFS GY WS WIRQPPGKGLEWIG EIN STNYNPSLKS RVTISVDTSKNQFSLKLSSVTAADTAVYYCAR GR QH WGQGTLVTVS
> Cons__01048
QVQLVQSGAEVKKPGSSVKVSCKASGGTFS SY IS WVRQAPGQGLEWMG GII TANYAQKFQG RVTITADESTSTAYMELSSLRSEDTAVYYCAR GA DV WGQGTTVTVS
> Cons__01049
GVQLVESGGGLVQPGRSLRLSCAGSGFTSN DY MH WVRQAPGKGLEWAS GIS TIGYADSVKG RFTISRDNAKNSLYLQMNSLRTEDTALYFCVK DQ DY WGQGTLVAVS
> Cons__01050
QVQLQESGPGLVKPSETLSVTCTVSGGSVS SS WS WIRQPPGKGPEWIG YIY STNYNPSLRS RVTISVDTSKNQFSLKLGSVTAADTAVYYCAR VL DV WGKGTTVTVS
> Cons__01051
EVQLVESGAEVKKPGASVKVSCKASGYTFT GY MH WVRQAPGQGLEWMG WIN GTNYAQKFQG WVTMTRDTSISTAYMELSRLRSDDTAVYYCAR AS DI WGQGTMVTVS
> Cons__01052
QVQLQQWGAGLLKPSETLSLTCAVYGGSFS GY WS WIRQPPGKGLEWIG EIN STNYNPSLKS RVTISIDTSKNQFSLKLSSVTAADTAVYYCAR GD DV WGKGTTVTVS
> Cons__01053
QVQLVESGGGLIQPGGSLRLSCAASGVTFS TY MN WVRQAPGKGLEWVS YIS TIYYSDSVKG RFSISRDNAKTSLYLQMNSLRVEDTAVYYCAT GY DY WGQGTLVTVS
> Cons__01054
ELQLVESGGGLVQPGGSLRLSCEVSGVSFS NY MD WVRQAPGKGPEWIA NIT SRDYARGYAD SVKGRFTVSRDNAKNSFSLQMNNLRVEDTAIY YC DF WGQGILVTVS
> Cons__01055
QVQLQESGPGLVKPSETLSLTCTVSGDSIS SY WS WIRQPPGRGLEWIG YIY STNYSPSLKS RVTISVDTSKSQVSLRLSSVTAADTAMYYCAR DR DV WGQGTTVTVS
> Cons__01056
QVQLQESGPGLVKPSETLSLTCTVSGDSIS SY WS WIRQPPGRGLEWIG YIY STNYSPSLKS RVTISVDTSKNQFSLRLSSVTAADTAMYYCAR DR DV WGQGTTVTVS
> Cons__01057
EVQLVQSGAEVKKPGESLRISCKGSGYSFT SY IS WVRQMPGKGLEWMG RID YTNYSPSFQG HVTISADKSISTAYLQWSSLKASDTAMYYCAR LL DV WGKGTTVTVS
> Cons__01058
QVQLVQSGAEVKKPGASVKVSCKASGYTFT SY IS WVRQAGLSGWDGSA LTM ILDKAQKLQG RVTMTTDTSTSTAYMELRSLRSDDTAVYYCVR LL DV WGKGTTVTVS
> Cons__01059
QVQLVQSGAVVKKPGASVKVSCKASGYTFT SY MH WVRQAPGQRLEWMG WIN NTKYSQKFQG RVTITRDTSASTAYMELSSLRSEDTAVYYCAR ML DV WGQGTTVTVS
> Cons__01060
QVQLQQWGAGLLKPSETLSLTCAVYGGSFG GY WT WIRQPPGKGLEWIG EIH ITNNNPSLRS RVTISVDTSKNQFSLKVSSVTAADTAVYYCVR GD DV WGQGNTVTVS
> Cons__01061
DVQLVQSGAEVKKPGESLRISCKGSGYIFT NY IS WVRQMPGKGLEWMG KID HSTYNPSFQG HVTISVDRSINTAHLQWTSLKASDTGMYFCAR IG PY WGQGTLVTVS
> Cons__01062
QVQLVQSGSELKKPGASVKISCKASGNTFS TY LN WMRRAPGQGLKWMG WIN NPTYAQDFTG RFVFSLDTSVNTAFLQISSLQAEDTAVYYCAK PK DV WGQGTTVTVS
> Cons__01063
QVQLVQSGAEVKKPGASVKVSCKTSGYTFV AY VH WVRQAPGQGLQWMG WIN VTTYALSFQG RVTMTRDTSISTAYMELSSLRSDDTAVYYCAR SP DF WGQGTLVTVS
> Cons__01064
QLQLQESGPGLVKPSETLSLTCTVSGGSIS SS WG WIRQPPGKGLEWIG SIY STYYNPSLKS RVTISVDTSKNQFSLKLSSVTAADTAVYYCAR RS DV WGQGTTVTVS
> Cons__01065
QVQLQESGPGLVKPSQTLSLTCTVSGGSIS TG WS WIRQHPGKGLEWIG YIF STYYNPSLKS RVSISVDTSNQFSLKLSSVTAADTAVYFCARG EW DF WGQGTLVTVS
> Cons__01066
QVQLQEAGAGLVKPSETLSLTCSVSGGSIS RY WN WVRQPAGKGLEWIG RIH RTNYNPSLET RVTMSMDTSNNQFSLRLASVTAADTAVYYCAR DF DP WGQGALVTVS
> Cons__01067
QVQLVQSGGGVVQPGRSLRLSCAASGFTFS SY MH WVRQAPGKGLEWVA VIS NKYYAESVKG RFTISRDNSKNTLYLRMNSLRTEETAVYYCAR DG DY WGQGTLVSVS
> Cons__01068
QVQLVQSGAEVKKPGSSVKVSCKASGGTFS SY IS WVRQAPGQGLEWMG GSI TTHYAQKFQG RVAIIVDESTSTSYMELSSLRSDDTAAYYCAR AA EV WGQGTTVTVS
> Cons__01069
EVQLVQSGAEVKKPGESLRISCKGSGYSFT SY IS WVRQMPGKGLEWMG RLD SAIFSPSLQG HVTISVDKSMRTAYVQWRSLKASDTAMYYCAR HV DI WGQGTMVTVS
> Cons__01070
QVHLVQSGAEVKKPGASVKVSCKASGYTFS DD YG WVRQAPGQGLEWMG WIS NTKYPQKFQG RVIMTTDTSTSTAYMELRSLRSDDTAVYYCAR DD DY WGQGTLVTVS
> Cons__01071
QITLRESGPALVKPTQTLTLTCTFSGLVSS RG VG WIRQPPGKALEWLA LLY DKIYTPSLKN RLTITKDASNNQVILTMTNMGPVDSATYYCAR LN NN WGQGTTVTVS
> Cons__01072
EVQLVESGGGLVQPGGSLRLSCTVSGFTFS SH MS WVRQAPGKGLEYVA NIS DNSYLDSEKG RFTISRDNAKNPLYLQMNSLRVEDSALYYCAR DM DF WGQGTIVTVS
> Cons__01073
QVQLVQSGAEVKKPGSSVKVSCKASGGTFS SY IS WVRQAPGQGLEWMG GII TANYAQKFQG RVTITADESTSTAYMELSSLRSEDTAVYYCAR VQ DV WGKGTTVTVS
> Cons__01074
QVHLGQSGAEVKKPGASVKVSCKASGYKFY NY IS WVRQAPGQGLEWMG WIS NTNYAHKFLG RVTMTADTSTSTAYMELRSLRSDDTAVYYCAR DT DH WGQGTLVTVS
> Cons__01075
QVQLQQSGPGLVKPSQTLSLTCAISGDSVS SN WN WIRQSPSRGLEWLG RTY YNDYAVSVKS RITINPDTSKNQFSLQLNSVTPEDTAVYYCAR EE DY WGQGTLVTVS
> Cons__01076
EVQLVESGGGLVKPGGSLTLSCAASGFTFS SY MN WVRQAPGKGLEWVS SIS YIYYADSVKG RFTISRDNAKNSLYLQMNSLRAEDTAVYYCAS LE GY WGQGRLVTVS
> Cons__01077
EAQLVESGGGLVQPGGSLRLSCAASGFTFI TY MT WVRQAPGKGLEWVA NIN EKYYVDSVKG RFTISRDNAKNSVYLQMNSLRAEDTAIYYCAR GR SV WGQGTLVTVS
> Cons__01078
EVQLVQSGAEVKKPGSSARLSCKVSGDDFN TY IH WVRQAPGRGLEWMA VVH RTTYGPRSQA RFTVTRDSSTTTVYMELTALISADTAIYYCAR GA GP WGQGTLLIVS
> Cons__01079
QLQLQESGPGLVKPSETLSLTCTVSVGSIS SS WG WIRQPPGKGLEWIG TIY STYHNPSLKS RVTISVDTSKNQFSLKLSSVTATDTAVYFCAR HL EN WGQGTLVTVS
> Cons__01080
QVQLVESGGGVVQPGRSLRLSCAASGFSFS RY MY WVRQAPGKGLEWVA VIS NKYYADSVKG RFTISRDNSKNTLYLQMDSLRADDTAVYYCAG GV DY WGQGNLATVS
> Cons__01081
QVQLVESGGGVVQPGRSLRLSCAASGFTFT SY MH WVRQAPGKGLEWVA VMS KKYYADSVKG RFTISRDNSKNTLFLQMNSLRAEDTAIYYCAR DQ DP WGQGTLVTVS
> Cons__01082
EVQLLETGGGLVQPGGSLRLSCAASGFTFS SY MS WVRQAPGKGLEWVS AIS QTYYADSAKG RFTISRDNSKNTLYLQMNSLRAEDTAVYYCAK ER DI WGQGTMVTVS
> Cons__01083
QVQLVQSGAEVKKPGASVKVSCKASGYTFT SY IS WVRQAPGQGLEWMG WIS NTNYAQKLQG RVTMTTDTSTSTAYMELRSLKSDDTAVYYCGR QW DV WGKGTTVTVS
> Cons__01084
QVQLQQWGAGLLNPSETLSLTCAVYGGSFS GY WS WIRQPPGKGLEWIG EVN STNYNPSLKS RVTISVDTSKNQFSLKLSSVTAADTAVYYCAR RR DY WGQGNLVTVS
> Cons__01085
QVQLQESGPELKKPGETVKISCKASGYTFT NY MN WVKQAPGKGLKWMG WIN EPTYADDFKG RVALSLETSASTAYLQINNLKNEDTATYFCAN DY AY WGQGTTVTVS
> Cons__01086
EMQLVESGGGLVQPGESFKLSCAASGFSFS GS IH WVRQASGRGLEWVG RSR MTSYAPSIKG KFIISRDDSSNMMYLQMNNLKNEDTAVYFCTR NF GP WGQGTLVTVS
> Cons__01087
QVQLVQSGAEVKKPGSSVKVSCKASGGTFS TY IS WVRQAPGQGLEWMG RII IPNYAQNFQG RVTITADISTSTAYMELSSLRSEDTAVYYCAG DT DY WGQGTLVTVS
> Cons__01088
QVQLQQWGAGLLKPSETLSLTCSVYGGSFS GY WS WIRQPPGKGLEWIG EIN STNYNPSLKS RVTISVDTSKNQFSLKLSSVTAADTAVYYCAR GR DY WGQGTLVTVS
> Cons__01089
QVQLQESGPGLVKPSETLSLTCTVSGGSIS TY WS WIRQPPGKGLEWIG YIY NTNYSPSLKS RVTMSVDTSANQFSLKLSSVTAADTAVYYCAR RR DV WGQGTMVTVS
> Cons__01090
QVQLQESGPGLVKPSETLSLTCSVSGGSIS SY WS WIRQPPGKGLEWIG YIN STNYNPSLKS RVTISVDTSKNQFSLKLSSVTAADTAVYYCAR TI DV WGKGTTVTVS
> Cons__01091
QVQLVESGGGVVQPGRSLRLSCAASGFTFS NY MH WVRQAPGKGLEWVA VIW NKYYTDSVKG RFTISRDNSKNTLYLQMNSLRAEDTAVYYCAR DS DV WGQGTTVTVS
> Cons__01092
QVQLVQSGAEVKKPGSSVKVSCKASGGTFS SY IS WVQQAPGQGLEWMV GII TANYAQKFQS RVTITADESTSTAYMELSSLRSEDTAVYYCAR SK YY WGQGTLVTVS
> Cons__01093
EVQLVESGGGLVQPGGSLRLSCATSGFTFS RH MH WVRQAPGKGLVWVS RIK STSYADSVKG RFTISRDNAKNTLYLQMNSLRAEDTAVYYCAV LK DV WGQGTTVTVS
> Cons__01094
EVQLVESGGGLVQPGGSLRLSCVVSGFPFS TY MH WVRQTPGKGLVWVA MIN TGTYADSVKG RFTISRDNAKNTLYLQMNSLRADDSAVYYCAR IG DS WGQGTLVTVS
> Cons__01095
QLQLQESGPGLVKPSETLSLTCTVSGGSIS RG WG WIRQPPGKGLEWIG SIY NTYFNPSLKS RVTISVDTSKNQFSLKLSSVTAADTAVYYCAR LG DV WGQGTTVTVS
> Cons__01096
QVQLQQWGAGLLKPSETLSLTCAVYGGSFS GY WS WIRQPPGKGLEWIG EIN STNYNPSLKS RVTISVDTSKNQFSLKLSSVTAADTAVYYCAR GG DY WGQGTLVTVS
> Cons__01097
QVQLQESGPGLVKPSGTLSLTCAVSGGSIS SS WS WVRQPPGKGLEWIG EIY STNYNPSLKS AVTISVDKSKNQFSLKLSSVTAADTAVYYCAR VT DY WGQGTLVTVS
> Cons__01098
QVQLQQWGAGLLKPSETLSLTCAVYGGSFS GY WS WIRQPPGKGLEWIG EIN STNYNPSLKS RVNISVDTSKNQFSLKLSSVTAADTAVYYCAS KA DV WGQGTTVTVS
> Cons__01099
QLQLQESGPGLVKPSETLSLTCTVSGGSIS SS WG WIRQPPGKGLEWIG SIY STYYNPSLKS RVTISVDTSKNQFSLKLSSVTAADTAVYYCAR PW DL WGRGTLVTVS
> Cons__01100
EVQLVESGGGLVQPGRSLRLSCAASGFTFD DY MH WVRQAPGKGLEWVS GIS SIGYADSVKG RFTISRDNAKNSLYLQMNSLRAEDTALYYCAK AT DV WGQGTTVTVS
> Cons__01101
QVQLVQSGSELKKPGASVKVSCKASGYTFT SY MN WVRQAPGQGLEWMG WIN NPTYAQGFTG RFVFSLDTSVSTAYLQISSLKAEDTAVYYCAR LQ DY WGQGTLVTVS
> Cons__01102
QVQLLQSGAEVKKPGSSVKVSCKASGDSLT NY IN WVRQAPGQGLEWMG TII TANYVQKFHG RLTITAYEFSGTAYMELSSLTSEDTAVYYCAT CP WH WGQGTLVTVS
> Cons__01103
EVQLVQSGADVKKPGASVKVSCKASGYTFT GY MH WVRQAPGQGLEWLG RIN GTNYAQRFQG RVTMTGDTSISTAYMELSRLTSDDTAVYYCAR GD HY WGQGTLVSVS
> Cons__01104
QVQLVQSGAEVKKPGASVKVSCKASGYTFT GY MH WVRQAPGQGLEWMG WIN GTNYAQKFQG WVTMTRDTSISTAYMELSRLRSDDTAVYYCAR DR GY WGQGTLVTVS
> Cons__01105
EITLKESGPTLVKPTETLTLTCTFSGFSLS TS VG WIRQRPGKALEWLA FIN DNRYSPSLRS RLTGTKDTSRNQVVLTITNMDPVDSGTYFCAH RP FD WGQGTLVTVS
> Cons__01106
EVQLVESGGGLVQPGGSLRLSCAASGFTFS SY MS WVRQAPGKGLEWVS QIS YTNYADSVKG RFTISADTSKNTAYLQMNSLRAEDTAVYYCAR GE DV WGQGTLVTVS
> Cons__01107
QVQLQESGPGLVRPSQTLSLTCTVSGFTFT NY MA WVRQPPGRGLEWIG TIS DTYFRDSVKG RVTMLVDTSKNQFSLRLSSVTAADTAVYYCAR QG RH WGQGSLVTVS
> Cons__01108
EVQLVESGGGVVRPGGSLRLSCAASGFTFD DY MS WVRQAPGKGLEWVS GIN STGYADSVKG RFTISRDNAKNSLYLQMNSLRAEDTAVYYCAR GR DY WGQGTLVTVS
> Cons__01109
QVQLVQSEAEVRKPGSSVKVSCKGSGGTFN NY FS WVRQAPGQGLEWMG RVV ITNYAQRFKG RLTISADTSTRTAYMELSSLTSEDTALYYCTY VL WS WGQGTLVTVS
> Cons__01110
QVHLVQSGAEVKKSGSSVKVSCKASGGTFR NY FT WVRQAHGQGLEWMG GII IQNYAQKFRG RVTITADRSTTTSQMALTSLTSEDTAVYYCVL RP DF WGQGTLVTVS
> Cons__01111
EVHLAESGGDLVHPGGSLRLSCAASGFTFG SF MG WVRQAPGKGLEWVA NIK EKYYVDSVKG RYSISRDNAKNSMFLQMNTLGVEDTAVYYCAR LR DY WGRGTLVTVS
> Cons__01112
EVQLVESGGGLVQPGGSLRLSCAASGFTFS SH MT WVRQTPGKRLEWVA NVK ARYYADSVRG RFTISRDNAKNSLYLQMDSLRADDTAVYYCAR ST DY WGQGTLVTVS
> Cons__01113
EVQLVQSGGGLVNPGRSLKLSCAASGFTFS SY MS WVRQTPEKRLEWVA AIS YIHYPDSVKG RFTISRDNAKNNLYLQMSSLRSEDTALYYCTR HP DH WGQGTSVTVS
> Cons__01114
QVQLVESGGGVVQPGRSLRLSCAASGFTFS RY MH WVRQAPGKGLEWVA VIS NKWYADSVKG RFTISRDNSKNTLFLQMHSLRAADTGVYYCAK DQ HY WVQGTLVTVS
> Cons__01115
QVQLQESGPGLVKPSETLSLTCTVSGVSVS NN WS WIRQPPGKGLEWIG FFY HTNYNPSLQS RVTASVDTSKNQLSLRLTSVTAADTAVYYCAR GR DV WGQGTTISVS
> Cons__01116
QVQLVESGGGVVQPGGSLRLSCATSGFTFS TY MH WVRQAPGKGLEWVA FIR NEHYSDSVRG RFTISRDNSKNTLFLQMNSLRPEDTALYYCTR RA DH WGQGSLVIVS
> Cons__01117
EVQLVQSGAEVKKPGESLRISCKGSGYSFT NY IS WVRQMPGKGLEWMG KIG YTNYSPSFQG HVTISTDKSISTAYLQWSSLKASDTAMYYCAR HP DF WGQGTLVTVS
> Cons__01118
EVQLVESGGGLVKPGGSLRLSCAASGFIFS TG MS WVRQAPGKGLEWVG RIK TIDYAEPVKG RFTISRDDSKNTLFLQMNSLKTEDTAVYYCTT AL DH WGHGTLVTVS
> Cons__01119
LVQLVESGGGVVQPGRSLRLSCAASGFTFS SS MH WVRQAPGKGLQWMV YIS TKYYADSVKG RFTISRDNSRSTLFLQMNSLRGEDTAVYYCAR DP DY WGQGTLVTVS
> Cons__01120
EVQLVQSGPEMRRPGQSLKISCRSSGFDFS TY IG WVRQRPGKGLEWMG IIY DTRYSPSFQG RVTMSADKSSSAAYLQWTSLKASDTAIYFCAR KV DY WGQGTLVTVS
> Cons__01121
EVQLVQSGAEVKKPGESLQISCKGSGYNFN TY IA WVRQMPGKGLEYIG IIY DIRYSPSFQG QVTISADKSISTAYLQWSGLKASDTAMFYCAR LK DF WGQGTLVTVS
> Cons__01122
EVQLVQSGAEVKKPGESLKISCKGSGYSFT NY IG WVRQMPGKGLEWMG IIY DTRYSPSFQG QVTISADESISTAYLQWSSLKATDTAMYYCAR RD DP WGQGTLVTVS
> Cons__01123
GVQLEQSGAEVKKPGESLKISCNGSGYSFT TY IS WVRQMPGKGLEWMG IIY DARYSPSSQG QITISADQSINTVYLQWSSLEASDTATYFCAR QL DY WGQGTLVTVS
> Cons__01124
EVQLVQSGAEVKKPGESLKITCKASGYSFT TY IG WVRQMPGKGLEWMG FIY DTRYSPSFQG QFSISADKSISTAYLQWNSLTASDTAMYFCAR RD DY WGQGTLVTVS
> Cons__01125
QVQLVQSGAEVKKPGASVKVSCKASGYTFT GY MH WVRQAPGQGLEWMG WIN GTNYAQKFQG RVTITRDTSASTAYMELSSLRSEDTAVYYCAR DF DY WGQGTLVTVS
> Cons__01126
QVQLVQSGAEVKKPGSSVKVSCKASGGTFS SY IS WVRQAPGQGLEWMG GII TANYAQKFQG RVTITADKSTSTAYMELSSLRSEDTAVYYCAR AY FV WGQGTLVTVS
> Cons__01127
VQLLEESGAEVKKPGASVKVSCKASGYSFS SY VH WVRQAPGQSLEWMG WIH NTKYSQKFQD RVTIIRDTSASTAYMELSSLRSEDTAVYYCAR DP DY WGQGTLVTVS
> Cons__01128
QVQLVESGGGFVKPGGSLRLSCAASGFTFS DY MS WIRQAPGKGLEWVS YIS YTNYADSVKG RFTISRDNAKNSLYLQMRSLRAEDTAVYYCAC AR EY WGQGTLVTVS
> Cons__01129
VQLLEQSGAEVKKPGASVKVSCKASGYSFT IY IH WVRQAPGQRLEWMG WIH NTKYSQERQG RVTFTRDTSASTAYMELSSLRYEDTALYFCAR SP DY WGQGTLVTVS
> Cons__01130
EVQLVESGGGLVQPGGSLRLSCAASGFIFS DY MD WVRQAPAKGLEWLA RTR TTEYAASVKG RFTISRDDSMNSLSLQMNSLKTEDTAIYYCVC VR DV WGQGTTVTVS
> Cons__01131
QVQLQESGPGLVKPSETLSLTCTVSVGSIS GH WS WIRQPPGKGLEWIA FIR STHYNPSLKS RVTMSVDTSKNQFSLKMTSVTAADTAVYSCAR DR DI WGQGTMVTVS
> Cons__01132
VQLLRQSGAEVKKHGASVKVSCKASGYSFT IY IH WVRQAPGERLEWMG LIH NTKYSQKFQG RVTFTRDTSASTAYMELSSLRHEDTAMYYCAR SP DI WGQGTLVRVS
> Cons__01133
EVQLLESGGGLVQPGGSLRLSCAASGFTFS SY MN WVRQAPGEGLEWVS TIS STYYADSVKG RFTISRDNSKNTLYLQMNSLRAEDTAVYYCAC AK DY WGQGTLVTVS
> Cons__01134
QVQLVQSGAEVKKPGASVTVSCKASGYTFT SY MH WVRQAPGQGLEWMG MIN STTFAQKLQG RATMTRDTSTSTVYMDLSGLRSEDTALYYCAC AR DY WGQGTLVTVS
> Cons__01135
QVQLVESGGGVVQPGRSLRLSCAASGFTFS SF MH WVRQAPGKGLEWVA YIS TIYYADSVKG RFTISRDNSKNTLYLQMNSLRAEDTAVYYCAR MR DY WGQGTLVTVS
> Cons__01136
EVQLVESGGGVVQPGRSLRLSCAASGFIFS SF MH WVRQAPGKGLEWVA YIS TIYHADSVKG RFTISRDDPKNTLFLQMTSLRSEDTAMYYCAR MR DY WGQGTTVTVS
> Cons__01137
EVQLVESGGGLVQPGGSLRLSCAASGFTFS SF MH WVRQAPGKGLEWVA YIS TIYHADSVKG RFTISRDNAKNTLFLQMTSLRAEDTAMYYCAR MR DY WGQGTTVTVS
> Cons__01138
EVSLLESGGGSVHPGGSLRLSCTASGFPFA SY MN WVRHAPGKGLEWVS GIS NTFYSDSVKG RFTISRDRSKNTLYLQMNNLRSEDAAVYYCAC AK DS WGQGTLVTVS
> Cons__01139
QLQLVESGGGLVKPGGTLRLSCAASGFSFN DY MP WVRQAPGKGLEWIS YKS NIYYADSVKG RFTISRDNAKNSLYLHMTSLRAEDTAVYYCAC AR DY WGQGTLVTVS
> Cons__01140
QVQLQESGPGLVKPSGTLSLTCAVSGGSIS SS WS WVRQPPGKGLEWIG EIY STNYNPSLKS RVTISADTSKNQFSLKVNSVTAADTAVYYCAR RN DY WGQGTLVTVS
> Cons__01141
EVQVVESGGDLVKPGGSLRLSCVVSGFSLT NS MN WVRQTPGKGLQWVA LIK TTHYDTSVRG RFTISRDDSKNTLYLQMNSLKMEDTAVYFCST DN DY WGQGTLVTVS
> Cons__01142
QTQLVQSGAEVRKPGASVKVSCKASGYTFI DS IH WIRQAPGHGLEWVG WIN GTNYAPRFQG RVTMTRDASFSTAYMDLRSLRSDDSAVFYCAK SD DV WGQGTTVTVS
> Cons__01143
QVQLVQSGAEVKKPGSSVKVSCKASGGTFS SY IS WVRQAPGQGLEWMG GII TANYAQKFQG RVTITADESTSTAYMELSSLRSEDTAVYYCAR GP DY WGQGTLVTVS
> Cons__01144
EVQLLESGGGLVQPGGSLRLSCAASGFTFS SY MS WVRQAPGKGLEWVS AIS STYYADSVKG RFTISRDNAKNSLYLQMNSLRDEDTAVYYCAR DG DV WGKGTTVTVS
> Cons__01145
QVQLVQSGAEVKKPGQSLMISCQGAGYSFS NY IG WVRQMPGKGLEWMG IIY DTRYSPSFQG QVTISADKSISTAYLHWSSLKASDTALYYCAR LV AY WGQGTLVTVS
> Cons__01146
QVQLQESGPGLVKPSETLSLVCTVSGGSLS FS WG WIRQPPGKGLEWIG YIS STDYNSSLQS RVTISADTSKNQFSLKLSSVTAADTAVYYCAR SF GY WGQGTLVTVS
> Cons__01147
QVQLVQSGAEVKKPGQSLRISCKGAGYSFS TY IG WVRQMPGKGLEWMG IIY DTRYSPSFEG QVTISVDKSITTAYLHWSSLKASDTAIYYCAR LV AY WGQGTLVTVS
> Cons__01148
QVQLQQSGSGLVKPSQTLSLTCSVSGDSIS SG WS WIRQPSGKGLEWIG SVH PTYYNPSLKS RVTMSVDTSKNQFSLKLKSVTAADTAMYFCAR EG DV WGEGTTVTVS
> Cons__01149
QVQLVQSGAEVKKPGASVKVSCKASGYTFA TY IN WVRQATGQGLEWMG WMN NTGYAQKFQG RVTMTRNTSISTAYMELSSLRSEDTAVYYCPR RT DS WGQGTLVTVS
> Cons__01150
QVQLKESGPGLVAPSQSLSITCTVSGFSLT GY VN WVRQPPGKGLEWLG MIW STDYNSALKS RLNISKDKSKSQVFLRMYSLQTDDTARYYCAR DY PY WGQGTLVTVS
> Cons__01151
EVQLVESGGGVVQPGRSLRLSCAASGFTFN NY IH WVRQAPGKGLEWVA FIS KNYYADSVKG RFTISRDNSKNTLFLQMNSLRPEDTAIYYCAR VL DI WGQGTMVTVS
> Cons__01152
PLVLQESGPGLVKPSEALSLTCTVSGDSIN TI WS WIRQPPGKGLEWIG YIY STYGNPSLKS RVTISVNTSKNQFYSKLSSVTAADTAVYYCAR VP NP WGQGTLVTVS
> Cons__01153
EVHLLESGGNLVQPGGSLRLSCAASGFTFN IF MS WVRQAPGKGLEWVS GVF NTDYADAVKG RFTITRDNSKNTLYLQMNSLRAEDTAIYYCAK HR DS WGQGTLVTVS
> Cons__01154
QVQLQQSGGGVVQPGRSMRLSCAASGFNFR SY MH WVRQAPGKGLEWVS GIS STYYADSVKG RFTISRDNSKNTLYLQMNSLRAEDTAVYYCAK GS DY WGQGTLVTVS
> Cons__01155
QVQLVQSGGGLVQPGRSLRLSCAASGFTFD DY MH WVRQAPGKGLEWVS GIS SIGYADSVKG RFTISRDNAKNSLYLQMNSLRAEDTALYYCAR GI DY WGQGTLVTVS
> Cons__01156
QVQLQESGPGLVKPSETLSLTCTVSGGSVS SG WS WIRQPPGKGLEWIG YIY STNYNPSLKS RVTISVDTSKNQFSLKLRSVTAADTAVYYCAR ER VV WGQGTTVTVS
> Cons__01157
QVTLRESGPALVKPTQTLTLTCTFSGFSLS TS VS WTRQPPGKALERLA LID DKYYSTSLKT RLTISKDTSKNQVVLTMTNMDPVDTATYYCAR TR DY WGQGALVTVS
> Cons__01158
EVQLVESGGGLVQPGRSLRLSCAASGFTFD DY MH WVRQAPGKGLEWVS GIG SIGYADSVKG RFTISRDNAKNSLYLQMNSLRAEDTALYYCAK AH DY WGQGTLVTVS
> Cons__01159
QLQLQESGPGLVKPSETLSLTCTVSGGSIS SS WG WIRQPPGKGLEWIG SIY STYYNPSLKS RVTISVDTSKNQFSLKLSSVTAADTAVYYCAG HG DV WGQGTTVTVS
> Cons__01160
QLQLQESGPGLVKPSETLSLTCTVSGGSIS SS WG WIRQPPGKGLEWIG SIY STYYNPSLKS RVSISVDTSKNQFSLKLSSVTAADTAVYYCAR CP DI WGQGTMVTVS
> Cons__01161
QVQLVESGGGVVQPGRSLRLSCAASGFSFR NY MH WVRQAPGKGLEWVA LIW NKDFAESVKG RFTISRDNSKNMMFLQMNSLRAEDTSVYHCAR AN DI WGQGTMVTVS
> Cons__01162
QVQLVQSGAEVKKPGSSVKVSCKASGGTFS SY IS WVRQAPGQGLEWMG GII TANYAQKFQG RVTITADKSTSTAYMELSSLRSEDTAVYYCAR GD DP WGQGTLVTVS
> Cons__01163
QVQLVESGGGVVQPGRFLRLSTAASGFIFS TY MF WVRQAPGKGLEWVA AYS NTYHADSVKG RFTISRDASKNTVYLQMSNLRAEDTAVYYCAR LG DV WGQGDPVTVS
> Cons__01164
QVQLVESGGGVVQPGGSLRLSCAASGIPFS SS MH WVRQAPGRGLDWVA MIS GKYHADSVKG RFTISRDNSKNMVYLEMNSLTSEDALWYYCAR DK DQ WGRGPWVTVS
> Cons__01165
EVQLVESGGGLVKPGGSLRLSCAASGFTFQ YA MS WVRQAPGKGLEWVG RIK TTDYAAPVKG RFTISRDDSKNTLYLQMTSLRAEDTAVYYCAK DR DY WGQGTLVTVS
> Cons__01166
EVQLLESGGGLVQPGGSLRLSCAASGFTFS SY MN WVRQAPGKGLEWVS YIS TIYYADSVKG RFTISRDNAKNSLYLQMNSLRDEDTAVYYCAR DE HY WGQGTLVTVS
> Cons__01167
EVQLLESGGGLVQPGGSLRLSCAASGSTFS SY MN WVRQAPGKGLEWVS YIS TIYYADSVKG RLTISRENAKNSLYLQMNSLRDEDTAVYYCAR DE NY WGQGTLVTVS
> Cons__01168
EVQLLESGGGVVQPGRSLRLSCVASGFTFS TY MH WVRQAPGKGLEWVA VIS YEYYADSVKG RFAISRDNSKNTLNLQLNSLRPEDTAQYYCAR DR DY WGQGTLVTVS
> Cons__01169
EVQLLESGGGLVQPGGSLRLSCAASGFTFS SY MS WVRQAPGKGLEWVS AIS STYYADSVKG RFTISRDNSKNTLYLQMNSLRAEDTAVYYCAR DG DY WGQGTLVTVS
> Cons__01170
EVQLVESGGGLVQPGGSLRLSCAASGFTFS TY MT WVRQAPGKGLEWVA IIK EKYYVDSVRR RFTISRDNAKNSLYLQMDSLRAEDTAVYYCAV SR DY WGHGTLLTVS
> Cons__01171
QVQLQESGPGLVKPSETLSLTCTVSGGSIS SY WS WIRQPPGKGLEWIG YIY SATYNPPIKS RVTISVDTSKNQFSLKVSSVTAADTAVYYCAR GG DV WGQGTTVTVS
> Cons__01172
EVQLVESGGGLVQPGGSLRLSCAASGFTFS TY MT WVRQAPGKGLEWVA NIK GKYYVDSVRG RFTISRDNAKNSLYLQMNSLRAEDTAVYYCAR RG DY WGQGTLVIVS
> Cons__01173
EVQLVESGGGLVQPGGSLRLSCAASGFTFS TY MT WVRQPPGKGLEWVA NIK EKYYVDSVRG RFTISRDNAKNSLYLQMNSLRAEDTAVYYCAR RG DY WGQGTLVIVS
> Cons__01174
QITLKESGPTLVKPTQTLTLTCSFSGFSLS TS VG WIRQPPGKTLEWLA LIY DKRYSPSLKS RLTITKDTSQNQVVLTMTNMDPVDTATYYCAH RP DY WGQGTLVTVS
> Cons__01175
QVQLQESGPGLVKPSETLSLTCTVSGGSIS SY WS WIRQPPGKGLEWIG YIY SATYNPPLKS RVTISVDTSKNQFSLKVSSVTAADTAVYYCAR GG DV WGQGTTVTVS
> Cons__01176
QVQLQESGPGLVRPSQTLSLTCTVSGGSIS SG WS WIRQHPGMALEWIA HIY STYYNPFLKS RVIISVDTSENQFSLRLTSVTPADTAVYYCAR IG DP WGQGTLVTVS
> Cons__01177
EVQLLESGGDLVQPGGSLRLSCVASGFTFS NY MS WVRQAPGKGLEWVS FIS NTYYVDSVKG RFTISRDNSKSTLYLQMNSLRAEDTAVYYCAR RT FA WGQGSLVTVS
> Cons__01178
QVQLQESGPGLVKPSQTLSLTCTVSGGSIS RG WS WIRQHPGKGLEWIG YIY STDYNPSLKS RVTISLDTSKNQFSLKLSSVTAADTAVYYCAK AD DI WGQGTLVTVS
> Cons__01179
VQLLEQSGGGVVQPGRSLRLSCAASGFTFS RH MH WVRQGPGKGLEWVA VIS NKYYADSVKG RFTISRDNSKNTLYLQMNSLTAEDTAVYYCAK GQ DY WGQGTLVTVS
> Cons__01180
VQLLEQSGAEVKKPGSSVKVSCKASGDAFS TY IN WVRQAPGQGLEWMG GIN TADYAQKFQG RVTITADESTSTAYMELSSLRSEDTAVYYCAR ET DY WGQGTLVTVS
> Cons__01181
VQLLEQSGAEVKKPGASVKVSCKASGYTFT SY MH WVRQAPGQRLEWMG WIN NTKYSQKFQG RVTITRDTSASTAYMELSSLRSEDTAVYYCAR SL DY WGQGTLVTVS
> Cons__01182
AVQLLDSGGDLVQPGGSLRLSCAASGFTFS TY MN WVRQAPGKGLEWVS FIS TTYYADSVKG RFTISRDNSKNTLYLQMNSLRAEDTAKYFCVK GY DV WGQGTTVTAS
> Cons__01183
EVQLVESGGGLVKPGGSLRLSCAASGFTFT YA MN WVRQAPGKGLEWVG RIK TTDYAAPVKD RFTISRDDSKSTVYLQMNSLKLEDTAVYYCTT GG GG WGQGTLVSVS
> Cons__01184
DVQLLESGGGLVQPGGSLRLSCAASGFTFT NY IS WVRQSPGKGLEWVS SLS RTYYADSVKG RFTISRDNSKSTVYLQMDKMRAEDTAVYFCAR DR DV WGQGSAVTVS
> Cons__01185
ELQLLESGRGFVQPGGSLRLSCAASGFTFS NY MS WVRQAPGGGLEWVS VIR TTSYADSVKG RFTISRDNSKNTLYLQMNSLRVEDTAVYYCAK GY DV WGQGTTVTVS
> Cons__01186
DVQLLESGGGLVQPGGSLGLSCAASGFTFS NY VS WVRKAPGKGLEWVA AIG TTFYADSVRG RFTISRDNSKNTLYLQMNSLRADDTAVYYCVK GY DV WGQGTTVTVS
> Cons__01187
DVQLLESGGGLVQPGGSLRLSCAASGFNFI AY IS WVRQSPGKGLEWVS SLS RTYYADSVKG RFTISRDNSRSEVYLQMDKVRTEDTAVYFCAR DR DV WGQGSAVTVS
> Cons__01188
DVQLLQSGGGVVQPGGSLRLSCAASGFTFT NY IS WVRQSPGKGLEWVS SLS RTYYADSVKG RFTISRDNSRSTVYLQMDKMRADDTAVYFCAR DR DV WGQGSAVTVS
> Cons__01189
DVQLLESGGGLVQPGGSLRLSCAASGFTFS NF MS WVRQAPGKGLEWVS IFT NTYYADSVKG RFTISRDNSKNTLYLQMNSLRAEDTALYYCVK GY DV WGQGTTVTVS
> Cons__01190
DVQLLQSGGGLVQPGGSLRLSCAASGFTFN NY IS WVRQSPRKGLQWVS GLS KTYYADSVKG RFTISRDNSKSTVYLQMDKMRAEDTAVYFCAR DR DV WGQGSAVSVS
> Cons__01191
EVQLLESGGGLVQPGGSLRLSCAASGFTFS SY MN WVRQAPGKGLEWVS GIS STWYADSVKG RFTISRDNSKNTLYLQMNSLRAEDTAVYYCAK GY DC WGQGTLVTVS
> Cons__01192
EVQLLESGGGLVQPGGSLRLSCAASGFSFS SL MG WVRQAPGKGLEWVS VTR ITSHAESVKG RFTISRDNSKSTLYLQMNSLRLEDTAKYYCVK GY DV WGPGTTVIVS
> Cons__01193
EVQLLESGGGLVQPGGSLRLSCAASGFSFS NY MS WVRQAPGKGLEWVS VFR STSYADSVKG RFTISRDNSKNTLYLQMNSLRAEDTAVYYCAK GY DV WGRGTTVTVS
> Cons__01194
EVQLLESGGGLVQPGGSLRLSCAASGFSFS NF MS WVRQAPGKGLEWVS VTR TTSYADSVKG RFTISRDNSKSTLYFQMNSLRVEDTAEYYCVK GY DV WGQGTTVIVS
> Cons__01195
EVQLVQSGAEVKKPGESLKISCKGSGYSFT SY IG WVRQMPGKGLEWMG IIY DTRYSPSFQG QVTISADKSISTAYLQWSSLKASDTAMYYCAR LG DY WGQGTLVTVS
> Cons__01196
VKLLEQSGAEVKKPGASVKVSCKASGYIFT SY LY WVRQAPGQSLEWMG WIN NTKYSQKFQG RVTITRDTSASTAYLEMNSLRSEDTAVYYCAR VL DH WGPGTLVTVS
> Cons__01197
VKLLEESGGGLIQPGGSLRLSCVVSGLNVK LN MT WVRQAPGKGLEWVS VIF NPYYADSVRG RFTLSRDNSENTVYLQMNSLRAEDTAVYYCAK TQ DV WGKGTTVIVS
> Cons__01198
VKLLEQSGAEVKKPGSSVRVSCKASGGTFN KF IH WIRQAPGQGLEWMG GFI TTNYAQKFQG RVTISADKSTSTAYMEVSSLVSEDAAIYYCAT GN DL WGQGTMVIVS
> Cons__01199
VKLLEQSGAEVKKPGASVKVSCKASGYSFT SY LH WVRQAPGQRLEWMG WIS NTKYSQKFRG RVTFTRDTSATTAYMGLSSLRPEDTAVYYCAR DP DY WGQGTLVTVS
> Cons__01200
DVKLVESGGGLVKLGGSLKLSCAASGFTFS RY MS WVRQTPEKRLELVV AIN STYYPDTVKG RFTISRDNAKNTLYLQMSSLKSEDTALYYCAR KV DY WGQGTSVTVS
> Cons__01201
QVQLVQSGAEVKKPGASVKVSCKASGYTFK DY IH WVRQAPGQGLEWMG RIN DTNYAQKFQG RVTMTRDTSISTAYMELNRLRSDDTVVYYCAR ET DY WGQGTLVTVS
> Cons__01202
QVQLVQSGAEVKKPGASVMVSCRASGFTFT PY MH WVRQAPGQKLEWVG WIN NTKYSQKFKG RVTIIRDATANTMFLALTNLTSEDTAVYYCAR GL DT WGQGTLVTVS
> Cons__01203
EVQLVESGGGLVQPGRSLRLSCAASGFTFD DY MH WVRQAPGKGLEWVS GIS SIGYADSVKG RFTISRDNAKNSLYLQMNSLRTEDTALYYCAA RG DV WGQGTTVTVS
> Cons__01204
QVQLVQSGAEVKKPEASVKVSCKASGYTFT SY IS WVRQAPGQGLEWMG WIS NTNYAQKLQG RVTMTTDTSTSTAYMELRSLRSDDTAVYYCAR DT AY WGQGTLVTVS
> Cons__01205
QVQLVESGGGVVQPGRSLRLSCVASGFTFS SC IH WVRQAPGKGLERVA IIS NTYYADSVKG RFTVSRDNSKNTVYLQMNSLRAEDTAVYYCAK DP DV WGQGTTVTVS
> Cons__01206
EVQLVESGGGLVQPGGSLKLSCAASGFTFS GS MH WVRQASGKGLEWVG RVR ATAYTASVRG RFTISRDDSKSTAWLQMSSLETEDTAVYYCIR YY VS WGQGTLVTVS
> Cons__01207
EVQLVESGGGLVQPGGPLKLSCAASGFTFS GS MH WVRQASGKGLEWVG RIR ATGYAASVTG RFTISRDDSKNTAYLQMNSLKSEDTAMYYCIR YY GY WGQGTLVTVS
> Cons__01208
EVQLVESGGGLVQPGGSLKLSCTASGFTFS DS MH WVRQASGKGLEWVG RVR ATSYSASVRG RFTISRDDSKNTAWLQMSSLETEDTAVYYCIR YY VS WGQGTLVTVS
> Cons__01209
EVQLVESGGGLVQPGGSLKLSCAVSGFTFS DS MH WVHQASGKGLEWVG RVR ATAYTASVRD RFTISRDDSKNTAWLQMSSLETEDTAVYYCIR YY VS WGQGTLVTVS
> Cons__01210
QVQLVESGGGVVQPGRSLRLSCVASGFTFS CC IH WVRQAPDKGLERVA IIS NTYYADSVKG RFTVSRDNSKNTVYLQMNSLRAEDTAVYYCAK DP DV WGQGTTVTVS
> Cons__01211
EVQLVESGGGLVQPGGSLKLSCAPSGFTFS DS MH WVRQASGKGLEWVG RVR ATAYTASVRG RFTISRDDSKNTAWLQMSSLETEDTAVYYCIR YY VS WGQGTLVTVS
> Cons__01212
EVQLVESGGGLVQPGGSLKLSCAASGFTFS DS MH WVRQASGKGLEWVG RVR ATAYTASVRG RFTISRDDSKNTAWLQMSSLETEDTAVYYCIR YY VS WGQGTLVTVS
> Cons__01213
EVRLLESGGGLVQPGGSLRLSCAASGFTLS TY MN WVRQAPGKGLEWVS VSR ATSYADSVKG RFTISRDNSKNTLYLQMNSLRAEDTAVYFCAK GY DV WDRGTTVTVS
> Cons__01214
QVQLVESGGGVIQPGRSLRLSCAASGFTFS SC IH WVRQAPGKGLERVA IIS NKYYADSVKG RFTVSRDNSKNTVYLQMNSLRVEDTAVYYCAK DP DV WGQGTMVTVS
> Cons__01215
EVQLVESGGGLVQPGGSLKLSCAASGFTFS DS MH WVRQASGKGLEWVG RVR ATAYTASVRG RFTISRDDSKSTAWLQMSSLETGDTAVYYCIR YY VS WGQGTLVTVS
> Cons__01216
EVQLVESGGGLVQPGGSLKLSCTASGFTFS DS MH WVRQASGKGLEWVG RVR ATSYSASVRG RFTISRDDSKNTAWLQMSSLETEDTAVYYCIR YY VS WGQGTLVTVS
> Cons__01217
EVQLVESGGGLVQPGGSLKLSCAASGFTFS DS MH WVRQASGKGLEWVG RVR ATAYTASVRG RFTISRDDSKNTAWLQMSSLETEDTAVYYCIR YY VS WGQGTLVTVS
> Cons__01218
QVQLVESGGGVIQPGRSLRLSCAASGFTFS CC IH WVRQAPGKGLERVA IIS NTYYADSVRG RFTVSRDNSNTVYLQMNSLRADDTAVYYCAKD PA DL WGQGTAVAVS
> Cons__01219
EVQLLETGGGLVQPGGSLRLSCAASGFTFS NY MG WVRQTPGKGLEWVS AMT TTFYADSVKG RFTISRDNSKNTLYLQMNSLRVDDTAVYYCVK GY DV WGQGTTVTVS
> Cons__01220
QVQLVQSGAEVKKPGASVKVSCEASGYILT NY IH WVRQVPGQGLEWMG IIN TTIYAQNFQG RVTLTRDTSTSTAYMELSSLRSEDTAIYYCAR DK EY WGQGTLVTVS
> Cons__01221
QVQLQQWGAGLLKPSETLSLTCAVYGGSFS GY WS WIRQPPGKGLEWIG EIN STNYNPSLKS RVTISVDTSKNQFSLKLSSVTAADTAVYYCAR RR DV WGQGTTVTVS
> Cons__01222
QLQLQESGPGLVKPSETLSLTCTVSGGSIS SS WG WIRQPPGKGLEWIG SVY STYYNPSLKS RVTISVDTSKNQFSLKLSSVTAADTAVYYCAR HG DI WGQGTMVTVS
> Cons__01223
EVQLVESGGGLVKPGGSLRLSCAASGFTFS KY MN WVRQAPGKGLEWVS SIT YIYDADSVRG RFTISRDNAKNSLYLQMNSLRADDTSVYYCAR MS DY WGQGTLVTVS
> Cons__01224
QVQLQQWGAGLLKPSETLSLTCAVYGGSFS GY WS WIRQPPGKGLEWIG EIN STNYNPSLKS RVTISVDTSKNQFSLKLSSVTAADTAVYYCAR GL HY WGQGTLVTVS
> Cons__01225
QVQLQQWGAGLLKPSETLSLTCAVYGGSFS GY WS WIRQPPGKGLEWIG EIN STNYNPSLKS RVTISVDTSKNQFSLKLSSVTAADTAVYYCAR VA DY WGQGTLVTVS
> Cons__01226
QVQLQQWGAGLLKPSETLSLTCAVYGGSFS GY WS WIRQPPGKGLEWIG EIN STNYNPSLKS RVTISVDTSKNQFSLKLSSVTAADTAVYYCAR GR DV WGQGTLVTVS
> Cons__01227
QVQLVQSGAEVKKPGASVKLSCKASGYTFT TY IH WVRQAPGQRLEWMG WIN VTKYSPKFQG RVTITRDISATTAYMELSSLRSEDTAVYYCAR EA DY WGQGTLVTVS
> Cons__01228
QVQLVQSGAQLKKPGSSVKVSCKVPGDTFH TS FA WVRQAPGQGLEWMG EII SHAQAFQGRV TFTADESSTIVFMELKWLTSDDTATYFCARRP PG DL WGQGTLVTVS
> Cons__01229
QVHLQESGPGLVKPSETLSLTCTVSGADDS IS WS WFRQPPGKRLEWLG YVY YTRYNPSLKS RVTISIDSSKNQLSLNLNSVTAADTAVYYCAR HN DC WGQGTLVTVS
> Cons__01230
HVQLVESGGDLVKPGRSLRLSCTGSGFNFS DH LT WIRQPPGQGLEWIS YIS SMFYGDYLKG RFTISRDDTKNSLFLQMNNLSPGDTAVYYCAT GT EN WGRGTLVTVS
> Cons__01231
EVQLLESGGGLVQPGGSLRLSCAASGFNFK SY MN WVRQAAGKGLEWVS KIS WVDHADSVKG RFILSRDNANNTVYLRMDSLRDDDTAVYYCAK SG DS WGQGILVTVS
> Cons__01232
RVQLVESGGDLVKPGQSLRLSCIGSGFNFS DH LT WIRQAPGQGLEWIS YIS SMFYGDFLKG RFTISRDDTKNSLFLQLNNLSPEDTAVYYCAA GA EK WGRGTLVTVS
> Cons__01233
QVQLVQSGAAVKKPGSSVKVSCQASGGTLS SN IS WVRQAPGQGLEYMG GII ITNNAQKFQG RVSISADEATRTVYMELDSLRSDDTAVYYCAT SN DV WGQGTPVTVS
> Cons__01234
EDQVVESGGDSVNPGGSLRLSCVASGFSLD DY MS WFRQAPGKGLEWVS YIS TTHYAKSVRG RFTISRNTSKGSLHLEMKSLRVDDTATYFCAR AS NL WGHGTLVTVS
> Cons__01235
QVQLVESGGGLVKPGGSLRLSCTVSGFTFS DY MT WIRQAPGKGLEWVS SIN TVYYADSVKG RFTISRDNAKNSLYLQMNSLRAEEPAVYYCAR ED DV WGQGTTVTVS
> Cons__01236
QVQLQQWGAGLLKPSETLSLTCAVYGGSFS GY WS WIRQPPGKGLEWIG EIN STNYNPSLKS RVTISVDTSKNQFSLKLSSVTAADTAVYYCAR DR DY WGQGTLVTVS
> Cons__01237
QVQLVQSGAEVKKPGSSVKVSCKAAGGTFS NY IS WVRQAPGQGLEWMG GII RTDYAQKFQG RVTITADESTSTAYMELSSLRSEDTAVYYCAG VV DV WGQGTPVTVS
> Cons__01238
QVQLHQWGAGLLKPSETLSLTCAVYGGSFS DY WS WIRQSPEKGLQWIG EIN STNYSPSLKS RVTISVDSSKNQFSLRLSSVTAADTAVYYCAR GG DP WGRGTLVTVS
> Cons__01239
QVQLQQWGAGLLKPSETLSLTCGFYGASFS GY WS WIRQPPGKGLEWIG EIN STNYNPSLKS RVTVSVDTSKKQLSLKLSSVNAADTAVYYCAR VI DV WGQGTTVTVS
> Cons__01240
QVQLQQWGAGLLKPSETLSLTCAVYDGSFS GY WS WIRQPPGKGLEWIA EIS STTYNPSLKS RVTISIDTSKNQFSLKLSSVTAADTAVYYCAR PH EY WGQGTLVTVS
> Cons__01241
EVQLLESGGGLVQPGGSLRLSCAASGFTFS SD MS WVRQAPGKRLEWVS GIS DTFNADSVKG RFTVSRDNSKNTLYLQMSSLRVEDTAVYFCAR DA NS WGQGTLVTVS
> Cons__01242
QVQLVQSGAEVKKPGSSVKVSCKASGGAFS NY IT WVRQAPGQGLEYLG RII KSSYAQKFEG RVIFTADKSTSTAYMELTRLTSDDTAVFYCAA VR FY WGLGTVVTVS
> Cons__01243
QVQLVQSGAEVKKPGSSVKVSCKASGGAFG SS VS WVPQGPGLGLEWMG GII TTIYAQTFQG KVTITADEGTRTTYMEMSNLRSEDTAVYYCAR DL DV WGQGTTVTVS
> Cons__01244
QVHLQQWGAGLLKPSETLSLTCAVYGGSFS DY WG WIRQSPGKGLEWIG EIN GTKYNPSRRS RVTISVDTSKNQFSLKLTSVTVADTAVYYCAT AP DS WGQGTLVTVS
> Cons__01245
QSTLKESGPTVVKPTQTLTLTCSLSGFSLT TI VG WFRQPPGKALEWLA LVY DKRYRPSLKS RLSIIRDTSRNRVVLTMTNMDPLDTGTYYCAR TL EY WGQGIPVTVS
> Cons__01246
EVQLLESGGGLVQPGGSLRLSCAASGFTFS NY MN WVRQAPGRGLEWVS AIS IAFHADSVKG RFIISRDNSKNTVYLQMNSLRAEDSAVYYCAK DR DV WGQGTTVTVS
> Cons__01247
AVQLEQSGAEVKKPGESLKISCEGFGYSFT NY IA WVRQMPGKGLEYMG VIY DTRYSPSFQG QVIISVDKSVSTAYLQWTNLEASDTATYYCAR LG DY WGQGTPVTVS
> Cons__01248
QVQLVQSGSEVKKPGSSVKVSCKASGGTVS KD FS WVRQAPGQGLEWMG GIV TANYAKKFQG RVTITADESTRTAYMELRSLRSEDTAVYYCAR ED DV WGQGTTVTVS
> Cons__01249
QVQLVQSGAEVKKPGSSVKVSCKASGGSFR RQ IS WVRQAPGQGLEWMG GIV TANYAQTFQG RITITADESTDTAYMELSSLTSNDTAVYYCAR IP DV WGQGTTVTVS
> Cons__01250
DMQLLESGGGLVQPGGSLRLSCAASGFTLS DY MS WVRQAPGKGLEWVS SIS NTYYADSVKG RFTISRDNSDNTLYLQMNALRAEDTAVYFCAV WR DP WGQGTLVTVS
> Cons__01251
EVHLLESGGGLVQPGGSLRLSCAASGFTFG SY MN WVRQAPGKGLEWVS RIS STYYADSVKG HFIISRDNSKNTLYLQMNFLRAEDTAVYYCAK DL HY WGQGTLVTVS
> Cons__01252
QVQLQQWGAGLLKPSETLSLTCAVYGGSFS GY WS WIRQPPGKGLEWIG EIN STNYNPSLKS RVTISVDTSKNQFSLKLSSVTAADTAVYYCAR GR DV WGKGTTVTVS
> Cons__01253
QVQLVQSGAEVKKPGSSVKVSCKASGGTFN NH IT WVRQAPGQALEWMG DII TATFAQKFQG RLTITADESTSTTYMELNSLRSDDTAQYYCAR TE DF WGQGTMVTVS
> Cons__01254
QVQLVESGGGLVKPGGSLRLSCAASGFTFS DY MT WIQGPGKGLEWVSY ISS TIYNADSVKG RFTISRDNAKNSLFLQMNGLSAEDTAVYYCAR DR DV WGQGTTVTVS
> Cons__01255
QVQLQQWGAGLLKPSETLSLTCAVYGGSFS GY WS WIRQPPGKGLEWIG EIN STNYNPSLKS RVTISVDTSKNQFSLKLSSVTAADTAVYYCAR GL DV WGQGTTVTVS
> Cons__01256
QVQLQESGPGLVQPSQTLSLSCAVSGDSIS GR WT WIRQPPGKGLEWIG YIH NAYYNSSLES RLTMSIDKSKNHFSLELTSTTPADTAVYFCVR GY DP WGQGLLVTVS
> Cons__01257
QVQLVESGGGLVKPGGSLRLSCAASGITFS DY MT WIRQAPGKGLEWVS YIS IIYYADSVKG RFTISRDNAKNSLYLQMNSLRAEDTAIYYCAR GV AY WGQGTLVTVS
> Cons__01258
QLQLQESGPGLVKSSETLSLTCTVSGGSIS NT LS WIRQPPGKGLEWIG TIY ITYYNPSLES RLTMSVDMSNNQFSLKLSSVAAADTAVYSCAT HQ DS WGQGTLVTVS
> Cons__01259
QLQLQELGPGLVKSSETLSLTCTVSGGSIS NT LS WIRQPPGKGLEWIG TIY ITYYNPSLES RVTMSVDMSNNQFSLKLSSVAAADTAVYYCAT HQ DS WGQGTLVTVS
> Cons__01260
EVQLVQSGAEVKKPGSSVRVTCKTSGGTFS GY IS WVRQAPGRGLEWVG SPA PFQGVYIKWE RVTVSLKPSFNQAYMELVNLFNEDGAVYYCAR EW DY WGQGVLVTVS
> Cons__01261
QVQLVESGGGVVQPGRSLRLSCAASGFTFS HF MH WVRQAPGKGLEWVA FVS VVSFADSVKG RFASSRDNSKNLLFLHMNSLRAEDTALYRCVR DL EY WGQGTPVTVS
> Cons__01262
QVQLVQSGAEVKKPGSSVKVSCKASGGTFS SY IS WVRQAPGQGLEWMG GII TANYAQKFQG RVTITADKSTSTAYMELSSLRSEDTAVYYCAR GG DI WGQGTMVTVS
> Cons__01263
QVKLLESGAEVKKPGASVKVSCKASGYTFT GH MH WVRQAPGQGLEWIG WIS ATRFAQKFQG RVTMTSDTSINTVYMELSGLRFDDTAVYYCAT TR DV WGQGTTVTVS
> Cons__01264
QVKLLESGGGLVQPGGSLRLSCAASGFTFS SY MH WVRQAPGKGLVWVS RIN RTSYADSVKG RFTISRDNAKNTLYLQLNSLRAEDTAVYYCAR AE EY WGQGTLVTVS
> Cons__01265
QVKLLESGGGLVQPGGSLRLSCVASGFTFS SY MR WVRQAPGKGLEWVA SIK EKYYVDSVKG RFTISRDNAENSLYLQMNSLRAEDTAIYYCAR SY DY WCQGTLVTVS
> Cons__01266
QVKLLESGGTLVQPGGSLRLSCAASGFTFS SY MS WVRQAPGKGLEWVS AIS STYYADSVKG RFTISRDNAKNTLYLQLNSLRAEDTAVYYCAR AE EY WGQGTLVTVS
> Cons__01267
QVKLLESGGGLVQPGGSLRLSCAASGFTFS SH MS WVRQAPGKGLEWVS DIS STYYADSVKG RFTISRDNSKNTLYLQMNSLRAEDTALYYCAS NG DY WGQGTLVTVS
> Cons__01268
QVKLLESGGGLVQPGGSLRLSCAASGFTFS SH MS WVRQAPGKGLEWVS DIS STYYADSVKG RFTISRDNSKNTLYLQMNSLRAEDTALYYCAS SG DY WGQGTLVTVS
> Cons__01269
VKLLEESGGGLVQPGGSLRLSCAASGFTFS SH MS WVRQAPGRGLEWVS DIS STYYADSVKG RFTISRDNSKNTLYLQMNSLRAEDTALYYCAS NG DY WGQGTLVTVS
> Cons__01270
VKLLEESGGGVVQPGRSLTLSCAASGFTFS SY MY WVRQAPGKGLEWVA VIW KKYYADSVKG RFTISRDNSKNTLYLQMNSLRAEDTAVYYCVR DQ GS WGQGTLVTVS
> Cons__01271
QVQLVQSGAEVKKPGSSVKVSCKASGGTFS SY IS WVRQAPGQGLEWMG GII TANYAQKFQG RVTITADESTSTAYMELSSLRSEDTAVYYCAR GY VV WGQGTTVTVS
> Cons__01272
EVQLVQSGAEVKKPGESLKISCKGSGYSFT SY IG WVRQMPGKGLEWMG IIY DTRYSPSFQG QVTISADKSISTAYLQWSSLKASDTAMYYCAR QS DV WGEGTTVTVS
> Cons__01273
EVQLVESGGGLVQPGGSLRLSCAASGFTFL GY IH WVRQAPGKGLEWVG WIS STDYADSVKG RFTISADTSKNTAYLQMNSLRAEDTAVYYCAR GP DY WGQGTLVTVS
> Cons__01274
EVQLLESGGGLVKPGGSLRLSCADSGFTFS NA MS WVRQAPGKGLEWVG RIE TTDYAAPVKG RFTISRDDSKNTLCLQMNSLKTEDTAVYYCAK DQ DY WGQGTLVTVS
> Cons__01275
EVQLVESGGGLVQPGGSLRLSCAASGFTFS SY MS WVRQAPGKGLEWVA NIK EKYYVDSVKG RFTISRDNAKNSLYLQMNSLRAEDTAVYYCAH GF DY WGQGTMVTVS
> Cons__01276
EVQLLESGGGLVQPGRSLRLSCAASGFTFD DY MH WVRQAPGKGLEWVS GIS SIGYADSVKG RFTISRDNAKNSLYLQMNSLRAEDTALYYCAK DL DV WGQGTTVTVS
> Cons__01277
QVHLVESGGGLVKPGGSLRLSCSASGFTFD DY LN WIRQAPGKGLESIA YIS TIYYADSVKG RFSISRDNAKNSLFLQMNSLRTEDTAVYFCAR DG DY WGQGTLVTVS
> Cons__01278
QVQLVQSGGGLVQPGGSLRLSCAASGFTFS SY MS WVRQAPGKGLEWVA NIK EKYYVDSVKG RFTISRDNAKNSLYLQMNSLRAEDTAVYYCAS YG DV WGQGTTVTVS
> Cons__01279
QVQLVQSGAEVKKPGASVKVSCKASGYTFT GY MH WVGQAPGQGLEWMG WIN GTNYAQKFQG RVTMTRHTSISTAYMELSRLRSDDTAVYYCAR GA DY WGQGTLVTVS
> Cons__01280
QVQLVQSGAEVKKPGASVKVSCKASGYTFT SY IK WVRQATGQGLEWMG WMN NTGYAQKFQG RVTMTRSTSISTAYMELSSLRSDDTAVYYCAR GS DV WGQGTTVTVS
> Cons__01281
QVQLVQSGAEVKKPGASVKVSCKASGYTFT SY IS WVRQAPGQGLEWMG WIS NTNYAQKLQG RVTMTTDTSTSTAYMELRSLRSDDTAVYYCAR LD DY WGQGTLVTVS
> Cons__01282
QVQLVQSGTEVKKPGASVKVSCKASGYTFT SY LS WVRQAPGQGLEWMG WIS NTNYAQKLQG RVTMTTDTSTSTAYMELRSLRSDDTAVYYCAR LD DY WGQGTLVTVS
> Cons__01283
QVQLVQSGAEVKKPGASVKVSCKASGYTFT SY IS WVRQAPGQGLEWMG WIS NTNYAQKFQE RVTITRDMSTSTAYMELSSPRSEDTAVYYCAA AD DV WGQGTTVTVS
> Cons__01284
QVQLVQSGAEVKKPGASVKVSCKASGYTFT SY IS WVRQAPGQGLEWMG WIS NTNYAQKFQE RVTITRDMSTSTAYMELSSLRSEDTAVYYCAA AY DV WGQGTTVTVS
> Cons__01285
QVQLVQSGGGVVQPGRSLRLSCAASGFTFS SY MH WVRQAPGKGLEWVA NIK EKYYVDSVKG RFTISRDNAKNSLYLQMNNLRAEDTAVYYCAK DP DP WGQGTLVTVS
> Cons__01286
QVQLVQSGGGLVKPGGSLRLSCAASGFTFS DY MS WIRQAPGKGLEWVS DIS IIHYADSVKG RFTISRDNATNSLYLQMNSLRDEDTAVYYCAR ER DP WDQGTLVTVS
> Cons__01287
QVQLVQSGGGLVQPGGSLRLSCVVSGFIVS SY MN WVRQAPGKGLEWVS NIS IIHYADSVKG RFTISRDNATNSLYLQMNSLRDEDTAVYYCAR DA DP WGQGTLVTVS
> Cons__01288
QVQLVQSGGGLVQPGGSRKLSCAASGFTFS SY MS WVRQTPEKRLEWVA AIS FIYYADTVKG RFTISGDNSKNTLYLQMNSLRAEDTAVYYCAK DR DP WGQGTLVTVS
> Cons__01289
QVQLVESGGGVVQPGRSLRLSCAASGFTFS SY MH WVRQAPGKGLEWVA VIS NKHYADSVKG RFTISRDNSKNTLYLQMNSLRAEDTAVYYCAK DP DY WGQGTLVTVS
> Cons__01290
QVQLLESGGGVVQPGRSLRLSCAASGFTFS SY MH WVRQAPGKGLEWVA VIS NKHYADSVKG RFTISRDNSKNTLYLQMNSLRAEDTAVYYCAK DP DY WGQGTLVTVS
> Cons__01291
QLQLVESGGGVVQPGRSLRLSCAASGFTFS SY MH WVRQAPGKGLEWVA VIS NKYYADSVKG RFTISRDNSKNTLYLQMNSLRAEDTAVYYCAK DP DY WGQGTLVTVS
> Cons__01292
QVQLVQSGGGLVQPGGSLRLSCVVSGFIVS SY MN WVRQAPGKGLEWVA VIW NKYYADFVKG RFTISRDNSKNTLYLQMNSLRAADTAVYYCAR GL DY WGQGTLVTVS
> Cons__01293
QVQLKQSGPGLVQPSQSLSITCTVSGFSLT SY VH WVRQSPGKGLEWLG VIW STDYNAAFIS RLSISKDNSKSQVFFKMNSLQANDTAIYYCAR EL DY WGQGTTLTVS
> Cons__01294
QVQLQESGPGLVKPSETLSLTCTVSGGSIS SS WG WIRQPPGKGLEWIG SIY STYYNPSLKS RVTISVDTSKNQFSLKLSSVTAADTAVYYCAR HE DP WGQGTLVTVS
> Cons__01295
QVQLVQSGGGVVQPGRSLRLSCAASGFTFS SY MH WVRQAPGKGLEWVS GIS STYYADSVKG RVFISRDNSKNTLYLQMNSLRAEDTAVYYCAR VR DY WGKGTLVTVS
> Cons__01296
QVQLQQSGPGLVKPSQTLSLTCVISGDSVS NN WN WIRQSPSRGLEWLG RTY YNDYAVSLTS RITINPDASRNQFSLQLNSVTPEDTGVYYCAR WT DV WDTGTTVTVS
> Cons__01297
QVQLQQSGPGLVKPSQTLSLTCAISGDSVS SD WN WIRQSPSRGLEWLG RTY FNDYAVSVKS RIIINPDTSKNQFSLQLNSVTPEDTAVYYCAR GP DY WGQGTLVTVS
> Cons__01298
QVQLQQSGPGLVKPSQTLSLTCAISGDSVS NF WN WIRQSPSRGLEWLG RTY YNDYEVSLRG RITVTPDTSTNQFSLHLHSVTPDDSAVYYCAR DW DV WGQGTVVTVS
> Cons__01299
QIRLQQSGPGLVRPSQTLSLTCDISGDSVS AS WN WIRQSPSRGLEWLG RAY DNDYAPSVRR RVTISPDTSQNRLTLQLSAVTPEDTAVYFCAR SR DS WGQGILVTVS
> Cons__01300
QVQLQQSGPGLVKPSQTLSLTCAISGDSVS SN WN WIRLSPSRGLEWLG RTY YNEYAVSVKD RITIDPDTSKDQFSLQLNSVTPEDTAVYYCAR ER DV WGPGTTVTVS
> Cons__01301
QVQLQQSGPGLVRPSQTLSLTCAITGDSVS SD WN WIRQSPSRGLEWLG RTY YKDYAVSVKG RITINPDTSRNQFSLQLTSVTPEDTAVYFCAR DR DS WGQGTLVTVS
> Cons__01302
QVELQQSGPGLVKPSQTLSLTCAISGDSVS ST WN WIRQSPSRGLEWLG RTF YNDYASSVEG RITINPDTSKNQFSLQLKSVTPEDTAVYYCVR DS DI WGHGTKVTVS
> Cons__01303
QVQLQQSGPGLVRPSQTLSLTCAISGDSVS SN WN WIRQSPSRGLEWLG RTY YNDYAVSVNG RITINPDTSKNQFSLQLNSVTPEDTAVYFCAR SI DI WGQGTMVTVS
> Cons__01304
QVYLQQSGPGLVKPSQTLSLTCAISGDSVS SN WN WIRQSPSRGLEWLG RTL NNDYAESVRS RISINPDTSKNQFSLQLNSVTPEDTAVYYCAR GT DP WGQGTLVTVS
> Cons__01305
LIHLQQSGPGLVKPSQTLSLTCAISGDSVS TK WN WVRQSPSRGLEWLG RTY PTDYALSVKI RITINADTSKNQFSLQLTSVTAEDTAVYYCAR DR DY WAQGTLVTVS
> Cons__01306
QVLLQQSGPGLVKPSQTLSLTCAISGDSVS SN WN WIRQSPSRGLEWLG RTY YNDYALSVKS RITINPDTSKNQFSLQLNSVTPEDTAVYYCAR DL DV WGQGTTSRSP
> Cons__01307
QVLLQQSGPGLVKPSQALSLTCAISGDTVS SN WD WIRQSPSRGLEWLG RTY FYDYAVSVKS RITINPDTSKNQFYLHLNSVTPEDTAVYYCAR SL HY WGQGTLVTVS
> Cons__01308
QVHLQQSGPGLVKPSQTLSLTCAIFGDSVS SD WN WIRQSPSRGLEWLG RTY YNDYAESVTG RITINPDTSKDQFSLQLNSVTPEDTAMYYCAR ER DY WGQGTWSRLL
> Cons__01309
QEQLQQSGPGLVRPSQTLSVTCVISGDSVS SN WN WIRQSPSRGLEWLG KTY FHDYAISVKS RISITADTSKNQFSLQLTSVTPEDTAVYFCAR DG DV WGQGTTVTVS
> Cons__01310
QVQLQQSGPGLVKPSQTLSLTCAISGDSVS SY WN WIRQSPSRGLEWLG RTY YNDYAVSVKS RITINSDTSKNQFSLQLNSVTPEDTAVYYCAR VS DN WGQGTGSPSP
> Cons__01311
QVQLQQSGPGLVKPSQTLSLTCAISGDSVS SN WN WIRQSPSRGLEWLG RTY YTDYAVSVRS RIIIDTDTSKNQFSLQLNSVTPEDTAVYYCAR DG DY WGQGTLVTVS
> Cons__01312
QVELQQSGPGLVKSTQTLSLTCAISGDSVS SN WN WIRQSPSGGLEWLG RTY YNDYAVFVRS RIIINPDTSKNQFSLQLNSVTPEDTAVYYCAR DV DV WGQGTTVTVS
> Cons__01313
QVQLQQSGPGLVKPSQTLSLTCVISGDSVS SS WN WIRQSPSRGLEWLA RTY SDDYADSVKS LITINADTSKNQFSLQLHSVTPEDTAVYYCAR DE DL WGRGTLVTVS
> Cons__01314
QVQLQQSGPGLVKPSQTLSLTCAISGGSVS SD WN WIRQSPSRGLEWLG RTY YNDYAVSVKG RITINPDTSKNQFSLQLNSVTPEDTAVYYCAR GM DI WGQGTMVTSL
> Cons__01315
QVQLQQSGPGLVKPSQTLSLTCAISGDSVS SN WN WIRQSPSRGLEWLG RTY YTDYAVSVKS RIIIDTDTSKNQFSLQLNSVTPEDTAVYYCAR DG DY WGQGTLVTVS
> Cons__01316
QVQLQQSGPGLVKPSQTLSLTCAISGDSVS SN WN WIRQSPSRGLEWLG RTY YNDYAVSVKS RITINPDTSKNQFSLQLNSVTPEDTAVYYCAR GE DP WGQGTLVTVS
> Cons__01317
QVQLQQSGPGLVKPSQTLSLTCVISGDSVS SS WN WIRQSPSRGLEWLA RTY SDDYADSVKS RTTINADTSKNQFSLQLHSVTPEDTAVYYCAR DK DL WGRGTLVTVS
> Cons__01318
QVQLQQSGPGLVKPSQSLSLTCAISGDSVS SN WN WIRQSPSRGLEWLG RTY YNDYAVSVKS RITINPDTSKNQFSLQLNSVTPEDTAVYYCAR DE DV WGQGTTVTVS
> Cons__01319
QVQLRQSGPGLVKPSHTLSLTCAISGDSVS SN WI WIRQSPSRGLEWLG RTY YNDYAVSVRS RITISPDTSKNQFSLQLESVTPEDTAVYYCAR EG HV WGQGTKVTVS
> Cons__01320
QVQLQQSGPGLVKPSQTLSLTCAISGDSVS SN WS WIRQSPSRGLEWLG RTY YNEYAESVKS RITVNPDTSKNQFSLQLNSVTPEDTAVYYCAG AT DC WGQGTLVTVS
> Cons__01321
QVLLQQSGPGLVRPSQTLSLTCAISGDSVS SD WN WIRQSPARGLEWLG RTY YTDYAGSVRS RITINPDTSKNLVFLHLNSVTPEDTGIYYCAK AL DI WGQGTTVTVS
> Cons__01322
QVQLQQSGPGLVKPSQTLSLTCAISGDSVS SN WN WIRQPPSRGLEWLG RTY YNDYAVSVKS RITINPDTSKNQFSLQLNSVTPEDTAVYYCAR GE DP WGQGTLVTVS
> Cons__01323
QVQLHQSGPGLVKPSQTLSLTCAISGDSVS SN WN WIRQSPSRGLEWLG RTY YNENEESVQS RITIKPDTSKNQFSLQLNSVTPEDTAVYYCVR DS DI WGQGTMVTVS
> Cons__01324
QVQLQQSGPGLVKPSQTLSLTCAISGDSVS SN WN WIRQSPSRGLEWLG RTY YNDYAVSVKS RITINPDTSKNQFSLQLNSVTPEDTAVYYCAR DT DV WGQGTTVTVS
> Cons__01325
QVQLQQSGPGLVKPSQTLSLTCAISGDSVS SN WN WIRQSPSRGLEWLG RTY YNDYAVSVKS RITINPDTSKNQFSLQLNSVTPEDTAVYYCTT WS DP WGQGTLVTVS
> Cons__01326
QVQLQQSGPGLVKPSQTLSLTCAISGDSVS SN WN WIRQSPSRGLEWLG RTY YDDYAVSVKS RIIINPDTSKNQFSLQLNSVTPEDTAVYFCAR AA DV WGQGTTVTVS
> Cons__01327
QVQLQQSGPGLVKPSQTLSLTCAIFGDSVS SN WN WIRQSPSRGLEWLG RTY YNDYAVSVRG RMTINRDTSKNQFSLQLNSVTPEDTAVYFCAR DV DV WGQGTTVIVS
> Cons__01328
QVLLQQSGPGLVKPSQTLSLTCAISGDSVS GN WN WIRQSPSRGLEWLG RTF RYDYAASMRG RITIAPDTSNNQFTLQLNSVTPDDTAVYFCAR DI DF WGQGTLVTVS
> Cons__01329
QVQLQQSGPGLVKPSQTLSLTCAISGDSVS RN WN WFRQSPSRGLEWLG RTY FYDYAFSVKS RIAINPDTSKNQFSLQLNSVTPADTAVYFCAE GF DH WGQGTPVTVS
> Cons__01330
QVQLQQSGPGLVKPSQILSLTCAISGDSVS SN WN WIRQSPSRGLEWLG RTY YNDYALSVKS RITINSDTSKNQFSLQLNPVTPEDTAVYYCAR GM DI WGQGTMVTVS
> Cons__01331
QVQLQQSGPGLVQPSQTLSLTCAISGDSVS SN WN WIRQSPSRGLEWLG GTY YNDYAVFVRS RIIINPDTSKNQFSLQLNSVTPEDTAVYYCAR DV DV WGQGTTVTVS
> Cons__01332
QVQLQQSGPGLVKPSQTLSVTCAISGDSVS SN WN WIRQSPSRGLEWLG RTY YNDYADSVKS RITINPDASKNQFSLQLNSVTPEDTAVYYCAK VS DI WGQGTLVDVS
> Cons__01333
QVQLQQSGPGLVKPSQTLSLTCVISGDSVS SN WN WIRQSPSRGLEWLG RTY YNDYAPSVRG RITISPDTSENQFSLQLDSVTPEDTATYFCAR TE DS WGQGTLVTVS
> Cons__01334
QVQLQQSGPGLVRPSQTLSLTCAISGDSVS SN WN WIRQSPSKGLEWLG RTY YNDYAVSVKS RITINPDTSKNQFSLQLNSVTPEDTAVYYCAR DM DY WGQGTLVTVS
> Cons__01335
QVQLLQSGPGLLRPSQTLSLTCVISGDSVS RT WS WIRQSPSRGLEWLG RTY YNDYVDSVKS RITLTPDTSKNQFSLQLKSVTREDTAVYYCVR DL DV WGQGTAVTVS
> Cons__01336
QIQLQQSGPGLVKPSQTLSLTCAISGDNVS SN WN WIRQSPSRGLEWLG RTY YADYAVSVKS RITINPDTSKNQFSLQLNSVTPEDTAVYYCAR VD QY WGQGTLVTVS
> Cons__01337
QVQLQQSGPGLVKPSQTLSLTCAISGDSVS NN WN WIRQSPSRGLEWLG RTY YNDYAVSVKS RITINPDTSKNQFSLQLNSVTPEDTAVYYCAR VL DL WGRGTLVTVS
> Cons__01338
QVQLQQSGPGLVKPSQTLSLTCAISGDSVS SN WN WIRQSPSRGLEWLG RTY YNDYAVSVKS RINIKPDTSKNQFSLQLNSVTPEDTAVYYCAR GG DY WGQGTLVTVS
> Cons__01339
QVQLQQSGPGVVTPSQTLSLTCAISGDSVS SN WN WIRQSPSRGLEWLG RTW YNDYAASVKS RITINPDTSKNQFSLQLSSVTPEDTAVYYCAR DV DV WGQGTTVTVS
> Cons__01340
QVQLQQSGPGLVKPSQTLSLTCDVSGDTVS RS WN WIRQSPSRGLEWLG RTY YNDFAVSVKS RITINPDTSKNQFSLHLSSVTPEDTAVYYCAR DG DY WGQGTLVTVS
> Cons__01341
QVQLQQSGPGLVKPSQTLSLTCAISGDSVS SN WS WIRQSPSRGPEWLG WAY YFVYAPSVKS RISIDPDTSKNQFSLQLNSVTPEDTAVYYCAS GN DN WGPGTLVTVS
> Cons__01342
QLQLQQSGPGLVKPSQTLSLTCAISGDSVS SN WN WIRQSPSRGLEWLG RTY YNDYAVSVKS RITINPDTSKNQFSLQLNSVTPEDTALYFCTT SV HY WGQGTLVTVS
> Cons__01343
QVQLQQSGPGLVRPSQTLSLTCAISGDSVS ST WN WIRQSPSRGLEWLG SVW YNDYGDSVKG RITINSDTSRNQFSLHLNSVTPEDTAVYYCAR AS DY WGRGILVTVS
> Cons__01344
QVQLQQSTPVLVKPSQTLSLTCVISGDSVS SN WN WIRQSPSRGLEWLG RTY YHDYAVSVES RITINADTSKNQFSLQVNSVTPDDTAVYYCAR DL HY WGQGTLVTVS
> Cons__01345
QVQLRQSGPGLVKPSQTLSLTCAISGDSVS SN WN WIRQSPSRGLEWLG RTY YNENGESVQS RITINPDTSKNQFSLQLNSVTPEDTAVYYCVR DS DI WGQGTMVTVS
> Cons__01346
QVQLQQSGPGLVKPSQTLALTCDISGDSVS SN WN WIRQSPSRGLEWLG RTY YHEYGDSVRG RVTINPDTSKNQVSLQLSSVGPDDTAVFYCVR DS DI WGLGTQVIVS
> Cons__01347
QVQLQQSGPGLVKPSQTLSLTCAISGDSVS SN WN WIRQSPSRGLEWLG RTY YNDYAVSVKS RITINPDTSKNQSSLQLNSVTPEDTAVYYCAR VD DY WGQGTLVTVS
> Cons__01348
QIQLQQSGPGLVRPSQTLALTCVISGDSVS SN WN WIRQSPSRGLEWLG RTY YNDYAVSVKG RITINPDTSRNQFSLQLTSVTPEDTAVYFCAR DR DS WGQGTLVTVS
> Cons__01349
QVQLQQSGPGLVKPSQTLSLTCAISGDSVS SN RN WIRQSPSRGLEWLG RTY FNDYAVSVKS RITINPDTSKNQFSLQLNSVTPDDTAVYYCAR AQ NV WGQGTTVTVS
> Cons__01350
QVQLQQSGPGLVKPSQTLSLTCAISGDSVS SN WN WIRRSPARGLEWQQ RTY YNGYAASVKS RITINPDTSKNQFSLQLTSVTPEDTAVYYCAR LV DY WGQGTPVTVS
> Cons__01351
QVQLLQSGPGLVKPSQTLSLTCVISGDSVS SK WN WIRQTPSRGLEWLG RTY YNDYAQSVTS RITINLDTSKSQLSLRLNSVTPEDTAVYYCAR DR DV WGRGALVTVS
> Cons__01352
QVQLQQSVPGLVKSSQTLSLTCAISGDSVS SN WN WIRQSPSRGLEWLG RTY YNDYAVSVKG RITINADTSKNEFSLQLNSVTPEDTAVYYCAR VA DP WGQGTLVTVS
> Cons__01353
QVQLQQSGPGLVKPSQTLSLTCAISGDSVS SN WN WIRQSPSRGLEWLG RTY YNDYAVSVKS RITINPDTSKNQFSLHLNSVTPEDTAVYYCAS WS DP WGQGTLVTVS
> Cons__01354
QIQLQQSGPGLVKPSQTLSLTCAISGDSVS SN WN WFRQSPSRGLEWLG RTY YNDYAVSVKS RITINPDTSKNQFSLQLNSMTPEDTAVYYCAR DV DV WGQGTAVTVS
> Cons__01355
QVQLQQSGPGLVKPSQTLSLTCDISGDSVS SK WN WIRQSPSRGLEWLG RTY YSDYAVSVKS RMTIKADTSKNQFSLQLNSVIPDDTAVYYCAR VW DY WGQGNAGHRL
> Cons__01356
QVQLQQSGPGLVKPSQTLSLTCAISGDSVS SN WN WIRQSPSRGLEWLG RTY YNDYALSVKS RITINPDTSKNQFFLQLNSVTPEDTAVYYCAR DR DP WGQGTLVTVS
> Cons__01357
QVQLQQSGPGLVKPSQTLSLTCAISGDSVS SN WD WIRQSPSRGLEWLG RTY YNDYAVSVKS RITINPDTSKNQVSLQLNSVTPEDTAVYYCAR GR ED WGQGTWSPSP
> Cons__01358
QAQLQQSGPGLVKPSQTLSLACAISGDNVS ST WN WIRQSPSRGLEWLG RTY YNDFAASVTS RISFSTDTSKNQFSLQLTSVTPDDTAVYYCAR AW DI WGQGTVVTVS
> Cons__01359
QVQLQQSGPGLVKPSQTLSLTCAISGDSVS SN WN WIRQSPSRGLEWLG RTY YNGYAASVKS RITINPDTSKNQFSLQLTSVTPEDTAVYYCAR LV DY WGQGTPVTVS
> Cons__01360
QVQLQQSGPGLVKPSQTLSLTCAISGDSVS SN WN WIRQSPSRGLEWLG RTY YNDYAVSVKS RIIINPDTPKNQFSLQLNSVTPEDTAVYYCVR SQ DY WGQGTLVTVS
> Cons__01361
QVQLHQSGPGLVKPSQTLSLTCAISGDSVS RN WN WFRQSPSRGLEWLG RTY FYDYAFSVKS RIAINPDTSKNQFSLQLNSVTPADTAVYFCAE GF DH WGQGTPVTVS
> Cons__01362
QVQLQQSGPGLVKPSQTLSLTCAISGDSVS SN WN WIRQSPSRGLEWLG RTY YNDYAVSVRG RMTINRDTSKNQFSLQLNSVTPEDTAVYFCAR DV DV WGQGTTVIVS
> Cons__01363
QVQLQQSGPGLVKPSQTLSVTCAISGDSVS SN WN WIRQTPSRGLEWLG RTY YNENGESVKS RIIINPDTSQNQFSLQLHSVTPEDTAVYYCAR DK DL WGRGTLVTVS
> Cons__01364
QVQLQQSGPGLVQSSQTLSLTCAISGDSVS SN WN WIRQSPSRGLEWLG RTY YNDYAVFVRS RIIINPDTSKNQFSLQLNSVTPEDTAVYYCAR DV DV WGQGTTVTVS
> Cons__01365
QVQLQQSGPGLVKPSQTLSLTCSISGDSVS SN WN WIRQSPSRGLEWLG RTY YNDYAVSVKS RITIHPDTSKNQFSLQLNSVTPEDTAVYFCAR DW DY WGQGTLVTVS
> Cons__01366
QVQLQQSGPGLVKPSQTLSLTCAISGDSVS SN WN WIRQSPSRGLEWLG RTC YNDYAVSVRS RISINPDTSKNQFSLQLNSVTPEDTAVYYCAR DV DI WGQGTRVTVS
> Cons__01367
QIQLQQSGPGLVKTSQTLSLTCAISGDSVS SN WI WVRQSPSRGLEWLG RTF FYDYAGSVKG RIAINPDTAKNQFTLHLSSLSPDDAAVYYCAT SV DV WGQGTTVTVS
> Cons__01368
QVQLQQSGPGLVRPSQTLSLTCAISGDSLG SH WT WIRQSPSRGLEWLG RTY YNENGKSVQS RITVNPDTSKNQFSLQLHSVTPEDTAVYYCAR DK DL WGRGTLVTVS
> Cons__01369
QVELQQSGPGLVKSTQTLSLTCAISGDSVS SN WN WIRQSPSGGLEWLG KTY YSDYAVSVRS RISINPDTSRNQFSLVLNSVIPEDTAVYYCAR EG DV WGQGTTVTVS
> Cons__01370
QVQLQQSGPGLVKPSQTLSLTCAISGDSLS SN WN WIRQSPSRGLEWLG RTY YNDYAVSVQG RITINPDTSKNQFSLQLNSVTPEDTAVYYCAR VS DN WGQGTRVTVS
> Cons__01371
QVQLQQSGPGLVRPSQTLSLTCAISGDSVS SK WN WIRQSPSRGLEWLG RTY SNTYAVSLKS RLTINPDTSKNQFSLQLNSVTPEDTAVYYCAT GT SS WGQGTLVTVS
> Cons__01372
QVQLQQSGPGLVKPSQTLSLTCVISGDSVS SN WN WIRQSPSRGLEWLG RTY YNDYAVSVKS RITISPDTSKNQFSLQLNSVTPEDTAVYYCAR GG DV WGQGTTVTVS
> Cons__01373
QVQLQQSGPGLVKPSQTLSLTCAISGDSVS SN WN WIRQSPSRGLEWLG RTY YNDYAVSVKS RISINPDTSKNQFSLQLNSVTPEDTAVYYCAR DQ DV WGQGTTVTVS
> Cons__01374
QVQLQQSGPGLVKPSQTLSLTCAISGDSVS DN WD WIRQSPSRGLEWLG RTY YYDYAVSVKS RMTINPDTSKNQFSLQLNSVTLEDTAVYYCSR VK WL WGQGTLVTVS
> Cons__01375
QIQLQQSGPGLVKPSQTLSLTCVISGDNVS SN WN WIRQSPSRGLEWLG RTY YNDYAVSVKS RITINPDTSKNQFSLHLNSVTPEDTAIYYCAR DW DP WGQGTLVTVS
> Cons__01376
QVQLQQSGPGLVKPSQTLSLTCVISGDSVS SS WN WIRQSPSRGLEWLA RTY SDDYSDSVKS RITINADTSKNQFSLQLHSVTPEDTAVYYCAR DK DL WGRGTLVTVS
> Cons__01377
QVELQQSGPGLVKPSQILSVTCAISGDSVS SN WN WIRQSPSRGLEWLG RTY HNDYASSVKS RITINPDTSKNQVSLQLNSVTPEDTAVYYCAR GR ED WGQGTLVTVS
> Cons__01378
QVQLQQSGPGLVKPSQTLSLTCVISGDSVS SS WN WIRQSPSRGLEWLA RTY SDDYADSVKS RITINADTSKNQFSLQLHSVTPEDTAVYYCAG DK DL WGRGTLVTVS
> Cons__01379
QVQLQQSGPRLVKPSQTLSVTCAISGDSVS RN WN WIRQSPSRGLEWLG RTY FNDYAESVKG RITINPDTSENQFSLQLNSVTPEDTAIYFCAR TR DS WGQGILVTVS
> Cons__01380
QVQLQQSGPGLVKPSQTLSLTCAISGGSVS TN WN WIRQSPSRGLEWLG RTY YNDYAVSVKS RITINPDTSKNQFSLQLNSVTPEDTAVYYCAR EG DL WGRGTLVTVS
> Cons__01381
QVQLQQSGRGLVKPSQTLSLTCAISGDSVS RD WH WIRQSPSGGLEWLG RTY YNDYALSVDG RITINPDTSKNHFSLQLNSVTPEDTAVYYCAR VD DV WGQGTAVTVS
> Cons__01382
QVQLQQSGPGLVKPSQTLSLTCAISGDTVS GN WN WIRQSPSRGLEWLG RTY YDDYAVSVRS RITINPDASKNQFSLQLNSVTPEDTAVYFCAR DY DY WGQGTLVTVS
> Cons__01383
QVQLQQSGPGLVKPSQTLSLTCAISGDSVS SN WN WIRQSPSRGLEWLG RTY YNDHAVSVNG RITINPDTSKNQFSLQLNSVTPEDTAVYFCAR SI DI WGQGTMVTVS
> Cons__01384
QVHLQQSGPGLVKPSQTLSLTCAIFGDSVS SN WN WIRQSPSRGLEWLG RTY YNDYAESVTG RITINPDTSKDQFSLQLSSVTPGDTAMYYCAR ER DY WGQGTLVTVS
> Cons__01385
QVQLQQSGPGLVKPSQTLSLTCAISGDSVS SN WN WIRQSPSRGLEWLG RTY YNDYAVSVKS RITINPDTSKNQFSLQLNSVTPEDTAVYYCAS GR DP WGQGTLVTVS
> Cons__01386
QILLQESRPELLKPSQTLSLTCDISGDTVS SY WG WIRQSPSRGLEWLG RTY FYEYAVSVES RISITPDTAKNQFSLLLKSVTPEDTGVYYCTR DL DV WGRGNWSRLL
> Cons__01387
QVQLQQSGPGMVKPSQTLSLTCAISGDNVS SS WS WIRQSPSRGLEWLG RTY KTDYALSMRG RITINPDTSKNQFSLHLSSVTPEDTAVYYCAR VV DY WGQGTLVTVS
> Cons__01388
QVQLQQSGPGLVKPSQTLSLTCAISGDSVS SN WN WIRQSPSRGLEWLG RTY YNDYAVSVKS RITINPDTSKNQFSLQLNSVTPEDTAVYYCAR EG DV WGQGTTVTVS
> Cons__01389
QVQLQQSGPGLVKPSQTLSLTCAISGDSVS SN WN WIRQSPSRGLEWLG RTY FNDYAVSVKS RITVNPDTSKNQFSLQLNPVTPDDTAVYYCAR AQ NV WGQGTTVTVS
> Cons__01390
QVQLQQSGPGLVKPSQTLSLTCAISGDSVS SN WN RIRQSPSRGLEWLG RTY YNDYAESVKS LIGINPDTSKNQFSLQLNSMTPEDTAVYYCAR DN DY WGQGTLVSVS
> Cons__01391
QVQLQQSGPGLVKTSETLSLTCAISGDSVS SK WN WIRQSPSRGLEWLG RTY YRDYALSVKS RITINPDTSKNQVSLQLNSVTPEDTAVYFCAR DG DP WGQGTLVTVS
> Cons__01392
QVQLQQSGPGLVKPSQTLSLTCAISGDSVS RS WN WIRQSPSRGLEWLG RTY FNDYSDSVKG RITVNPDTSGNQFSLQLKSVTPEDTAVYFCAR TR DS WGQGILVTVS
> Cons__01393
QVQLQQSGPGLVKPSQTLSLTCTISGDTVS SN WN WLRQSPSRGLEWLG RTY YYDYGVSVKS RIIINPDTSKDEFSLHLNSVTPEDTAVYYCAR DS DV WGQGTTVTVS
> Cons__01394
QVQLQQSGPGLVRPSQTLSLTCAISGDSVS SN WN WIRQSPSRGLEWLG RTY FYDYAVSVES RITINPDTSQNHFSLQLNSVTPDDTAVYFCVR RG DF WGQGTVVTVS
> Cons__01395
QVQLQQSGPGLVKPSQTLSLTCAISGDSVS SN WN WIRQSPSRGLEWLG RTY YNDYAVSVKS RITINPDTSKNQFSLQLTSVTPEETAVYYCAR ES DP WGQGTLVTSP
> Cons__01396
QVQLQQSGPGLVKPSQTLSLTCAISGDSVS SN WN WIRQSPSRGLEWLG RTY YNDYAVSVKS RITINPDTSKNQFSLQLNSVTPEDTAVYYCAR GG DV WGQGTTVTVS
> Cons__01397
QVQLQQSVPGLVKPSQTLSLTCAISGDSVS SN WN WIRQSPSRGLEWLG RTY YNDYAVSVKS RITINPDTSKNQFSLQLNSVTPEDTAVYYCAR GG DV WGQGTTVTVS
> Cons__01398
QVLLQQSGPGLVKPSQTLSLTCAISGDTVS SN WD WIRQSPSRGLEWLG RTY LYDYAVSVKS RITITPDTSKNQVYLHLNSVTPEDTAVYYCTR SL HY WGQGTLVTVS
> Cons__01399
QVQLQQSGPGLVKPSRTLSLTCAISGDSVS SK WN WIRQSPSRGLEWLG RTY YDDYAVSVKS RITISPDTSKNQFSLQLNSVTPEDTAVYYCAR EE DY WGQGTLVTVS
> Cons__01400
QVQLQQSGPGLVKPSQTLSLTCAISGDSVS SN WH WLRQSPSRGLEWLG RTF NSDYAMSVKS RITINPDTSKNQFSLQLTSVTPEDTAVYYCAR EA DY WGQGTLVTVS
> Cons__01401
EVQLQQSRPGLVKPSQTLSLTCAISGDYVS SN WN WIRQSPSRGLEWLG RTY YNNYALSVKS RITINPDTSKNQVSLQLNSVTPEDTAVYYCAR VY DI WGQGTLVTVS
> Cons__01402
QVQLQQSGPGLVKPSQTLSLTCAISGDSVS SN WN WIRQSPSRGLEWLG RTY YNDYAVSVKS RITINPDTSKNQFSLQLNSVTPEDTALYYCAR SV DV WGQGTTVTVS
> Cons__01403
QVQLQQSGPGLVKPSQTLSLTCAISGDSVS SN WN WIRQSPSRGLEWLA RTY SDDYADSVKS RITINADTSKNQFSLQLHSVTPEDTAVYYCAR DK DL WGRGTLVTVS
> Cons__01404
QVQLQQSGPGLLKPSQTLSLTCVISGDSVS SP WD WIRQSPSRGLEWLG RTY YFDYSPSLKS RISISADASRNQFSLQLDSLTPEDTAVYFCAR DL DY WGPGDPGHRL
> Cons__01405
QVQLQQSGPGLVQPSQTLSLTCAISGDSVS NH WT WIRQSPSRGLEWLG RTY RSDYAESVKS RVTIIPDTSKNQFSLQLNSVTPEDTAVYYCAR EF AY WGEGTLVTVS
> Cons__01406
QVQLQQSGPGLVKPSQTLSLTCAISGDSVS SN WN WIRQSPSRGLEWLG RTY YNDYAESVTS RITINPDTSKDQFSLQLNSVTPEDTAVYYCAR ER DY WGQGTLVTVS
> Cons__01407
QEQLQQSGPGLLKPSQTLSVTCVISGDSVS SN WN WIRQSPSRGLEWLG KTY FHDYANSVKS RISITADTSKNQFSLQLDSVTPGDTAVYYCAR DR DV WGQGTVVTVS
> Cons__01408
QVQLQLSGPGLVKPSQTLSLTCAISGDSVS GN WN WIRQSPSRGLEWLG RTY YYDYAVSVKS RIAFIPDTSKNQISLRLDSVTPEDTAVYYCAR GR GS WGQGALVTVS
> Cons__01409
QVQLQQSGPGLVKPSQTLSLTCAISGDSVS SN WN WIRQSPSRGLEWLA RTY SDDYADSVKS RITINADTSKNQFSLQLHSVTPEDTAVYYCAR DK DL WGRGTWSLSP
> Cons__01410
QVQLQQSGPGLVKPSQTLSVTCTISGDNVS SN WN WIRQSPSRGLEWLG RTY NNDYAESVKS RITIIPDTSKNQFSLQLNSVTPEDTAVYYCAG AG DY WGQGTLVTVS
> Cons__01411
QVQLQQSGPRLVEPSQTLSVTCAISGDSVS RN WN WIRQSPSRGLEWLG RTY FYDYSASVKS RMAINPDTSKNQFSLQLNSVTPEDTAVYYCAR DQ DI WGQGTLVTVS
> Cons__01412
QVQLQQSGPGLVKPSQTLSLTCVVSGDSVS SS WN WIRQSPSRGLEWLA RTY SDDYADSVKS RITINADTSKNQFSLQLHSVTPEDTAVYYCAR DK DL WGRGTLVTVS
> Cons__01413
QVQLQQSGPGLVKPSQTLSLTCVISGDSVS SN WN WIRQSPSRGLEWLG RTF YNDYAVSVKS RIIINPDTSKNQFSLQLNSVTPEDTAVYWCVR GS DV WGQGTTVTVS
> Cons__01414
QIQLQQSGPGLVKPSQTLSLTCAISGDSVS SS WS WIRQSPSRGLEWLA RTY FNDYAVSVKS RITINPDTSKNQFSLQLNSVTPDDTAVYYCVR AL DI WGQGTMVTVS
> Cons__01415
QVQLQQSGPGLVKPSQTLSLTCAISGDSVS SN WN WIRQSPSRGLEWLG RTY YNDYALSVKS RITINPDTSKNQFSLQLNSVTPEDTAVYYCAR TR DF WGQGTLVTVS
> Cons__01416
QVQLQQSGPGLVKPSQTLSLTCAISGDSVS SN WS WIRQSPSRGLEWLG RTY YYDYAISVES RITINPDTSKNQFSLQLNSVTPEDTAVYYCAR WY DY WGQGTLVSVS
> Cons__01417
QVQLQQSGPGLVEPSQTLSLTCAISGDSVS SN WS WIRQSPSRGLEWLG RTY YNDYAVSVKS RVTINPDTSKNQFSLQLNSVTPEDTAVYYCAR DL DY WGPGNPGHRL
> Cons__01418
QVQLQQSGPGLVKPWQTLSLTCAISGDSVS SN WS WIRQSPSRGLELLG RTY YTEYPVSVKS RITLNPDTSKNQFSLQLNSATPEDTAVYYCAR DR ES WGQGTLVTVS
> Cons__01419
QVQLQQSGPGLVKPSQTLSLTCAISGDSVS SN WN WIRQSPSRGLEWLG RTY YNDYAVSVKS RMTINPDTSQNQFSLQLNSVTPEDTAVYYCAR DP DV WGQGTTVTVS
> Cons__01420
QVQLQQSGPGLVKPSQTLSLTCAISGDSAS SN WN WIRQSPSRGLEWLG KTY YNDYAVSVKS RITINPDTSKNQFSLQLNSVTPEDTAVYYCTR EG GY WGQGTLVTVS
> Cons__01421
QVQLQQSGPGLVKPSQTLSLTCAISGDSVS SN WN WIRQSPSRGLEWLG RTY YNDYAESVKS RISMNADTSKNQFSLQLNSVTPEDTAMYYCAR GR DI WGQGTMVTVS
> Cons__01422
QIQLQQSGPGLVKPSQTLSLTCAISGDSVS SS WS WIRQSPSRGLEWLA RTY FNDYAVSVKS RITINPDTSKNQFSLQLNFVTPDDTAVYYCVR AL DI WGQGTMATVS
> Cons__01423
QVQLQQSGPGLVKPSQTLSLTCVISGDSVS SN WN WIRQSPSRGLEWLG RTY YNDYAVSVKS RITINPDTSKNQFSLHLNSVTPEDTAVYYCAR GL DY WGQGTLVTVS
> Cons__01424
QAQLQQSGPGLVKPSQTLSVTCAISGDSVS SN WN WIRQSPSRGLEWLG RTY YNDYADSVKS RITINPDASKNQFSLQLNSVTPEDTAVYYCAK VS DI WGQGTLVTVS
> Cons__01425
QVQLQQSGPGLVKPSQTLSLTCVISGDSVS SN WN WIRQSPSRGLEWLG RTY YNDYAVSVKS RITINPDTSKNQFSLHLNSVTPEDTAIYYCTR DH DP WGQGTLVTVS
> Cons__01426
QVQLQQSGPGLVKPSQTLSLTCAISGDSVS SN WN WIRQSPSRGLEWLG RTY YNDYAVSVRG RININPDTSKNQFSLQLNSVTPEDTAVYYCAR VF DY WGQGTLVTVS
> Cons__01427
QVQLQQSGPGLVKPSQTLSLTCAISGDSVS TN WS WIRQSPSRGLEWLG RTY YNDYAVSVKS RITINADTSKNQFSLQLNSVTPEDTAVYYCAR EG HY WGQGTLVTVS
> Cons__01428
QVQLQQSGPALVRPSQTLSLTCAISGDSVS GN WN WLRQSPSRGLEWLG RTF YNDYSESVKG RISINPDTSKNQFSLHLTSVTPEDTAVYYCAT GI DV WGQGTTVTVS
> Cons__01429
QVQLQQSGLGLVKPSQTLSLTCAISGDSFS SN WH WIRQSPSRGLEWLG RTY YNDYAVSVKS RININPDTSKNQFSLQLNSVTPDDTAVYYCAR GY DS WGQGTLVTVS
> Cons__01430
QVQLQQSGPGLVRPSQTLSLTCAISGDSLG SH WT WIRQSPSRGLEWLG RTY YNDYEVSLRG RITVTPDTSTNQFSLHLHSVTPDDSAVYYCAR DW DV WGQGTVVTVS
> Cons__01431
QVQLQQSGPGLVKPSQTLSLTCAISGDSVS SN WN WIRQSPSRGLEWLG RTF YNDYALSVKR RIIINPDTSKNQFSLQLNSVTPDDTAVYYCAR GK DL WGRGTLVTVS
> Cons__01432
QVQLQQSGPGLVKPSQTLSLTCAISGDSVS SN WN WIRQSPSRGLEWLG RTY YNDFAVSVES RIIINLDTSKNQLSLQLNSVTPEDTALYYCAR GI DV WGQGTMVTVS
> Cons__01433
QVQLQQSGPGLVKPSQTLSLTCAISGDSVS SN WN WIRQSPSRGLEWLG RTY FNDYAVSVKS RITINPDTSKNQFSLQLNSVTPDDTAVYYCAR AQ NV WGQGTTVTVS
> Cons__01434
QVQLQQSGRGLVKPSETLSLNCAISGESVS NN WT WIRQSPSRGLEWLG RTL SYDYAAFVKS RITVNPDTSKNQFSLQLISVTPEDTAVYYRAR DL DI WGRGSLVTVP
> Cons__01435
QVLLQQSGPGLVKPSQTLSLTCAISGDTVS SN WD WIRQSPSRGLEWLG RTY YYDYAVSAKS RITINPDTSKNQFYLHLNSVTPEDTAVYYCAR SL HY WGPGNPGHRL
> Cons__01436
QVQLQQSGQGLVRPSQTLSLTCAISGDSVS SN WN WFRQSPSRGLEWLG RTY YNDYAISVKS RISINPDTSKNHFSLQLSSVTPEDTAIYYCAR DA DC WGQGTLVTVS
> Cons__01437
QVQLQQSGPGLVKPSQTLSLTCAISGDSVS SN WN WIRQSPSRGLEWLG RTY YNDYAVSVKS RITINPDTSKNQFSLQLNSVTPEDTAVYYCAR SI DV WGQGTTVTVS
> Cons__01438
QVQLQQSGPGLVKPSQTLSLTCAISGDSVS SN WN WIRQSPSRGLEWLG RTY YNDYSVSVKS RVTINPDTSKNQFSLQLNSVTPEDTAVYYCAN GD DV WGQGTTVTVS
> Cons__01439
QVQLQQSGPGLVKPSQTLSLTCAISGDSVS SN WN WIRQSPSRGLEWLG RTY YYDYAVSVKS RITINPDTSKNQFSLQLNSVTPEDTAVYYCAR DG DY WGQGTLVTVS
> Cons__01440
QVQLQQSGPGLVKPSQTLSLTCAISGDSVS SN WN WIRQSPSRGLEWLG RTY FSDYAESVKS RITINADTSKNQFSLQLNSVTPEDTAVYYCAR RR DY WGQGTLVTVS
> Cons__01441
QVQLQQSGPGLVKPSQTLSLTCAISGDSVS SN WN WIRQSPSRGLEWLG RTY YNDYAVSVKS RITINPDTSTNQFSLQLNSVTPEDTAVYYCAR LA DY WGQGTLVTAS
> Cons__01442
QVQLQQSGPGLVKPSQTLSLTCAISGGSVS SN WN WIRQSPSRGLEWLG RTY YNDYSVSVKS RVTINPDTSKNQFSLQLNSVTPEDTAVYYCAN GD DV WGQGTTVTVS
> Cons__01443
QVQLQQSGPGLLKPSQTLSLTCAISGDSVS SN WN WIRQSPSRGLEWLG RTY FNDYAVSVKS RMTINPDTSKNHFSLQLNSVTPEDTAVYYCAR LV DI WGQGTMVTVS
> Cons__01444
QVQLQQSGPGLVKPSQTLSLTCAISGDSVS SN WN WIRQSPSRGLEWLG RTY YNDYAVSVKS RITINPDTPKNQFSLQLNSVTPEDTAVYYCVR AG DV WGQGTTVTVS
> Cons__01445
QVQLQQSGPGLAKPSQALSLTCAISGDSVS SN WN WIRQSPSRGLEWLG RTY FNDYAVSVKS RITINPDTSKNQFSLQLNSVTPDDTAVHYCAR AQ NV WGQGTTVTVS
> Cons__01446
QVLLQESRPELLKPSQTLSLTCDISGDTVS SY WG WIRQSPSRGLEWLG RTY FYEYAVSVES RISITPDTAKNQFSLLLKSVTPEDTGVYYCTR DL DV WGRGKLVTVS
> Cons__01447
QVQLQQSGPRLVKTSETLSLTCAISGDSVS SK WN WIRQSPSRGLEWLG RTY YRDYALSVKS RITINPDTSKNQVSLQLNSVTPEDTAVYFCAR DG DP WGQGTLVTVS
> Cons__01448
QVQLQESGPGLVKPSETLSLTCTVSGGFIS SY WS WIRQPPGKGLEWIG YIY TTNYNPSLES RVTISVDTSKSHFSLKLNSVTAADTAVHYCVR GG DI WGQGTMVTVS
> Cons__01449
QVQLQESGPGLVKPSETLSLTCTVSGGSIS SY WS WIRQPPGKGLEWIG YIY TTNYNPSLKS RVTISVDTSKSHFSLKLNSMTAADTAVYYCVR GG DI WGQGTMVTVS
> Cons__01450
QVQLQESGPGLVKPSETLSLTSTVSGGSIS SY WS WIRQPPGKGLEWIG YIY TTNYNPSLKS RVTISVDTSKSHFSLKLNSVTAADTAVYYCVR GG DI WGQGTMVTVS
> Cons__01451
QLQLQESGPGLVKPSETLSLTCTVSGGSIS SY WS WIRQPPGKGLEWIG YIY TTNYNPSLKS RVTISVDTSKSHFSLKLNSVTAADTAVYYCVR GG DI WGQGTMVTVS
> Cons__01452
QVQLQESGPGLVKPSETLSLTCTVSGGSIS SY WS WIRQPPGKGLEWIG YIY TTNYNPSLKS RVTISVDTSKSHFSLKLDSVTAADTAVYYCVR GG DI WGQGTMVTVS
> Cons__01453
QVQLQESGPGLVKPSETLSLTCTVSGGSIS SY WS WIRQPPGKGLEWIG YIY TTNYNPSLKS RVTISVDTSKSHFSLKLNSVTAADTAVYYCVR SG DI WGQGTMVTVS
> Cons__01454
QVQLQESGPGLVKPSETLSLTCTVSGGSIS SY WS WIRQPPGKGLEWIG YIY TTNYNPSLKS RVTISVDTSKSHFSLRLNSVTAADTAVYYCVR GG DI WGQGTMVTVS
> Cons__01455
QVQLVQSGAEVKKPGSSVKVSCKASGGTFS SY IS WVRQAPGQGLEWMG GII TANYAQKFQG RVTITADESTSTAYMELSSLRSEDTAVYYCAR GY DV WGQGTTVTVS
> Cons__01456
QVQLVQSGAEVKKPGSSVKVSCKASGGTFS SY IS WVRQAPGQGLEWMG GII TANYAQKFQG RVTITADESTSTAYMELSSLRSEDTAVYYCAR GS DY WGQGTLVTVS
> Cons__01457
QVQLVQSGAEVKKPGSSVKVSCKASGGTFS SY IS WVRQAPGQGLEWMG GII TANYAQKFQG RVTITADESTSTAYMELSSLRSEDTAVYYCAR MY DY WGQGTLVTVS
> Cons__01458
QVQLVQSGAEVKKPGSSVKVSCKASGGTFS SY IS WVRQAPGQGLEWMG GII TANYAQKFQG RVTITADESTSTAYMELSSLRSEDTAVYYCAR DT DY WGQGTLVTVS
> Cons__01459
QVQLVQSGAEVKKPGSSVKVSCKASGGTFS SY IS WVRQAPGQGLEWMG GII TANYAQKFQG RVTITADESTSTAYMELSSLRSEDTAVYYCAR GG DY WGQGTLVTVS
> Cons__01460
QVQLVQSGAEVKKPGSSVKVSCKASGGTFS SY IS WVRQAPGQGLEWMG GII TANYAQKFQG RVTITADESTSTAYMELSSLRSEDTAVYYCAR GG DP WGQGTLVTVS
> Cons__01461
EVQLLESGGGLVQPGGSLRLSCAASGFTFS SY MS WVRQAPGKGLEWVS AIS TTYYADSVKG RFTISRDNSKNTLYLQMNSLRAEDTAVYYCAK KP DY WGQGTLVTVS
> Cons__01462
QVQLVQSGAEVKKPGSSVKVSCKASGGTFS SY IS WVRQAPGQGLEWMG GII TANYAQKFQG RVTITADESTSTAYMELSSLRSEDTAVYYCAR GG DV WGQGTTVTVS
> Cons__01463
QVQLQQWGAGLLKPSETLSLTCAVYGGSFS GY WS WIRQPPGKGLEWIG EIN STNYNPSLKS RVTISVDTSKNQFSLKLSSVTAADTAVYYCAR WR DY WGQGTLVTVS
> Cons__01464
QVQLVQSGAEVKKPGSSVKVSCKASGGTFS SY IS WVRQAPGQGLEWMG GII TANYAQKFQG RVTITADESTSTAYMELSSLRSEDTAVYYCAS CG DP WGQGTLVTVS
> Cons__01465
QLQLQESGPGLVKPSETLSLTCTVSGGSIS SS WG WIRQPPGKGLEWIG SIY STYYNPSLKS RVTISVETSKNQISLKLSSVTAADTAVYYCAR DG YY WGQGILVTVS
> Cons__01466
QVQLVQSGAEVKKPGASVKVSCKASGYTFT SY IN WVRQATGQGLEWMG WMN NTGYAQKFQG RVTMTRNTSISTAYMELSSLRSEDTAVYYCAR GG DI WGQGTMVTVS
> Cons__01467
QVQLVQSGTEVKKPGSSVKVSCKASGGTFS SY IS WVRQAPGEGLEWMG GIT TANYAEKFQG RVTITADESTSTAYMELSSLRSEDTAVYYCAR GS DY WGQGTLITVS
> Cons__01468
EVRLVESGGDLVEPGGSLRVSCEVSGFIFS KA MN WVRQAPGKGLQWVG QIK TIDYAAPVKG RFIISRDDSKSTVYLQMNRLKIEDTAVYYCVG NY DY WGQGTLVTVS
> Cons__01469
EVRLVESGGDLVEPGGSLRVSCEVSGFIFS KA MN WVRQVPGKGLQWVG QIK TIDYAAPVKG RFIISRDDSKSTLYLQMNRLKIEDTAVYYCVG NY DY WGQGTLVTVS
> Cons__01470
EVRLVESGGDLVEPEGSLRVSCEVSGFIFS KA MN WVRQAPGKGLQWVG QIK TIDYAAPVKG RFIISRDDSKSTLYLQMNRLKIEDTAVYYCVG NY DY WGQGTLVTVS
> Cons__01471
QVQLVQSGAEVKKPGSSVKVSCKASGGTFS SY IS WVRQAPGQGLEWMG GII TANYAQKFQG RVTITADESTSTAYMELSSLRSEDTAVYYCAR DA DV WGQGTTVTVS
> Cons__01472
EVHLVQSGAEVKKPGSSVKVSCKASGGTFS SY IS WVRQAPGQGLEWMG GII QANYAQKFQG RVTITADESTNTAYMELRSLRSDDTAMYYCAK EG DF WGQGTLVTVS
> Cons__01473
QVQLVQSGAEVKKPGASVKVSCKASGYTFT SY MH WVRQAPGQGLEWMG IIN STSYAQKFQG RVTMTRDTSTSTVYMELSSLRSEDTAVYYCAR VQ DY WGQGTLVTVS
> Cons__01474
QVQLVQSGAEVKKPGASVKVSCKASGYTFT SY MH WVRQAPGQGLEWMG IIN STSYAQKFQG RVTMTRDTSTSTVYMELSSLRSEDTAVYYCAR DG DY WGQGTLVTVS
> Cons__01475
EVQLVQSGAEVKKPGESLRISCKGSGYSFT SY IS WVRQMPGKGLEWMG RID YTNYSPSFQG HVTISADKSISTAYLQWSSLKASDTAMYYCAR HT DS WGQGTLVTVS
> Cons__01476
QVQLVESGGGVVQPGRSLRLSCAASGFTFS SY MH WVRQAPGKGLEWVA VIS NKYYADSVKG RFTISRDNSKNTLYLQMNSLRAEDTAVYYCAK VR DV WGQGTTVTVS
> Cons__01477
EVQLVESGGGVVQPGRSLRLSCSSSGFIFS SY MY WVRQAPGKGLEWVA IIW DQHYADSVKG RFTISRDNSKNTLFLQMDSLRPEDTGVYFCAR DG DY WGQGTPVTVS
> Cons__01478
QVQLVESGGGVVQPGRSLRLSCSSSGFIFS NY MA WVRQAPGKGLEWVA TIS DTYFRDSVKG RFTISRDNSKNTLFLQMDSLRPEDTGVYFCAR QG RH WGQGTTVTVS
> Cons__01479
QVQLQQSGPGLVKPSQTLSLTCAISGDSVS SN WN WIRQSPSRGLEWLG RTY YNDYAVSVKS RITINPDTSKNQFSLQLNSVTPEDTAVYYCAR EL DI WGQGTMVTVS
> Cons__01480
QVQLVQSGAEVKKPGSSVKVSCKASGGTFS SY IS WVRQAPGQGLEWMG GII TANYAQKFQG RVTITADESTSTAYMELSSLRSEDTAVYYCAR EG DP WGQGTLVTVS
> Cons__01481
QVQLVQSGAEVKKPGSSVKVSCKASGGTFS SY IS WVRQAPGQGLEWMG GII TANYAQKFQG RVTITADESTSTAYMELSSLRSEDTAVYYCAR EV DV WGQGTTVTVS
> Cons__01482
QVQLVQSGAEVKKPGSSVKVSCKASGGTFS SY IS WVRQAPGQGLEWMG GII TANYAQKFQG RVTITADESTSTAYMELSSLRSEDTAVYYCAS SL DY WGQGTLVTVS
> Cons__01483
QVQLVQSGAEVKKPGSSVKVSCKASGGTFS SY IS WVRQAPGQGLEWMG GII TANYAQKFQG RVTITADESTSTAYMELSSLRSEDTAVYYCAR GD DP WGQGTLVTVS
> Cons__01484
QVQLVQSGAEVKKPGSSVKVSCKASGGTFS SY IS WVRQAPGQGLEWMG GII TANYAQKFQG RVTITADKSTSTAYMELSSLRSEDTAVYYCAR GR DV WGQGTTVTVS
> Cons__01485
QVQLQESGPGLVKPSETLSLTCTVSGGSIS SY WS WIRQPPGKGPEWIG YIY TTNYNPSLKS RVTISVDTSKSHFSLKLNSVTAADTAVYYCVR GG DI WGQGTMVTVS
> Cons__01486
EVQLLESGGGLVQPGGSLRLSCAASGFTFS SY MS WVRQAPGKGLEWVS AIS STYYADSVKG RFTISRDNSKNTLYLQMNSLRAEDTAVYYCAK KD DP WGQGTLVTVS
> Cons__01487
EVQLVQSGAEVKKPGESLKISCKGSGYSFT SY IG WVRQMPGKGLEWMG IIY DTRYSPSFQG QVTISADKSISTAYLQWSSLKASDTAMYYCAR HP DY WGQGTLVTVS
> Cons__01488
EVQLVQSGAEVKKPGESLRISCKGSGYSFT SY IF WVRQMPGKGLEWMR RID YTTYSPSFQG HVTISADKSISTAYLQWSSLKASDTAIYYCAR YG DV WGQGTTVTVS
> Cons__01489
EVTLRESGPALVKPTQTLTLTCTLYGFSLS TS VS WIRQPPGKALEWLA LID DKYYSTSLKT RLTISKDTSKNQVVLTMTNMDPVDTATYYCAR IN DL WGRGTLVTVS
> Cons__01490
QVQLQQSGPGLVKPSQTLSLTCAISGDSVS SN WN WIRQSPSRGLEWLG RTY YNDYAVSVKS RITINPDTSKNQFSLQLNSVTPEDTAVYYCAR AL DI WGQGTMVTVS
> Cons__01491
QVQLVESGGGVVQPGRSLRLSCAASGFTFS SY MH WVRQAPGKGLEWVA VIS NKYYADSVKG RFTISRDNSKNTLYLQMNSLRAEDTAVYYCAR DR DV WGQGTTVTVS
> Cons__01492
QVQLVESGGGVVQPGRSLRLSCAASGFTFS SY MH WVRQAPGKGLEWVA VIS NKYYADSVKG RFTISRDNSKNTLYLQMNSLRAEDTAVYYCAR DR DY WGQGTLVTVS
> Cons__01493
QVQLVESGGGVVQPGGSLRLSCEKSGFTFS AY MH WVRQAPGKGLEWVA FIR NKYYADSVKG RFTMWRDNSKNTLYLQMNSLRAEDTAVYYCAK QV DY WGQGTLVTVS
> Cons__01494
EVQVVQSGAEVKKPGESLRISCKGSGYTFT DY IA WVRQMPGKGLEWMG IIY DTRYSPSFQG QVTISADKSINTAYLQWSSLKASDTAMYYCAR RQ DF WGQGTLVTVS
> Cons__01495
EVQLVQSGAEVKKTGESLKISCKASGYSFT TY IG WVRQMPGKGLEWMG IIY DTRYSPSFPG QVTISADRSISTAYLQWSSLKASDTAMYYCAR RG DP WGQGTLVTVS
> Cons__01496
EVQLVESGGGLVKPGGSLRLSCAASGFTFN NP MS WVRQAPGKGLEWVG RFK TTDYAAPVKG RFTISRDDSENTLYLQMNSLKTEDTAVYYCTT ER DI WGQGTMVTVS
> Cons__01497
QVQLVQSGAEVKKPGSSVKVSCKASGGTFS SY IS WVRQAPGQGLEWMG GII TANYAQKFQG RVTITADESTSTAYMELSSLRSEDTAVYYCAR DR DV WGQGTTVTVS
> Cons__01498
QLQLQESGPRLVKPSETPSLKCTVSGGSIS TS WG WIRQPPGKGLEWIG SIY TTFYNPSLKS RVTISVDTSKNQISLRLNSVTAADTAVYYCAT LY DY WGQGILVSVS
> Cons__01499
QVQLVQSGAEVKKPGSSVKVSCKASGGTFS SY LS WVRQAPGQGLEWMG GIN RASYAQNFQG RVTITADESTSTTYMELSSLRSEDTAVYYCAR EG DY WGQGTLVTVS
> Cons__01500
QVQLVQSGAEVKKPGSSVKVSCKASGSTFS SH LS WVRQAPRQGLEWMG GIT TAKYAQKFQG RLTITADESTSTTYMELSGLRSEDTAVYYCAR EG DY WGQGTLVTVS
> Cons__01501
QVQLVQSGAEVKRPGAPVKVSCKASGYTFT DY MH WVQQAPGQGLEWMG RIN GTNSAQKFQG RVTMTRDTSISTAYMELSNLRSDDTAMYSCAR GG VI WGQGTMVTVS
> Cons__01502
EVQLVESGGGLVQPGGSLRLSCAASGFVFN VY MS WVRQAPGKGLEWVA NIN QKWYLDSVKG RFSISRDNAKDSLYLQIHSLRAEDTALYYCAR GD DA WGQGTMVTVS
> Cons__01503
EVQLVESGGGLVQPGGSLRLSCAASGFTFS GY MH WVRQAPGKGLVWVS RIN TTRYADSVKG RFTISRDNAKNTLYLQMNSLRAEDTAVYYCAR DD DL WGRGTLVTVS
> Cons__01504
QVQLQQWGAGLLKPSETLSLTCAVYGGSFS GY WS WIRQPPGKGLEWIG EIN STNYNPSLKS RVNISVDTSKNQFSLKLSSVTAADTAVYYCAR GR DP WGQGTLVTVS
> Cons__01505
QVQLVQSGAEVKKPGSSVKVSCKASGGTFS SY IS WVRQAPGQGLEWMG RII IANYAQKFQG RVTITADKSTSTAYMELSSLRSEDTAVYYCAS NP DP WGQGTLVTVS
> Cons__01506
QVQLVQSGAEVKKPGASVKVSCKASGYTFT GY MH WVRQAPGQGLEWMG WIN GTNYAQKFQG WVTMTRDTSISTAYMELSRLRSDDTAVYYCAR DI DV WGQGTTVTVS
> Cons__01507
EVHLVESGGGLVKPGGSLRLSCAASGFTFS SA MN WVRQAPGKGLEWVG RIK TTDYAAPVKG GFTISRDDSQNTLYLQMISLKTEDTAVYYCTT DL TA WGQGTLVTVS
> Cons__01508
QVQLVASGAEVKKPGASVKVSCKASGYTFT SY IS WVRQAPGQGLEWMG WIS DTNYAQNLQG RVTMTTDTSTSTVYMELRNLRSDDTAVYYCAR AP DY WGQGTLVTVS
> Cons__01509
QVQLVASGAEVKKPGASVKVSCKASGYTFT SY IS WVRQAPGQGLEWMG WIS DTNYAQNLQG RVTMTTDTSTSTAYMELRNLRSDDTAVYYCAR AP DY WGQGTLVTVS
> Cons__01510
QVQLVASGAEVKKPGASVKVSCKASGYTFT SY IS WVRQAPGQGLEWMG WIS GTNYAQNLQG RVTMTTDTSTSTAYMELRNLRSDDTAVYYCAR AP DY WGQGTLVTVS
> Cons__01511
QVQLVASGAEVNKPGASVKVSCKASGYTFS SY IS WVRQAPGQGLEWMG WIS DTNYAQNLQG RVTMTTDTSTSTAYMELRNLRSDDTAVYYCAR AP DY WGQGTLVTVS
> Cons__01512
RVQLMQSGAEVRKHGASVKVSCKASGYSFG NY MH WLRQAPGQGPEWMG MIN KANYAQKFRG RVTMTKDTSTSIFYMELSRLRSDDTAVYFCAR DM DN WGQGTLVTVS
> Cons__01513
QVHLVQSGAEVKKPGASVKVSCRVSGNSLT ES LH WVDRPLGKGLEWMG GFD EIIYAQKFQG RVTMTEDTPTDTASLELSRVRSEDTAVYYCVT GP DI WGQGTRVTVS
> Cons__01514
QVQLQQWGAGLLKPSETLSLTCAVYGGSFS GY WS WIRQPPGKGLEWIG EIS STNYNPSLKS RVTISVDTSKNQFSLKLSSVTAADTAVYYCAR GV DV WGQGTLVTVS
> Cons__01515
QVQLQESGPGLVKPSEILSLTCAVYGGSFS GY WS WIRQPPGKGLEWIG EIN STNYNPSLKS RVTISVDTSKNQFSLKLSSVTAADTAVYYCAR HP DY WGQGTLVTVS
> Cons__01516
EVQLVQSGAEVKKPGESLKISCKGSGYYFT NY IG WVRQMPEKGLEWMG IIY DIRYSPSFQG QVTISADKSISTAYLQWSSLKASDTAMYYCAR GE DH WGQGTLVTVS
> Cons__01517
EVQLVQSGAEVKKPGESLKISCKGSGYSFT SY IG WVRQMPGKGLEWMG IIY DTRYSPSFQG QVTISADKSISTAYLQWSSLKASDTAMYYCAR RK DY WGQGTLVTVS
> Cons__01518
EVQLVQSGAEVKKPGESLKISCKGSGYSFT SY IG WVRQMPGKGLEWMG IIY DTRYSPSFQG QVTISADKSISTAYLQWSSLKASDTAMYYCAR TD DI WGQGTMVTVS
> Cons__01519
EVQLVQSGAEVKKPGGSLKISCKGSGYSFT SY IG WVRQMPGKGLEWMG IIY DTRYSPSFQG QVTISADKSISTAYLQWSSLKASDTAMYYCAR AG DY WGQGTLVTVS
> Cons__01520
EVQLVESGGGLVKPGGSLRLSCAASGFTFS NA MS WVRQAPGKGLEWVG RIK TTDYAAPVKG RFTISRDDSKNTLYLQMNSLKTEDTAVYYCTT SI DY WGQGTLVTVS
> Cons__01521
EVQLVQSGAEVKKAGESLKISCKGSGYSFT NY IA WVRQMPGKGLEWMG IIY DTKYSPSLQS QVTISADKSISTAYLQWSSLRASDTAMYYCAT YY DY WGQGTLVTVS
> Cons__01522
EVHLVESGGGLVQPGGSLRLSCAASGFTFS SY MT WVRQAPGKGLEWVA NIR EKYYVDSVKG RFTISRDNAKNSLYLQMNSLRAEDTAVYYCAR AR DF WGQGALITVS
> Cons__01523
EVQLVQSGVEVKKPGESLKISCQGSGYSFT NH IG WVRQMPGKGLEWMG VIY DTRYSPSFQG QVTISADKSINTAYLHWSSLKASDTAMYYCAR TP DP WGQGTLVTVS
> Cons__01524
QVQLQQSGPGLVKPSQTLSLTCAISGDSVS SD WS WLRQSPSRGLEWLG RTF NIGYAPFVQS RMTINADTSKNLFSLHLYSVTPEDTAVYYCTR EP HI WGQGTTVTVS
> Cons__01525
QVQLQQSVPGLLKPSQTLSLTCAISGDSVS TN WN WIRQSPSRGLEWLG RTY FNDYAVSVKS RITINPDTSTNQFSLQLNSVTPEDTAVYYCAR ST DV WGQGTMVTVF
> Cons__01526
QVQLQQSGRGLVKPSQTLSLTCAISGDSVS RE WH WIRQSPSGGLEWLG RTY YNDYALSVES RITINPDTSKNHFSLQLNYVTPEDTGVYYCVR VD DV WGQGTAVTVS
> Cons__01527
QVQLQQSVPGLVKPSQTLSLTCAISGDSVS SN WN WIRQSPSRGLEWLG RTY YNDYAVSVKS RITINPDTSKNQFSLQLNSVTPEDTAVYYCAR GA DI WGQGTMVTVS
> Cons__01528
QVQLQQSGPGLVMPSQTLSLTCAISGDSVS SN WH WIRQSPSRGLEWLA TTY RFDYAVPVKS RIVVNPDTSKNQFSLQLHSVTPEDTAVYYCAS WR DY WGQGTLVTVS
> Cons__01529
HVQLQQSGPGLVKPSQTLSLTCAISGDSVS SN WN WIRQSPSRGLEWLG RTY FNDYAVSVKS RITINPDTSKNQFSLQLNSVTPEDTAVYYCAR DP DL WGRGTLVTVS
> Cons__01530
QVQLQQSGPGLVKPSQTLSLTCAISGDSVS SN WN WIRQSPSRGLEWLG RTY FNDYAVSVKS RITINPDTSKNQFSLQLNSVTPEDTAVYYCAR DP DL WGRGTLVTVS
> Cons__01531
QVQLQQSGPGLVKPSQTLSLTCAISEDSVS SN WN WIRQSPSRGLEWLG RTY YNDYAIFVKS RITINPDTSKNQFSLQLNSVTPEDTAVYYCAR TE DY WGQGTLVTVS
> Cons__01532
QVHLQQSGPGLVKPSQTLSLTCAISGDSVS SN WN WIRQSPSRGLEWLG RTS YSVYAVSVKS RMTINPDTSKNHFSLHLNSVTPEDTAVYYCAT WR DQ WGQGTLVTVS
> Cons__01533
QVQLQQSGPGLVKPSQTLSLTCAISGDSVS SN WN WIRQSPSRGLEWLG RTY FNDYALSVNS RITINPDTSKNQFSLQLNSVTPEDTAVYYCAG VA DY WGQGTLVTVS
> Cons__01534
QVQLQQSGPGLVKPSRTLSLTCAISGDSVS SK WN WIRQSPSRGLEWLG RTY YDDYAVSVKS RITISPDTSKNQFSLQLNSVTPEDTAVYYCAR EE DY WGQGNPGHRL
> Cons__01535
QVHLQQSGPGLVKSSQTLTLTCAISGDTVS NN WN WIRQSPSRGLEWLG RTY YDDYVDSVKS RITINADTSKNQFSLQLHYVTPEDTAVYYCAR DK DL WGRGTLVTVS
> Cons__01536
QVQLQQSGPGLVKPLQTLSLTCAISGDSVS SN WS WIRQSPSRGLEWLG WAY YFVYAPSVKS RISIDPDTSKNQFSLQLNSVTPEDTAVYYCAS GN DN WGPGTLVTVS
> Cons__01537
QVQLQQSGPGLVRPSQTLSLTCAISGDSVS IN WN WIRQSPWRGLEWLG RTY YNDYAVSVKS RITINPDTSKNQFSLQLNSVTPEDTAMYYCAR DP DY WGQGTLVTVS
> Cons__01538
QVQLQQSGPRLVKPSQTLSLTCAISGDSVS SN WN WIRQSPSRGLEWLG RTF YNEYAVSVRG RITINPDTSKNQFSLQLNSVTPEDTAVYYCAG GV GR WGQGTLVTVS
> Cons__01539
QVHLQQSGPGLVKPSQTLSLTCAIFGDSVS SN WN WIRQSPSRGLEWLG RTY YNEYAVSVRG RITINPDTSKNQFSLQLNSVTPEDTAVYYCAG GV GR WGQGTLVTVS
> Cons__01540
QVQLQQSGPGLVKPSQTLSLTCDISGDSVS MN WN WIRQSPSRGLEWLG RTY YHDYAVSVKS RITINPDTSKNQFSLQLNSMTPEDTAIYYCAR GF DS WGQGTLVTVS
> Cons__01541
QVQLQQSGPRLVKPSQTLSLTCAISGDSVS SN WN WIRQSPSRGLEWLG RTY SYQYALSVKS QLTINADTSKNQFSLQLNSVTPEDTAVYYCTR TA DL WGQGTMVTVS
> Cons__01542
QVQLQQSGPGLVKTSQTLSLTCTISGDSVS RK WI WIRQSPSRGLEWLG RTY FHDYAESVNS RITINSDTSKNQFSLHLNSVTPEDTAVYYCAR DE DP WGQGTPVTVS
> Cons__01543
QVQLQQSGPGLVKPSQTLSLTCAISGDSVS SN WN WIRQSPSRGLEWLG GTY YNDYAVSVKS RITINPDTSKSQFSLQLNSVTPEDTAVYYCAR RS DY WGQGTLVTVS
> Cons__01544
QVQLQQSGPGLLKPSQTLSLTCAISGDSVS SN WN WIRQSPSRGLEWLG RTY YIDYAASVKS RITINPDTSKNQFSLHLNSVTPEDTAVYFCAR GG DY WGQGNPGHRL
> Cons__01545
QVQLQQSGPGLVKPSQTLSLTCAISGDSVS SN WN WIRQSPSRGLEWLG RTY YNDYAVSVKS RVTINPDTSKNQFSLQLNSVTPEDTAVYYCAR EE QH WGQGTLVIVS
> Cons__01546
QVQLQQSGPGLVKPSQTLSLTCAISGDNVS SN WN WIRQSPSRGLEWLG RTY YADYAVSVKS RITINPDTSKNQFSLQLNSVTPEDTAVYYCAR VD QY WGQGTLVTVS
> Cons__01547
QVQLQQSGPGLVKPSQTLSLTCAISGDSVS SN WN WLRQSPSRGLEWLG RTY NYDYALSVKG RISINPDTSRNQFSLLLNSVTPEDTALYFCAR GR DL WGRGTLVTVS
> Cons__01548
QVQLQQSGPGLVKPSQTLSLTCAISGDSVS SN WN WIRQSPSRGLEWLG RTY YNDYAISVKS RITINPDTSKNQFSLQLNSVTPEDTAVYYCAR RI DV WGQGTTVTVS
> Cons__01549
QVQLQQSGPGLVKPSQTLSLTCDISGDNVY NN WN WIRQSPSRGLEWLG RTY HHEYATSVQS RASINLDTSKNQLSLQLNSVTPEDAAVFFCAR GR DV WGQGTVVTVS
> Cons__01550
QIQLQQSGPGLVQPSQALSLTCAIFGDSVS TN WN WIRQSPSRGLEWLG RTY IYEYAVSVKG RITINPDTSKNQFSLHMNSVTPEDTAVYYCAR DP DY WGQGTLVTVS
> Cons__01551
QVQLQQSGPGLVRPSQTLSLTCAISGDSVS IN WN WIRQSPWRGLEWLG RTY YNDYAVSVKS RITINPDTSKNQFSLQLNSVTPEDTAVYYCAR GN DV WGQGTTVTVS
> Cons__01552
QVQLQQSGPGLVKPSQTLSLTCAISGDSVS SY WN WIRQSPSRGLEWLG RTY YHDYAVSVKS RITINPDTSKNHFPLQLNSVTPEDTAVYYCAR FL DQ WGQGTLVTVS
> Cons__01553
QVQLQQSGPGLVKPSQTLSLTCGISGDSVS SY WN WIRQSPSRGLEWLG RTY YSDYAVSVKS RITINPDAMKNQFTLQLNSVTPEDTAVYYCTR EG DS WGQGTLVTVS
> Cons__01554
QGQLQQSGPGLVKPSQTLSLTCAISGDSVS SN WN WIRQSPSRGLEWLG RTY YSDYALSVKS RITINPDTSKNQFSLQLNSVTPEDTAVYYCVR SG DY WGQGTLVTVS
> Cons__01555
QVQLQQSGPGLVKPSQTLSLTCAISGDSVS ST WN WIRQSPSRGLEWLG RTY YNDYAVSVKS RITINPDTSKNQFSLQLNSMTPEDTAVYFCAR AG DP WGQGTLVTVS
> Cons__01556
QVQLQQSGPGLVKPSQTLSLTCAISGDSVS SN WN WIRQSPSRGLEWLG RTY YNDYAVSVKS RITINPDTSKNQFSLQLNSVTPEDTAVYYCAR DR DY WGQGTLVTVS
> Cons__01557
QVQLQQSGPGLVKPSQTLSFTCAISGDSVS SN WN WIRQSPSRGPEWLG RTY YNDYAVSVKS RIIINPDTSKNHFSLQLNSVTPEDTAVYYCAR DH DI WGQGTMVTVS
> Cons__01558
QVQLQQSGPGLVKPSQTLSLTCAISGDSVS SN WN WIRQSPSRGLEWLG RTY YNDYAVSVKS RITINPDTSENQFSLQLNSVTPEDTAVYYCAR GW KP WGQGTLVTVS
> Cons__01559
QVQLQQSGPGLVKPSQTLSLICAISGDSVS GN WN WIRQSPSRGLQWLG RTY YHDYAPSVKS RITIIPDTSKNQLSLQLNSVTPGDTAMYYCAR GL DV WGRGTTVTVS
> Cons__01560
QVQLQQSGPGLVKPSQTLSLTCAISGDNVS SN WN WIRQSPSRGLEWLG RTY YNDYAVSVKS RITINPDTSKNQFSLQLNSVTPEDTAVYYCAR VD QY WGQGTLVTVS
> Cons__01561
QVQLQQSGPGLLKPSQTLSLTCAISGDSVS TN WN WIRQSPSRGLEWLG RTY FNDYAVSVKS RITINPDTSTNQFSLQLNSVTPEDTAVYYCAR ST DV WGQGTMVTVF
> Cons__01562
QVQLRQSGPGLVKPSHTLSLTCAISGDSVS SN WI WIRQSPSRGLEWLG RTY YNDYAVSVRS RITISPDTSKNQFSLQLNSVTPEDTAVYYCAR GR DS WGQGILVTVS
> Cons__01563
EVQLVQSGAEVKKPGESLKISCKGSGYSFS TY IG WVRQMPGKGLEWMG SVY DTTYSPSFQG QVTISADKCISTAYLQWSSLKASDTAMYYCAR RD DP WGQGTLVTVS
> Cons__01564
EVQLVESGGGLLQPGRALRLSCAASGFRFD DY MH WVRQTPGKGLEWVA GIS TIDYADSVKG RFTISRDNAKNSLYLQMNSLRAEDTALYYCTK EG DI WGQGTMVIVS
> Cons__01565
QVQLVESGGGLVKPGGSVRLSCAASGFTLS DY VS SVRQPPGKGLEWLS GIS TVYYADSVKG RFTISRDNSKTQLYLQMNSLRAEDTAVYYCAR GR QY WGQGTLVTVS
> Cons__01566
QVQLVESGGGVVQSGRSLRLSCAASGFIFS NY MH WVRQAPGKGLEWVA VIS LKFYADSVQG RFTISRDNSKNTLYLQMSSLRADDTAMYYCAK EN IY WGQGTLVTVS
> Cons__01567
EVQLVESGGGLVKPGGSLRLSCAASGFTFS NA MS WVRQAPGKGLEWVG RIK TTDYAAPVKG RFTISRDDSKNTLYLQMNSLKTEDTAVYYCTT PH DY WGQGTLVTVS
> Cons__01568
EVQLVESGGVLAQPGGSLRLSCAASGFTFS SY MH WVRQPPGKGLVWVS RIK TTSYADSVKG RFTISRDNAKNTLYLQMNSLRAEDTAVYYCVR EE GY WGQGTLVTVS
> Cons__01569
EVHLVESGGGLVQPGGSLRLSCTASGFTFN SY MT WVRQTPGKGLEWVA YMK EIYYVDSVKG RFTISRDNAKNSLYLQMNSLRAEDTAVYYCAR GV DY WDQGTLFTVS
> Cons__01570
EVQLVDSGGGLVQPGGSLRLSCAASGFTFS DH MD WVRQAPGKGLEWVG RIR TTEYAASLKG RFTISRDDSENSLYLQMNSLKTEDTAVYYCAR AE DV WGQGTTVTVS
> Cons__01571
QVQLQQWGPGLLKPSETLSLTCALHGGTLD NC LS WIRQPPGEGLEWIG QIK AATYNPSLKG RVTISMDTSTKQVSLRVSAVTAADTAVYYCAA RL DV WGQGTPVTVS
> Cons__01572
QVQLVESGGGLVQPGGSLRLSCTGSGFTFS NY FS WVRQAPGKGLEWVA NIK EKLYVDSVKG RFTISRDNSKNSLYLQMNSLRVEDTAVYYCAR DP DI WGQGTMVTVS
> Cons__01573
QVQLQESGPGLVKPSETLSLTCTVSGDSIS SY WS WIRQSPGKGLEWIG YIH STHYNPSLRS RVTMSVDTSRKQLSLMLSSVTAADTALYYCVR NR EI WSQGTLVTVS
> Cons__01574
QVQLVQSGAEVKKPGSSVKVSCKASGGTFS NY IS WVRQAPGQGLEWMG GII TANYAQKFQG RVTITADESTSTAYMELTSLRYEDTAVYYCAR GS DY WGQGTLVTVS
> Cons__01575
KVQLLESGGGLVQPGGSLRLSCAASGFSFG VY MA WVRQAPGKGLEWVS GII VNSHYADSVK GRFTISRDNYKNTLYLQMSSLRADDTAMYYCT KR DY WGQGTLVTVS
> Cons__01576
EIQLAQSEAEVKKPGAAVKVSCKTSGYIFT TF IS WVRQAPGQGLEWMG WVS DTKFAQKFQV RVTLTTDTSTSTVYMDLTNLRSDDTAVYYCVR DG DV WGQGTTVIVS
> Cons__01577
QVQLVQSGAEVKKPGSSVKVSCKASGGTFS SY IS WVRQAPGQGLEWMG GIT TANYAQKFQG RVTITADESTSTAYMELSSLRSEDTAVYYCAR GS DY WGQGTLVTVS
> Cons__01578
QLQLQESGPGLVKPSETLSLTCTVSGGSIS SS WG WIRQPPGKGLEWIG SIY STYYNPSLKS RVTISVDTSKNQFSLKLSSVTAADTAVYYCAR PL DY WGQGTLVTVS
> Cons__01579
QVQLVQSGAEVKKPGSSVKVSCKASGGTFS SY IS WVRQAPGQGLEWMG GIT TANYAQKFQG RVTITADESTSTAYMELSSLRSEDTAVYYCAR GS DY WGQGTLVTVS
> Cons__01580
QVQLVQSGAEVKKPGSSVKVSCKASGGTFS SY IS WVRQAPGQGLEWMG GIT TANYAQKFQG RVTITADESTSTAYMELSSLRSEDTAVYYCAR GS DY WGQGSLVTVS
> Cons__01581
QVQLQQSGPGLVKPSQTLSLTCAISGDTVS SN WN WIRQSPSRGLEWLG RTY YNDYATSVKS RIIINPDTSKNQFSLQLKSVTSEDTALYYCAR EG DV WGQGTMVTVS
> Cons__01582
QVQLQQSGPGLVKPSQTLSLTCVISGDSVS SS WN WIRQSPSRGLEWLA RTY SDDYADSVKS RITINADTSKNQFSLQLHSVTPEDTAVYYCAR DK DL WGRGTLVTVS
> Cons__01583
QVQLQQSGPGLVKPSQTLSLTCAISGDSVS SN WN WIRQSPSRGLEWLG RTY YNHYAVSMKS RITINPDTSKNQFSLQLNSVTPDDTAVYYCAA QG NV WGKGTTVTVS
> Cons__01584
QVQLQQSGPGLVKPSQTLSLTCAISGDSVS SN WN WIRQSPSRGLEWLG RTY YNDYAVSVKS RITINPDTSKNQFSLQLNSVTPEDTAVYFCAR GL DY WGQGTLVTVS
> Cons__01585
QVQLQQSGPGLVEPSQTLSLTCAISGDSVS SN WN WIRQSPSRGLEWLG RTY YNEYAVSVKS RITINPDTSKNQFSLQLKFVTPEDTAVYYCAR VD DP WGQGTLVTVS
> Cons__01586
QILLQESRPELLKPSQTPSLTCDISGDTVS SY WG WIRQSPSRGLEWLG RTY FYEYAVSVES RISITPDTAKNQFSLLLKSVTPEDTGVYYCTR DL DV WGRGKLVTVS
> Cons__01587
QVHLQQSGPGLVKPSQTLSLTCGISGDSVS SN WN WIRQSPSRGLEWLG RTY YSEYATSVKS RITINPDTSKNQISLQLNSVAPEDTAVYFCAR GV DF WGQGILVTVS
> Cons__01588
QIRLQQSGPGLVKPSQTLSVTCAISGDSVS SN WI WVRQSPSRGLEWLG RTF FYDYAGSVKG RIAINPDTSKNQFSLQLNSVTPEDTAVYYCAG DY DP WGQGTLVTVS
> Cons__01589
QVQLQQSGPGLVKPSQTLSLTCAISGDSVS TN WN WIRQSPSRGLEWLG RTY YNDYALSMKS RITINPDTSKNQFSLQLNSVTPEDTAVYFCAR DE DY WGQGTLVTVS
> Cons__01590
QVQLQQSGPGLLKPSQTLSLTCVISGDSVS SN WN WIRQSPSRGLEWLG RTY YKDYSVSVKT RITINADTSKNQVSLQLSNVAPEDTALYYCAR GH DH WGQGTLVTVS
> Cons__01591
QVQLQQSGPGLVTPSQTLSLTCVISGDSVS SY WN WIRQSPSRGLEWLG RTY YNDYAVSVKS RITINPDTSKNQFSLQLNSVTPEDTAVYYCAR DR DY WGQGTLVTVS
> Cons__01592
QVQLQQSGPGLVKPSQTLSLTCAISGDSVS SN WN WIRQSPSRGLEWLG RTY YYDYAVSVKS RITINPDTSKNQFSLQLNSVTPEDTAVYYCAR DG DY WGQGTLVTVL
> Cons__01593
QVHLQQSGPGLLKPSQTLSLTCALSGESVS SS WN WIRQSPSRGLEWLG RTY FFDYAEAVKS RIQVNPDISTNHFSLQLKSVTAEDTAVYYCTR GN DI WGQGTRVTVS
> Cons__01594
QVQLQQSGLGLVKPSQTLSLTCAISGDTVS RN WD WIRQSPSRGLEWLG RTY YSEYAVSVRS RISINPDTSQNQFSLQLTSMTLEDTAVYYCTR DP DS WGQGTLVTVS
> Cons__01595
QVQLQQSGPGLVKPSQTLSLTCAVSGDNVS SN WN WIRQSPSRGLEWLG RTY YNEYTVSVRS RITINPDTSKNQFSLQLNSVTSEDTAIYYCTR AH DY WGQGALVTVS
> Cons__01596
QVQLQQSGPGLVKASLSLSVTCAISGDSVS SN WV WIRQSPSRGLEWLG RTY FYEYALSVRG RITISPDTSKNQFSLQLNSMTPEDTAVYYCSR EV NY WGQGTLVTVS
> Cons__01597
QVQLQQSGPGLVKPSQTLSLTCVISGDSVS SN WN WIRQSPSRGLEWLG RTY HYDYAVSVKS RISINPDTSRNQFTLQLNFVTPEDTAVYYCAK DF WC WGQGTLVTVS
> Cons__01598
QVQLQQSGPGLVKPSQTLSLTCAISGDSVS SN WN WIRQSPSRGLEWLG RTY YNEYAVSVRG RITINPDTSKNQFSLQLNSVTPEDTAVYYCAG GV GR WGQGTLVTVS
> Cons__01599
QVRLQQSGPGLVRPSQTLSLTCAISGDSVS SK WN WIRHSPSRGLEWLG RTY SYEYATSVRG RITINPDTSKNQVSLQLNSVTPEDTALYYCAR GP KY WGQGALVTVS
> Cons__01600
QVQLVESGGGVVQPGRSLRLSCAASGLTFS HH MH WVRQAPGKGLEWVA FIS KKYYVKSVMG RFTIARDNSKNTLYLHLKSLRPDDAAVYYCAK AF DV WGQGTTVIVS
> Cons__01601
QVQLVQSGAEVKKPGASVKVSCKASGYTFT SY MH WVRQAPGQGLEWMG IIN STSYAQKFQG RVTMTRDTSTSTVYMELSSLRSEDTAVYYCAR YF DY WGQGTLVTVS
> Cons__01602
QVQLQESGPGLVKPSETLSLTCTVSGGSIS SY WS WIRQPPGKGLEWIG YIY STIYNPSLKS RVTISVDTSKNQFSLKLTSVTAADTAVYYCAR EP DL WGRGTLVTVS
> Cons__01603
QLQLQESGPGLLKPSETLSLTCSVSGGSIG SS WG WIRQPPGKGLEYIG IIY RTYYNPSLKS RVTISVDTSKNQFSLKLSSVTAADTAMYYCAR QV DP WGQGTLVTVS
> Cons__01604
QVQLQESGPGLVKPSETLSLTCTVSGGSIS IY WS WIRQPAAKGLEWIG RIY TTNYNPSLKS RVSMSVDTSKNQFSLKLTSVTAADTAVYYCAR QG DY WGQGTLVTVS
> Cons__01605
QITLKESGPTLVKPTQTLTLTCTFSGFSLS TG VG WIRQPPGKALESVA LIY DKLYSPSLKS RLTITKDTSKNQVVLTMTNMDPVTQPHITMHT DV DY WGQGTLVTVS
> Cons__01606
QVQLVQSGAEVKKPGASVKVSCKASGYTFT SS IS WVRQAPGQGLEWMG WIS NTNYAQKLQG RVTMTTDTSTSTAYMELRSLRSDDTAFYYCGR DM DY WGQGTLVTVS
> Cons__01607
QVQLVQSGAEVKKPGSSVKVSCKASGGTFS SY IS WVRQAPGQGLEWMG GII TANYAQKFQG RVTITADESTSTAYMELSSLRSEDTAVYYCAR GT DV WGQGTTVTVS
> Cons__01608
QVQLVESGGGVVQPGKSLRLSCVASGFTFS RY VH WVRQAPGKGLEWVA VIS NKNYADSVKG RFTVSRDNSKNTLYLQMNSLRPEDTAVYYCAR PP EY WGQGTLVTVS
> Cons__01609
LESGVESGGGLVKPGGSLRLSCAASGFTFS SY MH WVRQGPGKGLEWVS SIS YIYYADAVKG RFTISRDNAKNSLYLQMNSLRAEHTAVYYCAR DS DV WGQGTTVIVS
> Cons__01610
EVQLLESAGGLVQPGGSLRLSCAASGFTFS SY MS WVRQAPGKGLEWVS AIS STYYADSVKG RFTISRDNSKNTLYLQMNSLRAEDTAVYYCAR GW DV WGKGTKVTVL
> Cons__01611
EVQLLQSGAEVKKPGESLKISCRGSGYSFT KY IG WVRQKTGKGLEWMG IIY DTRYSPSFEG QVTISVDKSISTAYLQWSSVKASDSGMYYCAS SG DV WGQGTTVTVS
> Cons__01612
EVQLVQSGAEVKKPGESLRISCHGSGYNFT NY IS WIRQMPGKGLEWMG RID YTNYSPSFQG HVTISVDKSISAAYLQWSSLKASDSAMYYCSR RI DI WGQGTMVTVS
> Cons__01613
QVQLVQSGGGLVQPGGSLRLSCAASGFTFY SY MS WVRQTPGKGLEWVS AIG STYYADSVKG RFTISRDNSKNTLYLQMNSLRAEDTAVYYCAR GW DV WGKGTQVTVL
> Cons__01614
QVQLVESGGGVVQPGGSLRLSCAASGFTFS NY MH WVRQAPGKGLEWVA FIR NKYYADSVKG RFTISRDNSKNTLYLQMNSLRAEQTAVYYCAK DH DY WGQGTLVTVS
> Cons__01615
EVQLVQSGAEVKKPGESLKISCKGSGYSFS TR IG WVRQMPGKGLEWMG FIY DTSYSPSFQG QVTISADKSVSTAYLQWSSLQASDTAMYYCAK TS QH WGQGTLVIVS
> Cons__01616
EVQLVQSGAEVKKPGESLKISCKASGHSFT SY IN WARQMPGKGLEWMG IIF ETRYSPSFQG QVTISVDKSIGTAYLQWSTLKASDTAMYYCAR SS VD WGQGTLVTVS
> Cons__01617
EVQLVQSGAEVKKPGESLRISCEGSGYSFP TY IS WVRQMPGKGLEWMG RID YTNYNPSLQG HVTISADRSTNTAYLQWSSLKASDTAIYYCAK FS DS WGRGTLVTVS
> Cons__01618
EVQLEQSGTEVKKPGESLRISCQGSGYSFT NY IS WVRQMPGKGLEWMG RID YTNYSPSFQG HVTISADKSINTAYLQWSSLKASDTAMYYCAG GP DS WGQGTLVTVS
> Cons__01619
EVQLEQSGTEVKKPGESLRISCQGSGYSFT NY IS WVRQMPGKGLEWMG RID YTNYSPSFQG HVTISADKSINTACLQWSSLKASDTAMYYCAG GP DS WGQGTLVTVS
> Cons__01620
QVQLVQSGAEVKKPGSSVKVSCKASGGTFS SY IS WVRQAPGQGLEWMG GII TANYAHHFQG RVTITADRSTTTAYMELSRLRSDDTAVYYCAR GA DY WGQGTLVTVS
> Cons__01621
EVQLVESGAEVKKPGSSVKVSCKASGYTFT SY IN WVRQATGQGLEWMG WMN NTGYAQKFQG RVTMTRDTSTSTAYMELSRLRSDDTAVYYCAR GA DY WGQGTLVTVS
> Cons__01622
QVQLVQSGAEVKKPGSAVKVSCKASGGTFS SY IS WVRQAPGQGLEWMG GII TANYAQKFQG RVTITADESTSTAYMELSSLRSDDTAVYYCAK DN DY WGQGTLVTVS
> Cons__01623
QVQLVESGAEVKKPGASVKVSCKASGYTFT SY IN WVRQAPGQGLEWMG GII TANYAQKFQG RVTITADESTSTAYMELSSLRSEDTAVYYCAR GA AG WGQGTLVTVS
> Cons__01624
EVQLLESGAELKKPGASVKVSCKASGYTFT AY IH WVRQAPGQGLEWMG WIN GTNYAQKFQG RVTMTRDTSSSTAYMDLSRLTSDDTAVYYCAR EN DV WGQGTTVTVS
> Cons__01625
VQLLEQSGAEVKKPGASVRVSCKASGYMIS TY MH WVRQAPGHRPEWMG WIN RTRYSQRFQG RLTITRDTIANTAYMELSSLTSDDTAVYYCAK VA DV WGQGTTVIVS
> Cons__01626
VQLLEQSGAQVKKPGASVKVSCKASGYSFT IY IH WVRQAPGQRLEWMG LIH NTKYSQKFQG RVTFTRDTSASTAYMELSSLRYEDTAMYYCAR SP DI WGQGTLVQVS
> Cons__01627
EVQLLESRGGLVQPGGSLRLSCAASGFTFS SY MS WVRQAPGKGLEWVS AIS STYYADSVKG RFTISRDNSKNTLYLQMNSLRAEDTAVYYCAN LF GY WGQGTLVTVS
> Cons__01628
EVQLLESRGGLVQPGGSLRLSCAASGFTFS SY MC WVRQAPGKGLEWVS AIS STYYADSVKG RFTISRDNSKNTLYLQMNSLRAEDTAVYYCAK GY DY WGQGTLVTVS
> Cons__01629
EVQLLESGGGLVQPGGSLRLSCAASGFTFS SY VS WVRQAPGKGLEWVS AIS STYYADSVKG RFTISRDNAKNSLYLQMNSLRAEDTALYYCAK DN DY WGQGTLVTVS
> Cons__01630
QVQLVESGGGVVQPGRSLRLSCAASGFTFS SY MH WVRQAPGKGLEWVA VIS NKYYADSVKG RFTISRDNSKNTLYLQMNSLRAEDTAVYYCAN LF GY WGQGTLVTVS
> Cons__01631
EVQLVESGAEVKKPGASVKVSCKASGYTFT SY IN WVRQAPGQGLEWMG WII NTGYAQKFQG RVTMTSNTSISTAYMELSSLRSEDTAVYYCAR ER DV WGQGTTVTVS
> Cons__01632
QVQLVQSGAEVKKPGASVKVSCKASGYTFT GY MH WVRQAPGQGLEWMG WIN GTNYAQKFQG WVTMTRDTSISTAYMELSRLRSDDTAVYYCAR ER DV WGQGTTVTVS
> Cons__01633
VQLLEQSGAEVKKPGASVRVSCKASGYMIS TY MH WVRQAPGHRPEWMG WIN RTRYSQRFQG RVTITRDTIANTAYMELSSLSSDDTAVYYCAD VA DV WGQGTTVIVS
> Cons__01634
QVQLVQSGAEVKKPGSSVKVSCKASGGTFS SY IS WVRQAPGQGLEWMG GII TANYAQKFQG RVTITADESTSTAYMELSRLRSDDTAVYYCAR GA DY WGQGTLVTVS
> Cons__01635
VQLLEQSGAEVKKPGASVRVSCKASGYMIS TY MH WVRQAPGHRPEWMG WIN RTRYSQRFQG RVTITRDTIANTAYMELSSLSSDDTAVYYCAR VA DV WGQGTTVIVS
> Cons__01636
QVQLVQSGAEVKKPGSSVKVSCKASGGTFS SY IS WVRQAPGQGLEWMG GII TANYAQKFQG RVTITADKSTSTAYMELSRLRSDDTAVYYCAR GA DY WGQGTLVTVS
> Cons__01637
QVQLVESGGGVVQPGRSLRLSCAASGFTLS SS MH WVRQAPGKGLEWVA VIS DKYYADSVKG RFAISRDISKNTVYLQMNSLRVEETAVYYCAK DL DY WGQGTLVTVS
> Cons__01638
EVQLVESGGDLVQPGRSLRLSCAASGFNFH EY MH WLRQGPGKGPEWVS TIT SVLYADSVKG RFAISRDNAQKTLYLQLNILRPEDTAFYYCAK GY DS WGQGTLVTVS
> Cons__01639
EVQLVQSGAEVKKPGESLKISCKGSGYSFT SY IG WVRQMPGKGLEWMG IIY DTRYSPSFQG QVTISADKSISTAYLQWSSLKASDTAMYYCAR SI DY WGQGTLVTVS
> Cons__01640
EVQVLESGGGLVTFGGSLTLSCAASGFTFS RA LT WVRQAPGGGLEWVG RIL ATDYAATVKG RFTISRDDSKNTVYLHMNNLKTEDTAVYYCAN EN DN WGQGTLVTVS
> Cons__01641
EVQLVDSGGGLVQPGGSLRLSCAAAGFGFS NY MS WVRQSPGKGLEWVA NIK EKYYVDSVKG RFTISRDNAKNSLLLQMNSLRAEDTAIYHCAR GD DV WGQGTMVTVS
> Cons__01642
EVQMVDSGGGLVQPGGSLRLSCAAAGFGFS NY MS WVRQAPGKGLEWVA NIK EKYYVDSVKG RFTISRDNAKNSLLLQMNSLRAEDTAIYHCAR GD DV WGQGTMVTVS
> Cons__01643
EVQLVESGGGLVQPGGSLRLSCAAAGFGFS NY MS WVRQAPGKGLEWVA NIK EKYYVDSVKG RFTISRDNAKNSLLLQMNSLRAEDTAIYHCAR GD DV WGQGTMVTVS
> Cons__01644
QVQLVQSGAEAKKPGSSVKVSCKASGDTFN SF IS WVRQAPGQGLEWMG GII STKYAQKFQG RVTMTADGSTSTAYMELNSLRSEDTAIYYCAR QQ DI WGQGTMVTVS
> Cons__01645
QVQLLQSATEVKKPGASMKVSCMASGYPFT SY IS WVRQAPGQGLEWMG WIS NTDYAQKFQG RVTMTTDTSRRTAYMELRSLRSDDTAVYYCAR DG DV WGQGTTVTVS
> Cons__01646
QVQLLQSAAEVRKPGASVKVSCKASGYPFT SY IS WVRQAPGQGLEWMG WIS NTDYAQKFQG RVTMTTDTSRRTAYMELRSLRSDDTAVYYCAR DG DV WGQGTTVTVS
> Cons__01647
QVQLLQSATEVKKPGASMKVSCMASGYPFT SY IS WVRQAPGQGLEWVG WIS NTHYAQKFQG RVTMTTDTSRRTAYMELRSLRSDDTAVYYCAR DG DV WGQGTTVTVS
> Cons__01648
QVQLVQSGAEVKKPGSSVKVSCKTSGGTLS SY IS WVRQAPGQGPEWIG GII TSKSAQRFQD RVTITANISTSTTYMELSSLRSEDTAMYFCVR GA DI WGQGTMVTVS
> Cons__01649
QVQLQQWGAGLLKPSETLSLTCAVSGGSFS VD WS WIRQFPGKGLEWIG EIN STNYNSSLKS RLTISIDTSKNQFSLNLSAVTAADTAVYFCAR DR DP WGQGTLVTVS
> Cons__01650
QVQLQQWGAGLLKPSETLSLTCAVSGGSFS VD WS WIRQPPGKGLEWIG EIN STNYNSSLKS RVTISIDTSKNQFSLNLSAVTAADTAVYFCAR DR DP WGQGTLVTVS
> Cons__01651
QVQLQQWGPGLLKPSETLSLTCAVSGGSFS VD WS WIRQPPGKGLEWIG EIN STNYNSSLKS RVTISIDTSKNQFSLNLSAVTAADTAVYFCAR DR DP WGQGTLVTVS
> Cons__01652
QVQLQQWGAGLLKPSETLSLTCAVSGGSFS VD WS WIRQFPGKGLEWIG EIN STNYKSSLKS RVTISIDTSKNQFSLNLSAVTAADTAVYFCAR DR DP WGQGTLVTVS
> Cons__01653
QVQLQQWGAGLLKPSETLSLTCAVSGGSFS VD WS WIRQLPGKGLEWIG EIN STNYNSSLKS RVTISIDTSKNQFSLNLSAVTAADTAVYFCAR DR DP WGQGTLVTVS
> Cons__01654
QVQLQQWGAGLLKPSETLSLTCAVSGGSFS VD WS WIRQFPGKGLEWIG EIN STNYKSSLKS RVTISIDTSKNQFSLNLSAVTAADTAVYFCAR DR DP WGQGTLVTVS
> Cons__01655
QVQLQQWGAGLLKPSETLSLTCAVSGGSFS VD WN WIRQPPGKGLEWIG EIN STNYNSSLKS RVTISIDTSKNQFSLNLSAVTAADTAVYFCAR DR DP WGQGTLVTVS
> Cons__01656
QLQLQQWGPGLLKPSETLSLTCAVSGGSFS VD WS WIRQFPGKGLEWIG EIN STNYKSSLKS RVTISIDTSKNQFSLNLSAVTAADTAVYFCAR DR DP WGQGTLVTVS
> Cons__01657
QVNLQESGGGVVQPGRSLKLSCAASGFTFS NY IE WVRRAPGKGLEWVA VIS SKLYADSVKG RFTISRDNSKDTVYLQMNSLRGDDTAVYYCAR GS DY WGQGTLVTVS
> Cons__01658
QLQLQESGPGLVKPSETLSLTCTVSGDSIS SQ WG WIRPTPGKGLEWIG SMF RTYYNPTLNG RVSMSVDTSKSHFTLQLTSVSAADTAVYFCAR DQ DV WGQGTTVTVS
> Cons__01659
QVQLVQSGGGVVQPGRSLRLSCAASGFTFS DC MS WIRQAPGKGLEWVS YIS TIYYADSVKG RFTISRDNAKNSLYLQMNSLRDEDTAVYYCAR DS DV WGQGTPVTVS
> Cons__01660
QVQLVQSGGGVVKPGASLRLACSASGFTFT DY MS WIRQTPGKGLQWLA YIT EKKYADSLQG RFAVSRDNANNLVFLQLNTVEDDDTGVYYCAR DD DL WGQGIRVTVS
> Cons__01661
EVQLEQSGTEVKKPGESLRISCQGSGYSFT NY IS WVRQMPGKGLEWMG RID YTNYSPSFQG HVTISADKSINTAYLQWSSLKASDTAMYYCVG GP DS WGQGTLVTVS
> Cons__01662
EVQLVQSGAEVKKPGESLRISCQGSGYSFT NY TS WVRQMPRKGLEWMG RID YINYSPSFQG HVTISADKSISSAYLQWSSLKASDTAIYYCAG GP DF WGQGTLVTVS
> Cons__01663
EVQLEQSGTEVKKPGESLRISCQGSGYSFT NY TS WVRQMPRKGLEWMG RID YINYSPSFQG HVTISADKSISSAYLQWSSLKASDAAIYYCAG GP DF WGQGTLVTVS
> Cons__01664
EVQLVQSGAEVKKPGESLRISCTGSGYSFT NY IS WVRQVPGKGLEWMG RIG YTNYSPSFQG HVSISADKSISTAYLQWSSLKASDTAMYYCAR DD DL WGRGTLLIVS
> Cons__01665
EVQLVQSGAEVKKPGESLRISCQGSGYSFT NY IS WVRQMPGKGLEWMG RIG YTNYSPSFQG HVFISADKSISTAYLQWSSLKASDTAMYYCAR DD DL WGRGTLLIVS
> Cons__01666
EVQLVQSGAEVKKPGESLRISCQGSGYSFT NY IS WVRQMPGKGLEWMG RIG YTNYSPSFQG HVFISADKSISTAYLQLSSLKASDTAMYYCAR DY DL WGRGTLVTVS
> Cons__01667
EVQLVQSGAEVKKPGESLRISCMGSGYSFT NY IS WVRQMPGKGLEWMG RIG YTNYSPSFQG HVSISADKSISTAYLQWSSLKASDTAMYYCAR DD DL WGRGTLLIVS
> Cons__01668
EVQLVQSGAEVKKLGESLRISCTGSGYSFT NY IS WVRQMPGKGLEWMG RIG YTNYSPSFQG HVSISADKSISTAYLQWSSLKASDTAMYYCAR DD DL WGRGTLLIVS
> Cons__01669
EVQLVQSGAEVKKPGESLRISCQGSGYSFT NY IS WVRQMPGKGLEWMG RIG YTNYSPSFQG HVSISADKSISTAYLQWSSLKASDTAMYYCAR DD DL WGRGTLLIVS
> Cons__01670
EVQLVQSGAEVKKPGESLKISCKASGYRFT SY IA WVRQMPGKDLEWMG IIY DTRYSPSFQG QVTMSADKSISTAYLQWSSLKASDTAIYYCAR QS GV WAQGTTVTVS
> Cons__01671
EVQLVQSGAEVKKPGESLKISCKGSGYNFP RF IG WVRQMPGKGLEWMG IIN DIKYSPSFEG QVTISVDKSISTAYLQWSSLRASDTGMYYCAS RL DV WGQGTMVTVS
> Cons__01672
EVQLVQSGAEVKKPGESLKISCKGSGYNFP RF IG WVRQMPGKGPEWMG IIN DIKYSPSFEG QVTISVDKSISTAYLQWSSLRASDTGMYYCAS RL DV WGQGTMVTVS
> Cons__01673
EVQLVQSGAEVKKPGESLRISCKGSGYNFP RF IG WVRQMPGKGLEWMG IIN DIKYSPSFEG QVTISVDKSISTAYLQWSSLRASDTGMYYCAS RL DV WGQGTMVTVS
> Cons__01674
EVQLVQSGAEVKKPGESLKISCKGPGYNFP RF IG WVRQMPGKGLEWMA IIY DARYSPSFQG QVTISVDKSISTAYLQWSSLRASDTGMYYCAS RL DV WGQGTMVTVS
> Cons__01675
EVQLVQSGAEVKKPGESLRISCRGFGYNFT SY VS WVRQMPGKGLEWMG RID YINYNPSFQG HVSVSADKSITTAYLQWSSLKASDTAMYYCAR LP DY WGQGTLVTVS
> Cons__01676
QVQLEQWGAGLLKPSETLSLTCAVYGGSLS GF WT WIRQSPEKGLEWIG EIS YTDYNTSIKS RVTISIDTYKNQVSLSLSSVTAADTSVYYCVR ST DV WGQGTMVTVS
> Cons__01677
QVKLLESGPGLVKPSQTLSLTCAISGDSVS SN WD WIRQSPSRGLEWLG RTY YNDYAVSVKS RITINPDTSKNQFSLQLNSVTPEDTGGYYCTK DS DV WGQGTLVTVS
> Cons__01678
QVKLLESGGGVAQPGRSLRLSCAASGFTFS SY MH WVRQAPGKGLEWVA VIS NIYYADSGRG RFTISRDNSKNTLDLQMNSLRAEDTARYYCAR RN DY WGQGTLVTVS
> Cons__01679
QVKLLESGPGLVKPPQTLSLTCAISGDSVS SN WN WIRQSPSRGLEWLG RTY YNDYVVSAKS RITINPDTSKNQFSLQLNSVTPEDTAIYYCAR QH DF WGQGTLVTVS
> Cons__01680
QVKLLESGPGLVKPSQTLSLTCAISGDSVS SN WN WVRQSPSRGLEWLG RTY HNDYAVSVKS RITINPDTSKNQFSLQLNSVTPEDTAGYYCTK GH DD WGQGTLVTVS
> Cons__01681
EVQLVQSGAEVKKPGESLKISCKGSGYSFT TN IG WVRQMPGKGLEWMG IIY DIRYGPSFQG QVTISADKSINTAYLQWSSLKASDTAMYYCAR QR DI WGQGTMVTVS
> Cons__01682
QVQLLESGAVLARPGTSVKISCKASGFNIK DY MH WVKQRPGQGLEWIG GND HSMYDPKFQG RVTITADTSTSTVFMELSSLRSEDTAVYYCAR DS DY WGQGTLVTVS
> Cons__01683
EVQLQESGPGLVKPSETLSLTCTVSGGPIN NA WT WIRQPPGKGLEYLG YVY VTNYNPSLKS RLTITIDTSRKQLSLSLKFVTAADSAVYYCAR EW HV WGQGTMVAVS
> Cons__01684
QVQLVQSGGGLVQPGGSLRLSCVASGFTFN NY MS WVRQAPGKGLEWVA NIK DKYYVDSVKG RFTISRDNAKNSLFLQMNSLRAEDTAVYFCAR EF DV WGKGTTVTVS
> Cons__01685
QVQLVQSGAEVKKPGASVKVSCKASGYSFS SF IS WVRQAPGQGLEWLG WIS YTKYAQKFQD RVTMTTDTSTSTAYMELRSLRSDDTAVYYCAR DP DP WGQGTMVTVS
> Cons__01686
EITLKESGPTLVKPTQTLTLTCTFSGFSLS TS VS WIRQPPGKALEWLA HIY DKRYNPSLKS RLTITKDTSKNQVVLTMTNMDPVDTATYYCAR LY AY WGQGTLVTVS
> Cons__01687
EVQLVESGGGLVQPGGSLRLSCAASGFTFS SY MH WVRQAPGKGLEWVA VIS NKYYTDSVKG RFTISRNDSKNTLYLQMNSLRTEDTAVFYCAR GN DY WGQGTMVTVS
> Cons__01688
EVQLQQSGAEVKTPGASVKVSCKASGYTFT SF VS WIRQAPGQGLEWIG WIS DTYYAQKFQA RVTMTTDTSTTTAYMEMRSLRSDDTAVYYCAR EP DN WGQGTLVTVS
> Cons__01689
EVQLVQSGAEVKKPGESLKISCKGSGYSFT NY VG WVRQMPGKGLEWMG FID YTNYAPSFQG QVTISADKSISTAYLQWSSLKASDTAMYYCAR EL DS WGQGTLVTVS
> Cons__01690
EVQLVQSGAEVKKPGESLKISCKGSGYSFT NY IS WVRQMPGKGLEWMG RID YTNYSPSFQG HVTISADKSISTAYLQWSSLKASDTAMYYCAR EL DS WGQGTLVTVS
> Cons__01691
EVQLVQSGAEVKKPGESLKISCKGSGYSFT NY IS WVRQMPGKGLEWMG RID YTNYSPSFQG HVTISADKSISTAYLQWSSLKASDTAMYYCAR QL DS WGQGTLVTVS
> Cons__01692
EVQLVESGPALVKPTQTLTLTCSFSGFSLS TS VS WIRQPPGKALEWLA LID DTYYITYSSS LKTRLTISKDTSKSQVVLTMTNMDPVDTATYY CA DL WGRGTLVTVS
> Cons__01693
EVQLVESGPALVKPTQTLTLTCSFSGFSLS TS VS WIRQPPGKALEWLA LID DTYYSSSLKT RLTISKDTSKSQVVLTMTNMDPVDTATYYCAR TL DL WGRGTLVTVS
> Cons__01694
RITLKESGPPLVKPTQTLTLTCSFSGFSLS DF VG WIRQPPGKALEWLA IIY DKRYSPSLNT RLTITKDTSKNQVVLVMTRVSPVDTATYFCAH RR DV WGQGITVTIS
> Cons__01695
QVQLVQSGAEVKKPGSSVKVSCKASGGTFN SY FS WVRQAPGQGLEWMG SII FVVYAQKFQG RVTITADESTSTAYMELSSLRSEDTAVYYCAR YF AN WGQGTLVTVS
> Cons__01696
QVQLVQSGAEVKKPGSSVKVSCKASGGTFN SY FS WVRQAPGQGLEWMG SII TTNYAQKFQG RVTITADESTSTAYMELSSLRSEDTAVYYCAR YF AN WGQGTLVTVS
> Cons__01697
EVQLVESGGGLVQPGGSLRLSCAASGFTIS SS IH WVRQAPGKGLEWVA WVL FTDYADSVKG RFTISADTSKNTAYLQMNSLRAEDTAVYYCAR RV DY WGQGTLVTVS
> Cons__01698
EVQLVESGGGLVQPGGSLRLSCAASGFTIN GT IH WVRQAPGKGLEWVG GIY ATYYADSVKG RFTISADTSKNTAYLQMNSLRAEDTAVYYCAK WW DY WGQGTLVTVS
> Cons__01699
EVQLLESGGGLVQPGGSLRLSCAASGFTFS TF MN WVRQAPGKGLEWVS YIS TIYYADSVKG RFTISRDNSKNTLYLQMNSLRAEDTAVYYCAR GR DY WGQGTLVTVS
> Cons__01700
EVQLLESGGGLVQPGGSLRLSAAASGFTFS TF MN WVRQAPGKGLEWVS YIS TIYYADSVKG RFTISRDNSKNTLYLQMNSLRAEDTAVYYVAR GR DY WGQGTLVTVS
> Cons__01701
EVMLVESGGGLVKPGGSLKLSCAASGFTFS SY MS WVRQTPEKRLEWVA TIS NTYYPDSVKG RFTISRDIAKNTLYLQMSSLRSEDTALYYCTR LG DY WGQGTSVTVS
> Cons__01702
QVTLKESGPVLVKPTETLTLTCTVSGFSLS NA VS WIRQPPGKALEWLA HIF EKSYSTSLKS RLTISKDTSKNQVVLTMTNMDPVDTATYYCAR IL DY WGQGTLVTVS
> Cons__01703
QVHVKQWGAGLLKPSETLSLTCAVYGGSFS GY WT WIRQPPGKGLEWIG EIN STNYNPSLKS RVTISLDTSKNQFSLKVTSVTAADTAVYYCAR DF DV WGHGTTVTVS
> Cons__01704
QVQLQQWGAGLLKPSETLSLTCAVYGGSFS GY WS WIRQPPGKGLEWIG EIN STNYNPSLKS RVTISVDTSKNQFSLKLSSVTAADTAVYYCAR GD DP WDQGTLVTVS
> Cons__01705
EVQLVESGGGLVQPGGSLRLSCAASGFIVS SN MS WVRQAPGQGQEWVG VIY GTYYADSVKG RFAISRDNSKNTLYLQMNSLRVEDTAVYYCAR GP DY WGQGTLVTVS
> Cons__01706
EVQVLESGGGLVQPGGSLRLSCAASGFTLS SY MN WVRQAPGEGLEWVS TIS STYYADSVKG RFTISRDNSKNTLYLQMNSLRAEDTAVYYCAK GE DY WGQGTLVTVS
> Cons__01707
QVQLQESGPGLVKPSETLSLTCTVSGYSIS SG WG WIRQPPGKGLEWIG SIY STYYNPSLKS RVTISVDTSKNQFSLNLSSVTAADTAVYYCVR ES VY WGQGTLVTVS
> Cons__01708
QVQLVQSGAEVKKPGASVKVSCKASGYTFT SY MH WVRQAPGQRLEWMG WIN NTKYSQKFQG RVTITRDTSASTAYMELSSLRSEDTAVYYCAR KQ DY WGQGTLVTVS
> Cons__01709
QITLKESGPTLVTPTETLTLTCTFSGFSLN TS VA WIRQPPGKALEWLA LVC DRRYDPSLRS RLTISKDTSKNQVVLTMTNMDPVDTATYYCAH TS GP WGQGTLVTVS
> Cons__01710
QVRVQQWGAGLLRPSETLSLTCSVYGGSLS DY WT WIRQPPGQGLEWIG HIH VTYYNPSLAS RATMSKDTSRNQFSLELSSVTAADMGLYFCAS GL GH WGQGTPVTSS
> Cons__01711
EVQLVESGEGLVQPGGSLRLCCAASGFTFR TY MH WVRQAPGKGLEWAS YTT ILYYADSVKG RFTICRDNANNPLCLQMNSLRVEDTAGYFCAR DG DV WGKGTTVTVS
> Cons__01712
QLVESGGGLVQPGGSLRLCCAASGFTFTRM TY MH WVRQAPGKGLEWVS YIT ILYYADSVKG RFTTSRDNANNSLCLQMNSLRDEDTAVYFCAR DG DV WGKGTTVTVS
> Cons__01713
EVQLVESGGGLVQPGGSLRLCCAASGFTFR TY MH WVRQAPGKGLEWVS YIT ILYYADFVKG RFTISRDNANNSLCLQMNSLRDEDTAVYFCAR DG DV WGKGTTVTVS
> Cons__01714
EVQLVESGGGLVQPGGSLRLCCAASGFTFR TY MH WVRQAPGKGLERVS YIT ILYYADSVKG RFSISRDNANNSLCLQMNSLRDEDTAVYFCAR DG DV WGKGTTVTVS
> Cons__01715
QLQLQESGPGLVKPSETLSLTCTVSGGSIS SS WG WIRQPPGKGLEWIG SIY STYYNPSLKS RVTISVDTSKNQFSLKLSSVTAADTAVYYCAR DR HP WGQGTLVTVS
> Cons__01716
EVQLQQPGADLVMPGAPVKLSCLASGYIFT SS IN WVKQRPGRGLEWIG RID EVHYNQDFKD KATLTVDKSSSTAYIQLNSLTSEDSAVYYCAR GF AD WGQGTLVTVS
> Cons__01717
QVQLVQSGAEVKKPGSSVKVSCKASGGTFS SY IS WVRQAPGQGLEWMG GII TANYAQKFQG RVTITADESTSTAYMELSSLRSEDTAVYYCAE GI DV WGQGTTVTVS
> Cons__01718
QVQLVQSGAEVKKPGASVKVSCKASGYTFT SY LN WVRQAPGQGLEWVG WMN NTGSAQKFQG RVTMTRDTSISTAYMELSSLRSDDTAVYYCAR DY DP WGQGTLVTVS
> Cons__01719
EVQLVESGGGLVQPGGSLRLSCAASGFSIW WS IH WVRQAPGKGLEWVA SIS WTSYADSVKG RFTISADTSKNTAYLQMNSLRAEDTAVYYCAR WW DY WGQGTLVTVS
> Cons__01720
QVQLVQSGGGLVQPGGSLRLSCAAFGFNFS SY MH WVRQAPGQGLEYLS AIS TTYHANSVKG RFTSSRDNSKNTLFLQMGSLRTEDVAVYYCAR DR DV WGQGTMVVVS
> Cons__01721
EVTLKESGPTLVKPTQTLTLTCTFSGFSLT TT VG WIRQPPGKALEFLA FIY AKRYNPSLQS RLTITKDASKKQVVLTLTNLDPVDTATYYCAR TS EY WGQGTLVTVS
> Cons__01722
EVQLVESGGGLVQPGRSLRLSCVTSGFTFD DY MH WVRQSPGKGLEWVS GIS TIIYADSVKG RFIISRDNAKNSLYLQMNSLRVEDTALYYCAK TR HY WGQGILVTVS
> Cons__01723
EVQLVESGGGLVQPGRSLRLSCAASGFTFN DY MH WVRQAPGKGLEWVS TIS SIGYADSVKG RFTISRDNAKKSLYLQMNSLRAEDTALYYCAK DI DV WGQGTTVTVS
> Cons__01724
QVQLQQSGAEVKKPGSSVKVSCKASGYTFT NY IY WVRQAPGQGLEWIG GIN GSNFNEKFKT RVTITADESSTTAYMELSSLRSEDTAFYFCTR QG DF WGQGTTVTVS
> Cons__01725
QVQLVQSGAEVRKPGASVKVSCKASGDTFS SY IS WVRQAPGQGLEWMG GII TANYAQAFQG RVTITANESTSTAYMELSSLRSEDTAIYYCAR DN DY WGAGTLVTVS
> Cons__01726
EVQLVQSGAEVKKPGESLKISCKGSGYSFT SY IG WVRQMPGKGLEWMG IIY DTRYSPSFQG QVTISADKSISTAYLQWSSLKASDTAMYYCAR HY DV WGQGTTVTVS
> Cons__01727
EVQLVQSGAEVKKPGQSLKISCKASGYSLT DN IG WVRQKPGKGLEWMG IIY DTRYSPSFQG QVTISADKSINTAYLQWSSLKASDTAIYYCVG LD RY WGPGTLVTVS
> Cons__01728
QVQLVQSGAEVKKPGESLKISCRGSGYRFT SY IN WVRQLPGKGLEWMG RID YTNYSPSFKG HVTVSADKSINTAYLQWSSLKASDTGMYYCAR LE VN WGQGTLVTVS
> Cons__01729
QVQLQQSGPELVRPGVSVKISCKGSGYTFI DE LH WVKQSHAESLEWIG VIR ETNYNQKFKD KATMTVDISSSTAYLELARLTSEDSAIYYCAR DW DY WGQGTLVTVS
> Cons__01730
QVQLQESGPGLVKPSETLSLTCTVSGGSIS GY WS WIRQPPGKGLEWVG WIH NTNYNSSLKS RLTVSVDMSKNQFSLILSSVTAADTAVYYCAR YR DS WGQGTMVTVS
> Cons__01731
GVQLVESGGALVKPGGSLRLSCAASGLTFI DA VS WVRQAPGKGLEWVG RFK TTDYAAPVKG RFAMSRDESKTTLYLHVNGLEIEDTAVYYCAT DD GY WGQGTLVTVS
> Cons__01732
EMQMLESGGGLVQPGGSLRLSCAASGFTFS GY VS WVRQAPGKGLEWIS FIS TTYYAASVKG RFTISRDNSKSTLYLQMNSLRAEDTAVYHCVK GY DV WGQGTSVTVS
> Cons__01733
QVQLQQWGAGLLKPSETLSLTCAVYGGSFT GH WS WIRQPPGKGLEWIG EIN SAYFSPSLKS RVIMSVDTSKNQFSLNLTSVTAADTAVYFCAR GA DP WGQGTLVTVS
> Cons__01734
QVRLQQWGAGLLKPSETLSRTCGVFGESFS GY WN WIRQPPGKGPEWIG EIN STNYNSSLKS RVTMSVDTSKNQFSLKLNSVTAADTAVYYCVR GT DY WGRGTLVTVS
> Cons__01735
EVQLVESGGGLVQPGGSLRLSCVGTGFTFS DY VN WVRQAPGRGPEWIS YIS TIFYAVAVKG RFTLSRDNVKNSLYLQMNNLRVEDTAVYFCAR VG DM WGQGTMVTVS
> Cons__01736
QVQLVQSGADVKKPGASVKVSCQTSGHTFA NF TH WVRQARGQGLEWIG RIN STDYAQKFHG RISMTRDTSTNIVYMELRGLRSEDTAIYYCAT VL DI WGQGTMVTVS
> Cons__01737
EVQLVESGGGLVQPGGSLRLSCAASGFTFS DY MT WVRQLPGKGLEWVS GIT TTYYADSVKG RFTMSRDNSKNTLFLQMNSLRAEDTALYYCAQ GF AS WGQGILVTVS
> Cons__01738
EVQLVESGGNFVQPGGGLRLSCEVSGFSIT SY IH WVRQAPGKGLVWVS KTD DATYADSVKG RFTSLPDRANNTLYLQMNSLRVDDTAVYYCVR GN DY WGQGTLVTVS
> Cons__01739
EVTLRESGPALVRPTQTLTLTCTFSGFSLS GE VA WIRQPPGEALEWLA WDI DKYYGASLET RLAVSKDTSKNQVVLSMNTVGPGDTATYYCAR SC DY WGQGILVTVS
> Cons__01740
EVQLVESGGGLVQPGGSLRLSCAASGFTFS SY MT WVRQAPAKGLEWVA NIK EKYYVDSVKG RFTISRDNAKSSLYLQMNNLRADDTAVYYCAR VR DS WGQGTLVTVS
> Cons__01741
QVQLVQSGAEVKKPGASVKVSCKASGYTFT DY IH WVRQAPGQGLEWMG WIN DTNYAQNFQG RVTMTRYTSISTAYMELSRLRSDDTAVYFCAR DP DV WGQGTTVTVS
> Cons__01742
EVQLLESGGGLVQPGGSLRLSCAASGFNFD IY MN WVRQAPGRGLEWVS NIS STSYSDFVKG RFTISRDNSKNTLFLQMNSLRAEDTALYYCAR DL DP WGQGTLVTVS
> Cons__01743
EVQQLESGGGLVQPGGSLRLSCAASGFTFS SY VS WVRQAPGKGLEWVS AIS STYYADSVKG RFTISRDNSKNTLYLQMNSLRAEDTAVYYCAN LF GY WGQGTLVTVS
> Cons__01744
EVQLVQSGAEVNKPGSSVKVSCQASGATLN SH FS WVRQAPGQGLEWMA GII SSHYAQKFRG RVTISADESTRTVYLHLRGLRSDDTAVYYCAS NS DV WGQGTTVTVS
> Cons__01745
EVNLRESGPALVKPTQTLTLTCSFSGFSLS TS VS WIRQPPGKALEWLA LID DTYYITYSSS LKTRLTISKDTSKSQVVLTMTNMDPVDTATYY CA DL WGRGTLVTVS
> Cons__01746
EVNLRESGPALVKPTQTLTLTCSFSGFSLS TS VS WIRQPPGKALEWLA LID DTYYITYSSS LKTRLTISKDTSKSQVVLTMTNMDPVDTATYY CA DL WGRGTLVTVS
> Cons__01747
QVQLVQSGAEVKKPGASVKVSCKASGYTFT GN MH WVRQAPGQGLEYMG WIN DTNYAQKFQG RVTMTRDTSISTVYMEVRRLRSDDTAVYYCAT GW DV WGQGTLVTVS
> Cons__01748
GVQLVESGGGVVQPGRSLRLSCAASGFTFS TY MH WVRQAPGKGLEWVA IIS KKYYADSVKG RFTISRDNSKNTLYLQMNSLRAEDTAVYYCAR AS DY WGRGTMVTVS
> Cons__01749
EVQLVQSGTEVKKPGESLKISCKGSGYTVT SY IG WVRQMPGKGLEWMG FIY ETRYSPTFQG QVTISADKSFNTAFLQWSSLKASDTAMYYCAR VG DI WGQGTMVTVS
> Cons__01750
AVQLEQSGPGLVRPSQTLSLTCTVSGTSFD DY WT WVRQPPGRGLEWIG YVF TTLLDPSLRG RVTMLVNTSKNQFSLRLSSVTAADTAVYYCAR NL DV WGQGSLVTVS
> Cons__01751
QVQLQESGPGLMKPSETLSLTCSVSGDSIR SD WS WIRQPPGKGLEWIG YVS STYYNPSLKS RVTISVDTSKNRFSLKLNSVTAADTAVYYCAR WD DY WGQGILVTVS
> Cons__01752
QVQLQESGPGLMKPSETLSLTCSVSGDSIR SD WS WIRKPPGKGLEYIG YVS STYYNPSLKS RVTISVDTSKNRFSLKLNSVTAADTAVYYCAR WD DY WGQGILVTVS
> Cons__01753
QVQLQESGPGLMKPSETLSLTCSVSGDSIR SD WS WIRQPPGKGLEYIG YVS STYYNPSLKS RVTISVDTSKNRFSLKLNSVTAADTAVYYCAR WD DY WGQGILVTVS
> Cons__01754
EVQLLESGGGLVQPGGSLRLSCAASGFTFS NY MW WVRQAPGKGLEWVS VIS MTRYADSVKG RFTISRDNSKNTLYLQMNSLRAEDTAVYYCAR DN DI WGQGTMVTVS
> Cons__01755
EVQLQQSGPELVKPGASVKMSCKASGYTFT SN MH WVKQKPGQGLEWIG YIN GTKYNEKFKG KATLTSDKSSSTAYMELSSLTSEDSAVYYCAR NW AY WGQGTLVTVS
> Cons__01756
EVQLVESGGGLVQPGGSLRLSCAASGFNVK TG IH WVRQAPGKGLEWVA YIT STSYADSVKG RFTISADTSKNTAYLQMNSLRAEDTAVYYCAR EY DY WGQGTLVTVS
> Cons__01757
EVQLLESGGGLVQPGGSLRLSCAASGFTFS IY MF WVRQAPGKGLEWVS WIG ITKYADSVKG RFTISRDNSKNTLYLQMNSLRAEDTATYYCAR EG DL WGRGTLVTVS
> Cons__01758
EVQLVESGGGLVQPGGSLRLSCAASGFNFS SS IH WVRQAPGKGLEWVA YIS YTSYADSVKG RFTISADTSKNTAYLQMNSLRAEDTAVYYCAR TP DY WGQGTLVTVS
> Cons__01759
EVQLVQSGAEVKKPGSSVKVSCKASGGTFS SY IS WVRQAGQGLEWMGG IIP TANYAQKFQG RVTITADESTSTAYMELSSLRSEDTAVYYCAR TF DH WGQGTLVTVS
> Cons__01760
QVQLVESGGGVVQPGRSLRLSCAASGFTFS SY MH WVRQAPGKGLEWVA VIS NKYYADSVKG RFTISRDNSKNTLYLQMNSLRAEDTAVYYCAK DG DY WGQGTLVTVS
> Cons__01761
EVRLSQSGGQMKKPGESMRLSCRASGYEFL NC IN WIRLAPGRRPEWMG WLK AVNYARKFQG RVTMTRDVYSDTAFLELRSLTSDDTAVYFCTR GK EH WGRGAPVTVS
> Cons__01762
EVQLVESGGGLVKPGGSLRLSCAASGFTFS SY MN WVRQAPGKGLEWVS SIS YISYADSVKG RFTISRDNAKNSLYLQMNSLRAEDTAVYFCAR DY DV WGQGTMVTVS
> Cons__01763
EVQLVESGGGLVQPGGSLRLSCAASGFTFT DY MD WVRQAPGKGLEWVA DVN GSIYNQRFKG RFTLSVDRSKNTLYLQMNSLRAEDTAVYYCAR NL DY WGQGTLVTVS
> Cons__01764
ALQLVQSGAEVKKAGSSVRVSCKASGATFS SY IS WVRQAPGQGPQWMG GIV AAKYAQQFQG RLTITADTSTNTAYLELSSLRYDDTAVYYCTR DR DP WGQGTLVTVS
> Cons__01765
EVQLQQSGAEVVKPGALVKLSCKASGFTIK DY MY WVKQRPGQGLEWIG WID NTVYDQKFQG KASITADTSSNTAYLQLSSLASEDTAVYYCAY YG PY WGQGTLVTVS
> Cons__01766
EVQLQQSGAEVVKPGALVKLSCKASGFNIK DY MY WVKQRPGQGLEWIG WID NTVYDQKFQG KASITADTSSNTAYLQLSSLASEDTAVYYCAY YG PY WGQGTLVTVS
> Cons__01767
EVQLVQSGAEVKKPGESLRISCKGSGYSFT SY IS WVRQMPGKGLEWMG RID YTNYSPSFQG HVTISADKSISTAYLQWSSLKASDTAMYYCAR EQ DY WGQGTLVTVS
> Cons__01768
QVQLVQSGAEVKKPGSSVKVSCKASGGTFS SY IS WVRQAPGQGLEWMG GII TANYAQKFQG RVTITADESTSTAYMELSSLRSEDTAVYYCAR DR DP WGQGTLVTVS
> Cons__01769
QEQLVQSGAEVKKPGASVKVSCKASGYSFI VY IH WLRQAPGQGLEWMG WIN DTNYAQTFQG RVTMTRDTSISTAYMDLGRLRFDDTAVYYCAR DV DP WGQGTLVTVT
> Cons__01770
QVQLVESGGGVVQPGRSLRLSCAASGFTFS SY MH WVRQAPGKGLEWVA LIS NKYYLDSVKG RFTISRDNSKNTLYLQVNSLRAEDTAVYYCAK DA DV WGQGTTVTVS
> Cons__01771
QVQLVQSGSELKKPGASVKISCKASGYSFS SH IN WVRQAPGQGLQWMG WIN SPTYAQGFTG RFVFSLDTSVSTAYLQITSLTAEDTGMYFCAK ES DY WGQGTLVTVS
> Cons__01772
EVQLVESGGGLVQPGGSLRLSCATSGFTFG TY MH WVRQPPGKGLEWVS RIK TTHYADSVKG RFTISRENAENTLYLQMNSLRAEDTAVYYCAR GS AY WGQGTLVTVS
> Cons__01773
EVQLVESGGGLVQPGGSLRLSCAASGYTFT NY MN WVRQAPGKGLEWVG WIN EPTYAADFKR RFTISRDNSKNTLYLQMNSLRAEDTAVYYCAR YP DV WGQGTLVTVS
> Cons__01774
EVQLVESGGGLVQPGGSLRLSCAASGYTFT NY MN WIRQAPGKGLEWVG WIN EPTYAADFKR RFTISLDTSASTVYLQMNSLRAEDTAVYYCAK YP DV WGQGTLVTVS
> Cons__01775
QVQLVQSGAEVKKPGSSVKVSCKASGYTFT DH IH WMRQAPGQGLEWFG YIY HTRYAEKFKG KATITADESTNTAYMELSSLRSEDTAVYFCAR GR AY WGQGTLVTVS
> Cons__01776
EVQLLESGGGLVQPGGSLRLSCAASGFTFS NY LS WVRQAPGKGLEWVA SIS RIYSPDNLKG RFTISRNDSKNTLYLQMNSLQAEDTALYYCLR EG DV WGQGTLVTVS
> Cons__01777
QVQLVQSGAEVKKPGASVKVSCKASGYTFS AY IE WVRQAPGKGLEWVG EIL NSRYNEKFKG RVTVTRDTSTNTAYMELSSLRSEDTAVYYCAR SY AY WGQGTLVTVS
> Cons__01778
EVQLVESGGGVVQPGRSLRLSCSSSGFIFS DN MY WVRQAPGKGLEWVA TIS YTYYPDSVKG RFTISRDNSKNTLFLQMDSLRPEDTGVYFCAR GY DY WGQGTPVTVS
> Cons__01779
QVQLVQSGAEVKKPGASVKVSCKVSGYTLT EL VH WVRQAPGKGLEWVG SFD ESIYAREFQG SVTMTADTSTNIAYMELSSLRSDDTAVYYCAV PD DI WGQGTMVTVS
> Cons__01780
EVQLVESGGGLVQPGGSLKLSCAASGFTLS GS VH WVRQASGKGLEWVG RIK ATAYAASMRG RLTISRDDSKNTAFLQMNSLKSDDTAMYYCVI RG RQ WGQGTLVTVS
> Cons__01781
EVQLVESGGGLVQPGGSLRLSCAASGFTFS DY MY WVRQAPEKRLEWVA YIS SSHYVDSVKG RFTISRDNAKNTLYLQMNSLRAEDTALYHCAR GM AY WGQGTLVTVS
> Cons__01782
QVQLQESGPGLVRPSQTLSLTCTVSGFTFT DY LH WVRQPPGRGLEWIG WID ETKYGQKFQS RVTMLVDTSKNQFSLRLSSVTAADTAVYYCAR GE DY WGQGSLVTVS
> Cons__01783
EVKLEESGGGLVQPGGSMKLSCAASGFTFS DA MD WVRQSPEKGLEWVA EIR AIHYAESVKG RFTVSRDDSKSSVYLQMNSLRAEDTGIYYCSG WS LY WGQGTLVTVS
> Cons__01784
EVQLVQSGAEVKKPGASVKVSCKASGYSFT GY MH WVKQSPGMNLEWIG LIN GTVYNQKFQD KATLTVDKSTSTAYMELSSLRSEDTAVYFCAR RW DY WGQGTLVTVS
> Cons__01785
QVQLVQSGGGVVQPGGSLRLSCAASGLTFR SY MH WVRQAPGKGLEWVS YIS TIYYADSVKG RFTISRDNAENSLYLQMNSLRAEDTAVYYCAT WD DY WGQGTLVTVS
> Cons__01786
QVQLVQSGGGVVQPGGSLRLSCAASGFTFS SY MH WVRQAPGKGLEWVA FIR NKYYADSVEG RFTISRDNSKNTVHLQMNSLSGEDTAVYYCAS FA DY WGQGTMVTLS
> Cons__01787
QVQLVQSGEGVVQPGRSLRLSCAASGFTFS SY MH WVRQAPGKGLEWIG EIN SNYNPDLVSR VTISVDTSKNQFSLKLSSVTAADTAVYYCARF YS DY WGRGTLVTVS
> Cons__01788
EVQLVESGGGLVQPGGSLRLSCAASGFTVS SN MS WVRQAPGKGLEWVS VIY STYYTDSVKG RFTISRHNSKNTLYLQMNSLRAEDTAVYYCAR GA DY WGQGTLVTVS
> Cons__01789
QVQLVQSGGGLVQPGRSLRLSCAASGFTFS NY MS WVRQAPGKGLEWVS AIS STYYADSVKG RFTISRDNAKNTLYLQMNSLKTEDTAVYYCTT YY DV WGKGTMITVS
> Cons__01790
QVQLDQWGEGLLKPSETLSLTCAIYGGTFN DY WS WIRQPPGKGLEWIG DIN NTNYNPSLKS RVAISIDTSKNQFSLKLKSVTAADTAVYYCAR GL DV WAKGTTVTVS
> Cons__01791
QVDLQQWGAGLLQTSETLTLTCAVYGGSFR DY WT WIRQTPGKGLEWIG ESD KSNYTPSLKS RVSISVDTSKNQFSLSLTSVTAADTAVYYCAR KE DS WGQGNLVTVS
> Cons__01792
VQLQQSGPGLVKPSQTLSLTCAISGDSVSS SN WN WVRQSPSRGLEWLG RTY YNDYAVSVKS RITINPDTSKNQFSLQLNSVTPEDTAVYYCAR GR DF WGQGTMVTVS
> Cons__01793
QITLKESGPTLVKPTQTLTLTCTFSGFSLT SS VG WIRQPPGKALEWLA LIY DKRYSPSLKS RLTITKDTSKNQVVLTLTNMDPVDTGTYYCAY TL DP WGQGTLVTVS
> Cons__01794
QVQLVQSGAEVKKPGSSVKVSCKASGGTFS SY IS WVRQAPGQGLEWMG GII TANYAQKFQG RVTITADESTSTAYMELSSLRSEDTAVYYCAR PH DV WGQGTTVTVS
> Cons__01795
QVQLQQSGPGLVKPSQTLSLTCAISGDSVS SN WN WIRQSPSRGLEWLG RTY FNDYAVSVQS RITINPDTSKNQFSLQLNSVTPEDTAVYYCAR GI DV WGQGTTVTVS
> Cons__01796
QVQLVESGGDLVKPGGSLRLSCAASGFTFS DY MS WIRQAPGKRLEWVS YIS FIHYADSAKG RFTVSRDNANNSVYLQMNNLRPEDTAVYYCAR VL DY WGQGTLVTVS
> Cons__01797
QVQLVQSGAEVKKPGASVKVSCKASGYTFT GY MH WVRQAPGQGLEWMG WIN GTNYAQKFQG WVTMTRDTSISTAYMELSRLRSDDTAVYYCAR DM DV WGQGTTVTVS
> Cons__01798
QVTLKEPGPVLVKPTETLTLTCTVSGFAFS NS VS WIRQPPGKALEWLA HIF EKSYSRSLKS RLTISKDTSKSQVVFTMTNMDPVDTGTYYCVR IS DY WGQGTLVTVS
> Cons__01799
QVQLVESGGGVVQPGRSLRLSCADSGFTFS SY MY WVRQAPGKGLEWVA GIS ETNYLDSVKG RFTISRDNSKSTLYLQMNNLRPEDTAVYYCVN GK EY WGQGTLVTVS
> Cons__01800
QVQLLESGAEVKKPGSSVKVSCKASGDTFI RY FT WVRQAPGQGLEWMG RII VAHYAPHLQG RVTITADKSTSTVYLELRNLRSDDTAVYFCAG VY KH WGQGTLVTVT
> Cons__01801
EESGAEVKKPGSSVKVSCKASGGIFSDFAS NY IS WVRQAPGQGLEYMG GIT SADYAQKFQG RVTISADAATPRVYMELRSLRSEDTAVYFCAR ER EV WGQGTTVIVS
> Cons__01802
EQSGAEVKKPGSSVKVSCKTSGGTFSDYAS NH IS WVRQAPGQGLEYMG GIT TADYAQKFQA RVTISAHEFTPIVYMELRSLRSDQHATYYCAT ER DI WGQGTTVIVS
> Cons__01803
VKLLEQSGAEVKRPGGSLRFSCKFAGYNFR KY FG WVPQRPGKGLEWMG IIY ETRYNPSFRA QVAMSVERSTETAYLHLSSLKGPDTAIYFCAR HL NI WGQGTVVSVS
> Cons__01804
QVQLVESGGGVVQPGGSLRLSCAASGFTFS IY MH WVRQAPGKGLEWVA VIA NKYYADSVKG RFTISRDNSKNTLYLQMNSLRAEDTAVYYCAR EE DY WGQGTLVTVS
> Cons__01805
QVQLVESGGGVVQPGTSMRLSCAASGFTFS RY MH WVRQAPGQGLEWVS VIS TKYYADSVKG RFTISRDNSKNTIYLQMNSLRPEDTAVYYCAK KA DY WGQGTLVTVS
> Cons__01806
EVQLLEFGGGLVQPGGSLRLSCAASGFTFS TY MY WVRQDPGKGLEWVS AIT STYYADSVKG RFTISRDNSKNILYLQMNSLRAEDTAVYHCAK RI DY WGQGTQVTVS
> Cons__01807
QVQLVQSGAEVKKPGASVKVSCKASGYTFT SY IN WVRQATGQGLEWMG WMN NTGYAQKFQG RVTMTRNTSISTAYMELSSLRSEDTAVYYCRV DF DI WGQGTMVTVS
> Cons__01808
EVQLVQSGAEVKKAGESLKISCKGSGYSFT SY IG WVRQMPGKGLEWMG IIY DTRYSPSFHG QVTISADKSISTAYLQWSSLKASDTAMYYCAR RT DY WGQGTLVTVS
> Cons__01809
QVQLQESGPGLVKPSETLSLTCTVSGGSII SY WS WIRQPAGKGLEWIG RIY STNYNPSLKS RVTISVDTSKNQFSLKLSSVTAADTAVYYCAR MA DV WGQGTTVTVS
> Cons__01810
QVQLQESGAEVKTPGASVKVSCKASGYTFS DY LH WVGQAPGQGLEWMG WIN GTNYAQKFQG WVTMTRDTSISTAYMELSRLRSDDTAVYYCAR NT DP WGQGTLVTVS
> Cons__01811
QVQLVQSGAEVKKPGSSVKVSCKASGGTFS SY IS WVRQAPGQGLEWMG RII TANYAQKFQG RVTITADESTSTAYMELSSLRSEDTAVYYCAR RG DY WGQGTLVTVS
> Cons__01812
QVQLVQSGAEVKKPGASVKVSCKASGYTFT SY IN WVRQATGQGLEWMG WMN NTGYAQKFQG RVTMTRNTSISTAYMELSSLRSEDTAVYYCAR NN DY WGQGTLVTVS
> Cons__01813
QITLKESGPTLVKPTQTLTLTCTFSGFSLS TS VG WIRQPPGKALEWLA LIY DKRYGPSLKS RLTITKDTSKNQVVLTMTNMDPVDTATYYCAR DY DI WGQGTMVTVS
> Cons__01814
QVQLVQSGAEVKKPGASVKVSCKASGYTFT SY MH WVRQAPGQGLEWMG IIN STSYAQKFQG RVTMTRDTSTSTVYMELSSLRSEDTAVYYCAR TY DV WGQGTTVTVS
> Cons__01815
QLQLQESGPGLVKPSETLSLTCTVSGGSIS SS WG WIRQPPGKGLEWIG SIY SNYYNPSLKS RVTISVDTSKNQFSLKLSSVTAADTAVYYCAR RM YE WGQGTLVTVS
> Cons__01816
EVQLLESGGGLVQPGGSLRLSCAASGFTFS SY MS WVRQAPGKGLEWVS AIS STYYADSVKG RFTISRDNSKNTLYLQMNSLRAEDTAVYYCAK EE DY WGQGTLVTVS
> Cons__01817
RCSWWSRGETWSSLGGSLRLSCAGTGFTFS SY MA WVRQAPGKGLEWVA HIR ETFYVDSVKG RFTISRDNAKKSLYLQMNSLRAEDAAVYYCGS WA SI WGQGTMVTVS
> Cons__01818
QVQLVQSGAEVKKPGASVKVSCKASGYTFT SY IN WVRQATGQGLEWMG WMN NTGYAQKFQG RVTMTRNTSISTAYMELSSLRSEDTAVYYCAR GP GY WGQGTLVTVS
> Cons__01819
EVQLLQSGAEVKKPGASVKVSCKASGYTFT SY IS WVRQAPGQGLEWVG WIN YTDYAQRLQG RVTMTTDTSTSTAYMELRSLRSDDTAVYYCAR EN DI WGQGTLVTVS
> Cons__01820
QVQLVQSGAEVKMPGASVKVSCKASGYTFT IY MH WVRQAPGQRLEWMG WIN NTKYSQKFQG SVTITRDTSASTAYMELSSLRSDDTAVYYCAR GF SS WYRGPPHFDY
> Cons__01821
QVQLVQSGAEVKKPGASVKVSCKASGYTFT GY MH WVRQAPGQGLEWMG WIN GTNYAQKFQG RVTMTRDTSISTAYMELSRLRSDDTAVYYCAR EP YN WNYGYYGMDV
> Cons__01822
QVQLVQSGAEVKKPGASVKVSCEASGYTFT GY MH WVRQAPGQGLEWMG WIN GTNYAQKFQG RVTMTRDTSISAAYMELSRLRSDDTAVYYCAR PY DV WGQGTTVTVS
> Cons__01823
QVQLVQSGAEVKKPGASVKVSCKASGYTFT GY MH WVRQAPGQGLEWMG WIN GTNYAQKFQG RVTMTRDTSISTAYMELSRLRSDDTAVYYCAR PY DV WGQGTTVTVS
> Cons__01824
QVQLVQSGAEVKKPGASVKVSCKASGYTFT GY MH WVRQAPGQGLEWMG WID GTNYAQKFQG RVTMTRDTSISTAYMELSRLRSDDTAVYYCAR AP DY WGQGTLVTVS
> Cons__01825
QITLKESGPTLVKPTQTLTLTCTFSGFSLS TS VG WIRQPPGKALEWLA LIY DKRYSPSLKS RLTITKDTSKNQVVLTMTNMDPVDTATYYCAH SD DV WGQGTTVTVS
> Cons__01826
QLQLQESGPGLVKPSETLSLTCTVSGGSIS SS WG WIRQPPGKGLEWIG IIY STYYNPSLKS RVSISVDTSKNQFSLKLSSVTAADTAVYYCAR LA DP WGQGTLVTVS
> Cons__01827
QVQLQESGPGLVRPSQTLSLTCTVSGFIFS DN MY WVRQPPGRGLEWIG TIS YTYYPDSVKG RVTMLRDTSKNQFSLRLSSVTAADTAVYYCAR GY DY WGQGSLVTVS
> Cons__01828
QVQLVQSGAEVKKPGSSVKVSCKASGGTFS SY IS WVRQAPGQGLEWMG GII TANYAQKFQG RVTITADESTSTAYMELSSLRSEDTAVYYCAR VP DV WGQGTTVTVS
> Cons__01829
EVQLQESGPGLVRPSQTLSLTCTVSGFTFS DY MH WVRQPPGRGLEWIG WID DVQYAPKFQG RVTMLVDTSKNQFSLRLSSVTAADTAVYYCAR WG DH WGQGTTVTVS
> Cons__01830
EVQLQESGPGLVRPSQTLSLTCTVSGFTFS DY MH WVRQPPGRGLEWIG WID DVQYAPKFQG RVTMLVDTSKNQFSLRLSSVTAADTAVYFCNS WG DH WGQGTTVTVS
> Cons__01831
QVQLQESGPGLVRPSQTLSLTCTVSGFTFS DY IH WVRQPPGRGLEWIG WID DTEYAPKFQG RVTMLVDTSKNQFSLRLSSVTAADTAVYYCAR LD DY WGQGTTVTVS
> Cons__01832
QVQLQESGPGLVRPSQTLSLTCTVSGSTFS DF MN WVRQPPGRGLEWIG FIR TTEYNPSVKG RVTMLVDTSKNQFSLRLSSVTAADTAVYYCAR EG DY WGQGSLVTVS
> Cons__01833
QVQLQESGPGLVRPSQTLSLTCTVSGSTFS GY VN WVRQPPGRGLEWIG MIW NTDYNSALKS RVTMLVDTSKNQFSLRLSSVTAADTAVYYCAR ER DY WGQGSLVTVS
> Cons__01834
QVQLQESGPGLVRPSQTLSLTCTVSGFTFS DY IH WVRQPPGRGLEWIG WID DTEYAPKFQG RVTMLVDTSKNQFSLRLSSVTAADTAVYYCNA LD DY WGQGTTVTVS
> Cons__01835
QVQLQESGPGLVRPSQTLSLTCTVSGFNIK DY IH WVRQPPGRGLEWIG WID DTEYAPKFQG RVTMLVDTSKNQFSLRLSSVTAADTAVYYCNA LD DY WGQGTTVTVS
> Cons__01836
QVQLQESGPGLVRPSQTLSLTCTVSGSTFS SY MH WVRQPPGRGLEWIG RID GTKYNEKFKS RVTMLVDTSKNQFSLRLSSVTAADTAVYYCAR YD DY WGQGSLVTVS
> Cons__01837
QVQLQQWGAGLLKPSETLSLTCAVYGGSFS GY WS WIRQPPGKGLEWIG EIN STNYNPSLKS RVTISVDTSKNQFSLKLSSVTAADTAVYYCAR GG DY WGQGTLVTVS
> Cons__01838
EVQLVESGGGLVKPGGSLRLSCAASGFTFS NY MS WVRQAPAKGLEWVS GIS STYYADSVKG RFTISRDNSKNTLYLQMNSLRAEDTAVYYCAK RP DY WGQGTLVTVS
> Cons__01839
EVQLLESGGGLVQPGGSLRLSCAASGFTFT TY MS WVRQAPGKGLEWVS GLT TTWYAASVKG RFTISRDNSKNTLYLQMNSLRAEDTAVYYCAK DQ DI WGQGTMVAVS
> Cons__01840
QVQLVQSGAEVKKPGSSVKVSCKASGGTFS SY IS WVRQAPGQGLEWMG RII TANYAQKFQG RVTITADESTSTAYMELSSLRSEDTAVYYCAR GG DV WGQGTTVTVS
> Cons__01841
QVQLVQSGAEVKKPGSSVKVSCKASGGTFS SY IS WVRQAPGQGLEWMG GII TANYAQKFQG RVTITADESTSTAYMELSSLRSEDTAVYYCAR HG DY WGQGTLVTVS
> Cons__01842
QVQLVQSGAEVKKPGSSVKVSCKASGGTFS SY IS WVRQAPGQGLEWMG RII TANYAQKFQG RVTITADESTSTAYMELSSLRSEDTAVYYCAG AP DY WGQGTLVTVS
> Cons__01843
QVQLQESGPGLVKPSETLSLTCTVSGGSIS SY WS WIRQPPGKGLEWIG YIY SNYYNPSLKS RVTISVDTSKNQFSLKLSSVTAADTAVYYCAR DP DV WGQGTTVTVS
> Cons__01844
EVQLLESGGGLVQPGGSLRLSCAASGFTFS SY MS WVRQAPGKGLEWVS AIS STYYADSVKG RFTISRDNSKNTLYLQMNSLRAEDTAVYYCAK DG DY WGQGTLVTVS
> Cons__01845
QITLKESGPTLVKPTQTLTLICTFSGFSLS TS VG WIRQPPGKALEWLA LIY DKRYGPSLKS RLTITKDTSKNQVVLEMTNMDPMDTGTYYCAH RF DP WGQGSLVTVS
> Cons__01846
QVQLQESGPGLVKPSETLSLTCTVSGGSIS SF WS WIRQSPGKGLEWIG YIY STNYNPSLKS RVTISVDMSKNQFSLKLISLTAADTAVYYCAR DS DY WGQGTLVTVS
> Cons__01847
EVQLLESGGGLVQPGGSLRLSCAASGFSFD IY MN WVRQAPGRGLEWVS NIS RTSYSDSVKG RFTNSRDNSKNTLFLQMSSLRAEDTALYYCAR DF DP WGQGTLVTVS
> Cons__01848
EVQLVESGGGLVQPGGSLRLSCAASGFTFS SY MT WVRQAPGKGLEWLS IIS EIAYADSVKG RFTISRDNAKNSLYLEMNSLRDDDTAEYYCAT DG DS WGQGTLVTVS
> Cons__01849
QVQLVESGGGVVQPGRSLRLSCAASGFTFS SL MH WVRQAPGKGLEWLA VIS QYYAAYSVKG RFTISRDNSKNVLSLHMDSLRVEDTAVYYCAR GE DV WGQGTMVTVS
> Cons__01850
EVQLVESGGGLVQPGGSLRLSCAASGFTFS SY MN WVRQAPGRGLEWVA SIS DIYHAVSVKG RFTISRDNTKNSLYLQMNNLRAEDTAVYYCAR GD DY WGQGTLVTVS
> Cons__01851
QVHLQQWGTGLLKPSETLSLTCAVHGGSFN VY WT WIRQPPGKALEWIG EIN GANYNPSLKS RVTMSADTSKNQFSLKLTSVTAADTAVFYCAR GR DV WGPGTTVTVS
> Cons__01852
QLRLQESGPGLVKPSETLSLTCSVSGGSVS SG WG WVRQPPGKGLEWIG SIF STYYNPSLKS RVTISVDTLKNNFSLKLSSVTAADTAVYYCTR PG DL WGQGTTVTVS
> Cons__01853
QVQLQQWGAGLLKPSETLSLTCAVYGGSFS GY WN WIRQPPGKGLEWIG EII STNYNPSLKS RVTMSVDTSKNQFSLKLSSVTAADTAVYYCAR GL DV WGKGTTVTVS
> Cons__01854
QVQLQQWGAGLLKPSETLSLTCAVYGGSFS GY WS WIRQPPGKGLEWIG EIS STNYNPSLKS RVAISVDTSKNQFSLKVRSVTAADTAVYYCAR AL DV WGQGTTVTVS
> Cons__01855
QVQLVQSGAEVKKPGSSVKVSCKASGGTFS SY IS WVRQAPGQGLEWMG GII TANYAQKFQG RVTITTDESTSTAYMELSSLRSEDTAVYYCAS DI DI WGQGTMVTVS
> Cons__01856
QVQLQQWGAGLLKPSETLSLTCAVYGGSFS GY WI WIRQPPGKGLEWIG EIN STNCNPSLKS RVTMSVDTSMNQFSLKLTSVTAADTAVYYCAR GD DY WGQGTLVTVS
> Cons__01857
QVQLQQWGAGLLKPSETLSLTCAVYGGSFS GY WT WIRQPPGKGLEWIG EIN STNYNPSLKS RVTISVDKSKNQFSLKLSSVTAADTAVYYCAR GR DL WGRGTLVTVS
> Cons__01858
QVHLQQWGTGLLKPSETLSLTCAVYGGSFS DY WS WIRQPPGKGLEWIG EIN ITNYNPSLKS RVTISVDTSKNQFSLKLSSVTAADTALYYCAR EW DY WGQGNLVTVS
> Cons__01859
QVQLQQWGAGLLKPSETLSLTCAVYGGSFS GY WS WIRQPPGKGLEWIG EIN STNYNPSLKS RVTISVDTSKNQFSLKLSSVTAADTAVYYCAR GT DY WGQGTLVTVS
> Cons__01860
QVQLQQWGAGLLKPSETLSPTCAVYGGSFS DY WT WIRQPPGKGLEWIG EIN STNYNPSLKS RDTISVDTSKNQFSNVNSLVTAADTAVYYCAR RL DY WGQGNLVTVS
> Cons__01861
QVQLQQWGAGLLKPSETLSLTCAVYGGSFS GY WS WIRQPPGKGLEWIG EIN STNYNPSLKS RVTISVDTSKNQFSLKLSSVTAADTAVYYCAR GP PG WGQGTLVTVS
> Cons__01862
QVQLHQWGAGLLKPSETLSLTCAVYGGSFS GY WT WIRQPPGKGLEWIG EIN STNYNLSLKS RVTISVDTSKNQFSQKLSSVTAADTAVYYCAR AL DY WGRGTLVTVS
> Cons__01863
QVQLHQWGAGLLKPSETLSLTCAVYGESFS GY WS WIRQPPGKGLEWIG EVN STNYNPSLKS RVNISVDTSKNQFSLKLTSVTAADAAVYYCAR GP QY WQQGTLVTVS
> Cons__01864
QVQLVQSGAEVKKPGSSVKVSCKASGGTFS SY IS WVRQAPGQGLEWMG GII TANYAQKFQG RVTITADESTSTAYMELSSLRSEDTAVYYCAR SM DV WGQGTTVTVS
> Cons__01865
EVQLVQAGAEVKKPGESLRISCKTSGYSFT TY IV WVRQMPGKGLEWMG IIC DIRYSPSFQG QVTISADKSTSTAYVQWRRLKASDTAMYYCAR QV DV WGQGTTVTVS
> Cons__01866
EVQLVQSGAEVKKPGESLKISCKGSGYSFT NY IG WVRQMPGKGLEWMG IIY NNRYSPSFQG QVTISADKSISTAYLQWSSLKASDTAMYYCAR RL DY WGQGTLVTVS
> Cons__01867
QVKLLESGGGLVQPGRSLRLSCAASGFTFD DY MH WVRQAPGKGLEWVS GIS SIGYADSVKG RFTISRDNAKNSLYLQMNSLRAEDTAVYYCTR RR DY WGQGTLVTVS
> Cons__01868
QVKLLESGPGLVKPSQTLSLTCAISGDSVS SN WN WIRQSPSRGLEWLG RTY YNDYAVPVKS RITINPDTSKNQFSLQLNSVTPEDTAGYYCAK VH DY WGQGTLVTVS
> Cons__01869
QVKLQQWGAGLLKPSETLSLTCAVYGGSFS GY WT WIRQPPGKGLEWIG EIN SNDYNPSLKS RVTISVDTSKNQFSLKLSSVTAADTAVYYCAR IR DV WGQGTTVTVS
> Cons__01870
EVQLVESGGGLVQPGGSLRLSCAASGYTFT NY MN WVRQAPGKGLEWVG WIN EPTYAADFKR RFTFSLDTSKSTAYLQMNSLRAEDTAVYYCAK YP DV WGQGTLVTVS
> Cons__01871
EVQLVESGGGLVQPGGSLRLSCALSGFSLR TS VG WIRQAPGKGLEWVA HIW DKRYNPVLKS RLTISRDTSKNTVYLQMNSLRAEDTAVYYCVR MM DY WGQGTLVTVS
> Cons__01872
QVQLVQSGAEVKKPGATVKISCKASGYTFT DY MH NVQQAPGKGLENMG LVD ETTYAEKFQG RVTITADTSTDTAYMELSSLRSEDTAVYYCAR GS LK WGQGTLVTVS
> Cons__01873
EVRLVESGGGLVQPGGSLRLSCAASGFTFS SY MS WVRQAPGKGLEWVS TIS STYYADSVKG RFTISRDNYMNTLYVQMNSLRAEDTAVYYCAK FG DA WGQGTLVTVS
> Cons__01874
QVQLQQWGAGLLKPSETLSLTCAVYGGSFS GY WS WIRQPPGKGLEWIG EIN STNYNPSLKS RVTISVDTSKNQFSLKLSSVTAADTAVYYCAR WI DP WGQGTLVTVS
> Cons__01875
EVQLVESGGGLVQPGGSLRLSCAASGFTFT ST IS WVRQAPGKGLEWVG RIY STNYADSVKG RFTISADTSKNTAYLQMNSLRAEDTAVYYCAR TY DY WGQGTLVTVS
> Cons__01876
QVQLVQSGAEVKKPGASVKVSCKASGYTFT SH MH WVRQAPGQGLEWMG VIN TISYAQKFED RVIMTRDTSTSTVYMQLSSLTSEDTAVYYCAR RV DY WGQGTLVTVS
> Cons__01877
QVQLQQWGAGLLKPSETLSLTCAVYGGSFS GY WS WIRQPPGKGLEWIG EIN STNYNPSLKS RVTISVDTSKNQFSLKLSSVTAADTAVYYCAR GD DI WGQGTMVTVS
> Cons__01878
QVQLQQSGPGLVKPSQTLSLTCAISGDSVS SN WN WIRQSPSRGLEWLG RTY YNDSAVSVKS RITINPDTSKNQFSLQLNSVTPEDTAVYYCVR AR DV WGQGTTVTVS
> Cons__01879
EVQLVESGGGLVQPGGSLRLSCAASGFTFS SY IN WVRQAPGKGLEWLL NIS DINYADSVKG RFTISRDNAKNSLYLEMNSLRDDDTAAYYCAT DG DY WGQGTLVTVS
> Cons__01880
EVQLVESGGGLVQPGGSLRLSCSASGFTFS SY MH WVRQAPGKGLEYVS GIS STYYADSVKG RFAISRDNSKNTLYLQMSSLRAEDTAVYYCVK GR DI WGQGTMVTVS
> Cons__01881
EVQLVESGGGLVQPGGSLRLSCAASGFTFS SY MN WVRQAPGKGLEWVA YIS YITQTSSVKG RFTISRDNAKNSLSLQMSSLRAEDTALYYCAR DR DS WGQGTLVTVS
> Cons__01882
EVQLVESGGGLVQPGGSLRLSCSASGFNFS SY MH WVRQAPGKGLEYVS GIS STYYADSVKG RFTISRDNSKNTLYVQMSSLRAEDTAVYYCVK GR DP WGQGTLVTVS
> Cons__01883
QVQLVESGGGVVQPGRSLRLSCAASGFTFS SY MH WVRQAPGKGLEWIS NIT RTYYADSVKG RFTISRDNSKNTLYLQMKGLRAEDTAIYYCAK GR DY WGQGILVTVS
> Cons__01884
EVQLVQSGAEVKKPGESLRLSCKGSGYSFT KT IG WVRQMPGKGLEWLA IVS ERKYSPSFQG QVTISADRSITTAYLQWDTLKATDTAMYYCAR LF PS WGQGTLVTVS
> Cons__01885
EVQLLESGGGLVQPGGSLRLSCAASGFTFN TY MN WVRQAPGKGLEWVS NIS STSYADSVRG RFIISRDNSKNTLFLEMNSLRAEDTAIYYCAK DL DP WGQGTLVTVS
> Cons__01886
EVQLLESGGGLVQPGGSLRLSCAASGFSFD IY MN WVRQAPGRGLEWVS NIS RTSYSDSVKG RFTISRDNSKNTLFLQMNSLRAEDTALYYCAR DF DP WGQGTLVTVS
> Cons__01887
EVQLLESGGGLVQPGGSLRLSCAASGFSFD IY MN WVRQAPGRGLEWVS NIS RTSYSDSVKG RFTTSRDNSKNTLFLQMSSLRTEDTPLYYCAR DF DP WGQGTLVTVS
> Cons__01888
VKLLEQSGLRLKKPGASVKVSCKASGYSFT IY IH WVGQAPGQRLEWMG LIH NTKYSQKFQG RVTGTRDTSASTAYMELSSLRYEDTAMYYCAR SP DI WGQGTLVSVS
> Cons__01889
EVQLVQSGAEVKKPGESLRISCRGSGYSFP NY VS WVRQMPGKGLEWMG KID ETNYSPSFQG HVTISADKSLSIAYLQWNSLKASDTAMYYCAR HK DV WGQGTTVTVS
> Cons__01890
QVQLVQSGSEVKKPGASVKVSCKASGYTFT TY IH WVRQAPGQGLEWMG IIN SRNYAQNFQG RVTMTRDTSTSTVYMELGRLRSEDTAIYYCAR DL DY WGQGTLVTVP
> Cons__01891
QVQLVQSGAEVKKPGSSVKVSCKASGGTFS SS LN WVRQTPGQGLEWMG KII SSTYSQNFQG RVTLTADESTSTVYMELSGLTSADTAVYYCAK SG DN WGQGTLVTVS
> Cons__01892
QVQLVQSGAEVKKPGSSVKVSCKASGGTFS SY VG WVRLAPGQGLEWMG GII TTKYAQKFQG RVTITADESTSTAYIELSSLRSEDTAVYYCAR GS DI WGQGTMVTVS
> Cons__01893
QMQVVQSGAEVKKPGSSVTVSCKASGGTFS NY IS WVRQAPGQGLEWMG GII TPTYSQNFQG RVTITADKSTSTAHMELISLRSEDTAVYYCAT DR DP WGQGTLVTVS
> Cons__01894
QVQLVESGGGVVQPGRSLRLSCAASGFTFS SY MH WVRQAPGKGLEWVA VIS NKYYVDSVKG RFTISRDNSKNTLYLQMNSLRAEDTAVYYCAR TS DV WGQGTTVTVS
> Cons__01895
EVQLVESGGGLVKPGGSLRLSCAASGFTFS SY MN WVRQAPGKGLEWVS SIS YIYYADSVKG RFTISRDNAKNSLYLQMNSLRAEDTAVYYCAR EV SS WYDGNYFDYW
> Cons__01896
QVQLVESGGGVVQPGRSLRLSCAASGFTFS SY MH WVRQAPGKGLEWVA VIS NKYYVDSVKG RFTISRDNSKNTLYLQMNSLRAEDTAVYYCAR GR DY WGQGTLVTVS
> Cons__01897
EVQLLESGGGLVQPGGSLRLSCAASGFTFS SY MS WVRQAPGKGLEWVS VIY STYYADSVKG RFTISRDNSKNTLYLQMNSLRAEDTAVYYCAK DR KV WGQGTLVTVS
> Cons__01898
EVQLVESGGGLVQPGRSLRLSCTASGFTFG DY MS WVRQAPGKGLEWVG FIR TTEYAASVKG RFTISRDDSKSIAYLQMNSLKTEDTAVYYCTR VG GY WDQGTLVTFS
> Cons__01899
EVQLVESGGGLVQPGGSLKVSCAASGFTFS GS MH WVRQASGKGLEWVG RIR ATAYAASVKG RFTISRDDSKNTAYLQMNSLKTEDTAVYYCTR WV DY WGQGTLVTVS
> Cons__01900
EVQLVESGGGLVQPGGSLRLSCAASGFTFS SY MN WIRQAPGKGLEWVS YIS TIYYADSVKG RFTISRDNAKNSLYLQMNSLRAEDTAVYYCAR AL DV WGQGTTVTVS
> Cons__01901
EVQLVESGGGLVQPGGSLRLSCAASGFTFS SY MH WVRQATGKGLEWVS AIG DTYYPGSVKG RFTISRENAKNSLYLQMNSLRAGDTAVYYCAR ER DV WGQGTTVTVS
> Cons__01902
QVQLVQSGAEVKKPGASVKVSCKASGYTFT DY MN WVRQAPGQGLEWMG RID ETHYNQKFQG RVTMTRDTSWSCQMYLESSDARLLWRQIMCAR GG DY WGQGTLVTVS
> Cons__01903
QVQLQQWGAGLLKPSETLSLTCDVYGGSFS GY WS WIRQPPGKGLEWIG EIN STNYNPSLRS RVTISVDTSKNQFSLKLRSVTAADTAVYYCAR GF DV WGKGTLVTVS
> Cons__01904
QVQLVQSGAEVKKPGASVKVSCKASGYTFN NY IA WMRQAPGQGLEWMG WIS NTNYAQQLQG RVTMTTDTFTNTAYMELRSLRYDDTAVYYCAR GP DP WGQGTLVTVS
> Cons__01905
QVQLVQSGAEVKKPGASVKVSCKGSGYTFT AY MH WVRQAPGQGLEWMG WIN GTGYGQKFQG RVTLTRDTSISTAYMELSRLTSDDTAVYYCAI EY DI WGQGTMVTVS
> Cons__01906
EVQLVESGGGLVQPGGSLRLSCAASGFTFS NY MN WVRQAPGKGLEWVS YIS TIYYADSVKG RFTISRDNAKNSLYLQMNSLRAEDTAVYYCAR SG DY WGQGTLVTVS
> Cons__01907
EVQLVQSGAEVKKPGESLKISCKGSRYSFT SY IG WVRQMPGKGLEWMG IIY DTRYSPSFQG QVTFSADKSISTAYLQWSRLKASDTAMYYCAR LY DY WGQGTLVTVS
> Cons__01908
QVQLLQSATEVKKPGSSVKVSCKASGDTFS NY FS WVRQAPGQGLEWMG GIT KLNSAQKFHG RVTITADESTSTAYMELSSLTTEDTAVYFCAC GR DI WGQGTLVTVS
> Cons__01909
QLQLQESGPGLVKPSGTLSLICSVSGGSVS SS WG WSRQPPGKGLEWIG TIY STYYTNPSLK NRVTISIDTSKNQFSLKLSSVTAADTAVYYCA RH DL WGRGALVTVS
> Cons__01910
EVPLVQSGAEVKKPGESLKISCKDSGNSFS NY IG WVRQMPGKGLEWMG IIY ATRYDPSFQG QVTISVDKSINTAYLQWSSLKASDTAIYYCAR GP SC WGQGTLVTVS
> Cons__01911
QVQLQESGPGLVKPSQTLSLTCSVSGAFLS GA WS WIRQHPGKGLEWIA YTY ITYYNPSLKN RLTVSLDTSNHQFFLRLGSVTAADTAVYYCAA TL DY WGQGILVTVS
> Cons__01912
QVQLQESGPGLVKPSETLSLICTVSGGSIN SY WS WLRQSPGKGLEWIG YVY SNYNPSLKSR VSISEDTTKNQFSLRLSSVTAADTAVYYCSRD RD DL WGRGALVTVS
> Cons__01913
QLQLKESGPRLVKASETLSLTCTASGGSIS SS WG WVRQPPGKGLEWIG SVY SAYYNPSLKS RVTISVDTSKNQFSLRLNSVTAADTAVFYCAR HG DS WGQGTPVTVS
> Cons__01914
QVQLVQSGAEVKRPGASVKVSCETSGYSFT SY IH WVRQAPGQGLEWIA WIN NAGHTQKFQG RITMTRHTPTSTVYMELSSLRSEDTAVYYCAR GP DV WGQGTTVIVS
> Cons__01915
EDQLVQSGAEVKKPGESLKISCKASGYNFP DY TG WVRQLPGKGLEWMG IIH DTRYSPSLQG QVTISADKSISTTDLQWNSLEASDTAMYYCVS RA YY WGQGTLVTVS
> Cons__01916
GAAGAVGGLEVKKPGSSVKVSCKASGGTFS SY IS WVRQAPGQGLEWMG GII TANYAQKFQG RVTITADKSTSTAYMELSSLRSEDTAVYYCAR GG DI WGQGTLVTVS
> Cons__01917
EVQLLESGGAVVHPGGSLRLSCAASGFIFD DN MH WVRQVPGKGLEWIS LIS STSYADSVEG RFTISRDNSKNTLYLQMNSLRAEDTAVYYCAR EG DV WGQGTTVTVS
> Cons__01918
QVQLVQSGGGVVQPGRSLRLSCAASGFSFG NF MH WVRQAPGKGLEWVA TIS QKYHTDSVKG RFTISRDNSKNTLYLQMNSLRAEDTAVYFCAK DP DY WGRGTLVTVS
> Cons__01919
EVQLLESGGALIQPGGSLRLSCAASGFTFS KY MN WVRQAPGKGLEWVS GII TTFYANSVKG RFTISRDNSRNTVFLEMNSLRAEDTALYYCAK GY DV WGQGTTVTVS
> Cons__01920
QVQLQASGAEVNKPGASVKVSCKASGYTFT SN MH WVRQAPGQGLEWMG EID YTNYAQNLKG RVTMTVDKSTSTAYMELRNLRSDDTAVYYCAR GS DY WGQGTLVTVS
> Cons__01921
QVQLQQSGAEVKKPGASVKVSCKASGYTFT SN MH WVRQAPGQGLEWMG EID YTNYNQKFKG RVTITVDKSASTAYMELSSLRSEDTAVYYCAR GS DY WGQGTLVTVS
> Cons__01922
QVQLVQSGAEVKKPGASVKVSCKASGYTFT GY MH WVRQAPGQGLEWMG WIN GTNYAQKFQG RVTMTRDTSTSTVYMELSSLRSEDTAVYYCAR AQ DI WGQGTMVTVS
> Cons__01923
QVQLQQWGAGLLKPSETLSLTCAVYGGSFS GY WS WIRQPPGKGLEWIG EIN STNYNPSLKS RVTISVDTSKNQFSLKLSSVTAADTAVYYCAR GR DY WGQGTLVTVS
> Cons__01924
EVQVLESGGGLVQPGGSLRLSCAASGFTFS KY MS WVRQAPGKGLEWVS GIS NTYYADPVKG RFTISRDNSKNTVYLQMNSLRADDTAMYYCAK GG DS WGQGTLVTVS
> Cons__01925
QVQLQQSGPGLVKPSQTLSLTCAISGDSVS SN WN WIRQSPSRGLEWLG RTY YNDYAVSVKS RITINPDTPKNQFSLQLNSVTPEDTAVYYCAR VL DY WGQGTLVTVS
> Cons__01926
EVQLLESGPGLVKPSGTLSLTCAVSGGSIS SS WS WVRQPPGKGLEWLG ELD STNYNPSLKS RVTMSVDKSKNQFSLKLSSVSAADSAVYYCAR HH DI WGQGTTVTVS
> Cons__01927
QVQLQQWGAGLLKPSETLSLTCAVYGGSFS GY WS WIRQPPGKGLEWIG EIN STNYNPSLKS RVTISVDTHTSKNQFSLKLSSVTAADTAVYYC AR DP WGQGTLVTVS
> Cons__01928
QIQLQESGPGLVKPSQTLPLTCAVSGASIN TG WS WIRQYPGKGLEWIG YFF STSYNPSLNS RVKISVDTSKNQFSLTLTSVTAADTAVYYCAI GV DN WGQGTLVTVS
> Cons__01929
VKLLEQSGLEVKKPGASVKVSCKASGYSFT IY LH WVRQAPGQNLEWMG WIH NSKYSQKFQG RVTFTRDTSASTAYMELSILRYEDTALYFCAR SP DY WGQGTLVTVS
> Cons__01930
EVQLVESGGGLVKPGGSLRLTCVASGFTFS DV LN WVRQAPGKGLEWVG RIK TTDYAASVEG RFTISRDDSKNTLYLQMNSLKTEDTAVYSCIT DG DV WGKGTTVTVS
> Cons__01931
EVQLVESGGGSVKPGGSLRLTCVASGFTFS DV LN WVRQAPGKGLEWVG RIK TTDYAASVKG RFTISRDDSKNTLYLQMNSLKTEDTAVYSCIT DG DV WGKGTTVTVS
> Cons__01932
EVQLVESGGGSVKPGGSLRLTCVASGFTFS DV LN WVRQAPGKGLEWVG RIK TTDYAASVKG RFTISRDDSKNTLYLQMNSLKTEDTAVYSCTT DG DV WGKGTTVTVS
> Cons__01933
EVQLVESGGGSVKPGGSLRLTCVASGFTFS DV LN WVRQAPGKGLEWVG RIK TTDYATSVKG RFTISRDDSKNTLYLQMNSLKTEDTAVYSCTT DG DV WGKGTTVTVS
> Cons__01934
QVQLVESGGGLVKPGGSLRLSCAASGFTFS NA MN WVRQAPGKGLEWVG RIK TTDYAAPVKG RFTISRDDSKNTLYLQMNSLKPEDTAVYSCTT DG DV WGKGTTVTVS
> Cons__01935
EVQLQQSGGGLVQPGGSLRLTCVASGFTFS DV LN WVRQAPGKGLEWVG RIK TTDYAASVKG RFTISRDDSKNALYLQMNSLKTEDTAVYSCTT DG DV WGKGTTVTVS
> Cons__01936
EVQLVESGGGSVKPGGSLRLTCVASGFTFS DV LN WVRQAPGKGLEWVG RIK TTDYAASVKG RFTISRDDSKNTLYLQMNSLKTEDTAVYSCTT DG DV WGKGTTVTVS
> Cons__01937
EVQLVESGGGSVKPGGSLRLTCVASGFTFS DV LN WVRQAPGKGLEWVG RIK TTDYAASVKG RFTISRDDSKNTLYLQMNSLKTEDTAVYSCTT DG DV WGKGTTVTVS
> Cons__01938
EVQLVESGGGSVKPGGSLRLTCVASGFTFS DV LN WVRQAPGKGLEWVG RIK TTDYAASVKG RFTISRDDSKNTLYLQMNSLKTEDTAVYSCTT DG DV WGKGTTVTVS
> Cons__01939
EVQLVESGGGSVKPGGSLRLTCVASGFTFS DV LN WVRQAPGKGLEWVG RIK TTDYAASVRG RFTISRDDSKNTLYLQMNSLKTEDTAVYSCST DG DV WGKGTTVTVS
> Cons__01940
EVQLVESGGGSVKPGGSLRLTCVASGFTFS DV LN WVRQAPGKGLEWVG RIK TTDYAASVQG RFTISRDDSKNTLYLQMNSLKTEDTAVYSCIT DG DV WGKGTTVTVS
> Cons__01941
EVQLVESGGGSVKPGGSLRLTCVASGFTFS DV LN WVRQAPGKGLEWVG RIK TTDYAASVQG RFTISRDDSKNTLYLQMNSLKTEDTAVYSCTT DG DV WGKGTTVTVS
> Cons__01942
EVQLVESGGGSVKPGGSLRLTCVASGFTFS DV LN WVRQAPGKGLEWVG RIK TTDYAASVAG RFTISRDDSKNTLYLQMNSLKTEDTAVYSCAT DG DV WGKGTTVTVS
> Cons__01943
EVQLVESGGGSVKPGGSLRLTCVASGFTFS DV LN WVRQAPGKGLEWVG RIK TTDYAASVSG RFTISRDDSKNTLYLQMNSLKTEDTAVYSCQT DG DV WGKGTTVTVS
> Cons__01944
EVQLVESGGGSVKPGGSLRLTCVASGFTFS DV LN WVRQAPGKGLEWVG RIK TTDYAASVAG RFTISRDDSKNTLYLQMNSLKTEDTAVYSCNT DG DV WGKGTTVTVS
> Cons__01945
EVQLVESGGGSVKPGGSLRLTCVASGFTFS DV LN WVRQAPGKGLEWVG RIK TTDYAASVQG RFTISRDDSKNTLYLQMNSLKTEDTAVYSCVT DG DV WGKGTTVTVS
> Cons__01946
EVQLVESGGGSVKPGGSLRLTCVASGFTFS DV LN WVRQAPGKGLEWVG RIK TTDYAASVQG RFTISRDDSKNTLYLQMNSLKTEDTAVYSCIT DG DV WGKGTTVTVS
> Cons__01947
EVQLVESGGGSVKPGGSLRLTCVASGFTFS DV LN WVRQAPGKGLEWVG RIK TTDYAASVQG RFTISRDDSKNTLYLQMNSLKTEDTAVYSCVT DG DV WGKGTTVTVS
> Cons__01948
EVQLVESGGGSVKPGGSLRLTCVASGFTFS DV LN WVRQAPGKGLEWVG RIK TTDYAASVQG RFTISRDDSKNTLYLQMNSLKTEDTAVYSCNT DG DV WGKGTTVTVS
> Cons__01949
EVQLVESGGGSVKPGGSLRLTCVASGFTFS DV LN WVRQAPGKGLEWVG RIK TTDYAASVQG RFTISRDDSKNTLYLQMNSLKTEDTAVYSCIT DG DV WGKGTTVTVS
> Cons__01950
EVQLVESGGGLVQPGGSLRLSCATSGFTFS IF MH WVRQAPGKGLEWVA NIN EKYYVGSVKG RFTISRDTAKNSLYLQLNSLRVEDTAVYYCAR DR DV WGQGTTVTVF
> Cons__01951
EVQLLESGGGLVQPGGSLRLSCAASGFTFS SY MS WVRQAPGKGLEWVS AIS STYYADSVKG RFTISRDNSKNTLYLQMNSLRAEDTAVYYCAK DA DY WGQGTLVTVS
> Cons__01952
EVQLVESGGGLVQPGGSQRLSCAASGFTFN NY MS WVRQAPGKGLEWVS VIS STYYADSVKG RFTISRDNSKNTLFLQMNSLRAEDTAVYYCAK GR DV WGKGTTVTVS
> Cons__01953
QVQLVESGGGVVQPGRSLRLSCAASGFTFS SY MH WVRQAPGKGLEWVA VIS NKYYADSVKG RFTISRDNSKNTLYLQMNSLRAEDTAVYYCAK DP SS WYVGDGFDYW
> Cons__01954
QVQLQESGPGLVKPSETLSLTCAVSGHSIS SD WG WIRQTPGKGLEWIG SIY STYYNPSLKS RIIISVDMSKNQFSLKLSSVTAADTAVYYCVR KG DL WGQGTMVTVS
> Cons__01955
EVQLVESGGGLVQPGGSLRLSCAASGFIFS NF MT WVRQAPGKGLEWVA NIN KRSYVDSVKG RFTISRDNVKNSLYLQMNSLRAEDTAVYYCAR LV DY WGQGTLVTVS
> Cons__01956
EVRLVESGGGLVQPGGSLRLSCAASGFTFS SY MH WVRQAPGKGLMWVS RIN NRRYAGSVKG RFTVSRDNAKNTLYLQMNSLRPEDTAVYYCAR AE DY WGQGTLVTVS
> Cons__01957
EVQLLESGGGLVQPGGSLRLSCTASGFTFS TY MS WVRQAPGKGLEWVS AIS STYYADSVKG RFTISRDNSKNTLYLQMNSLRAEDTAVYYCAA AP DY WGQGTLVTVS
> Cons__01958
EVQLVESGGGLVQPGGSLRLSCAASGFTFS SY MH WVRQATGKGLEWVS AIG DTYYPGSVKG RFTISRENAKNSLYLQMNSLRAGDTAVYYCAR SF DI WGQGTMVTVS
> Cons__01959
EVQLLESGGGLVQPGGSLRLSCIASGFTFS SY MS WVRQTPGKGLEWVS AIS STYYADSVKG RFTISRDNSKNTLYLQMNSLRAEDTAVYYCAD YG DY WGQGTLVTVS
> Cons__01960
EVQLLESGGGLVQPGGSLRLSCAASGFTFI NY MG WVRQAPGEGLEWVS GIS TSHFADSVKG RFTISRENSKNTLSLQMNSQRAEDTAVYYCAK DS TY WGQGTLVTVS
> Cons__01961
QVQLVESGGGVVQPGRSLRLSCAASGFTFS SY MH WVRQAPGKGLEWVA IIS NKYYADSVKG RFTISRDNSKNTLYLQMNSLRAEDTAVYYCAD AN GY WGQGTLVTVS
> Cons__01962
QVQLQQSGPGLVKPSQTLSLTCVISGDSVS SN WN WIRQSPSRGLEWLG RTY YNDYAVFVRS RITINPDTSKNQFSLQLNSVTPEDTALYYCAR GI DY WGQGTLVTDP
> Cons__01963
QVQLVQSGAEVKKPGSSVKVSCKASGGTFS SY IS WVRQAPGQGLEWMG RII IANYAQKFQG RVTITADKSTSTAYMELSSLISEDTAVYYCAR AR GY WGQGTLVTVS
> Cons__01964
EVQLVESGGGSVKPGGSLRLTCVASGFTFS DV LN WVRQAPGKGLEWVG RIK TTDYAASVEG RFTISRDDSKNTLYLQMNSLKTEDTAVYSCTT DG DV WGKGTTVTVS
> Cons__01965
EVQLVESGGGSVKPGGSLRLTCVASGFTFS DV LN WVRQAPGKGLEWVG RIK TTDYAASVKG RFTISRDDSKNTLYLQMNSLKTEDTAVYSCTT DG DV WGKGTTVTVS
> Cons__01966
EVQLVESGGGLVKPGGSLRLTCVASGFTFS DV LN WVRQAPGKGLEWVG RIK TTDYAASVKG RFTISRDDSKNTLYLQMNSLKTEDTAVYSCIT DG DV WGKGTTVTVS
> Cons__01967
QAQLVESGGGLVQPGGSLRLSCVASGFTFS DV LN WVRQAPGKGLEWVG RIK TTDYAASVKG RFTISRDDSKNTLYLQMNSLKTEDTAVYSCIT DG DV WGKGTTVTVS
> Cons__01968
QVQLVESGGGLVQPGGSLRLSCAASGFTFS NA MN WVRQAPGRELEWVG RVR TSDYAAPVKG RFTISRDDSKNTVYLQMNSLKTEDTAVYSCTT DG DV WGKGTTVTVS
> Cons__01969
QVQLVESGGGLVQPEGSLRLTCVASGFTFS DV LN WVRQAPGKGLEWVG RIK TTDYAASVKG RFTISRDDSKNTLYLQMNSLKTEDTAVYSCIT DG DV WGKGTTVTVS
> Cons__01970
EVQLVESGGGSVKPGGSLRLTCVASGFTFS GV LN WVRQAPGKGLEWVG RIK TTDYAASVKG RFTISRDDSKNTLYLQMNSLKTEDTAVYSCTT DG DV WGKGTTVTVS
> Cons__01971
QVTLRESGPALVKPTQTLTLTCTFSGFSLS TS VS WIRQPPGKALEWLA LVD DKYYSTSLKT RLTISRDTSQNRVVLTMTNMDPVDTATYFCAR TR DF WGQGTLVSVS
> Cons__01972
QVQLQESGPGLVKPSQTLSLTCTVSGGSIS SG WS WVRQPAGKGLEWIG RIY TTKYNSSLKS RITISVDTSKNQFSLKLSSVIPADTAVYYCAR EV DY WGQGTLVTVS
> Cons__01973
EVQLMESGGGLVKPGGSLRLSCAASGFTFS TY MS WVRQAPGKGLEWVS SIS YISYADSLRG RFTISRDNAKNSLFLQINTLRAEDTAVYYCAR DT DV WGKGTTVTVS
> Cons__01974
EEQLIQSGAAMRKPGDSLRISCRGSGYAFY TY VA WVRQLPGKGLEWMG IIH DTKYSPSFQG QVTISVGRSSSTAFLEWTALRTSDTAMYYCGR RR DV WGLGTTVTVS
> Cons__01975
EVQLVQSGAAMKKPGDSLRISCQGSGYSFN TY IA WARQLPGKGLEWMG IIY DTKYSPSFEG QVTISVDRRSRTAYLQWSALRASDTALYYCTR RR DV WGQGTKVTVS
> Cons__01976
EVQLVQSGAAMKKPGDSLRISCQGSGYTFY TY IG WVRQLPGKGLEWMG LIY DTKYSPSFQG QVTISVDGRASTAYLYWSALRASDTAMYYCGR RR DV WGQGTTVTVS
> Cons__01977
EVQLVESGGGLVKPGGSLRLSCAASGFTFS NA MS WVRQAPGKGLEWVG RIK TTDYAAPVKG RFTISRDDSKNTLYLQMNSLKTEDTAVYYCTT DS RV WGQGTLVTVS
> Cons__01978
DLQLVQSGAAMKKPGDSLRISCQGSGYSFN TY IA WARQLPGKGLEWMG IIY DTKYSPSFEG RVTISVDRRSRTAYLQWSALRASDTAMYYCGR RR DV WGQGTTVTVS
> Cons__01979
EVQLLESGGGLVQPGGSLRLSCAASGFTFS TY MS WVRQAPGKGLEWVS AIS STYYADSVKG RFTISRDNSKNTLYLQMNSLRAEDTAVYYCAK AV DV WGQGTTVTVS
> Cons__01980
QVQLQESGPGLVKPSETLSLTCTVSGGSIS SY WS WIRQPPGKGLEWIG YIY STNYNPSLKS RVTISVDTSKNQFSLKLSSVTAADTAVYYCAV GN DI WGQGTMVTVS
> Cons__01981
QVQLVQSGAEVKKPGSSVKVSCKASGGTFS SY IS WVRQAPGQGLEWMG GII TANYAQKFQG RVTITADESTSTAYMELSSLRSEDTAVYYCAR DV DI WGQGTMVTVS
> Cons__01982
QVQLVESGGGVVQPGRSLRLSCAASGFTFS SY MH WVRQAPGKGLEWVA VIS NKYYADSVKG RFTISRDNSKNTLYLQMNSLRAEDTAVYYCAR RS DY WGQGTLVTVS
> Cons__01983
QVQLQESGPGLVKPSETLSLTCTVSGGSIS SY WS WIRQPPGKGLEWIG YIY STNYNPSLKS RVTISVDTSKNQFSLKLSSVTAADTAVYYCAR VF DI WGQGTMVTVS
> Cons__01984
EVQLVQSGAEVKKPGESLRISCKGSGYSFT SY IS WVRQMPGKGLEWMG RID YTNYSPSFQG HVTISADKSISTAYLQWSSLKASDTAMYYCAQ AG DY WGQGTLVTVS
> Cons__01985
EVQLVESGGGLIQPGGSLRLSCAASGFTVS SN MS WVRQAPGKGLEWVS VIY STYYADSVKG RFTISRDNSKNTLYLQMNSLRAEDTAVYYCAS KG DY WGQGTLVTVS
> Cons__01986
EVQLVESGGGLIQPGGSLRLSCAASGFTVS SN MS WVRQAPGKGLEWVS VIY STYYADSVKG RFTISRDNSKNTLYLQMNSLRAEDTAVYYCAS TR DY WGQGTLVTVS
> Cons__01987
EVQLQESGPGLVKPSETLSLTCTVSGGSIS NS WS WIRQPPGKRLEWIG YVY STNYNPSLRS RATISVDTSKKQFSLKLSSVTAADTAVYYCAR DS DY WGQGTLVTVS
> Cons__01988
QVQLQESGPGLVKPSETLSLTCTASGGSNA SY WS WIRQPPGKGLEWIG YIY NTNYNPSLKR RVTILVDRSQNQFSLNLRSVTAADMAVYYCAR AW DY WGQGTLVTVS
> Cons__01989
QVQLVQSGGGLIQPGGSLRLSCTASGFTFK SY MR WARQAPGKGLEWVS VIS STSYADEVES RSTISRDNSKNTLYLQMNSLRAEDTAAYYCAK PA DD WGQGTTVTVF
> Cons__01990
EVQLVESGAEVKRPGSSVKDSCKASGGTLI TC IS WVRQAPGQGLEWMG RII LGTYAKKFQG RITISADKSTSTAYMVLSSLRSEDTAIYYCAT NN GV WGPGTTVTVS
> Cons__01991
EVQLLESGGGLVQPGGSLRLSCAASGFTFR SY MT WVRQAPGKGLEWVS GIS STYYADSVKG RFTISRDNSKNTLYLQMSSLRAEDTAVYYCAA LH VY WGQGSLVTVS
> Cons__01992
EVQLVESGGGLVKPGGSLRLSCAASGFTFS FH MN WVRQAPGKGLEWVS SIS NIYYADSVKG RFTISRDNTKNSLYLQMDSLRAEDTAVYYCAD YG DY WGQGTLVTVS
> Cons__01993
QLQLQESGPGLVKPSETLSLTCTVSGDSIS SS WA WIRQPPGKGLEWIG SIY TTYYDPSLKS RVTISIDTSKTQFSLKLSSVTAADTAVYYCAR GG DV WGQGTMVTVS
> Cons__01994
EVQLVQSGAEVKKPGTTVKISCKVSGYTFT DY MH WVRQAPGKGLEWVG LVD EAIYPEKFQG RITITADTSTDTAYMEVSSLRSEDTAWYYCAA GL DV WGQGTTVTVS
> Cons__01995
EVQLVESGGTLVQPGRSLRLSCAASGFTFG NY MH WVRQPPGKGLEWVS GIS SIDYADSVKG RFTISRDNVKNSLYLQMDSLRAEDTALYYCAK AL DV WGQGITVTVS
> Cons__01996
QVQLQESGPGLMKPSETLSLTCSVSGDSIR SY WS WIRQPPGKGLEWIG YIY STNYNPSLKS RVTISVDTSKNRFSLKLNSVTAADTAVYYCAR YK DP WGQGILVTVS
> Cons__01997
QVQLVQSGAEVKKPGSSVKVSCKASGGTFS SY IS WVRQAPGQGLEWMG GII TPNYAQKFQG RVTITADDSSSTAYMELSSLRSEDTAVYYCSR QV DV WGQGTTVTVS
> Cons__01998
QVQVVQSGAEVKKPGASVKVSCKTSGYTFI AY MH WVRHVPGHGFEWMG VIN ATNCAQKFQG RVTMTRDTSISTAYMEVNNLRSDDTAVYYCAR VL DY WGQGTLVTVS
> Cons__01999
QVQLVQSGAEVKKPGASVKVSCKASGYTFS SY MQ WVRQAPGQGLEWMG WIN STSYAQKFQG RVTMTRDPSTSTVYMELSSLRSEDTAVYYCAR GD DV WGQGTTVTVS
> Cons__02000
QVQLVESGGGVVQPGGSLRLSCAASGFTFS SY MH WVRQVPGKGLEWVS HIN CTKYADSVKG RFTISRDNARNTLYLQMNSLRAEDTAVYYCAR EA DI WGQGTMVTVS
> Cons__02001
QVQLVESGGGVVQPGRSLRVSCAASGFTFS SY MH WVRQAPGKGLEWVA IIW EKYYADSVKG RFTISRDNSKNTLYLQMNSLRAEDTAVYYCAR VG DY WGQGTLVTVS
> Cons__02002
EVQLVESGGGSVQPGRSLRLSCRGSGFTFG IN MS WFRQAPGKGLEWVG FIR EYAASVRGRF SISRDDSKSVAYLQVSSVKTDDTAVYYCSRPQ LE DV WGQGTTVTVS
> Cons__02003
QVQLVESGGGVVQPGRSLRLSCAASGLTFS SY MH WVRQAPGKGLEWVA VIW TKYYADSVKG RFTISRDNSKNTLYLQMNSLRAEDTAVYYCAR DL DV WGQGTTVTVS
> Cons__02004
QVQLVESGGGVVQPGKSLRLSCAASGFTFS NY MH WVRQAPGKGLQWVA VIS HKYYADSVKG RFTISRDNSTNTLFLQMDSLKTEDTAVYYCRR PL NI WGQGTMVTVS
> Cons__02005
QVQLVESGGGVVQPGRSLRLSCAASGFTFD TY MH WVRQAPGRGLEWVA VIW NKYYADSVKG RFTISRDNSKNTLYLQMNSLRAEDTAVYYCAR ME QH WGQGTLVTVS
> Cons__02006
QVQLVESGGGVVQPGRSLRLSCAVSGLTFS SY MH WVRQAPGKGLQWVA AIS NKYYADSLKG RFTISRDNSKNTLYLQMNSLRSEDTAVYYCAR GA DP WGQGTLVTVS
> Cons__02007
QVQLQESGPGLVKPSETLSLTCTVSGGSIN NY WS WIRKPAGRGLDWIG RIR STNYNPSLKS RVTMSVDTSKNQFSLKLSSVTAADTAVYYCAR GP DY WGQGTLVTVS
> Cons__02008
QVQLVESGGGVVQPGRSLRLSCAASGFTFS SY MH WVRQAPGKGLEWVA VIW NKYYADSVKG RFTISRDNSKNTLYLQMNSLRAEDTAVYYCAR PV DP WGQGTLVTVS
> Cons__02009
EVQLLESGGGLVQPGGSQRLSCVASGVPFS NY MN WVRQAPGKGLEWVS SIS RTFYADSVKG RFTISRDNSKNTLYLQMNSLGAGDTAVYYCAK TY NS WGQGSLVTVS
> Cons__02010
QVQLVESGGGVVQPGRSLRLSCAASGFTFR DH MH WVRQAPGKGLEWVA VMW NKNYADSVKG RFTISRDNSKSTVFLHMNSLRAEDTAMYYCAR ET EV WGKGTTVTVS
> Cons__02011
EVQLVESGGGSVKPGGSLRLTCVASGFTFS DV LN WVRQAPGKGLEWVG RIK TTDYAASVKG RFTISRDDSKNTLYLQMNSLKTEDTAVYSCTT DG DV WGKGTTVTVS
> Cons__02012
QVQLVQSGAELKTPGASVKVSCKASGYTFT SY MH WVRQAPGQGLEWMG WIN NTKYSQKFQG RVTITRDTSASTAYMELSSLRSEDTAVYYCAR GA DY WGQGTLVTVS
> Cons__02013
QVHLLQSGAEVKKPGASVEVSCKASGYMST SY IH WVRQAPGQGLEWMG WIN ATNYAQKFKG WVTMTRDTSNSATYLDLSSLKSDDTAVYYCVS SQ DY WGQGTLVTVS
> Cons__02014
QLQLQESGPGLVKPSETLSLTCTVSGGSIS DF WG WIRQPPGKGLEWIG SIY SAYYKPSLKS RVTMSVDTSKNHFSLKLTSVTAADTAVYYCAS QV DV WGQGSTVTVS
> Cons__02015
QVQLQQSGPGLVKPSQTLSLTCAISGDSVS SN WN WIRQSPSRGLEWLG RTY YNDYAVSVKS RITINPDTSKNQFSLQLNSVTPEDTAVYYCAR NQ DP WGQGTLVTVS
> Cons__02016
EVQMLESGGDLVQPGGSLRLSCEASGFTFS DY MS WVRQAPGKGLEWVS GIS SINYADAVKG RFTMSRDNSKNTLFLQMNSLRVEDTAVYYCAK DL DH WGQGTLVTVS
> Cons__02017
VQLLEQSGAEVKRPGASVTISCQASRQDFS GQ IH WVRQAPGQGFEWMG IIN SANYAPKFKG RLTMSRDSSTETVYMTLTSLTSEDTAVYYCLL QV KH WGQGTLVGPS
> Cons__02018
VQLLEQSGAEVKRPGASVTISCRASRQDFS GQ IH WVRQAPGQGFEWMG IIN SANYAPKFKG RLTMSRDSSTDTVYMTLTSLTSEDTAVYYCLL QA KH WGQGTLVAVS
> Cons__02019
VQLLEQSGAEVKRPGASVTISCQASRQDFS GQ IH WVRQAPGQGLEWMG IIN SANYAPRFKG RLTMSRDSSTDTAYLTLTSLTSEDTAVYFCLL QS KH WGQGTLVAVS
> Cons__02020
QVQLKQWGSGLLKPSETLSLICAVYGESFS GY WS WIRQSPEKGLEWIG QIN NSNYNPSLKS RVTISVDTSKNQFSLRLRSVTAADTAVYYCAS RF DV WGQGTTVTVS
> Cons__02021
EVQLVQSGAEVRKPGESLKISCKGSGYRFT SY IG WVRQMPGKGLEWMG IIY DTRYSPSFQG QVIISADKSINTAYLKWSSLKASDTAMYYCAR LP DV WGPGTTVTVS
> Cons__02022
QVQLVQSGAEVKKPGASVKVSCKASGYTFT GY MH WVRQAPGQGLEWMG WIN GTNYAQKFQG WVTMTRDTSISTAYMELSRLRSDDTAVYYCAR AP DV WGQGTTVTVS
> Cons__02023
EVQLVQSGAEVRKPGESLKISCKGSGYRFT SY IG WVRQMPGKGLEWMG IIY DTRYSPSFQG QVIISADKSINTAYLQWSSLKASDTAMYYCAR LP DV WGQGTTVIVS
> Cons__02024
EVQLVQSGAEVRKPGESLKISCKGSGYRFT SY IG WVRQMPGKGLEWMG IIY DTRYSPSFQG QVIISADKSINTAYLQWSSLKASDTAMYYCAR LP DV WGQGTTVTVS
> Cons__02025
EVQLVQSGAEVRKPGESLKISCKGPGYRFT SY IG WVRQMPGKGLEWMG IIY DTRYSPSPQG QVIISADKSINTAYLKWSSLKASDTAMYYCAR LP DV WGQGTTVTVS
> Cons__02026
EVQLVQSGAEVRKPGESLKISCKGPGYRFT SY IG WVRQMPGKGLEWMG IIY DTRYSPSPQG QVIISADKSINTAYLKWSSLRASDTAMYYCAR LQ DV WGQGTTVTVS
> Cons__02027
QVQLVESGGGVVQSGRSLRLSCAASGFSFS SY MH WVRQAPGKGLEWVA SIW FKYYADSVKG RFTISRDNSKNTLYVLMNSLRAEDSAVYYCAR DL DV WGQGTTVIVS
> Cons__02028
QVQLVESGGGVVQPGRSLRLSCAASGITFS SY MD WVRQAPGKGLEWVA VIW NKYYADSVKG RFTISRDNSKNTLYLQMNSLRAEDTAVYYCAR EI DV WGQGTTVTVS
> Cons__02029
EVQLVESGGGLVQPGGSLRLSCAASGFTFR SY MN WVRQAPGKGLDWVA NIK EKYYVDSVKG RFTISRDNAKKSLYLQMNSLRAEDMAVYYCAR DR DL WGRGTLVTVS
> Cons__02030
EMQLVESGGAFVQPGGSLKLSCAASGFNFS DS IH WVRQASGKSLEWVG HIE ATIYRASVKG RFTISRDDSKNTAFLQMDSLRPDDTALYYCTP PP RS WGRGTLVTVS
> Cons__02031
QIQLVQSGGEVKKPGASVRVSCKASGYTFH SY IT WVRQAPGQGLEWMG WIS NTNYAQKLQD RVTMTTDTSTNTVYMEVRSLRSDDTAVYYCAR DD AY WGQGTLVTVS
> Cons__02032
QVKLLESGGGLVQPGGSLRLSCAASGFSFS SH MS LVRQAPGKGLEWVA TIN AKYYVDSVKG RFTIFRDNVQDSLYLQLNSLRVEDTAVYYCAS GY YY WCQGTLVTVS
> Cons__02033
VKLLEESGGGLVQPGGSLRLACGASGFTFS SH MS WVRQAPGRGLEWVS DIS STYYADSVKG RFTISRDNSKNTLYLQMNSLRAEDTALYYCAS NG DY WGQGTLVTVS
> Cons__02034
QVKLLESGGGLVQPGGSLRLSCAASGFTFS TH MN WVRQAPGKGLEWVS SVS YIYYADSVKG RFTISRDNAKNSLYLQMNSLRAEDTAVYYCAS LY DV WGQGTTVIVS
> Cons__02035
QVKLLESGGGLVQPGRSLRLSCTASGFTFS TF MN WVRQAPGKGLEWVA VVW TKYYADSVQG RFTISRDNSENTLYLQMNSLRVEDTAVYYCAK GY DY WGQGTLVTVS
> Cons__02036
QVQLQQWGAGLLKPSETLSLTCAVYGGSFS GY WS WIRQPPGKGLEWIG EIN STNYNPSLKS RVTISVDTSKNQFSLKLSSVTAADTAVYYCAR GP DI WGQGTMVTVS
> Cons__02037
EVQLVESGGGLVQPGRSLRLSCAASGFTFD DY MH WVRQAPGKGLEWVS GIS SIGYADSVKG RFTISRDNAKNSLYLQMNSLRAEDTALYYCAK DT DV WGQGTTVTVS
> Cons__02038
QVQLQQWGAGLLKPSETLSLICAVYGGSFS GY WT WIRQPPGKGLEWIG EIN DTNYNPSVKS QVTISVDTSKNQFSLKMNSVTAANTAVYYCAR GA DY WGQGTLVTVS
> Cons__02039
QVQLVQSGAEVKKPGSSVKVSCTASGGTFS SY IS WVRQAPGQGLEWIG GIT TAHYAQKFQG RVSITADESTKIAYMELNSLRSEDTAVYFCAR EY DI WGQGTMVTVS
> Cons__02040
QVQLVESGGGVVQPGRSLRLSCAASGFTFS SY IH WVRQAPGKGLEWVA IIS SKYYSDSVKG RFTISRDNSKNTLDLQMNSLRAEDTALYYCAR DN DY WGQGTLVTVS
> Cons__02041
EVQLVQSGAEVKKPGESLRISCKGSGYSFT SY IS WVRQMPGKGLEWMG RID YTNYSPSFQG HVTISADKSISTAYLQWSSLKASDTAMYYCAR WR DV WGQGTTVTVS
> Cons__02042
EVQLVQSGAEVKKPGESLRISCKGSGYSFT SY IS WVRQMPGKGLEWMG RID YTNYSPSFQG HVTISADKSISTAYLQWSSLKASDTAMYYCAR RR DV WGQGTTVTVS
> Cons__02043
QVLLQQSGPGLVKPSQTLSLTCAISGDSVS SN WN WIRQSPSRGLEWLG RTY YNDYALSVKG RININPDTSKNHFSLQLNSVTPDDTAVYYCSR EK DV WGQGTTVTVS
> Cons__02044
RVQLVQSGAEVKKPGASVKVSCRASGYTFT NY IH WVRQAPGQGLEWMG WIN GTNYAQYFQG RVTMTTDTSINTAYVELSGLRSEDTAVYYCAK GW DY WGQGTLVTVS
> Cons__02045
VQLVESGGGLVQPGGSLRLSCEASGFSRRR SY IN WVRQAPGKGLEWVS GMS STYYADSVKG RFTIFRDSSNDTLYLDMINLRAEDTATYYCAK TT DL WGQGTTVTVS
> Cons__02046
QVQLVESGGGVVQPGRSLRLSCATSGFTFN DY MH WVRQAPGKGLEWVA IMS NKYYANSVKG RFTISRDISKNTLYLQMNSLTAEDTAVYYCAR GI DY WGQGTLVTVS
> Cons__02047
QVQLQESGPGLVKPSETLSLTCTVSGGSIS SY WS WIRQPPEKGLEWIG YIY STNYNPSLKS GVTISVDTSKNQLSLKLRSVTAADTAVYYCAR SP ES WGQGTLVTVS
> Cons__02048
QVQLVESGGGVVQPGRSLRLSCAASGFTFS GY IH WVRQAPGKGLEWVA VIS NKYYADSVKG RFTISRDNSKNTLYLQMNSLRAEDTAVYYCAR ER DV WGKGTTVTVS
> Cons__02049
QVQLVQSGAQVKKPGASVKVSCKASGYTFT RY IQ WVRQAPGQGLEWVG WIN GTNSAQNFQG RVTMTRDTSISTAYMELSRLTSDDTAVYHCAR VR DV WGQGTSVTVS
> Cons__02050
QVQLVESGGGLIQPGGSLRLSCAASGVTFS TY VN WVRQAPGKGLEWVS YIS TIYYSDSVKG RFTISRDNAKTSLYLQMNSLRVEDTAVYYCAT GY DY WGQGTLVTVS
> Cons__02051
QVQLVESGGGLIQPGGSLRLSCAASGVTFS TY VN WVRQAPGKGLEWVS YIS TIYYSDSVKG RFTISRDNAKTSLYLQMNSLRVEDTAVYYCAT GY DY WGQGTLVTVS
> Cons__02052
QVQLVESGGGLIQPGGSLRLSCAASGVTFS TY MN WVRQAPGKGLEWVS YIS TIYYSDSVKG RFTISRDNAKTSLYLQMNSLRVEDTAVYYCAT GY DY WGQGTLVTVS
> Cons__02053
EVQLVQSGAEVRKPGESLKISCKGPGYRFT SY FG WVRQMPGKGLEWMG IIY DTRYSPSPQG QVIISADKSINTAYLKWSSLRASDTAMYYCAR LP DV WGQGTTVTVS
> Cons__02054
EVQLVQSGAEVRKPGESLKISCKGPGYRFT RH IG WVRQMPGKGLEWMG IIY DTRYSPSPQG QVIISADKSINTAYLKWSSLKASDTAMYYCAR LP DV WAQGTAVTVS
> Cons__02055
QVKLVQSGAEVKKPGVSVKVSCKASGSTVT NY IH WVRQAPGQRLEWMG WIN NTKYSQKFQG RVTITRDTSANTAYMELSSLRSEDTAVYYCAR PY HY WGQGTLVTVS
> Cons__02056
QVQLVESGGGVVQPGRSLRLSCAASGFTFS SY MH WVRQAPGKGLEWVA VMW NKYYADSVKG RFTISRDNSKNTLYLQMNSLRAEDTALYYCAR DQ DV WGKGTTVTVS
> Cons__02057
EVQLVQSGAEVKKPGESLKISCKGSGYTFN DN IG WVRQMPGKGLEWMG IIY DSTVSPSFQG QVTISADKSTSTAYLQCSSLKASDTAIYYCAR LG DY WGQGTLVTVS
> Cons__02058
QVQLVQSGAEVKKPGASVKVSCKASGYIFT AY MY WVRQAPGQGLEWMG WIN DTNFAQKFQG RVTMTRDTSISTAYMELSRLRSDDTAVYYCAR EK DV WGQGTMVTVS
> Cons__02059
QVQLQESGPGLVKASETLSLTCTVSRGSFS DY WN WFRQPAGKRLEWLG RVY SVDYNPSLKS RVTVSVDTSKKQFSLRLSSVTVADTAVYYCAR GL DY WGQGALVTVS
> Cons__02060
QVQLQVSGPGLVKPSETLSLTCTVSGGPIN NA WT WIRQPPGKGLEYLG YVY VTNYNPSLKS RLTITIDTSRKQLSLSLKFVTAADSAVYYCAR EW HV WGQGTMVAVS
> Cons__02061
QVQLVESGGGVVQPGRSLRLSCAASGFTFS RH MH WVRQAPGKGLEWVA SIW NKYYADSVKG RFTISRDNSKNTLYLQMNSLRAEDTAVHYCAR DS DV WGKGTTVTVS
> Cons__02062
QVQLVQSGAEVKKPGASVKVSCKASGYNFT KY IY WLRQAPGQGPEWVG TIN STTYAQKFQG RVTVTRDTSTSTVYMEMRSLRSEDTAVYYCAR GL DP WGQGTQVIVS
> Cons__02063
QVQLQESGPGLVKPSQTLSLTCTVSGGSIS SG WS WIRQPAGKGLEGIG RID NIKYNPSLKS RVTISIDTSKNQFSLKLSSVTAADTAVYYCAR DS DV WGQGTTVTVS
> Cons__02064
EVQLVESGGSLVKPGGSLRLSCAASGFTFS NY MN WVRQAPGKGLEWIS SIS YIYYADFVKG RFTISRDNATNSLYLQMNSLRAEDTAVYYCVR RG DY WGRGTLVTVS
> Cons__02065
EVQLVESGGSMVKPGGSLRLSCAASGFTFS NY MN WVRQAPGKGLEWIS SIS YIYYADFVKG RFTISRDNATNSLYLQMNSLRAEDTAVYYCVR GR NY WGRGTLVTVS
> Cons__02066
QVQLVESGGGVVQPGRSLRLSCAASGFTFS SY MH WVRQAPGKGLEWVA VIS NKYYADSVKG RFTISRDNSKNTLYLQMNSLRAEDTAVYYCAR DR DV WGQGTTVTVS
> Cons__02067
EVQLLESGGGLVQPGGSLRLSCAASGFTFS NY MT WVRQAPGKGLEWVA NIK ERYYVGSVTG RFTISRDNARNYLHLQMNSLRAEDTAMYYCAR RT DV WGQGTAVTVS
> Cons__02068
QVQLVESGGGVVQPGKSLRLSCAASGFTFS SY MH WVSQAPGKGLQWVA LIW SKYYTDSAKG RFTISRDNSRNTVSLQMNSLRADDTAVYYCAR DS DV WGQGTTVIVS
> Cons__02069
QVHLVESGGAVFHPGRSLRLSRAASGFTFS SY MH WVRQAPAKGLEWVA VIW NKYYADSVKG RFTISRDNSKNTLYLQMNSLRAEDTAVYYCAK HV DV WGQGTTVTVS
> Cons__02070
QVQLVESGGGVVQPGRSLRLSCAASGFTFS SY MH WVRQAPGKGLEWVA VIS NKYYADSVKG RFTISRDNSKNTLYLQMNSLRAEDTAVYYCAG WG DP WGQGTLVTVS
> Cons__02071
QVTLKESGPALVKPTQTLTLTCTFSGFSLS TS VS WIRQPPGKALEWLA RID DKFYSTSLKT RLTISKDTSKNQVVLTMTNMDPVDTATYYCAR SR DY WGQGTLVTVS
> Cons__02072
EVQLVESGGGLVQPGGSLRLSCAASGLTFS SY MS WVRQAPGKGLEWVA HIR EAFYVDSVKG RFTISRDNAKSSLFLQMNSLGVDDTAVYYCAR RQ DY WGQGTLVTVS
> Cons__02073
EVQLVESGGGLVQPGGSLRLSCAGTGFTFS SY MA WVRQAPGKGLGWVA NIK ETYYVDSVKG RFTVSRDNANNSMYLQMNSLRAEDTAVYYCSR NY DV WGQGTTVTVS
> Cons__02074
QVQAAESGAELVRPGTSVKISCKASAYSLT NY LG WYKQRPGQGLEWIG DIY YTNHNEKFKG KASLTADTSSSTAYMQLSSLTPEDSAVYFCVR SG VY WGQGTLVTVS
> Cons__02075
NSQLVQSGAEVKKPGSSVKVSCKASGGTFS SY IS WVRQAPGQGLEWMG GII TANYAQKFQG RVTITADESTSTAYMELSSLRSEDTAVYYCAR DG DY WGQGTLVTVS
> Cons__02076
QVQLVQSGAEVKKPGASVKVSCKASGYTFT SY IS WVRQAPGQGLEWMG WIS NTNYAQKLQG RVTMTTDTSTSTAYMELRSLRSDDTAVYYCAR YI DI WGQGTMVTVS
> Cons__02077
QVQLVQSGPEVKKPGASVKVSCKASGYTFT SY VS WVRQAPGQGLEWMG WIS NTRYPQKLQG RVTMTTDTSTSTTYMELRSLRPDDTAVYYCAR TH DV WGQGTTVTVS
> Cons__02078
EVQLVDSGGGLVKPGGSLRLSCAASGFTFS TY MN WVRQAPGKGLEWVS SIN YIYYADSVKG RFTISRDNAKNSLFLQMNSLRAEDTAVYYCAR FA DY WGQGTLVTVS
> Cons__02079
EVQLLESGGGLVQPGGSLRLSCAASGFTFS SY MS WVRQAPGKGLEWVS AIS STYYADSVKG RFTISRDNSKNTLYLQMNSLRAEDTAVYYCAK DR DY WGQGTLVTVS
> Cons__02080
EMQLVESGGAFVQPGGSLKLSCAASGFNFS DS IH WVRQASGKSLEWVG HIE ATMYRASVKG RFTISRDDSKNMAFLQMDSLRPDDTALYYCTP PP RS WGRGTLVTVS
> Cons__02081
QVQLVQSGAEVKKPGSSVKVSCKASGGTFS SY IS WVRQAPGQGLEWMG GII TANYAQKFQG RVTITADESTSTAYMELSSLRSEDTAVYYCAR HT DY WGQGTLVTVS
> Cons__02082
EVQLVQSGAEVRKPGESLKISCKGSGYRFT SY IG WVRQMPGKGLEWMG IIY DTRYSPSFQG QVIISADKSINTAYLKWSSLKASDTAMYYCAR LP DV WGQGTTVTVS
> Cons__02083
QITLKESGPTLVKPTQTLTLTCSFSGFSLS SS VG WIRQSPGKALEWLA LIY DKRHSPSLRS RLTITKDTSKNQVVLIMTNMDPVDTGTYYCAR QP DP WGQGTLVTVS
> Cons__02084
QVQLVQSGAEVKKPGASVKVSCKASGYTFT SY MH WVRQAPGQRLEWMG WIN NTKYSQKFQG RVTITRDTSASTAYMELSSLRSEDTAVYYCAR GG NY WGQGTLVTVS
> Cons__02085
QVQLQQWGAGLLKPSETLSLTCAVYGGSFS GY WS WIRQPPGKGLEWIG EIN STNYNPSLKS RVTISVDTSKNQFSLKLSSVTAADTAVYYCAR GR DP WGQGTLVTVS
> Cons__02086
EVQLVQSGAEVRKPGESLKISCKGSGYRFT SY IG WVRQMPGKGLEWMG IIY DTRYSPSPQG QVIISADKSINTAYLKWSSLKASDTAMYYCAR LP DV WGQGTTVTVS
> Cons__02087
QVQLVESGGDLVKPGGSLTLSCAASGFTFS DY MS WIRQAPGKGLEWVS YIS YINYADSVKG RFTVSRDNAENSLYLQMNSLRADDTAVYYCAR SS DP WGQGTLVTVT
> Cons__02088
QVQLVQSGAEVKKPGASVKVSCKASGYTFT DY MH WVRQAPGQRLEWMG WIN NTKYSQKSQG RVTITRDTPASTAYMELSSLRSEDTAVYYCAR DY DV WGKGTTVTVS
> Cons__02089
QVQLVESGGGVVQPGRSLRLSCAASGFTLS TS MH WVRQAPDKGLEWVA MIS EKDYIDSVRG RFTISRDTSTNTLFLQMNCLRTEDTALYYCAK DR EY WGPGTLVTVS
> Cons__02090
EVQLVQSGAEVRKPGESLKISCKGSGYRFT SY IG WVRQMPGKGLEWMG IIY DTRYSPSFQG QVIISADKSINTAYLKWSSLKASDTAMYCCAR LP DV WGQGTTVTVS
> Cons__02091
EVQLVQSGAEVRKPGESLKISCKGSGYRFT SY IG WVRQMPGKGLEWMG VIY DTRYSPSFQG QVIISADKSINTAYLQWSSLKASDTAMYYCAR LP DV WGQGTTVTVS
> Cons__02092
EVQLVQSGAEVRKPGESLKISCKGSGYRFT SY IG WVRQMPGKGLEWLG IIY DTRYSPSPQG QVIISADKSINTAYLKWSSLKASDTAMYYCAR LP DV WGQGTTVTVS
> Cons__02093
EVQLVQSGAEVRKPGESLKISCKGPGYRFT SY IG WVRQMPGKGLEWMG IIY DTRYSPSPQG QVIISADKSINTAYLKWSSLRASDTAMYYCAR LP DV WGQGATVTVS
> Cons__02094
EVQLVQSGAEVRKPGESLKISCKGPGYRFT SY IG WVRQMPGKGLEWMG IIY DTRYSPPPQG QVIISADKSINTAYLKWSSLRASDTAMYYCAR LP DV WGQGTTVTVS
> Cons__02095
QVHLQQSGAELAKPGASVKMSCKASGYTFT SY MH WVKQRPGQGLEWIG YIN YTEYNQKFKD KATLTADKSSSTAYMQLSSLTFEDSAVYYCAR GG DY WGQGTTLTVS
> Cons__02096
QVQLVQSGGGLVQPGGSLRLSCAASGFTFS SY MS WVRQAPGKGLEWVS AIS STYYADSVKG RFTISRDNSKNTLYLQMNSLRAEDTAVYYCAK DW AD WGQGTLVTVS
> Cons__02097
QVQLVQSGAEVKKPGSSVKVSCKASGGTFS SY IS WVRQAPGQGLEWMG RII TANYAQKFQG RVTITADESTSTAYMELSSLRSEDTAVYYCAR DP DP WGQGTLVTVS
> Cons__02098
EVHLVESGGGLAQTGGSLRLSCTASGFTLS SF SY DMHWVRQLPGESLE WVS DTSYPGSVKG RFTVSRENGNNSLYLQMNNLGVGDTGVYYCTR AY DV WGKGTTVTVS
> Cons__02099
QVQLQESGPGLVRPSETLSLTCTVSGASIT TS WG WVRQPPGEGLEWIG TVS STYYNPSLKS RVTISVDTSKNQFSLNVNSVTAADTAVFYCAR AG DM WGKGTTVTVS
> Cons__02100
QVQLQQWGAGLLKPSETLSLTCAVYGGSFS GY WS WIRQPPGKGLEWIG EIN STNYNPSLES RVTLSVDTSKNQFSLILNSVTAADTAVYYCAR GQ DY WGQGTLVPVS
> Cons__02101
QVQLQQWGAGLLKPSETLSLICAVYGGSFS GY WT WIRQPPGKGLEWIG EIN DTNYNPSVKS QVTISVDTSKNQFSLKMNSVTAANTAVYYCAR GG DY WGQGTLVTVS
> Cons__02102
QIQLVESGGGVVQPGRSLRLSCGASGFTFS DS MH WVRQAPGKGLEWVA LIS DKYYADSVKG RFTLYRDNSRNTVFLQMDSLRVEDTAVYFCAK RP DY WGQGTLVTVS
> Cons__02103
QVQLQESGPGLVKPSQTLSLTCTVSGGSIS SG WS WIRQPAGKGLEWIG VFH STNYHPSLKS RITMSVDTSKNQFSLKLSSVTAADTAVYYCTR RG DV WGQGTTVTVS
> Cons__02104
QVQLKQSGPGLVHPSQSLSITCTVSGFSLT SY VH WVRQSPGKGLEWLG VMW STDYNAAFMS RLNITKDNSKRQVFFKMNSLQADDTAIYYCAK SM DS WGQGTSVTVS
> Cons__02105
EVQLVESGGGLVQPGGSLRLSCAASGFTFD DY LN WIRQAPGKGLEWVA NIK EKYYVDSVEG RFTISRDNAQNSLFLNLNSLRAEDTAVYYCAR RS DL WGRGTLVTVS
> Cons__02106
EVQLVESGGGLVQPGGSLRLSCAASGFTFS NY MH WVRQAPGKGLVWVS RID STNYADSVKG RFTISRDNAKNTLYLEMNSLRVEDTAVYYCTR TM DV WGQGTTVTVS
> Cons__02107
EVQLVESGGGLVQPGGSLRLSCAASGFAFS GY MN WVLQAPGKGLEWVS YIS TIYYADSVKG RFTISRDNAKNSLYLRMNSLRAEDTAVYYCAR GR DY WGQGNLVTVS
> Cons__02108
EVQLVESGGGLVQPGGSLRLSCASSGFTFI TY MS WVRQAPGKGLEWVS TIS STYYADSVQG RFTLSRDNSKSTLYLQMNTLRAEDTAVYYCAK PN DS WGQGTLVTVS
> Cons__02109
DVKLVESGGGLVQPGGSLKLSCATSGFTFS DY MY WVRQTPEKRLEWVA YIS SAAYSDTVKG RFTISRDNARNTLYLQMSRLKSEDTAIYSCAR GL AY WGQGTLVTVS
> Cons__02110
QVQLQESGPGLVKLPGTLSLTCAVSGGSIS SS WS WVRQPPGKGLEWIG QIS STNYNPSLKS RVTISADTSKNQFSLKVNSVTAADTAVYYCAR RN DY WGQGTLVTVS
> Cons__02111
EVQLVESGGGLVQPGGSLRLSCAASGFTFS NY MH WVRQAPGKGLVWVS RID STNYADSVKG RFTISRDNAKNTLYLEMNSLRVEDTAVYYCTR TM DV WGQGTTVTVS
> Cons__02112
QLQLQESGPGLVKPSETLSLTCAVSSGSIS DK WG WVRQPPGKGLEWIG TIY KTYYSPSLKS RVTISLDTSKNQFSLRLNSVTAADTAVYYCMR DS DY WGQGTLVTVS
> Cons__02113
EVQLVESGGGLVQPGGSLRLSCSASGFTFS SY MH WVRQAPGKGLEYVS AIS STYYADSVKG RFTISRDNSKNTLYLQMSSLRAEDTAVYYCVK IT DP WGQGTLVTVS
> Cons__02114
QVQLVKSGGGLVKPGGSLRLSCAASGFTFS DY MS WIRQAPGKGLEWVS SIS ARYYAGSVKG RFTISRDNAKNSLDLQMNSLRAGDTAVYYCAG GA DV WGQGTTVTVS
> Cons__02115
QVQLVQSGSELKKPGASVKVSRKASGYTFT SY MN WVRQAPGQGLEWMG WIN NPTYAQGFTG RFVFSLDTSVSTAYLQISSLKAEDTAVYYCAR AI DY WGQGTLVTVS
> Cons__02116
QVQLVQSGAEVKKPRASVRVSCKASGITFT GY MH WVRQAPGQGLEWMG RIN GTNYAQKFQG RVTMTRDTSISTAYMELSRLRSDDTAVYYCAR HS DP WGQGTLVTVS
> Cons__02117
QITLKESGPTLVKPTQTLTLTCTFSGFSLS TS VG WIRQPPGKALEWLA LIY DKRYSPSLKS RLTVTKDTSKNQVVLTMTNMDPVDTATYYCAT SL DP WGQGTLVTVS
> Cons__02118
QITLKESGPTLVKPTQTLTLTCTFSGFSLS TS VG WIRQPPGKALEWLA LIY DKRYSPSLKS RLTITKDTSKNQVVLTMTNMDPVDTATYYCAH RQ DV WGKGTTVTVS
> Cons__02119
QVQLVQSGAEVKKPGASVKVSCKASGYTLT SY MH WVRQAPGQGLEWMG IIN STSYAQKFQG RVTMTRDTSTSTVYVELSSLRSEDTAVYYCAR DG DY WGQGTLVTVS
> Cons__02120
QVQLVQSGAEVKKPGASVKVSCKASGYTFT SY IN WVRQATGQGLEWMG WMN NTSYAQKFQG RVTMTRNTSISTAYMELSSLRSEDTAVYYCAR RY DS WGQGTLVTVS
> Cons__02121
EVQLVESGGGLVQPGGSLRLSCAASGITVS SK MS WARQTPGKGLEWVS VIY TTHYADSVKG RFTISRDNSKNTVYLQMNSLRAEDTAVYYCAR DP AD WGQGTLVTVS
> Cons__02122
QVQLVQSGAEVKKPGASVKVSCKASGYTFT GY MH WVRQAPGQGLEWMG RIN GTNYAQKFQG RVTMTRDTSISTAYMELSRLRSDDTAVYYCAR GR DY WGQGTLVTVS
> Cons__02123
EVQLVESGGGLVQPGGSLRLSCAASGITVS SK MS WARQTPGKGLEWVS VIY TTHYADSVKG RFTISRDNSKNTLYLQMNSLRAEDTAVYYCAK VV DF WGQGTLVTVS
> Cons__02124
EVQLVQSGAEVKKPGESLRISCKASGYSFS TY IG WLRQMPGKGLECMG IVH DTNYSPSFQR QVTFSADKSISTAYLQWSSLKASDTAMYFCAR LG DW WGQGTLVTVS
> Cons__02125
QVQLVQSGAEVKKPGASVKVSCKASGYTFT DY MH WVRQAPGRGLEWMG RIN GTNYAQKFQG RVTMTRDTSIRTAYVELSRLTSDDTAVYYCAS LA DF WGQGTLVTVS
> Cons__02126
QVQLVQSGSELKKPGASVKVSCKASGYTFT SY MN WVRQAPGQGLEWMG WIN GTDYARKFQG RVTMTRDTSITTGYMELNRLTFDDTALYYCAR LV NH WGRGTLVTVS
> Cons__02127
QVQLVQSGAEVKKPGASVKVSCKASGYTFT NY IH WVRQAPGQRLEWIG WIN NTKCSQNFQG RVTVTRDTSANTAYMELSSLKSEDTAVYYCAR CS DY WGQGTLVTVS
> Cons__02128
QLQLQESGPGLVKPSETLSLTCTVSGGSIS SS WG WIRQPPGKGLEWIG SIY STYYNPSLKS RVTISVDTSKNQFSLKLSSVTAADTAVYYCAR HE DP WGQGTLVTVS
> Cons__02129
QVQLVQSGAEVKKPGSSVKVSCKASGGTFS SY IS WVRQAPGQGLEWMG GII TANYAQKFQG RVTITADESTSTAYMELSSLRSEDTAVYYCAR VS DV WGKGTTVTVS
> Cons__02130
EVQLVQSGAEVKKPGESLRISCKGSGYSFT SY IS WVRQMPGKGLEWMG RID YTNYSPSFQG HVTISADKSISTAYLQWSSLKASDTAMYYCAR HT QS WGQGTLVTVS
> Cons__02131
QVQLQQPGAELVKPGTSVKLSCKASGYNFT SY IN WVKLRPGQGLEWIG DIY ITNYNEKFKS KATLTVDTSSSTAYMQLSSLASEDSALYYCAG QY AY WGQGTLVTVS
> Cons__02132
EVQLVESGGGLVKAGGSLRLSCGVSNFRIS AH MN WVRRVPGGGLEWVA SIS YRDYADAVKG RFTVSRDDLEDFVYLQMHKMRVEDTAIYYCAR KG DA WGPGTVVTVS
> Cons__02133
EVQLVESGGGLVQPGGSLRLSCAASGFTFS SY MS WVRQAPGKGLEWVS AIS STYYADSVKG RFTISRDNSKNTLYLQMNSLRAEDTAVYYCAK DK WY WGQGTLVTVS
> Cons__02134
QVQLQESGPGLVKPSETLSLTCTVSGGSIS SY WS WIRQPPGKGLEWIG YIY STNYNPSLKS RVTISVDTSKNQFSLKLSSVTAADTAVYYCAR VS DP WGQGTLVTVS
> Cons__02135
QVQLQESGGGLVQPGGSLRLSCAASGFMFS RY MS WVRQAPGKGPEWVS GIS STYYADSVKG RFTVSRDNSKNTLYLQMNSLRAEDTAVYYCAK DL EY WGQGTLVTVS
> Cons__02136
QVQLVQSGAEVKKPGASVKVSCKASGYTFT SY MH WVRQAPGQGLEWMG IIN STSYAQKFQG RVTMTRDTSTSTVYMELSSLRSEDTAVYYCAR GQ DY WGQGTLVTVS
> Cons__02137
EVQLLESGGGLVQPGGSLRLSCAASGFTFS SY MS WVRQAPGKGLEWVS AIS STYYADSVKG RFTISRDNSKNTLYLQMNSLRAEDTAVYYCAE YQ DP WGQGTLVTVS
> Cons__02138
QVQLQESGPGLVKPSQTLSLTCTVSGGSIR QW WS WIRQPPGKGLEWIG RIY STNYNPSLKS RVTISVDTSKNQFSLKLSSVTAADTAVYYCAR EE DI WGQGTMVTVS
> Cons__02139
QVQLQQWGAGLLKPSETLSLTCAVYGGSFS GY WS WIRQPPGKGLEWIG EIN STNYNPSLKS RVTISVDTSKNQFSLKLSSVTAADTAVYYCAR RI RY WGQGTLVTVS
> Cons__02140
EVQLVQSGAEVKKPGESLRISCKGSGYSFT SY IS WVRQMPGKGLEWMG RID YTNYSPSFQG HVTISADKSISTAYLQWSSLKASDTAMYYCAR QI DV WGKGTTVTVS
> Cons__02141
QVQLVQSGAEVKKPGASVKVSCKASGYTFT GY MH WVRQAPGQGLEWMG WIN GTNYAQKFQG RVTMTRDTSISTAYMELSRLRSDDTAVYYCAR DK DV WGQGTTVTAS
> Cons__02142
EVQLVESGGGLVQPGGSLRLCCAASGFTFR TY MH WVRQAPGKGLEWVS ITS ILYYADSVKG RFTISRDNANNSLCLQMNSLRDEDTAVYFCAR DG DV WGQGTTVTVS
> Cons__02143
QVQLVQSGAEVVKPGSSVKVSCKASGYTFT DY VD WVKQAPGQGLQWIG NIN GTIYNQKFKG KGTLTVDKSTSTAYMELSSLTSEDTAVYYCAR SA DV WGQGTTVTVS
> Cons__02144
QVNLRESGPALVKATHTLTLTCTFSGLSVN TR VS WIRQPPGKALEWLA RID DKYYGTSLET RLTISKDTSKNQVVLKVTNMDPADTATYYCAR MQ DI WGQGTMVTVS
> Cons__02145
QVQLQQSGAEVKKPGASVKVSCKASGYTFT SY IS WVRQAPGQGLEWMG WIS NTNYAQKLQG RVTMTTDTSTSTAYMELRSLRSDDTAVYYCAR DS DV WGKGTTVTVS
> Cons__02146
QVQLVQSGAEVKKPGSSVKVSCKASGGTFS SY IS WVRQAPGQGLEWMG GII TANYAQKFQG RVTITADESTSTAYMELSSLRSEDTAVYYCAR DC DI WGQGTMVTVS
> Cons__02147
EVQLVESGGGVVQPGGSLRLSCAASGFTVS SN MT WVRQAPGKGLEWVS LIY TTYYAESVKG RFTISRDNSKNTMYLQMNSLRVEDTAVYYCAG DL DV WGKGTTVTVS
> Cons__02148
QGQLQQWGAGLLKPSETLSLTCAVYGGSFS GY WS WIRRPPGKGLEWIG EIN ITNYNSSLKS RLTLSVDTSKNQFSLKLSSVTAADTAVYYCAR WY DV WGKGTPVTVS
> Cons__02149
EVQLVESGGDLVQPGGSLRLSCAASGFTFS NY MH WVRQAPEKGPVWVS SIR STNYADAVKG RFTISRDNAKNTLYLQMNSLRAEDTAVYYCAR AH PS WGQGTLVTVS
> Cons__02150
QVQLQQWGTGLLKPSETLSLTCAVYGESFS GY WT WVRQSPGKGLEWIG QIN STNYNPSLKS RVTISVDKSKNQFSLNLRSATAADTAVYYCAS RF DA WGQGTTVTVS
> Cons__02151
QLQLQESGPGLVKPSETLSLTCTVSGGSIS SS WG WIRQPPGKGLEWIG SIY STYYNPSLKS RVTISVDTSKNQFSLKLSSVTAADTAVYYCAS SR DP WGQGTLVTVS
> Cons__02152
QVQLVQSGGGVVQPGRSLRLSCAASGFTFS SY MH WVRQAPGKGLEWVA VIW NKYYADSVKG RFTISRDNSKNTLYLQMNSLRAEDTAVYYCAR DR DV WGKGTTVTVS
> Cons__02153
QVQLQQWGAGLLKPSETLSLTCAVYIGSFS GY WS WIRQPPGKGLEWIG EVS TTNYNPSLKS RVTMSVDSIPMNQFSLKLTSVTASDTAVYYCA RA DP WGLGTLVTVS
> Cons__02154
QLQLQESGPGLVKPSETLSLTCTVSGGSIS SS WG WIRQPPGKGLEWIG SIY STYYNTSLKS RVTISVDTSKNQFSLKLSSVTAADTAVYYCAR HL DP WGQGTLVTVS
> Cons__02155
QVQLVESGGGVVQPGGSLRLSCAASAFTLR SY MH WVRQVPGKGLEWVA CIW DKYYADSVKG RFTISRDNAKNTLYLHMNSLRVEDTAVYYCAR GR AL WGQGTLVTVS
> Cons__02156
EVQLLESGGGLVQPGGSLRLSCAASGFTFS SY MS WVRQAPGKGLEWVS AIS STYYADSVKG RFTISRDNSKNTLYLQMNSLRAEDTAVYYCAK DE DP WGQGTLVTVS
> Cons__02157
QVHLVQSGSELKKPGASVKISCKASGYTFT RF VN WVRQAPGQGLEWMG WIN KPTYAQGFTG RFVFSLDTSVTTSYLQISTLKAEDTAVYFCAR DF DY WGQGTLVTVS
> Cons__02158
EVQLVESGGALVQPGRSLRLSCTASGFNFG NY MS WFRQAPGKGLEWVG FIR AIQYAASVRG RFTISRDDSKSVAYLQMDSLETEDTAMYYCSR EG DY WGQGTLVTVS
> Cons__02159
EVQLVESGGALVQPGGSLKLSCAASGFTFS DS LH WVRQASGKGLEWVG RIK ATTYGASVKG RFTISRDDSKNTAYLQMNSLTAEDTAVYYCFT RH PY WGQGTLVTVS
> Cons__02160
EVHLVQSGAEVKKPGSSVKVSCKASGFNIK DT MH WVRQAPGQGLEWMG RIN NTKYDPKFQG RVTITADESTNTAYMELRSLRSDDTAMYYCAR RG DV WGQGTLVTVS
> Cons__02161
EVQLVESGGGLVQPGGSLRLSCAASGFTSS SY MS WVRQAPGKGLEWVA NIK DKYYVDSVRD RFIISRDNAKNSVYLQLNSLRAEDTAVYYCAR GG DH WGQGTLVTVS
> Cons__02162
QVQLVQSGAEVKKPGESVKVSCKASGYTFT TY LH WVRQAPGQGLEWMG WIY HAQYNEKFKG RVTITADKSTSTAYMELSSLRSEDTAVYYCAR SW PY WGQGTTVTVS
> Cons__02163
QVQLVQSGAEVKKPGESVKVSCKASGYTFT TY LH WVRQAPGQGLEWMG WIY HAQYNEKFKG RVTITADKSTSTAYMELSSLRSEDTAVYYCAR SW DY WGQGTTVTVS
> Cons__02164
QLQLQESGPGLVKSSETLSLTCTVSGGSIS ST LS WIRQPPGKGLEWIG TIY ITYYNPSLES RVTMSVDMSNNQFSLKLSSVAAADTAVYYCAT HQ DS WGQGTLVTVS
> Cons__02165
QVQMVQSGAEVKKPGASVKVSCKASGYTFT SY IN WVRQATGQGLEWMG WMN NTGYAQKFKG RVTMTRNTSISTAYMDLSSLRSEDTAVYFCAR AL DV WGQGTTVSVS
> Cons__02166
QVQLVQSGAEVKKPGSSVKVSCKASGYKFT SY MH WVRQAPGQGLEWMG YIN VTKYNEKFKG RATITADESTNTAYMELSSLRSEDTAFYFCAR GS VY WGQGTLVTVS
> Cons__02167
QVQLVQSGAEVKKPGSSVKVSCKASGGTFS SY IS WVRQAPGQGLEWMG GII TANYAQKFQG RVTITADESTSTAYMELSSLRSEDTAVYYCAR DV DV WGQGTTVTVS
> Cons__02168
EVLLVESGGGLVQPGGSLRLSCAASGFIFS NY MS WVRQAPGRGLEWVA NIN ATYYVESVKG RFTISRDNAKRSLYLQMSSLGAEDTSVYYCTR DQ EY WGQGALVTVS
> Cons__02169
EVLLVESGGGLVQPGGSLRLSCAGSGFIFN NY MS WVRQAPGRGLEWVA NID TTYYVDSVRG RFTISRDNARNSLYLQMSSLRAEDTAVYYCTR DQ EH WGQGALVTVS
> Cons__02170
EVQLVQSGAEVKKPGSSVKVTCKASGDTFS SS IS WVRQAPGQGLEWMG GII TPNYAQKFQG RVTITTDESTSTAYMEVSSLRSEDTALYYCAR EG DY WGQGTLVTVS
> Cons__02171
QVQLQESGPGLVKPSETLSLTCTVSGGSVN SG WT WIRQSPERGLEWIG YIY NTNYNPSLKS RLRMSVDTSKNQFSMRLSSVTAADTAVYYCTR GG DP WGQGTLVTVS
> Cons__02172
QVQLVESGGGVVQPGRSLRLSCVASGFNFR NY MH WVRQAPGKGLEWVA IIS NKFYSDSVKG RFTISRDNSKNTLYLQMDSLTLEDTSLYFCSK DS DY WGRGSLVTVS
> Cons__02173
QVQLVQSGAEVKKPGSSVKVSCKASGGTFS SY IN WVRQAPGQGLEWMG GII TANYAQKFQG RVTITADESTNTAYMELSSLRSEDTAVYYCAR DG DP WGQGTLVTVS
> Cons__02174
QVQLQQSGGGVVQPGRFLRLSCAASGFTFS SY MH WVRQAPGKGLEWVA LIW NKEYADFVKG RFTISRDNSKNTLYLQMNSLRAEDTAVYYCAT DS DV WGKGTTVTVS
> Cons__02175
QVQLVQSGGGVVQPGRSLRLSCAASGFTFS SY MH WVRQAPGKGLEWVA VIS NKYYADSVKG RFTISRDNSKNTLYLQMNSLRAEDTAVYYCAK TG DY WGQGTLVTVS
> Cons__02176
QVKLEQWGAGLLKTSETLSLTCAVYGGSFN GY WS WIRQSSNKGLDWIG EIN MTNHNLSLNS RVTISVDKSKNQFSLELRSLTAADTAVYYCAR GS DV WGQGTTVTVS
> Cons__02177
EVQMLESGGDLVQPGGSLRLSCTASRFSLN NY IS WVRQAPGKGLEWVS KIR YKFYGQSVQG RFIMSRDNSKNTLFLQMNRLRVEDPATYFCVK MS QY WGPGTRVIVS
> Cons__02178
EVQLVQSGAEVKKPGESLKISCKGSGYSIS TY VG WVRQMPGKGLEWLG IVY TTLYRPSFQG QVTISADKSIDAAYLQWSSLEASDTAMYYCAT TY PD WGQGTLVTVS
> Cons__02179
EVQLVESGGGLVKPGGSLRLSCAASGFPFS NA MT WVRQAPGKGLEWVG RIK TTDYAAPVKG RFTISSDESKDTLYLQMNNVGVEDTAVYYCAT IP RP WRPGACDLWG
> Cons__02180
EVQVVESGGDLVQPGGSLRLSCIVSGITFI RY MT WVRQAPGKGLEWVS SIS ARYYADSARG RFTISKDNSKNTLHLQMNRLRADDTAVFFLCD SR VF WGQGTLVTVF
> Cons__02181
EAQLVESGGGLVQPGGSLRLSCATSGFTFS RY MT WVRQAPGKGLECVA NID NENYVDSVKG RFTISRDNARNSLYLQMNSLRAEDTAVYYCTR GV GY WTGGTCPCDV
> Cons__02182
EVQLLESGGDLVQPGGSLRLSCTASRFSLN NY IS WVRQAPGKGLEWVS KIR YKFYGQSVQG RFIMSRDNSKNTLFLQMNRLRVEDPATYFCVK MS QY WGPGTRVIVS
> Cons__02183
EVQMLESGGDLVQPGGSLRLSCTASRFSLN NY IS WLRQAPGKGLEWVS KIR YKFYGQSVQG RFIMSRDNSKNTLFLQMNRLRVEDTATYFCVK MS QY WGPGTRVIVS
> Cons__02184
EVQLVQSGAEVKKPGESLTISCQGAGDSFV NY IG WVRQMPGRGLEWMG IIF ETQYNPSFQG RVTISADRFINTAYLQWSGLEASDTAIYYCAT QY LS WGQGTKVSIS
> Cons__02185
QVQLQQWGAGLLKPSETLSLTCAVYGGSFS GY WS WIRQPPGKGLEWIG EIN STNYNPSLKS RVTISVDTSKNQFSLKLSSVTAADTAVYYCAR KA DV WGQGTTVTVS
> Cons__02186
EVQLLESGGGLVQPGGSLRLSCSASGFTLS NF IH WVRQAPGQGLECVS GIS RTYYADSVKG RFTISRQNSKDVVYLQMSGLRIDDAAMYYCVR GP GP WGQGTLVSVS
> Cons__02187
EVQLLESGGGLVQPGGSLRLSCAGSGFSFS DY MY WVRQTPGQGLVWVS RIN STRYADSVKG RFTISRDNAKNTLYLQINSLRAEDTAVYYCAS KA DI WGQGTMVTVS
> Cons__02188
EVQLVESGGGLVQPGGSLRLSCAASGFTFS SS MS WVRQAPGKGLEWVS AIS STYYADSVKG RFTISRDNSKNTLYLQMNSLRAEDTAVYYCAK GG DL WGRGTLVTVS
> Cons__02189
EVQLVQSGAEVKKPGESLKISCKGSGYSFS TS IG WVRQMPGKGLEWLG TIH DTRNSPSFQG QVTISVDKSISTASLQWGSLKASDTGIYYCAR LI DV WGQGTTVTVS
> Cons__02190
EVQLVQSGAEVKKPGESLKISCKGSGYSFS SY IG WVRQMPGKGLEWMG IIY DTRYSPSLQG QVTRSADKSISTAYLQWSSLKASDTAMPPEGY CT YI WGQGTMVTVS
> Cons__02191
EVQLLESGGGLVQPGGSLRLSCAASGLTFS SD MS WVRQAPGKGLEWVS GTG STNYADSVKG QFTISMDNSKSTLYLQMTSLRVEDTAVYYCAK VA DV WGQGTTVTVS
> Cons__02192
EVQLLESGGGLVQPGGSLRLSCAASGFTFS SY MS WVRQSPGKGLQWVS AIS STYYADSVRG RFTISRDNSKNTLYLQMSSLRAEDTAVYYCAK AA DY WGQGTLVTVS
> Cons__02193
QVQLQESGPGLVKPSQTLSLTCAVSGGSIS SG WS WIRQHPGKGLEWIG YIY STYYNPSLKS RVAISVDTSNNQFSLNLNSVTRADTAVYYCAT SV DL WGRGTLVTVS
> Cons__02194
QVQLQQWGAGLLKPSETLSLTCAVYGGSFS GY WS WIRTPPGKGLEWIG EIN GTNYNPSLKS RVTISVDTSKNQFSLKLSSVTAADTAVYYCAR AR DV WGQGTTVTVS
> Cons__02195
QVQLVQSGGGVVQPGGSLRLSCAASGFTFS SY MS WVRQAPGKGLEWVS AIS STYYADSVKG RFTISRDNSKNTLYLQMNSLRAEDTAVYYCAK EG DY WGQGTLVTVT
> Cons__02196
EVQLVESGGGLVQPGRSLRLSCAASGFTFG DY MH WVRQAPGKGLEWVS GIS SIGYADSVKG RFTISRDNAKNSLYLQMNSLRAEDTALYYCAK TN DI WGQGTMVTVS
> Cons__02197
QVQMVQSGGGLVQPGGSLRLSCAASGFTFS SY MH WVRQAPGKGLVWVS RIN NTSYADSVKG RFTISRDNAKNTLYLQMNTLRAEDTAVYYCVR ST DV WGQGTTVTVS
> Cons__02198
QVQLVQSGSELKKPGASVKVSCKASQYTLP MY LN WVRQAPGQGLQWVG RIN HATYAQDFTG RFVFSLDISANTAYLQINALKSEDTAVYYCAR KW DV WGQGTTVTVS
> Cons__02199
GAQLIQSGAELKKSGESLTTSCRGSGLSFT TY IG WVRQLSGKGLEWMG FIS RTKYHPSFQG HVVMSADKSASAAYLRWPTLDVSDTAMYYCAR VR DF WGQGTLVTVS
> Cons__02200
DVQLIQSGTEVKKSGESLTISCRGSGFTFT KY IA WVRQRPGKGLEWVG LIH RRKYAPSFQG HVAMSADKSLNTASLQWRALDASDTAMYYCVR VY DY WGQGTLVTVS
> Cons__02201
EVQLIQSGPEVKKSGDSLTISCRGSGLSFT GF IG WVRQMPGKGLEYMG LTS KTNYNPSFQG HVTMSADSSVNAAYLHWRSLEVSDSAMYYCSR LV DS WGQGTLVTVS
> Cons__02202
EAQLRQSGAELRKPGESLTISCRGSGLSFT TY IG WVRQLSGKGLEWMG FIS RTKYHSSFQG HVVMSVDKSANAAYLQWPSLDVSDTAMYYCAR VR DY WGQGTLVTVS
> Cons__02203
QVQLQQWGAGLLKPSETLSLTCDVYGGSFS GY WS WIRQPPGKGLEWIG EIN STNYNPSLRS RVTISVDTSKNQFSLKLRSVTAADTAVYYCAR GF DV WGKGTTVTVS
> Cons__02204
EVQLVESGGGLVQPGRSLRLSCAASGFTFD DY MH WVRQAPGKGLEWVS GIS SIGYADSVKG RFTISRDNAKNSLYLQMNSLRAEDTALYYCAK DH DY WGQGTLVTVS
> Cons__02205
QVQLLQSGAEVRKPGASVKISCKPSGFSFI TY FH WVRQAPGQGLEWMG VIN TTYSQKFQGR VAMTRDTSTSAVYMELSSLRSVDTAIYYCAGV QG GD WGQGSLVTVS
> Cons__02206
QVQLVQSGAEVKKPGSSVKVSCKASGGTFS SY IS WVRQAPGQGLEWMG GII TANYAQKFQG RVTITADESTSTAYMELSSLRSEDTAVYYCAK TG DV WGQGTTVTVS
> Cons__02207
QVQLVQSGAEVKKPGASVKVSCKASGYTFT SY MH WVRQAPGQRLEWMG WIN NTKYSQKFQG RVTITRDTSASTAYMELSSLRSEDTAVYYCAR AM GY WGEGTLVTVS
> Cons__02208
QVQLVQSGPEVKKPGTSVKVSCKASGFTFT SS VQ WVRQARGQRLEWIG WIV NTNYAQKFQE RVTITRDMSTSTAYMELSSLRSEDTAVYYCAI SS DI WGQGTMVTVS
> Cons__02209
QVLLQESGPGLVKPSQALSLTCSVSGGSVS GT WS WIRQPAGKGLEWIG RIY TTAFNPALKG RSTISVDTSKTKFFLRLTSVTRADTATYFCAR VT DS WGQGLLVTVS
> Cons__02210
EVQLVQSGGGLVQPGGSVRLSCAASGFSFS SY MS WVRQAPGMGLEWVA AIS TTYYADSVTG RLTISRDNSMNTLYLHLNSLRAEDTAVYYCAK AG DS WGQGTLVTVS
> Cons__02211
EVQLLESGGDLVQPGGSLRLSCTASRFSLN NY IS WVRQAPGKGLEWVS KIR YKFYGQSVQG RFIMSRDNSKNTLFLQMNRLRVEDTATYFCVK MS QY WGPGTRVIVS
> Cons__02212
EAHVVQSGTEVRKPGESLNISCKASGFSFS TY IG WVRQKPGKGLEWMG IIH RPRYSLSFQG QVTISVDKSITTAYLQWSSLKASDTAIYYCAS NR DV WGQGTTVIVS
> Cons__02213
EVQLVQSGAEVKKPGESLKISCQSFGYSFG FH IG WVRQMPGKGLEWMG AIY DTRYSPSFQG HVTISVDKSISTVYLQWSSLKASDTAMYYCAR RS DS WGQGTLVTVS
> Cons__02214
EVQLVQSGAEVKKPGESLKISCQGSGYSFD KY IG WVRQMPGKGLEWMA IMY NAKYSPSFQG QVTISADKSFSTAYLQWSSLKASDSAMYFCAR AL DY WGQGSLVTVS
> Cons__02215
EVQLVQSGAEMKKPGESLKISCTDSGNSFT NY IA WVRQTPGKGLEWMG IIF DIRYSPSFQG QVIISADRSLSSAYLHWNYLRASDTAMYFCAS SR DV WGQGTMVTVS
> Cons__02216
EVQLVQSGAEVKKPGESLKISCQASGYTCT SY IS WVRQIPGKGLEWMG RID YTKYNPSFQG QVTFSVDTSITTAFLRWSSLRASDSATYFCTR DY EL WGQGSLVTVS
> Cons__02217
EVQLVQSGAEVRKPGDSLKISCKGSGYSFT TF IG WLRQKPGKGLEWMG ITY KTRYSVSFEG QVTISADKSVGTAYLQWRSLKASDTATYYCAS NR DV WGQGTTVIVS
> Cons__02218
QVQLVQSGAEVKKPGASVKVSCKASGYTFT SY MH WVRQAPGQRLEWMG WIN NTKYSQKFQG RVTITRDTSASTAYMELSSLRSEDTAVYYCAR VK DY WGQGTLVTVS
> Cons__02219
QVQLVQSGPEVKKPGASVKVSCKASGYTFT SY VS WVRQAPGQGLEWMG WIS NTRYPQKLQG RVTMTTDTSTSTTYMELRSLRPDDTAVYFCAR DK DY WGQGTLVTVS
> Cons__02220
QVQLVQSGAEVKKPGASVKVSCKASGYTFT GY MH WVRQAPGQGLEWMG RIN GTNYAQKFHG RVTMTRDTSISTAYMELSRLRSDDTAVYYCAT PR DI WGQGTMVTVS
> Cons__02221
VVQLVESGGGLIQPGGSLRLSCAASGFTVS SN MS WVRQAPGKGLEWVS VIY STYYADSVKG RFTISRDNSKNTLYLQMNSLRAEDTAVYYCAS IR DY WGQGTLVTVS
> Cons__02222
QVQLRESGPGLVKPSETLSLTCTVSGGSIS SY WS WIRQPPGKGLEWIG YIY STNYNPSLKS RVTISVDTSKNQFSLKLSSVTAADTAVYYCAG GR DY WGQGTLVTVS
> Cons__02223
EVQLVESGGDLVQPGGSLRLSCAASGFTFS TY MN WVRQAPGKGLEWVA NIK EKYYVDSVKG RFTISRDNAKNSLYLQMNSLRAEDTAVYYCAR DK DY WGQGTLVTVS
> Cons__02224
ELQLVESGGGLVQPGRSLRLSCAASGFTFD DY MH WVRQAPGKGLEWVS GIS SIGYADSVKG RFTISRDNAKNSLYLQMNSLGAEDTALYHCAK DS DY WGQGTLVTVS
> Cons__02225
EVQLVESGGGLIQPGGSLRLSCAASGFTVS SN MS WVRQAPGKGLEWVS VIY STYYADSVKG RFTISRDNSKNTLYLQMNSLRAEDTAVYYCAS IR DY WGQGTLVTVS
> Cons__02226
DVQLVESGGGLVQPGDSLILSCTASGFTFK NY MA WVRQAPGKGLEWVS GIG TVFYSGSVKG RFIISRDNSNNTLYLQTNSLRVEDTALYYCVK LS DV WGKGTTVNVA
> Cons__02227
EVQLLESGGGLVQPGGSLRLSCAASRFTFS SY MS WVRQAPGKGLEWVS AIS STYYADSVKG RFTISRDNSKNTLYLQMNSLRAEDTAVYYCAM VG DY WGQGTLVTVS
> Cons__02228
QVQLVQSGAEVKKPGASVKVSCKASGYTFS SY MH WVRQAPGQGLEWMG IIN STDYAQKFQD RVTMTRDTSTSTVYMELSSLRSEDTAVYYCAG DL DP WGQGTLVTVS
> Cons__02229
QVQLQESGPGLVKPSETLSLTCTVSGGSIS SY WS WIRQPPGKGLEWIG YIY STNYNPSLKS RVTISVDTSKNQFSLKLSSVTAADTAVYYCAR VR DI WGQGTMVTVS
> Cons__02230
QVQLQQWGAGLLKPSETLSLTCAAYGGSFS GY WS WIRQPPGKGLEWIG EIN STNYNPSLKS RVTISVDTSKNQFSLKLSSVTAADTAVYYCAR GC CY WGQGTLVTVS
> Cons__02231
QVQLVQSGAEVKKPGASVKVSCKASGYTFT SY IS WVRQAPGQGLEWMG WIS NTNYAQKLQG RVTMTTDTSTSAAYMELRSLRSDDTAVYYCAS LR NY WGQGTLVTVS
> Cons__02232
EVQLVESGGGLVQPGGSLRLSCAASGFTFS SY MN WVRQAPGKGLEWVS YIS TIYYADSVKG RFTISRDNAKNSLYLQMNSLRDEDTAVYYCAR DG DY WGQGTLVTVS
> Cons__02233
QVQLVQSGSELKKPGASVKISCETSGYTFT SY MN WVRQAPGQGLEWMG WIN SPTYAQGFTG RFVFSLDTSVSTAYLQISSLKAEDTAVYYCAR TY NY WGQGTLVTVS
> Cons__02234
EVQLVESGGGLVQPGRSLRLSCAASGFTFD DY MH WVRQAPGKGLEWVS GIS SIGYADSVKG RFTISRDNAKNSLYLQMNSLRAEDTALYYCAK SQ DY WGQGTLVTVS
> Cons__02235
QITLEESGPTLVKPRQTLTLTCTFSGFSLS TV VG WVRQPPGKALECLA LIY DERYSPSLKS RLTITKDTSNNQVVLTMTNVDPVDTATYYCVH LV DY WGQGTLVTVS
> Cons__02236
QVQLVQSGAEVKKPGASVKVSCKASGYTFT SY IN WVRQATGQGLEWMG WMN NTSYAQKFQG RVTMTRNTSISTAYMELSSLRSEDTAVYYCAR VP DP WGQGTLVTVS
> Cons__02237
QVQLQQSGPGLVKPSQTLSLTCAISGDSVS SN WN WIRQSPPRGLEWLG RTY FNGYAVSVEG RITINPDTSKNQFSLQLNSVTPEDTAVYYCAR VP DS WGQGTLVTVS
> Cons__02238
QVQLVQSGAEVKKPGSSVKVSCKASGGTFS SY IS WVRQAPGQGLEWMG GII TANYAQKFQG RVTITADESTSTAYMELSSLRSEDTAVYYCAS GG DY WGQGTLVTVS
> Cons__02239
VKLLEQSGAEVKKPGESLKISCKGSGYGFT NY IG WVRQMPGKGLEWVG IIY DTRNSPSFQG QVTISADKSTNTAYLQWSSLKASDTAVYYCAK LP DS WGQGTLVTVS
> Cons__02240
QVQLLESGGGVVQPGRSLRLSCAASGFTFS SY MH WVRQAPGKGLEWVA VIS NKYYGDSVKG RFTISRDNSKNTLYLQINSLRAEDTAVYYCAS KA DI WGQGTMVTVS
> Cons__02241
QVQLVQSGAEVKKPGASLKVSCKASGYVFS GY IH WVRQVPGQVLEWMG RID GTNLAQKFQD RVTLTRDTFSNTAYMDLSSLTSDDTAVYYCGR EN DY WGQGALVTVF
> Cons__02242
QVQLVESGGDVVQPGRSLRLSCAASGFTFS TY MN WVRQTPGKGLEWVA LIS NKYSANSVRG RFTVSRDNSKNTLYLQMNSLRVDDTAIYYCAR GG AY WGQGTLVTVS
> Cons__02243
QVQLVESGGGVVQPGRSLRLSCAASGFTFS NY MH WVRQAGKGLEWVAV IWH NKDYADSVKG RFTISRDNSKNTVFLQMNSLRAEDTALYYCAR DQ DY WGQGTLVTVS
> Cons__02244
EVQLVQSGGNLVQPGGSQRLSCAVSGLTFS RC MS WVRQSPGKGLEWVA HIN GEYYVDSVKG RFTISRDNAKNSLYLQMNSLRAEDTAVYYCVG WE NY WGQGTLVTVS
> Cons__02245
QVQLVESGGDVVQPGRSLRLSCAASGLAFS TY MN WVRQTPGKGLEWVA LIS NKYSADSVRG RFTVSRDNSKDTLYLQMNSLRVDDTAIYYCAR GG AY WGQGTLVTVS
> Cons__02246
QVQLVQSGAEVKKPGSSVKVSCKTSGGTFS SD IS WVRQAPGQGLEWMG GII TANYAQKFQG RVTITADESTSTAYMELNSLRSEDTAVYYCAS QA DV WGKGTTVTVS
> Cons__02247
QVQLVQSGAEVKKPGASVKVSCKASGYPFT SY IT WVRQAPGQGLEWMG WIS NTDYAQTVKG RVTLTTDTSTSTAYMEMRSLRSDDTAVYYCAR DF DP WGQGTLVIVS
> Cons__02248
QVQLLESGGGLVQPGGSLRLSCTASGFTFA TS MS WVRQAPGKGLEWLA AIS STYYADSVKG RFTISRDNAQDMVFLQMNGLSPEDTAMYFCAK RR EV WGRGTTVTVS
> Cons__02249
QVQLLDSGPGLVKPSETLSLTCTVSNASMN NY WI WIRQPPGKGLEWIG YIY STTYNPSLQS RVTLSVDTSKNQFSLRLNSVTAADTAVYYCAR LC DV WGQGTTVTVS
> Cons__02250
EVQLVESGGDLVQPGESLRLSCTASGFSFS SY MN WVRQAPGKGLEWLS YIS TIFYADFVKG RFTISRDNAQNSLFLQMDRLRDEDTAVYYCAR ER DY WGQGTLVTVS
> Cons__02251
ARIRRRRGGGLVQPGGSLRLSCVASGFTFR NY MT WVRQAPGKGLEWVA NTK DKQYVDSVKG RFTISRDNAKNTLYLQMNSLRVDDTAVYYCAR DG DY WGQGTLVTVS
> Cons__02252
EVQLVQSGAEAKKPGESLTISCKASGYSFT TS IG WVRQTPDKGLEWMG VIY VTRYGPSFRG HVTISADKSISTAYLRWGYLRASDTAMYYCAR PR DD WGQGTLVTVS
> Cons__02253
EVQLLESGGGLVQPGGSLSLSCAASGFTFN KY MN WVRQTPGKGLEWVA SIS STYYADSVKG RFTISRDNSKNTLSLQMKSLRGEDTAVYYCAE LI EN WGQGTLVTVS
> Cons__02254
QVQLQESGPGLVKPSGTLSLTCGVSGGSIS ST WS WVRQPPGKGLEWIG EIY STNYNPSLKS RVTISLDESKNQFFLNLNSVTAADTAVYYCAY NR WS WGHGTLVTVS
> Cons__02255
QVQLVQSGAEVKKPGAPVKVSCTTSGYTFT YY IN WVRQTPGEGLERMG WMN DTGYAPKFQG RVTMTRNISTATAYMELRSLTPDDTAVYYCAT DR DN WGQGTLVTVS
> Cons__02256
EVQLVESGGGVVQPGESLRLSCTASGFTFS SY MN WVRQAPGKGLEWVS HIS TIYYADSVKG RFTISRDNAKDSLYLQMNSLRHEDTAVYYCAR LS DP WGQGTLVTVS
> Cons__02257
EVQLVESGGGLVQPGGSLRLSCAASGFTFS SY MS WVRQAPGKGLEWVS AIS STYYADSVKG RFTISRDNSKNTLYLQMNSLRAEDTAVYYCAK WS DI WGQGTMVTVS
> Cons__02258
EVQLVESGGGLVQPGGSLRLSCAASGFNLN TY MN WVRQAPGKGLEWVS YIS MIYYADSVKG RFTISRDNAKNSLYLQMNSLRAEDTAVYYCAR VL DC WGQGTLVTVS
> Cons__02259
EVQLVQSGAEVKKPGESLRISCQVFGYTFT TR TG WVRQMPGKGLEWMG IIY DIRYSPSFEG RVTISADTSNSTAYLQWSDVKASDTAIYYCAR HW DL WGRGTLVTVS
> Cons__02260
QVQLVESGGGVVQPGRSLRLSCAASGFTFS SY MH WVRQAPGKGLEWVA VIS NKYYADSVKG RFTISRDNSKNTLYLQMNSLRAEDTAVYYCAK DG DY WGQGTLVTVS
> Cons__02261
EVQMLESGGGLVQPGGSLRLSCAASGFSFS SH MS WVRQAPGKGLEWVS GLS STYYGDSVKG RFTISRDNSKNTLYLQMNSLRAEDTAIYYCAR DN DL WGRGTLVTVS
> Cons__02262
EVQLVESGGGLVQPGRSLRLSCAASGFTFD DY MH WVRQAPGKGLEWVS GIS DIGYADSVKG RFTISRYNAKNSLYLQMNSLRAEDTALYYCAK DL DV WGQGTTVSVS
> Cons__02263
EVQLLESGGGLGQPGGSLRLSCAASGFTFS TY MS WVRQAPGKGLEWVS VIS TTYYADSVKG RFTISRDNSKNTLYLQMNSLRAEDTAVYYCAK GG DY WGQGTLVTVS
> Cons__02264
EVHLVESGGDLVQPGGSLRLSCAASGFTFT TY MN WVRQAPGKGLEWVS YIS TIYYADAVKG RFTISRDNAKNSLYLQMNSLRDEDTAMYYCAK VR DY WGQGTLVTVS
> Cons__02265
EVQLVESGGGLVQPGRSLRLSCAASGFTFD DY MH WVRQAPGKGLEWVS GIS NIGCADSVKG RFTISRDNAKKSLYLQMNSLRAEDTAFYYCAK DM DV WGQGTTVTVS
> Cons__02266
EVQLVESGEALVQPGGSLRLSCAASGFTFS NY MN WIRQAPGKGLEWVS YID TRLYADSVKG RFAISRDSAKNSVYLQMSSLRDEDTAVYYCAR DF DR WGQGTLVTVS
> Cons__02267
EVQLVESGGGLVQPGGSLRLSCAASGFTFS SY MH WVRQAPGKGLVWVS RIN TTTYADSVKG RFTISRDNAKNTLYLQMNSLRDEDTAVYYCAR DA DY WGQGILVTVS
> Cons__02268
QVQLVESGGGVVQPGRSLRLSCAASGFTFS SY MH WVRQAPGKGLEWVA VIS NKYYADSVKG RFTISRDNSKNTLYLQMNSLRAEDTAVYYCAR DP DV WGQGTTVTVS
> Cons__02269
QVQLVESGGGVVQPGRSLRLSCAASGFTFS SY MH WVRQAPGKGLEWVA VIS NKYYADSVKG RFTVSRDKSKNTLYLQMNSLRAEDTAIYYCAK DS DV WGQGTTVTVS
> Cons__02270
EVQLVESGGGLVQPGGSLRLSCAASGFTFS SY MH WVRQAPGKGLVWVS RIN SASYADSVKG RFTISRDSAKNTLYLQMNSLRAEDTAVYYCAK AY DI WGQGTMVTVS
> Cons__02271
EVQLLESGGGLVQPGGSLRLSCAASGFTFS SY MS WVRQAPGKGLEWVA NIK EKYYVDSVKG RFTIPRDNAKNSLYLQMNSLRGEDTAVYYCTQ NT HY WGQGTLVTVS
> Cons__02272
EVQLLESGGGLVQPGGSLRLSCAASGFTFR SY MT WVRQAPGKGLEWVS GIS RTYHADSLKD RFTISRDNSKNTLSLQLNSLRPEDTAVYYCVK DV HY WGQGTLVTVS
> Cons__02273
EVQVVESGGGLVQPGRSLRLSCAASGFTFD DY MH WVRQAPGKGLEWVS GIS NLGYADSVQG RFTISRDNAKNSLYLHMNSLRVEDTAVYYCAS FD DV WGQGTTVTVS
> Cons__02274
QVQLVESGGGLVKPGGSLRLSCAVSGFTFS DS MS WIRQAPGKGLEWVS YIS MEYYADSVKG RFTISRDNTKNTLSLQMKSLRAEDTAVYYCAR GR DF WGQGTLVSVS
> Cons__02275
EVQLLESGGGLVQPGGSLRLSCAASGFTFS SY MS WVRQAPGKGLEWVS IIN AAYYGDSVRG RFTMSRDNSKDTLYLQMNSLRAEDTALYYCAK KI DL WGRGTLVTVS
> Cons__02276
EVQLVESGGGLVQPGGSLRLSCAASGFTFS NY MH WVRQTAGVGLEWVS AIA DTYYPGSVKG RFTVSRENAKNSLYLQMNSLRAGDTAVYYCAR VV DV WGQGTTVTVS
> Cons__02277
EVQLVESGGGLVQPGRSLRLSCAASGFTFD DC MH WVRQAPGKGLEWVS GIS SIGYADSVKG RFTISRDNAKNSLYLQMNSLRTEDTALYYCAK GF DF WGHGTLVTVS
> Cons__02278
EVQLVESGGGLVQPGGSLRLSCAASGFTFS SY MN WVRQAPGKGLEWVS YIS TIYYADSVKG RFTISRDNAKNSLYLQMNSLRDEDTAVYYCAR RP DY WGQGTLVTVS
> Cons__02279
EVQLLESGGGLVQPGGSLRLSCAASGFILN NY MN WVRQTPGKGLEWVS AIS STYYADSVKG RFSISRDNAKNSLYLQMNSLRAEDTALYYCAK EV DY WGQGTLVTVS
> Cons__02280
QVQLVESGGGLVKPGGSLRLSCAASGFIFS DY MS WVRQAPGKGLEWVS AIS STDYADSVKG RFTISRDNSKNTVYLQMNSLRTEDSAVYYCGK GA DH WGQGTLVTVS
> Cons__02281
EVQLVESGGGLVQPGGSLRLSCAASGFTFS TY MS WVRQAPGKGLEWVA NIN EIYYVDSVKG RFTISRDNAENSLYLQLNSLRAEDTAVYYCAR II DV WGQGTTVTVS
> Cons__02282
EMQLVESGGGLVQPGRSLRLSCAASGFTFE DY MH WVRLIPGKGLEWVS GIS TIGYADSAEG RFTISRDNARNSLYLHMDSLRADDTAFYYCAK DW DL WGRGTLVTVS
> Cons__02283
EVQLLESGGGLVQPGGSLRLSCAASGFTFS DY MS WVRQAPGKGLEWVS GIS STYYADSVKG RFTISRDNSKHTLYLQMNSLRAEDTAVYYCAL GG DY WGQGTLVTVS
> Cons__02284
NKQLVESGGALVEPGASLRLSCAASGFTFS DA MN WVRQAPGKGLEWVG RIA TTDYTIPVQG RFTISREDSRSLLFLEMNNLRIEDTAVYYCTT GV GT WGQGTVVAVS
> Cons__02285
EVQLVESGGGLVQPGGSLRLSCAASGFIFR SY MH WVRQAPGKGLVWVA RIN SARYADSVQG RFTISRDNAKNTLYLQMNSLRAEDTAVYYCAR AD DY WGQGTLGTVS
> Cons__02286
QVQLVESGGGVVQPGRSLRVSCAASKFTFS RY MH WVRQAPGKGLEWVA IIS STYYADSVKG RFTISRDNSKNTVYLQMNSLGPDDTAVYYCAR GY DY WGQGTLVTVS
> Cons__02287
EVQLVESGGALVQPGGSLTLSCAPSGFIFS NY MN WVRQAPGKGLEWVS YIS TIYYADSVKG RFTISRDNTKNSLHLQINSLRAEDTALYYCAK DS DL WGRGNLVTVS
> Cons__02288
QVQLVESGGGVVQPGRSLRLSCAASGFTLS SY VH WVRQAPGKGLEWVA LLS TKYYADSAKG RFPISRDDSTNTLYLQMNSLRVEDTAVYYCVR DQ DQ WGQGTLVTVS
> Cons__02289
EVQLLESGGGLVQPGGSLRLSCAASGFTFG NY MS WVRQPPGKGLEWVS AIS STDYADSVKG RFTISRDNSKNTLYVSMNSLRAEDTAVYYCAK DQ TF WGQGNPGHRL
> Cons__02290
EVQLVESAGGLVQPGRSLRLSCAASGFTFS RY MH WVRQAPGKGLEWVA VIS DRYYADSVKG RFTSSRDNSKNTLFLQMNSLRAEDTAVYYCAR VA DY WGQGTLVTVS
> Cons__02291
QVQLVESGGGVVQPGRSLRLSCAASGFTFS SY MH WVRQAPGKGPEWVA VLS NNYHADSVKG RFTISRDNSKNTLYLQMNSLRAEDTAVYYCAR GD DY WGQGTLVTVS
> Cons__02292
EVQLLESGGGVVQPGRSLRLSCAASGFTFS IS MH WVRQAPGKGLEWVA ATS YTDYADSVKG RLTISRDNSKNTLYLQMNSLRPEDTAVYYCVR EA DY WGQGTLVTVS
> Cons__02293
EVQLVESGGGLLQPGRSLRLSCAASGFTFD EY MH WVRQVPGKGLEWVS SIT IIAYADSVKG RVTISRDNAKNSLYLQINSLRAEDTALYYCAK DI DI WGQGTMVTVS
> Cons__02294
EVQLVESGGGLVKPGGSLRLSCVVSGFTFS TY MN WVRQAPGEGLEWVS SID YIYYADSVRG RFTISRDNAKNSLYLQMNSLEAEDTAVYYCAR YV DS WGQGTLVTVS
> Cons__02295
QVQLVESGGGVVQPGRSLRLSCAASGFTFR SY MH WVRQAPGKGLEWVA LIW KKYYADSVKG RFTISRDNSKNTLYLQMNSLRAEDTAVYYCAR DR DL WGRGTWSLSP
> Cons__02296
EVQLLESGGGLVQPGGSLRLSCAASGFTFS SY LS WVRQAPGKGLEWVS AIS GTYYADSVKG RFTIFRDNSKNTLYLQMNSLRAEDTALYYCAK CQ DY WGQGTLVTVS
> Cons__02297
EVQLLESGGGSVQPGGSLRLSCVVSGLTFA SH MS WVRQAPGKGLEWVA VIS STYYGGSVKG RFTISRYNSKNTVYLQMNSLNAEDTAVYHCAN SR DV WDQGTTVTVS
> Cons__02298
QVQLVESGGGVVQPGRSLRLSCAASGFTFR NY MH WVRQAPGKGLEWVS GIS RTYHADSVKG RFFISRDNSKSTLHLGMNSLKAEDTALYYCAK DR DL WGQGALVTVS
> Cons__02299
EVQLLESGGGLVQPGGSLRLSCAASGFTFS SY MS WVRQAPGKGLEWVS AIS STYYADSVKG RFTISRDNSKNTLYLQMNSLRAEDTAVYYCAK EG DP WGQGNPGHRL
> Cons__02300
EVQLLESGGGLVQPGGSLRLSCAASGFTFS SY MS WVRQAPGKGLEWVS VIS STYYADSVKG RFTISRDNSKNTLYLQMNSLRAEDTAVYYCAK CT DY WGQGTLVTVS
> Cons__02301
EVQLVESGGGLVQPGRSLRLSCAASGFTFD DY MH WVRQAPGKGLEWVS GIS FIGYADSVKG RFTISRDNAKNSLYLQMNSLRTEDTALYYCAK AR DF WGQGTLVTVS
> Cons__02302
EVQLVESGGGVVRPGDSLRLSCEASGFTFD DY MG WVRQAPGKGLEWVS GIN NTGYADSVKG RFTISRDNAKNSLYLQMNSLRAEDTAFYHCAR GI DY WGQGTLVTVS
> Cons__02303
EVQLVESGGGLAKPGGSLRLSCAASGFTFS NA MT WVRRAPGKGLEWVG RIK TTDYASPVKG RFTISRDDSKTTLYLQMNSLKTEDTAIYYCTT GF LS WGQGSLVTSP
> Cons__02304
EVQLVESGGGLVQPGESLRLSCAASGFTLS AY MN WVRQAPGKGLEWVS YIS TIYYADSVKG RFTISRDIAKNSLYLQMNSLRAEDTAVYYCAR DS DA WGQGTTVTVS
> Cons__02305
EVQLLESGGGLVQPGGSLRLSCAASGFTFN SY MS WVRQAPGKGLEWVS VIS STYYADSVKG RFTISRDNSKNTLYLRMHSLRAEDTALYYCAK DT NV WGHGTAVTVS
> Cons__02306
QVQLVESGGGVVQPGRSLRLSCAASGFTFN NY MH WVRQAPGKGLEWVA VIS NKYYADSVKG RFTISRDNSKNTLYLQMNSLRAEDTAVYYCAR GS DY WGQGTLVTVS
> Cons__02307
EVQLVESGGGLAQPGGSLRLSCAASGFTFS SY MN WVRQAPGKGLEWVS YIS TIYYADSVKG RFTISRDNAKNSLYLQMNSLRAEDTAVYYCAR AT DY WGQGTLVTVS
> Cons__02308
EVQLVESGGGLVQPGGSLRLSCEASGFTFS NS MS WVRQAPGKGLEWVA NIR ETTYVDSVKG RFTVSRDNAKSSLYLQMNSLRAEDTAVYYCAR VR DV WGQGTTVTVS
> Cons__02309
EVQLVESGGGLVKPGGSLRLSCAASGFTFS TY MI WVRQAPGKGLEWVS SIS YIYYADSVKG RFTISRDNAKNSLYLLMNSLRAEDTAVYYCAK SG DY WGQGTLVTVS
> Cons__02310
EVLLLESGGGLVQPGGSLRLSCAASGFTFS SY MS WVRQAPGKGLEWVS TIS RTYYADSVKG RFTISRDHSKNTLYLQVNSLRAEDTAVYYCAK DR DI WGQGTMVTVS
> Cons__02311
QVQLVETGGGLVKPGGSLRLSCAASGFSFS AY MT WIRQAPGKGLEWVS YID VIKYADSVKG RFTISRDNAMQSLFLEMNNLRVEDTAVYYCAR GD RF WGQGTQVTVS
> Cons__02312
EVQLAESGGGLVQPGGSLRLSCEVSGFTFS KY MH WVRQAPGKGLVWVS RIT MTNHADSVRG RFTISRDNAKNTLYLQMNSLRAEDTAVYYCAR DV SR WGQGNPGHRL
> Cons__02313
EVQLVETGGDLVQPGGSLRLSCAASGFTFS SY MT WVRQPPGKGLEWIS YID ALWYADSVKG RFTMSRDNARKSVFLQMSSLRAEDTAVYYCGR VQ DY WGQGTLVTVS
> Cons__02314
EVQLVESGGGLIKPGGSLRLSCAASGFTFS SY MN WVRQAPGKGLEWVS SIS YIYYADSVKG RFTISRDNAKNSLYLQVNSLRADDTAVYYCAR DL DV WGQGTTVTVS
> Cons__02315
QVQLVESGGGLVKPGGSLRLSCAASGFTFS DN MS WIRQAPGKGLEWVS YIS TIYYADSVKG RFTISRDNAKNSLYLQMNSLRAEDTAVYYCAR DY DL WGRGTLVTVS
> Cons__02316
EVQLVESGGGLVQPGGSLRLSCAASGFTFS SY MN WVRQAPGKGLEWVS YIS TIYYADSVKG RFTISRDNAKNSLYLQMNSLRAEDTAVYYCAR DG DV WGQGTTVTVS
> Cons__02317
QVQLVESGGGLVKPGGSLRLSCAASGFTFS DY MN WIRQAPGKGLEWVS YIS YTNSADSVKG RFTISRDNAKNSLYLQMNSLRAEDTAVYYCAR NA DQ WGQGNPGHRL
> Cons__02318
QVQLVESGGGVVQPGRSLRLSCAASGFTFS TY MH WVRQAPGKGLEWVA VIW NKYYADSVKG RFTISRDNSKNTLYLQMNSLRAEDTAVYYCTR GG DV WGQGTPVSVS
> Cons__02319
QVQLVESGGGVVQPGRSLRLSCAASGFTFS SY MH WVRQAPGKGLEWVA VIW NKYYVDSVKG RFTISRDNPKNTLYLQMNSLRAEDTAVYFCAR DP DY WGQGTLVTVS
> Cons__02320
EVQLLASGGDLVQTGGSLRLSCAASGFTFR DY MS WVRQAPGRGLEWVS AID RTLYADAVQG RFTISRDNSKKTLYLQMNSLTTGDTAIYYCAN RS AY WGQGTPVTVS
> Cons__02321
EVQPVESGGGLVKPGGSLRLSCAASGFTFS TY MN WVRQAPGKGLEWVS SLS YIYYADSVKG RFTVSRDNAKNSLYLQINSLSAADTAVYYCAR AG DY WGQGNLVTVS
> Cons__02322
QVQLVESGGGLAKAGGSLRLSCAASGFTFS YH MS WIRQAPGKGLEWLS YIN VKYYADSVKG RFTISRDNVKNSLYLQMNSLRVEDTAVYYCAR DS DV WGQGTTVTVS
> Cons__02323
EVRLLESGGGLVQPGGSLRLSCAASGFTFT SY MS WVRQAPGKGLEWVS AID DSFYADSVKG RFIISRDNSKNTLYLQMNSLRAEDTAVYYCAR ER DH WGQGTLVTVS
> Cons__02324
EVQLLESGGGLVQPGGSLRLSCAASGFIFS SY MT WVRQAPGKGLEWVS FIS TTHYTDSVKG RFTISRDNSNNTLYLQMNSLRVEDTAIYYCAK GR DT WGQGTPVTVS
> Cons__02325
QVQLVESGGGLVKPGGSLRLSCAASGFTFS DH MT WIRQAPGKGLEWIS YIS DIYYADAVKG RFTISRDNAKNSLYLQMNSLRAEDTAVYYCAA DT DY WGQGILVTVS
> Cons__02326
EVQLVESGGGLVQPGRSLRLSCAASGFSFD DS MH WVRQVPGKGLEWVS GIS SIDYADSVKG RFTISRDNRKNSLYLQMSSLKTEDTALYYCAK ER DL WGRGTLVTVS
> Cons__02327
EVQLLESGGGLVQPGGSLRLSCAASGFTFS SY MS WVRQAPGKGLEWVS AIS STYYADSVKG RFTISRDNSKNTLYLQMNSLRAEDTAVYYCAK GG DY WGQGTLVTVS
> Cons__02328
VVQLLESGGGLVQPGGSLRLSCAASGFSFS YY MS WVRQAPGKGLEWVA NIK VIHYMDSVKG RFTVSRDNAENSLYLQMNSLSAEDTALYFCAK LI DY WGQGALVTVS
> Cons__02329
EVQLVESGGGLVQPGGSLRLSCVASGFTFS SY MN WVRQAPGEGLEWIS NIR DTYYADSVKG RFTVARDNAKNSLYLQMNSLRAEDTAVYYCAK VR DY WGQGTLVTVS
> Cons__02330
QVQLVESGGGVVQPGRSLRLSCAASGFTFT AY LH WARQAPGKGLEWVA VIG NKYYADSVKG RFTISRDNSKNTLYLQMNSLRAEDTAVYFCAR EF DV WGQGTTVTVS
> Cons__02331
EVQLVESGGGLVKPGGSLRLSCAASGFTFS SH MS WVRQAPGKGLEWVS AIS STYSADSVKG RFTISRDNSENTLYLQMNSLRAEDTAVYYCAK DP GM WGQGTTVTVS
> Cons__02332
QVQLVESGGGVVQPGRFLRLSCAASGFSFN SY MH WVRQAPGKGLEWVS IIW EKYYADSVRS RFTISRDGSKNKLYLQMNSLTVEDTAIYYCAR AG DY WGQGTLVTVS
> Cons__02333
EVQLVEYGGGLVQPGGSLRLSCAASGFTFS SY MN WVRQAPGKGLEWVS YIS TMYYADSVKG RFTISRDKAKSSLYLEMNSLRDDDTAVYYCAR DL DV WGQGTTVTVS
> Cons__02334
EGQLLQSGGGLVQPGGSLRLSCAASGFTFT NY MH WVRQTPGKGLEWIS AIT GTFYADSVKG RFTISRDNSNNTLYLQMNSLGVDDTAVYFCAK SP GS WGQGTLVTVS
> Cons__02335
EVQLVESGGGLVKPGGSLRLSCAASGFTLS SY MN WVRQAPGKGLEWVS SMS DIYYADSVKG RFTISRDNAKNSLYLQMNSLRAEDTAVYYCAR EL GV WGQGTTVTVS
> Cons__02336
EVQLVESGGGSVQPGGSLRLSCAASGFTFS SF VH WVRQAPGKGLEWVS YIT TMAYADSVKG RFTISRDSAKDSLFLQMNSLRAEDTAVYYCAR DF DY WGQGTLVTVS
> Cons__02337
EVQLVESGGGLIQPGGSLRLSCAASGFTVS SN MS WVRQAPGKGLEWVS VIY STYYADSVKG RFTISRDNSKNTVYLQMNSLRAEDTAVYYCAR EG DY WGQGTLVTVS
> Cons__02338
EVQLLESGGGLVRPGGSLRLSCAASGFTFS SY MT WVRQAPGKGLEWVS AIS STYYADSVKG RFTISRDNSKNTLYLQVNSLRADDTAVYYCAR AD DY WGQGTLVTVS
> Cons__02339
EVQLLESGGGLVQPGGSLRLSCAASGFTFS SS MS WVRQAPGKGLEWVS AIS STYYADSVKG RFTISRDNSKNTLYLQMNSLRAEDTAVYYCAK DR DY WGQGTLVTVS
> Cons__02340
QVQLVESGGGLVKPGGSLRLPCAASGFTFS DY MS WIRQAPGKGLEWVS YIS TIYYADSVKG RFTISRDNAKNSLYLQMNSLRAEDTAVYYCAK SV DV WGQGTTVTVS
> Cons__02341
EVQLLESGGGLVQPGGSLRLSCEASGFTFT SY MT WVRQAPGKGLEWVS SIT SASYPDSVKG RFAISRDNSKNTLYLQMNSLRVEDSAIYYCGA TP DY WGQGVLVTVS
> Cons__02342
EVQLVESGGGLVQPGGSRRLSCGASGFIFS DY MN WVRQAPGKGLEWVA NIK EKFSVASVKG RFTISRDNAKKSLYLQMNSLRAEDTAVYYCAR VR DV WGKGTTVTVS
> Cons__02343
QVQLVESGGGVVHPGRSLRLSCEVSGFSFS DY MH WVRQAPGKGLEWLA VIS HEWMADSVKG RFTISRDNSKNTLYLQVNSLRGDDTAIYFCAR DS DV WGQGTTVTVS
> Cons__02344
EVQLVESGGGLVKPGGSQRLSCEGSGFSFS NH MI WVRQAPGKGLEWVS SIS YITYADSVKG RFTISRDNAKNSLYLQMNSLRADDTAIYYCAR ER DY WGQGTLVTVS
> Cons__02345
EVQLVESGGGFVQPGGSLRLSCAASGFRIS SH MH WVRQDPDGRLTWVS RID NPRYADSVKG RFTITRDNAKNMIFMQMDSLTVEDTALYFCAR EP AP WGQGTLVSVS
> Cons__02346
EVQLVESGGDLVQPGGSLRISCAVSGISFS DS VH WVRQASGKGLEWVG RVA ATLYAASVKG RFTISRDDSRNTAHLQMNSLKSEDTAVFFCFA HS PH WGQGTLVTVS
> Cons__02347
EVQLVESGGGLVEPGGSLRLSCAASGFIFS HY MN WVRQAPGQGLEWVS SIS SLYYADSVRG RFTVSRDNAKNSLYLQMDSLRVDDTAVYYCAR DP DP WGQGTLVTVS
> Cons__02348
EVQLVESGGGLVQPGGSLRLSCAASGFTFS SY MH WVRQAPGKGRVWVS RIN STSYADSVKG RFTISRDNAKNTLYLQMNSLRAEDTAVDYCAR SW DY WGQGTLVTVS
> Cons__02349
QGQLVESGGGVVRPGRSLTLSCAASGFALN NY MH WVRQAPGKGLEWVA ATS ETDYADSVKG RFTISRDYSKNTVFLQMNSLRVEDTALYYCAR AW DV WGQGTTVIVS
> Cons__02350
EVQLVASGGALVQPGGSLRLSCAASGFTFR SY MT WVRQAPGKGLEWVA NIK EKDYVDSVKG RFTISRDNTNNSLYLQMKSLRVEDTAVYYCAR LI DF WGQGTLVTVS
> Cons__02351
EVQLVESGGGLVQPGRSLRLSCAASGFTFD EY MH WVRKAPGKGLEWVS GIS SIGYGDSVKG RFTISRDNAKNSLYLQMNSLRVEDTALYYCAK DQ DV WGQGTTVTVS
> Cons__02352
QVQLVESGGGVVQPGRSLRLSCAASGFTFS SY MH WVRQAPGKGLEWVA GIS NRFYSESVKG RFTISRDNSKNTLYLQMNRLRAEDTAVYFCAR DE DH WGQGTLVSVS
> Cons__02353
EVQLVESGGGLVQPGGSLRLSCAASGFTFS TS MI WVRQAPGKGLEWVA NIR LTYYVDSVKG RFTISRDNAKTSLYLQMNSLRAEDSAVYYCVR DI DI WGQGTMVTVS
> Cons__02354
EVQLVESGGGLVKPGGSLRLSCAASGFTFT SF MN WVRQAPGKGLEWVS SII YMYYADSVKG RFTISRDNAEKSLYLQMNSLRAEDTAVYYCAG QY DY WGQGTLVTVS
> Cons__02355
QVQLVESGGGVVQPGGSLRLPCAASGFTFS SY MS WVRQAPGKGLERVS TLS TTYYADSVKG RFTISRDNSKNTLYLQMNSLRAEDTAVYYCAK HS DD WGQGTLVTVS
> Cons__02356
EVQLVESGGNLVQPGGSLRVSCAASGFTFS NY MM WVRQAPGKGLEWVS SII GTYYADSLKG RLAVSRDNSQNMLYLHMNDLRGDDTALYYCAK GA DP WGQGTLVTVS
> Cons__02357
EVQLVESGGGLVQPGGSLRLSCAASGFTFS SY MH WVRQVPGKGLVWVS RIN DIIYADSVKG RFTISRDNARNTLFLQMNSVRAEDTAVYYCAK EL DY WGQGSLVTVS
> Cons__02358
KVQLVESGGGLVKPGGSLRLSCAGSGFTFS DY MS WIRQAPGKGLEWVS SLS AIYYAESVKG RFTISRDNAKNSLFLQMNSLRAEDTAVYYCAR DP DV WGQGTTVTVS
> Cons__02359
EVQLVESGGGLVQPGGSLRLSCAASGFSFS SY MN WVRQAPGKGLEWVS LIT SKHYADSVKG RFTSSRDNAKNSLYLEMDSLRDDDTAVYYCAK GN DV WGQGTTVIVS
> Cons__02360
EVQLLESGGGLVQRGGSLRLSCAASGFGFG GQ LS WVRQAPGKGLEWIS GSD FARYADSVKG RFFVSRDDSKNTMYLQMNNVRAEDTAVYYCAK RD DS WGQGTLVTVS
> Cons__02361
EVQLVESGGGLVQPGGSLRLSCVASGFTFS SY MN WVRQAPGEGLEWIS NIR DTYYADSVKG RFTVARDDAKNSLYLQMNSLRAEDTAVYYCAR WG DI WGQGTMVTVS
> Cons__02362
EVQLLESGGGLVQPGGSLRLSCTASGFTFS NY MS WVRQAPGKGLEWVS GIS SIYYADSVKG RFTISRDTSKNTLYLQMNSLRAEDTAVYYCAR DR DV WGQGTTVTVS
> Cons__02363
EVQLVQSGGGLVKPGGSLRVSCAASGFTFS NT MS WVRQAPGKGLEWVA NMK EKYSVGSVNG RFTISRDNARKSLFLQMNSLTVEDAALYYCVR VG DI WGQGTMVTVS
> Cons__02364
EVQLVESGGGLVQPGRSLRLSCAASGFAFD DY MH WVRQAPGKGLEWVS GIS DINYADSVKG RFTISRDNAKNSLYLQMNSLRADDTAIYYCAR ER DY WGQGTLVTVS
> Cons__02365
EEQLVESGGGLVKPGGSLRLSCAASGFTFS NA MS WVRQAPGKGLEWVG RIK TTDYAAPGKG RFTISRDDSKNTLFLQMNSLKTEDTAVYYCTT YR EY WGQGTWSRLL
> Cons__02366
EVQLVESGGGLVQPGGSLRLSCEASGFTIS TY MT WVRQTPGKGLEWVA ILN QKYYVDSVRG RFTISRDNAKNSVYLLTNSLRVEDTGVYYCVR RR EL WGQGALVTVS
> Cons__02367
EVQLSESGGGLVQPGGSLRLSCAASGFTFG SY MN WVRQAPGKGLEWVS GIS TTDYAKSVKG RFVISRDNMRQTLHLQMNNLRPEDTAVYFCAK ER DS WGQGSPGHVS
> Cons__02368
EVQLLESGGGLVQPGGSLRLSCAASGFALS SY MS WVRQAPGKGLEWVS VIS TTYYADSVKG RFTISRDKSKNTVYLQMNSLRAEDTAVYYCAK GV DH WGQGTLVTVS
> Cons__02369
QVQLVESGGGVVQPGRSLRLSCAASGFTFS QS MH WVRQTPGKGLEWMA LIS QKKYGDSVKG RITISRDNSKSTLYLQMRSLRPEDTALYYCAK DL EH WGQGALVTVS
> Cons__02370
QVQLVESGGGVVRPGGSLRLSCVASGFNFN TY MH WVRQAPGNGLESVA VIA EKYYADSVKG RFTISRDNSKNTLYLQMNSLRPDDTAVYYCVK DL EK WGQGTLVTVS
> Cons__02371
AVQLVESGGGWVQPGRSLRLSCAASGFTFD DF MH WVRQAPGKGLEWVS GIS NMAYADSVRG RFTISRDNAKNSLYLQMNSLRAEDTALYYCAK DI DS WGQGTLVTVS
> Cons__02372
QVQLVESGGGVVQPGRSLRLSCAASGFTFS SY MH WVRQAPGKGLEWVA VIS NQYYGDSVKG RFTISRDNSKNTLYLQMNSLRAEDTAVYYCAV RW DV WGQGTTVTVS
> Cons__02373
EVQLVESGGKLVHPGRSLRLSCAASGFIFE DY MH WVRQAPGKGLEWVS GIS NLGYADSVKG RFTISRDNGNNSLYLQMDSLRPENTALYHCAK VV ES WGQGTLVTVS
> Cons__02374
EVQLVESGGGLVQPGGSLRLSCAASGFTFN SY MH WVRQAPGKGLEWVS RIS TKGYADSVKG RFTISRDNAENTVYLQMRSLTAEDTAVYYCAR WM DH WGQGSLVTVS
> Cons__02375
EVKLVESGGGLVRPGRSLRLLCAASGFNFD DY MH WVRQAPGKGLEWVS GIN FIAYADSVKG RFTIARDNAKNSMYLQMNNLRVEDTALYYCAK GR DD WGQGTLVTVS
> Cons__02376
EIQLVESGGGVVQPGRSLRLSCAASGFTFR SF MH WVRQAPGQGLEWVA GIS DEYYVDSVRG RFTISKDNSKNTVSLRMNSLRSEDSGLYFCAK AR DP WGQGALVTVS
> Cons__02377
EVQLVESGGGLVQPGGSLRLSCAVSGFTVT NN VG WVRQSPGKGLECVS LFH KAFYADSVKG RFTISRDNANNTLYLEMNSLRGEDTAVYYCAR GS LN WGQGTLVTVS
> Cons__02378
EEQLVESGGGLIHPGGSLRLSCGVSGFTFS TC MH WVRQAPGKGLEWVA VIS RKFYADSVKG RLTISRDNSKNTLYLEMNSLTAEDTAVYYCAT KV DL WGRGVLVSVS
> Cons__02379
QVHLVESGGGVVQSGGSLRLSCVASGFLFG HS MH WVRQGQGKGLEWLA VIS DKYYADSVKG RFTISRDNSKNTVYLQLNNLRRSDTAVYFCAK DR PD WGQGTQVTVS
> Cons__02380
DVQLVESGGGLVQPGGSLRLSCAASGFTFS KY MH WVRQAPGKGLVWVS RIE IISYADSVKG RFTISRDNAKNMVYLQMNSLRVEDTAVYFCAR DH DY WGQGTLVTVS
> Cons__02381
GEQLVESGGGLVKPGESLRLSCAASQFTFS TY MN WVRQAPGKGLEWVS FIS YIYYTDSVKG RFTISRDNVKEVLYLQMDNLRAEDTGLYYCAR GE DI WGQGTMVTVS
> Cons__02382
QVQLVESGGGVVQPGRSLRLSCAASGFSFS SF MH WVRQAPGKGLEWVA VIS TKYYADSVKG RFIISRDNSQNTLYLQMNSLRTDDTAVYYCAT DK DF WGQGTLVTVS
> Cons__02383
EVQLAESGGGLVQPGGSLTLSCAASGFTFD TY MH WVRQAPGKGLEWVA TIK VKHHLESAEG RLTVSRDNAKNSLYLQMNSLRAEDTAVYYCVR GR DR WGQGTRVTVS
> Cons__02384
QAHLAESGGGVVQPGRSLRLSCAASGFTFS NY IH WVRQAPGKGLEWVA FIQ IKTYGDSVKG RFTISRDNSKNTAYIQMNSLRVEDTAVYYCAR EA EC WRQGSLVTVP
> Cons__02385
EVQLLESGGDLVQPGGSLRLSCVASGFTFS SR VG WVRQPPGRGLEWVS SVG DTHHADSVKG RFTISSDHSKNTFYLQMNTLRAEDTAVYYCVM PA DS WGQGTLVTVS
> Cons__02386
EVQLVESGGGLVKPGGSLRLSCAASGFTFS NA MN WVRQPPGKGLEWVG RIK TTDYAAPVKD RFTISRDDSKNTVYLQMSSLTTEDTAVYYCTQ GW RY WGLGTLVTVS
> Cons__02387
EVQLVESGGGLAQPGGSLRLSCAASGFTFS SY MT WVRQAPGKGLEWVA DIR EKGYVDSVKG RFTISRDNTRNSLFLQMTSLRADDTAVYYCAT GL AH WGQGTLVTVS
> Cons__02388
EVQLVESGGGLVQPGGSLRLSCAASGFTFR SY MH WVRQAPGKGLVWVS RIN STSYADSVKG RFTISRDNAKNTLYLQMNSLRGEDTVVYYCAK EP DY WGQGTLVTVS
> Cons__02389
EVQPVESGGGLVKPGGSLRLSCAASGFTFS TY MN WVRQAPGKGLEWVS SLS YIYYADSVKG RFTVSRDNAKNSLYLQINSLSAADTAVYYCAR AG DY WGQGTLVTVS
> Cons__02390
ELQLVDSGGGLVQPGGSLRLSCAASGFTLT SP LS WVRQAPGKGLEWLT VIS NKYYSDSVKG RFTISRDNSKNTLFLQMNSLRTEDTAIYYCVK AG DY WGQGTLVTVS
> Cons__02391
EVQLLESGGGLVTSGGSLRLSCAASGFTFS DY MA WVRQPPGKGLEWVS GIS RIAYADSVKG RFTVSRDNAKNSLFLQMNSLRVEDTAFYYCTK GA DY WGLGTLVTVS
> Cons__02392
EVQLVESGGGLVKPGGSLRLSCAASGFTFS NA MT WVRQAPGKGLEWVG RIK TRDYGVLVKG RFTISRDDSKKIVSLQMNSLKTEDTAVYYCAV SL DY WGQGTLVTVS
> Cons__02393
EVQLLESGGGLVQPGGSLRLSCAASGFTLT SP LS WVRQAPGKGLEWVA SIG KTYYADSVKG RFTISWDNPYSTMNLQMNNLRVDDTATYYCAK PT GP WGQGTLVTVS
> Cons__02394
EVQLVESGGGLVQPGGSLRLSCSASGFSFS DH MD WVRQSPGRRLEWVS AIS NTYYADSVKG RFTISRDNSKNTLYLQMNTLRAEDTAIYYCAK DQ GP WGQGTLVSVS
> Cons__02395
EVQLLESGGGVVQPGRSLRLSCAASGFTFS TY MH WVRQAPGKGLEWVA VLS NKYYADSVKG RFTISRDNSKNTLYLQMDSLRPEDTAVYYCAR DR DY WGQGTLVTVS
> Cons__02396
GVLLLESGGGLVHPGESLRLSCAASGFSFR TY MA WVRQPSGKGLEWVS TAS ATYYRESVKG RFTISRDNSKNTLFLQVSSLRVEDTAIYYCAR QM DY WGQGTLVTVS
> Cons__02397
EEQLVESGGGLVHPGGSLRLSCAASGFTFS RY MH WVRQAPGKGLEWVV VIS NRMYADSVKG RFTISRDKSKNTVYVQMNRLTAEDTAFYYCVK DR DH WGQGTLVTSP
> Cons__02398
EVQLVESGGVVVQPGGSLRLSCAASGFTFD DY LH WVRQGPGKGLEWVS LIS STYYTDSVKG RFTISRDNSKNSLYLQMNSLRAEDTALYYCAK TM DY WGQGTLVTVS
> Cons__02399
EVQLLESGGGFVRPGGSLRLSCAASGLTFS TY VS WVRQAPGKGLQWVS VIS STYYADSVKG RFTISRDNAKNTVYLQMNSLRADDTAVYYCAK DT DV WGQGTTVTVS
> Cons__02400
EVQLVESGGGLVQPGGSLRLSCAASGFTFS TS MS WVRQAPGKGLEWVS SIS SPSYADSVKG RFTISRDNSKNTLYLQVSSLRVDDTAVYYCAK RH DC WGQGTLVTVS
> Cons__02401
QVQLVESGGGVVQPGRSLRLSCAASGFTLS RY MH WVRQAPGQGLEWVA LIW TKDYADSVKG RFTVSRDSSKNTLYLQMNTLRAEDTAIYYCAR DL DP WGQGTLVTVS
> Cons__02402
QVQLVESGGNVVQPGRSLRLSCAASGFTFS SY MH WVRQAPGKGLEWVA LIS TEYYADSVKG RFTISRDNFKNTLYLHMSSLRAEDSAVYYCAG AF EY WGQGTLVTVS
> Cons__02403
EVQLLESEGGLVQPGGSLRLSCAAAGFSFS FF MS WVRQAPGKGLEWVS AIS STYYADSVKG RFTISRDNSKNTLYLQMNSLRAEDTAMYYCAK PF DF WGQGTLVTVS
> Cons__02404
DLQLVESGGGSVQPGESLRLSCAGSARTIS DF VN WVRRAPGQGLVWVS RIK DVNYADSVKG RFTISRDNAQNIVFLQMNSLRADDTAVYYCES HN DV WGQGIPVTVS
> Cons__02405
EVQLLESGGGLVQPGGSLRLSCAASGFTFG NY MS WVRQPPGKGLEWVS AIS STDYADSVKG RFTISRDNSENTLYVSMNSLRAEDTAVYYCAK DQ TF WGQGTLVTVS
> Cons__02406
QVHLVESGGGVVQPGRSLRLSCAASGFIFS SY MH WVRQAPGKGLEWVA VIS KKYYADSVKG RFTISRDNSKNTLYLQMNSLRAEDTAVHYCAR VV DI WGQGTMVTVS
> Cons__02407
QVQLVESGGGLVQPGGSLRLSCVASGFSFS TY MH WVRQAPGKGLVWIS RIN IINYADSVKG RFTISRDNAKNTLYLQMNSLRADDTAMYYCAG AF DY WGHGSRVTVS
> Cons__02408
EVQLLESGGGLVQPGGSLRLSCAASGFTFS TH II WVRQAPGKGLEWVS SIS STYYADSVKG RFTISRDNSKSTLYLQMNSLRAEDTAVYYCVK CR DY WGQGTVVTVT
> Cons__02409
EVQLLESGGGLVQPGGSLRLSCAASEFTFS SY MS WVRQAPGKGLEWVS VIS SSYYTDSVKG RFTISRDNSKNTLYLQMNSLRAEDTAVYYCAK QG DY WGQGTLVTVS
> Cons__02410
QVQLVESGGGVVQPGRSLRLSCEASGFGFS SY MH WVRQAPGKGLEWVA VIS RKHYADSVRG RLTISRDNSRNILYLQMNSLRAEDTAVYHCAR AE DV WGQGTTATVS
> Cons__02411
EVQLVESGGGLVQRGGSLRLSCAASGFTFS NY MT WVRQAPGKGLEWVA NIN EKNYVGSVRG RFTISRDNARNSLYLQMNSLRAEDTAVYYCAR VG DY WGQGTLVTVS
> Cons__02412
EVQLLESGGGLVQPGGSLRLSCAASGFTFS SF MS WVRQAPGKGLEWVS TIR VTYYPDSVKG RFTISRDNSKNTLYLQMNSLRADDTAVYYCAK RV DY WGQGTLVTVS
> Cons__02413
EVQLVESGGGLVQPGGSLRLSCAASGFIFS SY MS WVRQAPGKGLEWVA NIK EKYYVDSVKG RFTISRDNAKNSLYLQMNSLRVEDTAMFYCAR DH EY WGQGILVTVS
> Cons__02414
EVRLLESGGGSLQPGGSVRLSCAASGFAST FS MH WVRQAPGRGLEWVS SIS NTYYADSVRG RFTISRDISKNTLYLQMNSLRVEDTAKYYCAK TS DY WGQGTLVTVS
> Cons__02415
EVRLVESGGGSLQPGGSVRLSCAASGFAST FS MH WVRQAPGRGLEWVS SIS NTYYADSVRG RFTISRDISKNTLYLQMNSLRVEDTAKYYCAK TS DY WGQGTLVTVS
> Cons__02416
EVRLLESGGGLVQPGGSLRLSCAASGFTFT SY MS WVRQAPGKGLEWVS AID DSFYADSVKG RFIISRDNSKNTLYLQMNSLRAEDTAAYYCAR ER DH WGQGTLVTVS
> Cons__02417
EVQLVESGGGLVQPGGSLRLPCVASGFTFS SY MN WVRQAPGEGLEWIS NIR DTYYADSVKG RFTVARDNAKNSLYLQMNSLRAEDTAVYYCAR WG DI WGQGTMVTVS
> Cons__02418
EVQLLESGGGLVQPGGSLRLSCAASGIEIS RY MS WVRQVPGRGLEWVA NIE QKQYLDSVKG RFTISRDNARNSLYLQMSSLRADDTGVYYCAR GA DY WGQGTLVTVS
> Cons__02419
EVQLVESGGGLVQPGGSLRLSCAASGFTFS AY MW WVRQAPGKGLEGIS YIT AIYSAGSVKG RFTISRDNAKNSLYLQMNSLRDEDTAVYYCAR ER DL WGQGTLVTVS
> Cons__02420
EVQLLESGGGLVQPGGSLRLSCAASGFPFS TF MT WVRQAPGKGLEWVS ILR KTYYTDSVKG RFTISRDTSKNTLYLQMISLRAEDTAAYYCVK GG DD WGQGALVTVS
> Cons__02421
EVQLVESGGGLVQPGGSLRLSCAASGFDFS NH MS WVRQTPERGLEWMT SIK DTYYVASVKG RITISRDNAKRSVFLQMRSLRADDTAIYYCAR IG DV WGQGTTVIVS
> Cons__02422
QVQLVESGGGVVQPGRSLRLSCAASGFTFS TY MH WVRQAPGKGLEWVA VLS NKYYADSVKG RFTISRDNSKNTLYLQMDSLRPEDTAVYYCAR DR DY WGPGSLVTVS
> Cons__02423
QVQLVESGGGLVKPGGSLRLSCAASGFTFS DY MS WIRQAPGKGLEWVS YIS TIYYADSVKG RFTISRDNAKNSLYLQMNSLRAEDTAVYYCAR DP DI WGQGTMVTVS
> Cons__02424
EVQLVESGGGLIQPGGSLRLSCVVSGFTFS SY MN WVRQAPGKGLEWVS YVS TTHYRDSVKG RFTISRDNSKNTVYLQMSNLRVEDTAVYYCAK KL ES WGQGTLVTVS
> Cons__02425
EVHLLESGGGLVQPGGSLRLSCAASGFTFS NY MT WVRQAPGKGLEWVS AIR NTYYADSVKG RFTISRDNSKNTLYLQMNSLRAEDTAVYYCAK DS DY WGQGTLVTVS
> Cons__02426
QVQLVESGGGLVKPGGSLRLSCAVSGFTFS DS MS WIRQAPGKGLEWVS YIS MQYYADSVKG RFTISRDNTKNTLSLQMSSLRAEDTAVYYCAR VR DL WGQGTLVTVS
> Cons__02427
EVQLVESGGDLVQPGGSLILSCATFGFTFG TY MH WIRQSPGRGLEWVA TIK EEQYMNSARG RFTISRDNTKSSLYLQMNNLRAEDTALYFCAR DG DF WGQGTLVTVS
> Cons__02428
EVQLVESGGGLVKPGGSLRLSCAASGFTFS NA MS WVRQAPGKGLEWVG RIK TTDYAAPVKG RFTISRDDSKDTLYLQMNSLKSEDTAVYYCVT LG VY WGQGNPGHGL
> Cons__02429
EVQLVESGGGLVQPGGSLRLSFAASGFTFS SY MH WVRQAPGKGLVWVS RIN STSYADSVKG RFTISRDNAKNTLYLQMNSLRAEDTAVYYCAR GP DY WGQGTLVTVS
> Cons__02430
EVQLVESGGGSVQPGGSLTLSCAASGFTFS AY MH WVRQAPGKGLVWVS RLN YTTHADSVQG RFTISRDNSKNTLYLQMNSLRAEDSAVYYCAS DL GY WGQGTLVTVS
> Cons__02431
QVQLVESGGGLVKPGGSLRLSCTASGFTFS DS MS WIRQAPGKGLEWVS YIS MEYYADSVKG RFTISRDNTKNTLSLQMKSLRAEDTAVYYCAR GR DF WGQGTLVSVS
> Cons__02432
EVQLVESGGGLVKPGGSLRLSCAASGFTFS SY MN WVRQAPGKGLEWVS SIS YIYYADSVKG RITISRDNAKNSLYLQMNSLRAEDTAVYYCAR GN DY WGQGILVTVS
> Cons__02433
EVQLVESGGGLVQPGGSLRLSCVASGFTFS SY MN WVRQAPGEGLEWIS NIR DTYYADSVKG RFTVARYNAKNSLYLQMNSLRAEDTAVYYCAR WG DI WGQGTMVTVS
> Cons__02434
EVQLVESGGGLVQPGRSLRLSCAASGFTFD DY MH WVRQVPGKGLEWVS GIS TAGYADSAKG RFTISRDNAKNSLYLQMNSLRAEDTALYYCAK HT DI WGQGTLVTVS
> Cons__02435
ELQLLESGGGLVQPGGSLRLSCAASGLTFS NY MS WVRQAPGKGLEWVS GIS VTYYADSVKG RFTVSRDNSKNTLLLQMNSLRAEDTAVYYCAT GG DV WGQGTTVTVS
> Cons__02436
EVQLLESGGGLVQPGGSLRLSCAASGFTFS SY MN WVRQAPGKGLEWVA AIS STNYADSVKG RFTISRDNFKNTLYLQMNSLRAEETAVYYCAK DR DY WGQGTLVTVS
> Cons__02437
EVQLVESGGGLVQPGRSLRLSCAASGFTFD DY MH WVRQAPGKGLEWVS GIS SIGYADSVKG RFTISRDNAKNSLYLQMNSLRAEDTALYYCAK DL DY WGQGTLVTVS
> Cons__02438
EVQLVESGGGLVQPGGSLRLSCAASGFRFG SY MN WVRQAPGEGLEWIS YIS TIYYADSVRG RFTISRDNAKNSLYLQMNSLRAEDTAIYYCAR EG DH WGQGTLVTVS
> Cons__02439
EVQLVESGGGLVQPGRSLRLSCAASGFTFD DY MH RVRQAPGKGLEWVS GIT NKDYVDSVKG RFTISRDNAKNSLYLQMNSLRAEDTALYYCAK RG DY WGQGILVTVS
> Cons__02440
EVQLVESGGGVVQPGRSLRLSCAASGFTFS NY MH WVRQAPGKGLEWVA VIS SKYYPDSVKG RFTISRDNSKNTLYLQMNSLRADDTAVYTCAR DL DV WGQGTTVTVS
> Cons__02441
EEQLVESGGGLIQPGESLRLSCAASGFSVS SN MS WVRQAPGKGLEWVS VMY SEYHADSVKG RFTISRDNSKNTLYLQMNSLRAEDTAVYYCAR GG DV WGQGTTVTVS
> Cons__02442
QVQLVESGGGLVKPGGSLRLSCAASGFTFS DY MN WIRQAPGKGLEWVS YIS TIYYGDSVKG RFTISRDNAKNSLYLQMNSLRAEDTAVYYCAR HI DI WGQGTMVTVS
> Cons__02443
EVQLVESGGGLVQPGGSLRLSCAASGFPFS SY MH WVRQGKGKGLEWVS AIG DTYYQGSVKG RFTISRENAKNSLYLQMNSLRAGDTAVYFCAR AR DL WGRGTLVTVS
> Cons__02444
EVQLVESGGGLVQPGGSLRLSCAASGFTFS SY MN WVRQAPGKGLEWVS YIS TIYYADSVKG RFTISRDNAKNSLYLQMNSLRAEDTAVYYCAR EN DY WGQGTLVTVS
> Cons__02445
EVQMVESGGGLVQPGGSLRLSCAASGFTFS KY MH WVRQVPGKGLVWVS RIS YTDYADSVKG RFTISRDNAKNTLYLQMNSLRAEDTGVYYCVK FR NY WGQGTLVTVS
> Cons__02446
EVQLLDSGGGLVQPGGSLRLSCAASGFTFN DY MS WVRQAPGKGLEWVS TIS TTYYADSVKG RFTISRDNSKNTLFLQMNSLRAEDTAVYYCAK DC DY WGQGTLVTVS
> Cons__02447
EVQMLESGGGLVQPGGSLRLSCAASGFTFS NY MT WVRQAPGKGLEWVS AIS ATVYADSVKG RFTISRDNSKNTLYLQMNRLRAEDTALYYCAR VN DY WGQGTLVTVS
> Cons__02448
QVQLVESGGGVVQPGRSLRLSCAASGFSFS SY MH WVRQAPGKGLEWVA VIW NKYYADSVKG RFTISRDNAKNTLYLQMNSLRAEDTAVYYCAR ER DL WGLGTMVTVS
> Cons__02449
QVQLVESGGGLVKPGGSLRLSCAASGFTFS DY MA WIRQAPGKGLEWVS HIS AKYCADSVKG RFTISRDNAKNSLYLQMNSLRVEDTAVYYCAR DA DY WGQGTLVTVS
> Cons__02450
EVQLVESGGGLVKPGGSLRLSCAASGFTFS SY MN WVRQAPGKGLEWVS SIS YIYYADSVKG RFTISRDNAKNSLYLQMNSLRAEDTAVYYCAR GY DY WGQGTLVTVS
> Cons__02451
QVQLVESGGGVVQPGRSLRLSCAASGFTFS SY MQ WVRQAPGKGLEWVA VIS NKYYADSVKG RFTIYRDNSKNTLYLQMDSLRTEDTAVYYCAK DH DL WGRGTLVTVS
> Cons__02452
EVQLVESGGDLIQPGGSLRLSCAASGFSFS SY MN WVRQAPGKGLEWVA HIS TVYYADSVKG RFTISRDNTKSTLFLQMSSLRVEDTAVYYCTR DE KY WGQGALVTVS
> Cons__02453
EGELVESGGGLVQPGRSLRLSCIATGFSFD DY MH WVRQAPGKGLEWVS GIS SIGYADSVKG RFTISRDSAKNSVYLQMNSLTAEDTALYYCAS SM QH WGQGTLVSVS
> Cons__02454
EVQLVESGGGLVQPGRSLRLSCAASGFTFD DY MH WVRQAPGKGLEWVS GIS SIGYADSVKG RFTISRDNAKNSLYLQMNSLRAEDTALYYCAK DI DP WGQGTLVTVS
> Cons__02455
QVQLVESGGGVVQPGRSLRLSCAASTFTFS SY MH WVRQAPGKGLEWVA LIS NKYYADSVKG RFTISRDNSKNTLYLQMNSLRAEDTAVYYCAS GI DI WGQGTMVTVS
> Cons__02456
QVQLVESGGGVVQPGRSLRLSCATSGFTFS NY MH WVRQAPGKGLEWVA VIS YKYYADSVKG RFTISRDNSKNTLYLQMNSLRAEDTAIYFCAK WS DY WGQGTLVTVS
> Cons__02457
EVQLVESGGGLVQPGGSLRLSCAASGFTFS TS MI WVRQAPGKGLEWVA NIR LTYYVDSVKG RFTISRDNAKTSLYLQMNSLRAEDSAVYYCVR DI DI WGQGTWSPSL
> Cons__02458
QVQLVESGGGLVKPGGSLRLSCAASGFTFS DS MS WIRQAPGKGLEWVS HIS TIYYADSVKG RFTISRDNAKNSLYLQMNSLRAEDTAVYYCAC IV DY WGQGTLVTVS
> Cons__02459
EVQLLESGGGLVQPGGSLRLSCAASGFTFS TY MN WVRQAPGKGLEWVS TIS STYYADSVKG RFTISRDNSKNTLYLQMNSLRAEDTAVYYCAK DP DY WGQGILVTVS
> Cons__02460
QVQLVESGGGVVQPGRSLRLSCAASGFTFR LF IH WVRQAPGKGLEWVA VIW NKYYADSVKG RFTISRDNSKNTLNLQMDSLRAEDTALYYCAR GQ DL WGRGTLVTVS
> Cons__02461
EVQLVESGGGLVQPGGSLRLSCAASGFKFS PY MH WVRQAPGKGLVWVS RIN TTIYADSVKG RFTISRDNAKNTLFLQMNSLRAEDTAVYYCAR RG DS WGQGTLVTVS
> Cons__02462
EVQLVESGGGLVQPGGSLRLSCVASGFTFS SY MN WVRQAPGEGLEWIS NIR DAYYADSVKG RFTVARDNAKNSLYLQMNSLRAEDTAVYYCAR WG DI WGQGTMVTVS
> Cons__02463
EVQLVESGGGLVQPGESLRLSCVGSRFNIR NS MH WVRQAPGERLEWVS RID RIKYANSVKG RFTVSRDNARNTVYLEMNSLRVEDTALYFCVG YT DP WGQGTRVTVS
> Cons__02464
EVQLVESGGGLVQPGGSLRLSCKASGFTFS SY MN WVRQAPGKGLEWIS YIS SVKYADSVKG RFTISRDNAENSLHLQMDSLRTEDTAVYYCAR DP GF WGQGTLVTVS
> Cons__02465
QVQLVESGGDVVQPGRPLRLSCAASGFTFS SY MH WLRQAPGKGLEWVA VIS NRYYADSVKG RFTISRDNSKSTLYLQMNSLRTEDTAVYYCAR GS DI WGQGTMVTVS
> Cons__02466
QVQLVESGGGLVKPGGSLRLSCAASGFTFS DY MS WFRQAPGKGLEWVS YIS TKHYADSVKG RFTISRDNAKNSLYLQMNSLRAEDTAVYYCAR KG VS WGQGTLVTVS
> Cons__02467
QVQLVESGGGVVQPGRSLRLSCAASGLTFS DS LH WVRQAPGKGLEWVA LIS SQNYADSVKG RFSISRDNSKNTLFLQMNSLRGVDTAVYYCVR ER DP WGQGTLVTVS
> Cons__02468
EVQLVESGGGLVKPGGSLRLSCAASGFTFS NA MS WVRQAPGKGLEWVG RIK TTDYAAPVKG RFTISRDDSKNTLYLQMNSLKTEDTAVYYCTT AD DY WGQGTLVTVS
> Cons__02469
EVQVVESGGGLVQPGGSLRLSCAASGFTFS RY MH WVRQAPGKGLVWVS RIN STNYADSVKG RFTISRDNAKNTLYLQMNSLRVEDTAVYYCAR AD DI WGQGTMVSVS
> Cons__02470
EVQLVESGGGLVQPGGSLRLSCAASGFTFS TY MT WVRQAPGKGLQWVA NIK EKYYVDSVKG RFTISRDNAKNSLYLQMNSLRAEDTAVYSCAR DF DV WGQGTTVTVS
> Cons__02471
EVQLVESGGGLVQPGRSLRLSCAASGFTFD DY MH WVRQAPGKGLEWVS GIS SIGYADSVKG RFTISRDNAKNSLYLQMNSLRAEDTALYYCAK DV DV WGQGTTVTVS
> Cons__02472
QVQLVESGGGLVKPGGSLRLSCAASGFTFS DY MT WIRQAPGKGLEWVS YIS TIYYAESLKG RFTISRDNTKNSLYLQMNSLRAEDTAVYYCVR DR DV WGQGTTVTVS
> Cons__02473
EVQLVESGGGLVQPGGSLRLSCAASGFAFT SY MH WVRQVPGKGLVWVS RIN RIIYADSVKG RFTISRDNAKNTLYLQMNSLRAEDTAMYYCAR GG DS WGQGTLVTVS
> Cons__02474
EVQLLESGGDLVQPGGSLRLSCTGSGFTFE NY MS WVRQAPGKGPEWVS TIS GSYYADSVKG RFTISRDNSKNTLFLQMNSLRVEDTAIYYCAN IP DY WGQGNPGHRL
> Cons__02475
EVQLVESGGGLVQPGGSLRLSCAASGFTFS RY MM WVRQAPGKGLEWVS YIS RIYYSDSVKG RFTISRDNAKNSVSLQMNSLRDEDTAVYYCAR EK DF WGKGTTVTVS
> Cons__02476
EVQLVESGGGLVQPGKSLRLLCAASGFSFG EY MH WVRQAPGKGLEWVS GIS RVRYAESVKG RCTISRDNAKNSLFLQLDSLRTEDTALYYCAK DR DV WGQGTTVTVS
> Cons__02477
EVRLVESGGGLVKSGGSLRLSCATSGFAFN TY FN WVRQTPGKGLEWVS SIS YIYYADSVKG RFTISRDNAKNSLYLQMSRLTADDTAVYFCAR PL DV WGRGTPVIVS
> Cons__02478
EVQLMESGGGLAQPGGSLRLSCAASGFTLN TY MS WVRQAPGKGLEWVS TIR NTYYADFVKG RFTISRDSSKNTLFLQMNNLRVEDTAKYYCAK SR DC WGQGTLVAVS
> Cons__02479
EVQLVESGGGLVKPGGSLRLSCAVSGFTLS SY MN WVRQAPGKGLEWVS SIS YIYYADSVKG RFTISRDNDKNSLYLQMDRLRADDTAIYYCTS RV DY WGQGTLVTVS
> Cons__02480
EVQLLESGGGLVQPGGSLRLSCAASGFTFS DF FT WVRQAPGKGLEWVA NIK EKYYVDSVKG RFTISRDNDKNSLFLQVDSLRVEDTAVYYCAQ GY EY WGQGILVTVS
> Cons__02481
EVQLVESGGGLVQPGGSLRLSCAASGFTFS SY MN WVRQTPGKGLEWVS YIN TKYFADSVKG RFTISRDNAKNSLYLQMNSLRAEDAAVYYCAR GA DP WGQGTLVTVS
> Cons__02482
EVQLLASGGGLVQPGGSLRLSCAAPGFTFR NY MS WVRQAPGKGLEWVS AID RTLYADAVQG RFIISRDNSKKTLYLQMNSLTTGDTAIYYCAN RN AY WGQGTPVTVS
> Cons__02483
EVQLLESGGGLVQPGGSLRLSCAASGFSLS SY MS WVRQAPGKGLEWVS VIS IIYYADSVKG RFTISRENSKNTLYLQMNSLRAEDTAVYYCAR GE DY WGQGNLGNRF
> Cons__02484
EVQLLESGGGLVQPGGSLRLSCVASGFTFS SY MS WVRQAPGKGLEWVS NIS NTYYADSVKG RFTMSRDNSKNTLYLQMKSLRAEDTAVYYCAK DH DY WGQGTLVTVS
> Cons__02485
EVQLVESGGGLVKPGGSLRLSCAVSGFTFS SY MN WVRQAPGKRLEWVA SIS YIYYADSLKG RFTISRDNAKNSLYLQMNNLRAEDTAVYFCTS GV DY WGQGALVTVS
> Cons__02486
EVQLVESGGGLVQPGGSLRLSCAASGLTFS PY MQ WVRQGPGKGLVWVS RIN STNYADSVKG RFTISRDNTKNSLYLQMNSLRAEDTAVYYCAR VD GD WGQGTLVTVS
> Cons__02487
QVQLVESGGDLVKPGGSLRLSCAASGFTFS DY MS WIRQAPGKGLEWVS YIS IMYLADSVKG RFTISRDNTKNSLFLQMNGLRAEDTAIYYCAR GE DH WGQGTLVTVS
> Cons__02488
EVQLVESGGGLVQPGGSLRLSCAASGFTFS NS MH WVRQAPGRGLVWVS RIS STTYADSVKG RFTVSRDNAKNTLYLQMNSLRADDTAVYYCVR GG DI WGQGTVVTVS
> Cons__02489
EVQLVESGGGLVKPGGSLRLSCAASGFTFS SY MN WVRQAPGKGLEWVS SIS YIYYTDSVKG RFTISRDNAKNSLYLQMNSLRAEDTAVYYCAR DI DY WGQGTLVTVS
> Cons__02490
EVQLVESGGGLVKPGGSLRLSCTGSGFTFS SY MN WVRQAPGKGLEWVS SIR YIFYADIVKG RFTISRDNAENSLYLQMSSLSAEDTAVYYCVR SF DL WGRGTQVTVS
> Cons__02491
QLQLVESGGGLVKPGGSLTLSCAASGFSFS DH LT WMRKAPGKGLEWVS DIS GFYYADFVKG RFTISRDNAKNLVYLHMNSLKADDTAVYYCAR AL DY WGQGTQVSVS
> Cons__02492
EVQLVESGGGLVQPGGYLRLSCAASGFTFS NS MH WVRQAPGKGLVWVS LIN ETTYADSVKG RFTISRDNAKNTLYLQVNSLRAEDTAVYYCVR SA DY WGQGTLVTVS
> Cons__02493
EVQLVESGGGLVQPGRSLRLSCAASGFTFD DY MH WVRQAPGKGLEWVS GIS RIGYADSVKG RFTISRDNAKNSLYLQMNSLSAEDTALYYCTK DK DV WGQGTTVTVS
> Cons__02494
DVQLLESGGGLVQPGGSLRLSCAASGFTFT NY MT WVRQAPGKGLEWVS SIS STYYADSVKG RFTISRDSSKNTLYLQMNSLRAEDTAVYYCAK DA DY WGQGTLVTVS
> Cons__02495
EVQLLESGGGLVQPGGSLRLSCAASGFTFS SY MS WVRQAPGKGLEWVS TIS STYYADSVKG RFTISRDNSKNTLYLQMNSLRAEDTAVYYCAK GT DY WGQGTLVTVS
> Cons__02496
QVQLVESGGGVVQPGRSLRVSCAASGFTFS SY MH WVRQAPGKGLEWVA VIW NKYYADSVKG RFTISRDNSKNTLYLQMNSLRAEDTAVCYCAR EP DV WGQGTTVTVS
> Cons__02497
QVQLVESGGGVVQPGRSLRLSCAASGFTFS TY MH WVRQAPGKGLEWVA VIS NKYDADSVKG RFTISRDNSKKTLYLEMNSLRTEDTGVYYCAR DP DS WGQGTLVTVS
> Cons__02498
EVQLVESGGGLVKPGGSLRLSCAASGFSFI SY MN WVRQAPGKGLEWVS SIS HIYYADSVKG RFTISRDNTNNLLYLQMNSLRAEDTAVYYCVR AM DP WGQGSLVTVS
> Cons__02499
EVQLLESGGDLVQPGGSLRLSCAASGFTFD DY MH WVRQAPGKGLEWVS GIS KMDYADSVKD RFTISRDNAKNSLFLQMNSLRAEDTALYYCAK TR DY WGQGTLVTSP
> Cons__02500
QVHLVESGGALVKPGGSLRLSCAVSGFTFS DH MS WIRQAPGKGLEWVS YIS MKYYADSVKG RITISRDNAKNSLYLQMDSLRAEDMAVYYCAR VR DI WGQGTLVTVS
> Cons__02501
QVQLVESGGGVVQPGRSLRLSCAASGFTFS TY MH WVRQAPGKGLEWVA VIS NKYYADSVKG RFTISRDNSKNTLYLQMSSLRVEDTAVYYCAR GE DI WGQGTTVTVS
> Cons__02502
EVQLVETGGGLIQFGGSLRLSCAASGFTVS SN MS WVRQAPGKGPEWVS VIY STYYADSVKG RFTISRDNSKNTLYLQMNSLRAEDTAVYYCAS SA DY WGQGTLVTVS
> Cons__02503
EVQLVESGGGLVQPGGSLRLSCAASGFTFS SY MN WVRQAPGKGLEWVS YIN TIYYADSVKG RFTISRDNAKNSLYLQMNNLRAEDTALYYCAR EG DY WGQGTLVTVS
> Cons__02504
EVQLVESGGDLVKPGGSLRLSCAVSGLSFS NA LT WVRQAPGKGLEWVG RIK TTDYAAPVKG RVTISRDNSKNTLYLQMNSLRAEDTAVYYCAK VF DV WGQGTTVTVS
> Cons__02505
EVQLVESGGGLVQPGRSLRLSCAASGFTFD DY MH WVRQAPGKGLEWVS GIS SIAYADSVKG RFTISRDNAKNSLYLQMNSLRVEDTALYYCVK DR DV WGQGTTVTVS
> Cons__02506
QVHLVESGGGVVQPGGSLRLSCAASGFTFS SY MH WVRQAPGKGLEWVA VIW NKYYADSVKG RFTISRDNSKNTVYLQMNSLRVEDTALYYCAK EL TS WGQGTLVTVS
> Cons__02507
QVQLVESGGGVVQPGRSLRLSCAASGFTFS SF MH WVRQAPGKGLEWVA FIS NKYYADSVKG RFTISRDNSENTLYVQMNSLRPEDTAVYYCAR GG DY WGQGTLVTVS
> Cons__02508
EVQLLESGGGLEQPGGSLRLSCTASGFMFS SY MS WVRQAPGKGLEWVS AIS NTYYAESVKG RFTVSRDNSKNKLYLQMNSLRAEDTAVYFCAK DL DV WGQGTTVTVS
> Cons__02509
EVQLLESGGGLVKPGGSLRLSCAASGFNFN RY MT WVRQAPGKGLEWVS RIT ATSYADSVKG RFTISRDNAKNTLYLQMSSLRAEDTAVYYCAR SP DP WGQGTLVTVS
> Cons__02510
EVQLVESGGGLVQPGRSLRLSCAASGFIFD EY MH WVRQAPGKGLEWVS GIT VIGYADSVKG RFTISRDNAKNSLYLQMNSLRAEDTALYYCAK EK DV WGQGTTVTVS
> Cons__02511
EVQLVESGGGLVQPGGSLRLSCEASGFSFS LY MN WVRQAPGRGLEWLS YIS RTAYADSVKG RFTTSRDNDKNTLSLRMNNLRAEDTAIYYCAT LW DY WGQGTLVTVS
> Cons__02512
QVQLVESGGGLVKPGGSLRLSCAASGFIFS DY IH WVRQAPGKGLEWVA VIS NGHYADSVKG RFTISRDNSNNTVYLQMNTLRAEDTAVYYCAR ED DP WGQGTLVTVS
> Cons__02513
EVQLVESGGGLVQPGGSLRLSCAASGFTFS SY MN WVRQAPGKGLEWVA NIK EKYYVDSVKG RFTISRDNAKNSLYLQMNSLRAEDTAVYYCAG GS DD WGQGTLVTVS
> Cons__02514
EVQLVESGGGLVQPGRSLRLSCAASGFTFD DY MH WVRQAPGKGLEWVS GIS SIRYADSVKG RFTISRDDAKNSLYLQMNSLRPEDTAFYYCAK VE DI WGQGTMVAVS
> Cons__02515
QVQLVESGGGVVQLGRSLRLSCAASGFTFR SN MH WVRQAPGKGLEWVA VIW NKYYADSVKG RFTISRDNSKNTLYLQMHSLRAEDTAVYYCAR DR DV WGQGTTVTVS
> Cons__02516
EVQLVESGGGLIKPGGSLRLSCVASGFTFS NV MT WVRQAPGKGLEWVG RIK TTDYAAPVKG RFTISRDDSKNTLFLQMNSLKTEDTAVYYCTT AP DY WGQGTLVTVS
> Cons__02517
EVQLLESGGGLVQPGGSLRLSCAASGFTFS SY MS WVRQAPGKGLEWVS TIG STYYADSVKG RFTISRDNSKNTLHLQMNSLRAEDTAVYYCAK EN DY WGQGTLVTVS
> Cons__02518
EVPLLESGGGLVQPGGSLRLSCAASGFTFS LF MN WVRQAPGKGLEWVS TIS STYYADSVKG RFTISRDNSKNTLFLQMNSLRAEDTAVYYCAK AP DP WGQGTLVTVS
> Cons__02519
LVQLVESGGALVKPGGSLRLSCTASGFTFS DY MN WIRQAPGKGLEWIS HIS TLYYADSVRG RFTISRDNARKTLYLQMSTLRVEDTAVYYCAR PA IN WGQGNSGHVS
> Cons__02520
QVQLVESGGGVVQPGRSLRLSCAASGFTFS TY IH WVRQAPGKGLEWVA LIS NKYYTDSVKG RFTISRDNSKNTLYLQMNSLRAEHTAVYYCAR GT DV WGQGTTVTVS
> Cons__02521
EVQLVESGGGLVQPGGSLRLSCAASGFTFS SY MN WVRQAPGKGLEWVS YIS TIYYADSVKG RFTISRDNAKNSLYLQMNSLRAEDTAVYYCAK DL DY WGQGTLVTVS
> Cons__02522
EVQLVESGGGLVQPGRSLRLSCAASGFTFD DY MH WVRQAPGKGLEWVS GIS SIGYADSVKG RFTISRDNAKNSLYLQMNSLRAEDTALYYCAK DI DV WGQGTTVTVS
> Cons__02523
EVQLLESGGGFVQPGGSLRLSCAASGFTFR SY MS WVRQAPGRGLEWVS AIS STYYADSVKG RFTISRDNSKNTLYLQMNSLRAEDTAVYYCAN QH DY WGQGTLVTSP
> Cons__02524
QVQLVESGGGVVQPGRSLRLSCAASGFTFS TH MH WVRQAPGKGLEWVA VIS NKDYADSLEG RFTISRDNSRNTLFLQMNSLRTDDAAVYYCAS GG DY WGQGTLVTVS
> Cons__02525
QVQLVESGGGVVQPGRSLRLSCAASGFTFS SY MH WVRQAPGKGLVWVA VIS NKYYADSVKG RFTISRDNSKNTLYLQMNSLRAEDTAVYYCAS IS KY WGQGTLVTVA
> Cons__02526
QVQLVESGGGVVQPGRSLRLSCAASGFPFS SY MH WVRQAPGKGLEWVA AIW NKYYADSVKG RFTISRDNSKNTLYLQMNSLRAEDTAVYYCAK ER DM WGQGTMVTVS
> Cons__02527
QVQLVESGGGLVKPGGSLRLSCAASGFTFS DY MN WIRQAPGKGLEWVS YIS TIYYGDSVKG RFTISRDNAKNSLYLQMNSLTVEDTAVYYCAK DR DS WGQGTLVTVS
> Cons__02528
QVQLVESGGGLVKPGGSLRLSCAASGFTFS DV MS WVRQAPGKGLEWVG RIK TADYAEPVKG RFTISRDDSTNTLYLQMNSLRHADTAVYYCSP DP DI WGQGTTVTVT
> Cons__02529
EVQLVESGGGLVQPGGSLRLSCAASGFSFH SY MT WVRQAPGKGLEWVA NIK ERYYVDSVKG RFTISRDNAKKSLYLQMNSLRVEDTAVYYCAK VW DY WGQGTLVTVS
> Cons__02530
QVKLVELGGGVVQPGRSLRLSCAASGLTFS DY MH WARQAPGKGLEWVA VIW NEYYVDSVKG RFTISRDNSKNTVYLQMNSLRAEDTAVYYCAA VR DV WGQGTTVTVS
> Cons__02531
EVQLVESGGGLVQPGGSLRLSCAASGFIFS SY MH WVRQATGKGLEWVS AIG DTYYPGSVKG RFTISRENAKNSLYLQMNSLRAGDTAVYYCAR AS DY WGQGTLVTVS
> Cons__02532
EVQLLESGGGLVQTGGSLRLSCAASGFTFN TY MN WVRQTPEKGLEWVS HIA ETYYADSVKG RFSISRDNSKNTLYLQMNSLRAEDTAVYYCAK ER DL WGRGTLVTVS
> Cons__02533
EVQLVESGGGLVEPGGSLRLSCAASGFSFS SA MI WVRQAPGKGLEWVG RIR TTDYAAPVKG RFTISRDDSKSTLYLQMNSLKTEDTAVYYCVP GP DV WGQGTTVTVS
> Cons__02534
EVQLFESGGGLVQPGGSLRLSCAASGFTFS SY MS WVRQAPGKGLEWVS AIS STYYADSVKG RFTISRDNSKNTLYLQMNSLRAEDTAVYYCAA QM GY WGQGTLVTVS
> Cons__02535
QVQLVESGGGVVQPGRSLRLSCAASGFTFS SY MH WVRQAPGKGLEWVA VIS NKYYADSVKG RFTISRDNSKNTLYLQMNSLRAEDTAVYYCAR SP DL WGRGTLVTVS
> Cons__02536
QVQLVESGGGVVQPGRSLRLSCAASGFTLN NY VH WVRQAPGKGLEWVA VIS NKYYADSVKG RFTISRDTSKNTLYLQMNSLRTEDTAVYYCAR DR DY WGQGTQVTVS
> Cons__02537
QVHLVESGGGLVKPGGSLRLSCEASEFTLS DY MT WIRLTPGTGLEWVA YVN SIYYAESVRG RFTISRDNAENSLYLQMNSLRAGDTAVYYCAR DL EL WGRGTQVTVS
> Cons__02538
EVLLLESGGGLVQPGGSLTLSCAASGFIFT DY MS WVRQAPGKGLEWVS SLS TTYYADSVKG RFTISRDNSKNTVYLHMNSLRADDTAVYYCAQ MR DP WGQGTLVTVS
> Cons__02539
EVQLVESGGGLVQPGGSLRLSCAASGFTFS SY MN WVRQAPGKGLEWVS SIS TIYYADSVKG RFTISRDNAKNSLYLQMHSLRDEDTAVYYCSR LD DY WGQGTLVTVS
> Cons__02540
QVQLVESGGGVVQPGRSLRLSCAASGFTFR SY MH RVRQAPGKGLEWVA FIS DKYYADSVKG RFTISRDNSNDALYLQMNSLRAEDTAVYYCVK AG DG WGLGTTVTVS
> Cons__02541
EVQLVESGGGLVQPGGSLRLSCAASGLTFS SN MH WVRQAPGKGLVWVS RIN STSYADSVKG RFTISRDNAKNTLYLQMNSLRAEDTAVYYCAR FG DY WGQGTLVTVS
> Cons__02542
QVQLVESGGGVVQPGRSLRLSCAASGFSFR SY IH WVRQAPGKGLEWVA VIS NKYYADSVKG RFTVSRDNSKNTLYLQMNSLRAEDTAVYYCAK GR DV WGQGAKVTVS
> Cons__02543
QVQLVESGGGVVQPGRSLRLSCAASGFTFG NY MH WVRQAPGKGLEWVA VVY NKFYANSVKG RFTISRDNSKNTVYLQMSSLTAEDTAVYYCAR ET DY WSQGTLVTVS
> Cons__02544
EVQLVESGGGLVQPGRSLRLSCAASGFSFD DY MH WVRQAPGKGLEWVS GIT SIGYADSVKG RFTISRDNAKNSLYLQMNSLRTEDTALYYCVK DW DY WGQGIPVTVS
> Cons__02545
QVHLVESGGGVVQPGRSLRLSCAASEFTFS DY MH WVRQAPGKGLEWVA VIS NKYYADSVKD RFTISRDNSKNTLFLQMDTLRAEDTAVYYCAR SW DV WGQGTTVTVS
> Cons__02546
AEQLLESGGGLVQPGGSLRLSCTASGFTFG TY MT WVRQASGKGLEWVS LVN SSFYADSVKG RFTVSRDNSRNTLHLQMNGLSVEDTAVYYCAK DR DV WGQGTTVTVS
> Cons__02547
QVQLVESGGGVVQPGKSLRLSCVVSGFTFS SY MH WVRQGPGKGLEWVA VIS NTFYTDSVKG RFTISRDNSKNTLFLQMNSLRAEDTAVYYCAK DC DY WGQGTLVTVS
> Cons__02548
QVQLVESGGGVVQPGGSLRLSCAASGFTFS AY IE WVRQSPGKGLEWVA VIW KKYYTESVKG RFTISRDNSKKTVTLQLNTLRGDDTGVYYCVR PT GY WGQGTLVTVS
> Cons__02549
QVQLVESGGGLVKPGGSLRLSCAASGFTFS DY MS WIRQAPGKGLEWVS YIS YTNYADSVKG RFTISRDTAKNSLYLQMNSLRAEDTAVYYCAR DI DV WGQGTTVTVS
> Cons__02550
QVQLVESGGGVVQPGRSLRLSCAASGFNFS NY MH WVRQAPGKGLEWVA VIS DKYYADSVKG RFTISRDNSKNTLYLQMNSLRAEDTAVYYCAR AP DY WGQGTLVTVS
> Cons__02551
QVQLVESGGGVVQPGRSLRLSCAAAGFIFS ND MH WVRQAPGKGLEWVA VIS NKYYADSVKG RFTISRDNSKNTLYLQMNSLRDEDTAVYFCAR EE DV WGQGTTVTVS
> Cons__02552
EVQLVESGGGLVQPGGSLRLSCAASGFTFS RY MH WVRQAPGKGLVWVS RIN STSYADSVKG RFTISRDNAKNTLYLQMNSLRAEDTAVHYCAR DI DI WGQGTMVTVS
> Cons__02553
QGQLVESGGGLVKPGGSLKLSCEASEFTFS DY MS WVRQAPGKGLEWLS YIS YAKYTDSVKG RFTISRDNAKNSLYLQMNSLRAEDTAVYYCAR DY DL WGRGTLVTVS
> Cons__02554
DVQVVESGGGVVQPGRSLRLSCAASGFTFS FY MH WVRQAPGKGLEWVA LIS DKYSADSVKG RFSISRDNSKNTLYLQMSSLRAEDTAVYYCAK DY NY WGQGTLVTVS
> Cons__02555
EVQLVESGGGLVKSGGSLRLSCVASGFIFS SY FN WVRQAPGKGLEWVS SIT YIYYADSVKG RFTISRDNAQNSLYLQLNSLRAEDTAVYYCAR GD PY WGQGALVTVS
> Cons__02556
EVQLVESGGGLVQAGGSLRISCAVSGFTFS SY MG WVRQAPGKGLEWVA NIK EIKYADSVEG RFTVSRDNVKSSLFLQINSLRAEDTAVYYCAR AR DY WGQGALVTVS
> Cons__02557
QVQLVESGGGVVQPGRSLRLSCAASGFTFS SY MH WVRQAPGKGLEWVA VIS NKYYADSVKG RFTISRDNSKNTLYLQMNSLRAEDTAVFYCAS SV GG WGQGTLVTVS
> Cons__02558
QVQLVESGGGLVKPGGSLRLSCAASGFTFS DY MS WIRQAPGKGLEWVS YIS TIFYADSVKG RFTISRDNAKSSLYLQMNSLKVEDTAVYYCAR DL DY WGQGTLVTVS
> Cons__02559
EVQLVESGGGFVQPGRSLRLSCAASGFSFD DY MH WVRQPPGKGLEWVS GIS SIGYADSVKG RFTISRDNAQKSLFLQMNSLRAEDTAFYYCAK DT NL WGQGTLVTVS
> Cons__02560
EVQLLESGGGLVQPGGSLRLSCAASGFTFS SY MS WVRQAPGKGLEWVS AIS STYYADSVKG RFTISRDNSKNTLYLQMNSLRAEDTAVYYCAK DT DY WGQGTLVTVS
> Cons__02561
EVQLVESGGDLVQPGGSLRLSCAVSGFSVS NN MS WVRQAPGKGLEWVS VIY RTYYADSVKD RFTISRDNSRNTVYLQLNRLTIEDAGVYYCAR DL GH WGQGTLVTVS
> Cons__02562
EVQVLESGGGLVQPGGSLRLSCAASGFTFE DY MH WVRQAPGKGLEWVS GIS SIGYAESVRG RFTISRYNAKNSLYLQMNSLRPEDTALYYCAK LG DS WGQGTLVTVS
> Cons__02563
QVQLVESGGGVVQPGRSLRLSCAASGFTFS SY MH WVRQAPGKGLEYVS AIS STYYANSVKG RFTISRDNSKNTLYLQMGSLRAEDMAVYYCAR TM DY WGQGTLVTVS
> Cons__02564
EVQLVESGGGLVQPGGSLRLSCAVSGFTFS SY MN WVRQAPGKGLEWVS AIS STYYADSVKG RFTISRDNSKNTLYLQMNSLRAEDTASYYCAK DH DY WGQGTLVTVS
> Cons__02565
EVQLVESGGGLVQPGRSLRLSCAASEFTFD DY MH WVRQAAGKGLEWVS GIS SKGYADSVKG RFTISRDNAKYSLYLQMNSLRAEDTALYYCVK DV DY WGQGTLVTVS
> Cons__02566
EVQLVESGGGLAKPGGSLRLSCAASGFTFS NT MS WVRQAPGKGLEWVG RVT TSDYAAPVKG RFTITRDDSRNTLYLQMNGLKTDDTALYYCTA EG YS WGQGTLVTVS
> Cons__02567
EVQLVESGGGLGLPGRSLRLSCVASGFTFD DY MH WVRQAPGKGLEWVS GIN QIGYADSVKG RFTISRDNARNSLYLQMNSLRAEDTAVYYCAR EY DQ WGQGTLVTVS
> Cons__02568
EVQLVESGGGLVQPGGSLRLSCEASGFTFS RY MN WVRQVPGKGLEWVS YIS IIYYADSVKG RFTISRDNAKSSLYLQMDSLRAEDTAVYYCAR EV DY WGQGTLVTVS
> Cons__02569
QVQLVESGGGVVQPGRSLRLSCAVSGFTFS RI MH WVRQAAGKGLEWVA VIS NKYYADSVKG RFTISRDNSKNMLYLQMNSLRDEDTAVYYCAR DR DP WGQGTLVTVS
> Cons__02570
RVQLVESGGGVVQPGRSLRLPCAASGFTFS SY MH WVRQAPGKGLEWVA VIS NKYYVESVKG RFTISRDDAKNSLYLQMNSLRGGDMAVYYCAR GP LH WGQGTVVTVS
> Cons__02571
EVQLVESGGGLLQPGGSLRLSCVASGFTFS SY MN WVRQAPGEGLEWIS NIR DTYYADSVKG RFTVARDNAKNSLYLQMNSLRAEDTAVYYCAR WG DI WGQGTMVTVS
> Cons__02572
QVQLVESGGGVVQPGRSLRLSCAVSGFTVS TD MS WVRQAPGKGLEWVS VIY STYYADSVKG RFTISRDNARNTLFLHMNSLRPDDTAVYYCVK GA DY WGQGALVTVS
> Cons__02573
EVQLVESGGGLVQPGRSLRLSCTASGFTFD DY MH WVRQAPGKGLEWVA GVS SIGYADSVKG RFTISRDNAKNSLFLQMNSLRGEDTALYYCAR DF DV WGQGTTVTVS
> Cons__02574
EVQLLESGGGLVQPGGSLRLSCAASGFTFS NY MS WVRQATGKGLEWVS GIS STYYADSVKG RFTIFRDNSKNTLYLQMSSLRADDTAVYYCPR YS DF WGQGTLVAVS
> Cons__02575
DMQLAESGGGLVQPGGSLRLSCAASGFTFR TY MH WVRQPPGKGLEWIS RMN STTYADSVKG RFTMSRDNVKSTLYLQMNSLRAEDTAVYYCTR EA ET WGRGTLVTVS
> Cons__02576
QVQLVESGGGVVQPGRSLRLSCAASGFTFS SS MH WVRQAPGKGLEWVA VIS NKYYADSVKG RFTISRDNSKNTVYLEMNSLRLEDTALFYCAK QR DL WGRGTLVTVS
> Cons__02577
EVQLVDSGGGLVKSGGSLRLSCAASGFSFS HA MS WVRQAPGKGLEWVA RIK TTDYAAPVKG RFIISRDDSKNTVYLQMNSLKTEDTAVYFCTT DS EG WGQGTLVTVS
> Cons__02578
EVQLVESGGGLVQPGGSLRLSCAASGFSFS SY MN WVRQAPGKGLEWVS YIS TTFYADSVKG RFAISRDSAKNSLFLQMNSLRDEDTAVYYCAR LY DY WGQGTLVTVS
> Cons__02579
QVQLVESGGGVVQPGRSLRLSCAASGFTFS SY IH WVRQAPGKGLEWVA VIS NKYYADSVKG RFTISRDNSKNTLYLQMNSLRAEDTAVYYCAK ER DY WGQGTLVTVS
> Cons__02580
EVQLLESGGGLVQPGGSLRLSCAASGFIFG SY MH WVRQAPGKGLVWVS RIN RPTYADSVKG RFTISRDNTKNTLSLQMKSLRAEDTAVYYCAR GR DF WGQGALVSVS
> Cons__02581
EVQLVESGGGLVKPGGSLRLSCAASGFTFS NA MS WVRQAPGKGLEWVG RIK TTDYAAPVKG RFTISRDDSKNTLYLQMNSLKTEDTAVYYCTT DY FD WGQGTLVTVS
> Cons__02582
EVQLVESGGGLVQPGGSLRLSCVASGFTFS SY MN WVRQAPGEGLEWIS NIR DTYYADSVKG RFTVARDNAKNSLYLRMNSLRAEDTAVYYCAR WG DI WGQGTMVTVS
> Cons__02583
EVQLVESGGGLVQPGGSLRLSCATTKFTRS NY MT WVRQAPGKGLEWVA NIK ETNYVDSVKG RFTISRDNAKNSLYLHMNSLRAEDTAVYYCAR AF DI WGQGTMVSVS
> Cons__02584
QVQLVESGGGVVQPGRSLRLSCAASGFTFS NY MN WVRQAPGKGLEWVA IIW NKYYADSVKG RFTISRDNSKKTLYLQVNSLRAEDTAVYYCAR AL DY WGQGTLVTVS
> Cons__02585
EVQLVESGGGSVQPGGSLRLSCAASGFIFS SY MN WVRQAPGKGLEWVS YIS TIYYADSVKG RFTISRDNAKNSLYLQVNSLRAEDTAVYYCAR DL DV WGQGTTVTVS
> Cons__02586
EVQLVESGGGLVKPGGSLRLSCAASGFTFG RY MN WVRQAPGKGLEWVS SIT FIYYGDSVKG RFTISRDNAKNSLYLQMNSLRAEDTAVYFCAR EG DY WGRGTLVTVS
> Cons__02587
QVQLVESGGGVVQPGGSLRLSCAASGFTFS SY MS WVRQAPGKGLERVS TLS TTYYADSVKG RFTISRDNSKNTLYLQMNSLRAEDTAVYYCAK HS DD WGPGNPGHRL
> Cons__02588
EVQLLESGGNLVQPGESLRLSCAVSGFPSW QY MS WVRQAPGKGLEWVS SIS TTYYADSVKG RFTISRDNSKNKLYLQMSSLRADDTALYYCAK DL DF WGQGTLVTVS
> Cons__02589
EVQLVESGGGLVKPGGSLRLSCAASGFTFS SC MN WVRQAPGKGLEWVS SIT YMYYADSVKG RFTISRDNPKNSLYLQMNSLRAEDTAVYYCAR EC DI WGQGTMVTVS
> Cons__02590
QVQLVESGGGVVQPGKSLRVSCVASGFIFN NY IH WVHQAPGKGLEWVA VIS NKNYADSVKG RFTISRDNSKNTLYLQMNSLRAEDTAVYYCAK DD DP WGQGTLVTVS
> Cons__02591
QVQLVESGGGVVQPGRSLRLSCAASGFTFS SY MH WVRQAPGKGLEWVA VIS NKYYADSVKG RFTISRDNSKNTLYLQMNSLRAENTAVYYCAK GH DY WGQGTLVTVS
> Cons__02592
QVQLVESGGGVVQPGRSLRLSCAASGFTFS SY MH WVRQAPGKGLEWVA VIS NKYYADSVKG RFTISRDNSKNTLYLQMNSLRAEDTAVYYCAK HP ET WGQGTLVTVS
> Cons__02593
QVQLVESGGGVVQPGRSLRLSCAASGFTFS SY MH WVRQAPGKGLEWVA VIS NKYYADSVKG RFTISRDNSKNTLYLQMNSLRAEDTAVYYCAK GA DV WGQGTTVTVS
> Cons__02594
EVQLVESGGGVVQPGGSLRLSCAASEFTFS SY MH WVRQAPGKGLEWVA AIS KKNYVDSVKG RFTISRDNSKNTLYLQMDSLRPEDTAVYYCAK SR DV WGQGTTVTVE
> Cons__02595
QVQLEESGGGVVRPGRSLRLSCAASGFTFD QY IH WIRQAPGKGLEWVT VIS EQHYAASVKG RFTVSRNNSNNTLSLQMNSLTTEDTAVYYCVR GD DY WGQGVLVTVF
> Cons__02596
QVHMVESGGGVVQPGRSLRLSCAGSGFTFS SY MH WVRQAPGKGLEWLA IIS NRYYADSVKG RLTISRDNARNMLYLQLNSLRPEDTAVYYCAK RS HY WGQGTLVIVS
> Cons__02597
QVQMVESGGGVVQPGRSLRLSCAGSGFTFS SY MH WVRQAPGKGLEWLA IIS NRYYADSVKG RLTISRDNARNMLYLQLNSLRPEDTGVYYCAK RS HY WGQGTLVIVS
> Cons__02598
QMQLVESGGGVVQPGGSLRLSCAGSGFTFS SY MH WVRQAPGKGLEWVA VIS KKNYADSVKG RLTISRDNSKNTVFLQMSGLRAEDTAVYYCAK DQ DV WGQGTTVTVS
> Cons__02599
QVQLVESGGGVVQPGRSLRLSCAASGFDFN TY MN WVRQAPGKGLEWVA STS DKYYADSVKG RFTISRDNSRSTLYLQMNSLITEDTAVYFCAK DQ DL WGQGTLVTVF
> Cons__02600
QVQLVESGGGVVQPGRSLRLSCAASGFIFS NY MH WVRQAPGKGLEWVS LIS NKYYADSVKG RFTISRDDSKNTLYLQMISLRAEDTAVYYCAK PR DV WGQGTTVTVS
> Cons__02601
QVQLVESGGGVVQPERSLRLSCAASGFTFS SY MH WVRQAPGKGLEWVA VMS STFYANSVKG RFTISRDNSENTLYLQMNSLRAEDTAVYYCAR YC SY WGQGTLVTVS
> Cons__02602
QVQLVESGEGVVQPGRSLRLSCAASGFTFS SY MH WVRQAPGKGLEWVA VIS NKYYADSVKG RFTISRDNSKNTLYLQMNSLRAEDTAVYYCAR GR GY WGQGTLVTVS
> Cons__02603
QVQLVESGGGVVQPGRSLRLSCAASGFTFS SY MY WVRQAPGKGLEWVA VIS NKYYADSVKG RFTISRDNSKNTLYLQMNSLRAEDTAVYFCAR ER DV WGQGTTVTVS
> Cons__02604
QVQLVESGGGVVQPGGSLGLSCAASGFTFS NH MH WVRQAPGKGLEWVA FIS DKYYAESVKG RFTISRDNSKNTLYLQMNSLRAEDTAVYYCAR EA DI WGQGTVVTVS
> Cons__02605
QVQLVESGGGVVQPGRSLRLSCAASGFTFS SY MH WVRQAPGKGLEWVA VIS NKYYADSVKG RFTISRDNSKNTLYLQMNSLRAEDTAVYYCAR DF DY WGQGTLVTVS
> Cons__02606
QVQLVESGGGVVQPGRSLRLSCAASGFTFS SY MH WVRQAPGKGLEWVA VIS NKYYADSVKG RFTISRDNSKNTLYLQMNSLRAEDTAVYYCAR DA QH WGQGTLVTVS
> Cons__02607
EVQLVESGGGLVRPGRSLRLSCAASGFTFD QY IH WIRQAPGKGLEWVT VIS EQHYAASVKG RFTISRNNSNNTLSLQMNSLTTEDTAVYYCVR GD DY WGQGVLVTVS
> Cons__02608
QVQLEESGGGVARPGRSLRLSCAASGFTFD QY IH WIRQAPGKGLEWVT VIS EQHYAASVKG RFTVSRNNSNNTLSLQMNSLTTEDTAVYYCVR GD DY WGQGVLVTVS
> Cons__02609
QVQLEESGGGVVRPGRSLRLSCAASGFTFD QY IH WIRQAPGKGLEWVT VIS EQHYAASVKG RFTISRNNSNNTLSLQMNSLTTEDTAIYYCVR GD DY WGQGVLVTVS
> Cons__02610
EVQLLESGGGLIQPGGSLRLSCAASGFTFS SY MI WVRQAPGKGLEWVS TIS GTYYADSVRG RFAISRDNSKNTLYLQMNSLRAEDTAVYYCAN GL DV WGQGTTVTVS
> Cons__02611
EVQLLESGGGLVQPGGSLRLSCAASGFTFS TY MT WVRQAPGKGLEWVS VIS DTYYADSVRG RFTISRDNSKNTLFLEMNTLRDEDTAVHYCSK RS DS WGQGTLVTVS
> Cons__02612
EVQLLESGGGLVQPGGSLRLSCAASGFTFS SY MS WVRQAPGKGLEWVS AIS STYYADSVKG RFTISRDNSKNTLYLQMNSLRAEDTAVYYCAK SS DY WGQGTLVTVS
> Cons__02613
EVQLLESGGGLVQPGGSLRLSCAASGFTFS SY MS WVRQAPGKGLEWVS AVS SIYYADSVKG RFTISRDNSKNTLFLQMNSLKAEDTAIYYCAK SS DC WGQGTLVTVS
> Cons__02614
EVQLLESGGGLVQPGGSLRLSCAASGFTFS SY MS WVRQAPGKGLEWVS AIS STYYADSVKG WFTISRDNSKNTLYLQMNSLRAEDTAAYYCAK ED DY WGQGTLVTVS
> Cons__02615
EVQLLESGGGLVQPGGSLRLSCAASGFTFS SS MG WVRQAPGKGLEWVS AIR DTYYAGSVKG RFTISRDDSKNTLYLQMNSLRVEDSALYHCAT RH EN WGQGTLVTVS
> Cons__02616
EVQLLESGGGLVQPGGSLRLSCTGSGFTFS NY MS WVRQAPGKGPEWVS TIS STYYADSVKG RFTISRDNSKNTLYLQMNSLRAEDTAVFYCAK VL DY WGQGTLVTVS
> Cons__02617
LVESGGGLVQPGGSLRLSCTVSGFSGFTFS NS MD WVRQAPGGGPEWVS VIS TTYYADSVKG RFTISRDNSRDTLYLQMNSLRAEDTAVYYCAR ER EY WARGPWSPSN
> Cons__02618
EVQLLESGGGVVQPGRSLRLSCAASGFIFS GH MH WVRQAPGKGLEWVA VIS NKYYADSVKG RFTISRDNSKSTLYLQMNSLRAEDTAVYYCAR DR DV WGQGTTVTVS
> Cons__02619
EVQLLESGGGVVQPGRSLRLSCAASGFTFS TY MH WVRQAPGKGLEWVA VIS NKYYVDSVKG RFTIFRDNSKNTLYLQMNSLRAEDTGVYYCVR NH DV WGQGTTVTVS
> Cons__02620
QVQLVESGGGVVQPGRSLRLSCAASGFTFS SY MH WVRQAPGKGLEWVA IIS NKYYADSVKG RFTISRGNSKNTLYLQMNSLRAEDTAVYYCAK DW GY WGQGTLVTVS
> Cons__02621
QVQLVESGGGVVQPGGSLRLSCAASGFTFS SY MH WVRQAPGEGLEWVA FIQ DKYYADSVKG RFTISRDNSRNTLYLQMNGLRAEDTAVYYCAN EM GY WGQGILVTVS
> Cons__02622
QVQLVESGGGVVQPGGSLRLSCAASGFTFS SY MH WVRQAPGKGLEWVA FIR NKYYADSVKG RFTISRDNSKNTLYLQMNSLRAEDTAVYYCAK DP DV WGQGTTVTVS
> Cons__02623
QVQLVESGGGVVQPGRSLRLSCAASGFTFS SY MH WVRQAPGKGLEWVA VIS NKYYADSVKG RFTISRDNSKNTLYLQMNSLRAEDTAVYYCAK DL DY WGQGTLVTVS
> Cons__02624
QVQLVESGGGVVQPGRSLRLSCAASGFTFS TY MH WVRQAPGKGLEWVA VIS NKYYADSVKG RFTISRDNSKNTLYLQMNSLRAEDTAVYYCAK RL DV WGKGTTVTVS
> Cons__02625
QVQLVESGGGVVQPGRSLRLSCAASGFTFS SY MH WVRQAPGKGLEWVA VIS NKYYADSVKG RFTISRDNSKNTLYLQMNSLRAEDTAVYYCAK GG DL WGRGTLVTVS
> Cons__02626
QVQLVESGGGVVQPGRSLRLSCAASGFTFS GF MH WVRQAPGKGLEWVA LIS NKYYADSVKG RFTISRDNSKNTLYLQMNSLRAEDTAVFYCAK GR DY WGQGTLVTVS
> Cons__02627
QVQLVESGGGVVQPGRSLRLSCAASGFSLS SY MH WVRQAPGKGLEWVA VIS NKYYADSVKG RFTISRDISKDTLYLQMNSLRAEDTAVYYCAK DP DY WGQGTLVTVS
> Cons__02628
QVQLVESGGGAVQPGRSLRLSCAASGFTFS SY MH WVRQAPGKGLEWMA VIS HEIYTDSVKG RFTISRDNSRNTLYLQMNSLRGEDTAVYYCAR DL DY WGQGTLATVS
> Cons__02629
QVQLVESGGGVVQPGRSLRLSCAASGFTFS SY MH WVRQAPGKGLEWVA VIS NKYYADSVKG RFTISRDNSKNTLYLQMNSLRAEDTAVYYCAK PL DH WGQGTLVTVS
> Cons__02630
QVQLVESGGGVVQPGRSLRLSCAASGFTFS SY MH WVRQAPGKGLEWVA VIS NKYYADSVKG RFTISRDNSKNTLYLQMNSLRAEDTAVYYCAK VV DI WGQGTMVTVS
> Cons__02631
EVQLVESGGGLVQPGGSLRLSCAASGFTFS NY MS WVRQAPGKGLEWVA NIK EKFYVESVKG RFTISRDNAKNSLYLQMNSLRAEDTALYYCAR LH DI WGQGTMVTVS
> Cons__02632
EVQLVESGGGLVQPGGSLRLSCAASGFTFS NY MS WVRQAPGKGLEWVA NIK EKYYVDSVKG RFTISRDNAKNSLYLQMNSLRAEDTAVYHCAR DS DI WGQGTVVTVS
> Cons__02633
EVQLVESGGGLVQPGGSLRLSCAASGFTFS NY LN WVRQAPGKGLEWVA NIK EKYYVDSVKG RFTISRDNAKNSLYLQMNSLRAEDTAVYYCAS GG DY WGQGTLVTVS
> Cons__02634
EVQLVESGGGLVQPGGSLRLSCAASGFTLR TY MT WVRQAPGKGLEWVA NIE GTNYVDSVKG RFTISRDNAKESLYLQMNSLRAEDTAVYYCAR FI DV WGQGTTVTVT
> Cons__02635
EVQLVESGGGLVQPGGSLRLSCAASGFTFG NY MS WVRQAPGKGLEWVA NIR EKHYVDSVRG RFTISRDNAKNSLYLQMNSLRAEDTAVYYCAR AS DV WGQGTTVTVS
> Cons__02636
EVQLVESGGGLVQPGGSLRLSCAASGFTFS SY MS WVRQAPGKGLEWVA NIK EKYYVDSVKG RFTISRDNAKNSLYLQMNSLRAEDTAVYYCAR AL GY WGQGTLVTVS
> Cons__02637
EVQLVESGGGLVQPGGSLRLSCAASGFTFS SY MS WVRQAPGKGLEWVA NIK EKYYVDSVKG RFTISRDNAKNSLYLQMNSLRAEDTAVYYCAR DS DY WGQGTLVTVS
> Cons__02638
EVQLVDSGGGLVQPGGSLRLSCAASGFTFS NY MS WVRQAPGKGLEWVG NID DKHYVDSVKG RFTISRDNAKNSLYLQMNNLRVEDTAVYHYAS LR QH WGQGTLVTVS
> Cons__02639
EVQLVESGGGLVQPGGCLRLSCAAPGFTFS DH MD WVRQAPGKGLEWVG RTR TTESAASVKG RFIISRDDSKNSLYLQMNSLKTEDTAVYFCVR VG DY WGQGTLVTVS
> Cons__02640
EVQLVESGGGLVQPGGSLRLSCAASGFTFS DH MD WVRQAPGKGLEWVG RIR TTEYAASVKG RFTVSRDDSENSLFLQMNSLETDDTAVYYCVR TG DL WGRGTLVTVS
> Cons__02641
EVQLVESGGGLVQPGGSLKLSCAASGFTFS GS MH WVRQASGKGLEWVG RIR ATAYAASVKG RFTISRDDSKNTAYLQMNSLKTEDTAVYYCTS PM DY WGQGTLVTVS
> Cons__02642
EVQLVESGGGLVQPGGSLKLSCAASGFTFS GS MH WVRQASGKGLEWVG RIR ATEYAASVKG RFTISRDNSKNTAYLQMNSLKTEDTAVYYCTR QD DI WGQGTMVTVS
> Cons__02643
EVQLVESGGGLVQPGGSLKLSCAASGFTFS GS MH WVRQASGKGLEWVG RIR ATAYAASVKG RFTISRDDSKNTAYLQMNSLKTEDTAVYYCTS FY PF WGQGTLVTVS
> Cons__02644
EVQLVESGGGLVQPGGSLKLSCAASGFTFS GS MH WVRQASGKGLEWVG RIR ATAYAASVKG RFTISRDDSKNTAYLQMNSLKTEDTAVYYCAG TT DV WGQGTTVTVS
> Cons__02645
EVQLVESGGGLVQPGGSLKLSCAASGFTFS GS MH WVRQASGKGLEWVG RIR ATAYAASVKG RFTISRDDSKNTAYLQMNSLKTEDTAVYYCTR LV DV WGQGTTVTVS
> Cons__02646
EVQLVESGGGLVQPGGSLRLSCAASGFTFS SY MH WVRQAPGKGLVWVS RIN STIHADSVKG RFTISRDNAKDTLYLQMNSLRVDDTGVYYCVR VG NY WGQGTSVTVS
> Cons__02647
EVQLVESGGGLVQPGGSLRLSCAASGFTFS SY MH WVRQAPGKGLVWVS RIN STSYADSVKG RFTISRDNAKNTLYLQMNSLRAEDTAVYYCAE IT VG WGQGTLVTVS
> Cons__02648
EVQLVESGGGLVQPGGSLRLSCAASGFTFS TY MH WVRQAPGKGLVWVS RIN STSYADSVKG RFTISRDNAKNTLYLQMNSLRAEDTAVYYCAR GI SL WGRGTLVTVS
> Cons__02649
EVQLVESGGGLVQPGGSLRLSCAASGFTFS SY MH WVRQGPGKGLVWVS RIT GTTYADSVKG RFTISRDNAKNTLYLQMNSLRAEDTGVYYCAR DR DY WGQGTLVTVS
> Cons__02650
EVQLVESGGGLVQPGGSLRLSCAASGFTFS SY MH WVRQAPGKGLVRVS RIN STSYADSVKG RFTISRDNAKNTLYLQMNSLRAEDTAVYYCAR GM YY WGQGTLVTVS
> Cons__02651
QVQLVESGGGVVEPGRSLRLSCAASGFIFS SY MH WVRQAPGKGLEWVA VIS NKYYADSVKG RFTISRDDSKNTLYLQMFSLRAEDTAVYYCAY AS QY WGQGTLVTVS
> Cons__02652
QVQMVESGGGVVQPGRSLRLSCAGSGFTFS SY MH WVRQAPGKGLEWLA IIS NRYYADSVKG RLTISRDNARNMLYLQLNSLRPENTAVYYCAK RS HY WGQGTLVIVS
> Cons__02653
EVQLVESGGGVVQPGRSLRLSCAASGFTFS RC MH WVRQAPGKGPEWVA VIW NKYYADSVKG RFTISRDNSKNTLYLQMNSLRAEDTAVYYCAR DR DY WGQGTLVTIT
> Cons__02654
KVQLQESGAGLVKPSETLSLTCTVSGGSIS SD WS WIRQPPGKGLEWIG HIY STNYNPSLKS RVTISVGTSKNQLSLKLNSVTAADTAVYYCAR QI DL WGRGTLVTVE
> Cons__02655
QVQLVESGGGVVQPGRSLRLSCAASGFTFS SY MH WVRQAPGKGLEWVA VIW NKYYADSVKG RFTISRDNSKNTLYLQMNSLRAEDTAVYYCAR DH PY WGQGTLVTVS
> Cons__02656
QVQLVESEGGVVQPGRSLRLSCAASGFTFS SY MH WVRQAPGKGLEWVA VIW NKYYADSVKG RFTISRDNSKNTLYLQMNSLRDEDTAVYYCAR GA GR WGQGTLVTVS
> Cons__02657
QVQLVESGGGVVQPGRSLRLSCAASGFIFS SY MH WVRQAPGKGLEWVA VIW NKYYADSVKG RFTISRDNSKNTLYLQMNSLRAEDTAVYYCAS YS NY WGQGTLVTVS
> Cons__02658
QVQLVESGGGVVQPGRSLRLSCAASGFTFS IY MH WVRQAPGKGLEWVA VIW NEKYVDSVKG RFTISRDNSKNTLYLQVNSLRAEDTAVYYCAR AE DY WGQGTLVTVS
> Cons__02659
QVQLVESGGGVVQPGRSLRLSCAASGFTFS NY MH WVRQAPGKGLEWVA VIW NAYYADSVNG RFTISRDNSKNMLYLQMNSLRAEDTAVYYCAL HR AN WGQGTLVTVS
> Cons__02660
EVQLVESGGVVVQPGGSLRLSCAASGFTFD DY MH WVRQAPGKGLEWVS LIS STYYADSVKG RFTISRDNSKNSLYLQMNSLRTEDTALYYCAK DS DY WGQGTLVTVS
> Cons__02661
EVQLVESGGGLVQPGGSLRLSCAASGFTFS YY MN WVRQAPGKGLEGVS YIS TIYYADSVEG RFTISRDNAKNSLYLQMNSLRAEDTAVYYCVR DS DY WGQGTLVTIT
> Cons__02662
EVQLVESGGGLVQPGGSLRLSCAASGFSFS VY MN WVRQAPGKGLEWVS YIS IISYGDSVRG RFTISRDNARNSVYLHMSSLRHEDTALYYCAR AE DY WGQGTLVGGS
> Cons__02663
EVQLVESGGGLVQPGGSLRLSCAASGFTFS SY MN WVRQAPGKGLEWLS YIS SIYYADSVKG RCTISRDNAKNSLYLQMNSLRAEDTAVYYCVR VL EY WGQGTLVTVS
> Cons__02664
EVQLVESGGGLVQPGGSLRLSCAASGFTFS SY MN WVRQAPGKGLEWVS YIS TIYYADSVKG RFTISRDNAKNSLYLQMNSLRAEDTAVYYCAR DV DP WGQGTLVTVS
> Cons__02665
EVQLVESGGGLVKPGRSLRLSCTASGFTFG DY MS WFRQAPGKGLEWVG FIR TTEYAASVKG RFTISRDDSKSIAYLQMNSLKTEDTAVYYCTF PT DY WGQGTLVTVS
> Cons__02666
EVQLVESGGGLIQPGGSLKLSCAVSGFTVS KN MN WVRQAPGKGLEWVS VIY TTYYADSVKG RFTISRDNSKNTLYLQMNSLRAEDTAVYYCAR EV DI WGQGTMVTVS
> Cons__02667
EVQLVEAGGGLIQPGGSLRLSCAASGFTVS SN MS WVRQAPGKGLEWVS VIY TTYYADSVKG RFTISRDNSNNTLYLQMNSLRAEDTAVYFCAR ER NI WGQGTMVTVS
> Cons__02668
EVQLVESGGGLIQPGGSLRLSCAASGFTVS SN MS WVRQAPGKGLEWVS VIY STYYADSVKG RFTISRDNSKNTLYLQMNSLRAEDTAVYYCAR YI DV WGQGTTVTVS
> Cons__02669
EVQLVESGGGLIQPGGSLRLSCAASGFSVI AS VT WVRQAPGKGLEWVS IIY TTYYTDSVKG RFTISRDKTKNTVSLQMDSLRAEDTAVYYCAR GY DQ WGQGTLVTVE
> Cons__02670
EVLLVESGGGLVQPGGSLRLSCAASGFIFS SY MS WVRQAPGKGLEWVA NIK EKYYVDSVKG RFTISRDSAKNSLYLQMNSLRAEDTAVYYCAR GH GY WGQGTLVTVS
> Cons__02671
EVQLVESGGGLVQPGGSLRLSCAASGFTFS SY MS WVRQAPGKGLEWVA NIN EKYYVGSVKG RFTISRDNAKNSLYLQMNSLRAEDTGVYYCAR AP DY WGQGTLVTVS
> Cons__02672
EVQLVESGGGLVQPGGSLRLPCAASGFTFS TY MT WVRQAPGKGLEWVA HIR ETFYVDSVKG RFTISRDNSKSSVFLQMNSLRADDTAVYYCAR RQ DY WGQGTLVAVS
> Cons__02673
EVQLVESGGGLVQPGGSLRLSCAASGLTFS SY MS WVRQAPGKGLEWVA HIR EAFYVDSVKG RFTISRDNAKSSLFLQMNSLGADDTAVYYCAR RQ DY WGQGTLVAVS
> Cons__02674
QVQLEESGGGVVRPGRSLRLSCAASGLTFS SY MC WVRQAPGKGPEWVA NIK EKYYVDSMKG RFTISRDNAKKSLFLQMSRLRAEDTAVYYCGS WA SI WGQGTMVTVS
> Cons__02675
EMQLVESGGGLVQPGGSLRLSCAASGFMFS NY MT WVRQAPGKGLEWVA NIK EKYYVDSVKG RFTISRDNAKNSLFLQMNSLRAEDTAVYYCAR RQ DY WGQGTLVAVS
> Cons__02676
EMQLVESGGGLVQPGGSLRLSCAASGFMFS NY MT WVRQAPGKGLEWVA NIK EKYYVDSVKG RFTISRDNAKKSLFLQMSSLRAEDTSIYYCAS WT SL WGQGTVVTVS
> Cons__02677
EVQLVESGGGLVQPGGSLRLSCAASGFTFS SY MC WVRQAPGKGPEWVA NIK EKYYVDSVKG RFTISRDNAKKSLFLQMNSLGVDDTAVYYCAR RQ DY WGQGTLVTVS
> Cons__02678
EVQLVESGGGLVQPGGSLRLSCAASGFTFS SY MS WVRQAPGKGLEWVA NIK EKYYVDSVKG RFTISRDNAKNSLYLQMNSLRAEDTAVYYCAR DL DI WGQGTMVTVS
> Cons__02679
EVQLVESGGGLVQPGGSLRLSCAASGFTFN SR MT WVRQAPGKGLEWVA NIK EKYYVDSVKG RFTISRDNAKNSMYLQMNSLRAEDTAVYYCAR GD DF WGQGTLVTVS
> Cons__02680
EVQLVESGGGLVQPGGSLRLSCAASGFSIS SY MS WVRQAPGKGLEWVA NIK EKYYVDSVKG RFTISRDNAKNSLFLQMNSLRAEDTAVYYCAR DL DY WGQGTLVTVS
> Cons__02681
QVQLVESGGGLVTPGGSLRLSCEASGFAFS DY MS WIRQAPGKGPEWVS YIS TKYYADSVRG RFTISRDNAKNLLFLQMNSLRVEDTAVYYCAR SW DV WGQGTTVTVS
> Cons__02682
QVQLVESGGGLVKPGGSLRLSCAASGLIFS DY MT WIRQTPEKGLECLS LIS TIYYADSVRG RFTVSRDNAMNLLHLQLDGLRAEDTAVYYCAR GR DV WGQGTTVTRL
> Cons__02683
QVQLVESGGGLVKPGGSLRLSCAASGLIFS DY MT WIRQTPEKGLECLS LIS TIYYADSVRG RFTVSRDNAMNLLHLQLDGLRAEDTAVYYCAR GR DV WGQGTTVTVF
> Cons__02684
QVQLVESGGGLVKPGGSLRLSCAASGFTFS DY MS WIRQALGKGLEWVS YIS YTNYADSVKG RFTISRDNAKNSLYLQMNSLRAEDTAVYYCAR AI DY WGQGTLVTVS
> Cons__02685
QVQLVESGGGLVKPGGSLRLSCAASGFTFS DY MS WIRQAPGKGLEWVS YIS TIYYADSVKG RFTISRDNAKNSLYLQMNSLRAEDTAVYYCAR DL DP WGQGTLVTVS
> Cons__02686
EVQLVESGGGLVQPGGSLRLSCAASGFTFS SY MH WVRQAPGKGLVWVS RIN SISYADSVKG RFTISRDNAKNTLYLQMNSLRAEDTAVYYCAR AK DY WGQGTLVTVS
> Cons__02687
QVQLVESGGGLVNPGGSLRLSCAASGFTFN DY MS WTRQAPGKGLEWVA YIS SIYYADSVKG RFTISRDNAKNSLFLQMNSLRAEDTAVYYCAR SI DV WGQGTTVTVS
> Cons__02688
EVQLAESGGGLVQPGGSLRLSCAASGFTFS TY MS WVRQAPGKGLEWVA NIK EKFYVDSVKG RFTISRDNAKNSLYLQMNSLRAEDTAVYYCAR VK DY WGQGTLVTVS
> Cons__02689
QVQLVESGGGLVKPGGSLRLSCAASGFTFS DY MS WIRQAPGKGLEWVS YIS TIYYADSVKG RFTISRDNAKNSLYLQMNSLRAEDTAVYYCAR PS DV WGQGTTVTVS
> Cons__02690
EVQLVESGGGLVQPGGSLRLSCAASGFTFS GY MH WVRQATGKGLEWVS AIG DTYYPGSVKG RFTISRENAKNSLFLQMNSLRAGDTAVYYCVR GH DY WGQGTLVTVS
> Cons__02691
EVQLVESGGGLVQPGGSLRLSCAASGFTFS RY MH WVRQVTGKGLEWVS AIG DPYYPGSVKG RFTISRENGKNSLYLQMNSLRAGDTAVYYCAR GL DV WGQGPRSPSN
> Cons__02692
QLQLQESGPGLVKPSETLSLTCTVSGGSIS SS WG WIRQPPGKGLEWIG SIY STYYNPSLKS RVTISVDTSKNHFSLRLSSVTAADTAVYYCAR MS DI WGQGTMVTVS
> Cons__02693
QLQLQESGPGLVKPSETLSLTCSVSGDSIS TK WG WIRQPPGKGLEWIG TVY SSYYNPSLKS RVTISVDTSKNHFSLRLSSVTAADTAVYYCAR LQ DP WGQGTLVIVS
> Cons__02694
EVQLVESGGGLVQPGGSLRLSCAASGFTFS SF MS WVRQAPGKGLEWVS SIS TTYYADSVKG RFTISRDNSKNTLYLQMDSLRAEDTAIYYCAK EH DY WGQGTLVTVS
> Cons__02695
QVQLVESGGGLVQPGGSLRLSCAASGFTFS SF MS WVRQAPGKGLEWVS SIS TTYYADSVKG RFTISRDNSKNTLYLQMDSLRAEDTAIYYCAK EH DY WGQGTLVTVS
> Cons__02696
EVQLLESGGGVVQPGRSLRLSCAASGFTFS TY MH WVRQAPGKGLEWVA VIS SKYYLDSVKG RFTISRDNSKNTLYLQMNSLRAEDTAVYYCVR NH DV WGQGTTVTVS
> Cons__02697
QMQLVESGGGVVQPGRSLRLSCAASGFTFS NY MH WVRQAPGKGLEWVA VIS NKYSADSSKG RFSVSRDNYRNTLYLHVNSLSREDTAVYYCAK GR DL WGRGTLVIVS
> Cons__02698
VQLLEEYGGGVVQPGRSLRLSCAASGFTFS TY MH WVRQAPGKGLEWVA VIS NKYYVDSVKG RFTISRDNSKNTLYLQMNSLRAEDTGVYYCVR NH DV WGQGTTVTVS
> Cons__02699
QVQLEESGGGVVRPGRSLRLSCAASGFTFD QY IH WIRQAPGKGLEWVT VIS EQHYAASVKG RFTISRNNSNNTLSLQMNSLTTEDTAVYYCVR GD DY WGQGVLVTVF
> Cons__02700
DAELVESGGGLVQPGGSLRLSCAASGFSFN TY MT WVRQAPGKGLEWVA NIK ETYYVDSVKG RFTISRDNTNNSLYLQMNSLRAEDTAVYYCSR NY DV WGQGTTVTVS
> Cons__02701
EVQLVESGEGLVQPGGSLRLSCAASGLTFS SY MS WVRQAPGKGLEWVA HIR EAFYVDSVKG RFTISRDNAKSSLFLQMNSLGVDDTAVYYCAR RQ DY WGQGTLVTVS
> Cons__02702
EVQLVESGGGLVQPGGSLRLSCAASGLTFS SY MS WVRQAPGKGREWVA HIR EAFYVDSVKG RFTISRDNAKSSLFLQMNSLGVDDTAVYYCAR RQ DY WGQGTLVTVS
> Cons__02703
EVQLVESGGGLVQPEGSLRLPCAASGFTFS TY MN WVRQAPGKGLEWVA NIN EKYYVDSVKG RFTISRDNAKNSLYLQMNSLRAEDTAVYFCAK GV DY WGQGTLVTVS
> Cons__02704
EVQLVESGGGLVQPGGSLRLSCADSGFNFN DF MS WVRQFPGKGLEWVA NIN EKFYVDSVKG RFTISRDNAENSLSLQMNSLRAEDSAVYYCAR VG DF WGQGTLVTVS
> Cons__02705
EVQLVESGGGLVQPGGSLRLSCADSGFPFD TY MS WVRQAPGKGLEWVA NIN EKYYVGSVKG RFTISRDTAKNSLYLQLNSLRVEDTAVYYCAR LE DS WGQGTLVTVS
> Cons__02706
EFQLVESGGGLVQPGGSLRLSCVASGFTFS NY MT WVRQAPGKGLDWVA NIK ESYYVDSVKG RFTISRDNAKKSLYLQMSSLRAEDTAVYYCVR MA DY WGQGVLVTVS
> Cons__02707
EVQLVESGGGLVQPGGSLRLSCAASGFTFS SY MC WVRQAPGKGPEWVA NIK ETYYVDSVKG RFTISRDNAKKSLFLQMSSLRAEDTSIYYCAS WT SL WGQGTMVTVS
> Cons__02708
EVQLEESGGGLVQPGGSLRLSCEVSGFRFS NY MS WVRQAPGKGLEWVA SIK EKYYVDSVKG RFTISRDNAKNSLYLQMNSLRAEDTAVYYCVR ER DY WGQGILVTRL
> Cons__02709
EVQLVESGGGLVQPGGSLRLSCADSGFPFD TY MS WVRQAPGKGLEWVA NIK EKYYVDSVKG RFTISRDNAKSSLFLQMNSLGVDDTAVYYCAR RQ DY WDQGTLVTVS
> Cons__02710
EVQLVESGGGLVQPGGSLRLSCAASGFTFS SY MS WVRQAPGKGLEWVA NIK EKFYVDSVKG RFTISRDNPKNSLFLQMNSLRAEDTAVYYCAR ER DY WGQGALVTVS
> Cons__02711
EVHLVESGGGLVQPGGSLRLSCAASGFIFS RY MH WVRQAPGKGLVWVS RIN STYYADSVKG RFTISRDNAKNTLFLQMNSLRADDTAVYYCAR GR RY WGQGTLVTVS
> Cons__02712
EVQLVESGGGLVQPGGSLRLSCAASGFIFS SY MH WVRQAPGKGLVWVS RIN STDYADSVKG RFTISRDNAKNTLFLQMNSLRADDTAVYYCAR GR RY WGQGTLVTVS
> Cons__02713
EVQLLDSGGGLVQPGGSLRLSCAASGFTYN TN MT WVRQAPGKGLEWVS GIS STYYADSVKG RFTISRDNSRNTLYLQMNSLRVEDTAVYYCAK NS HY WGQGTLVTVS
> Cons__02714
EVQLLESGGGLVQPGGSLRLSCAASGFTFS SY MS WVRQAPGKGLEWVS AIS STYYADSVKG RFTISRDNSKNTLYLQMNSLRAEDTAVYYCAK ES DY WGQGTLVTVS
> Cons__02715
EVQLLESGGGLVQPGGSLRLSCAASGFTFS SY MS WVRQAPGKGLEWVS AIS STYYADSVKG RFTISRDNSKNTLYLQMNSLRAEDTAVYYCAK DG DI WGQGTMVTVS
> Cons__02716
EVQLLESGGGLVQPGGSLRLSCAASGFTFS SY MS WVRQAPGKGLEWVS AIS STYYADSVKG RFTISRDNSKNTLYLQMNSLRAEDTAVYYCAK GR DY WGQGTLVTVS
> Cons__02717
EVQLSESGGGLVKPGGSLRLSCAASGFTFA PY MS WVRQAPGQGLEWVS TID GTYYAGSVKG RFTISRDNTKNTLYLQMNGLRAEDTALYYCAK DL EY WGQGALVTVS
> Cons__02718
EVQLLESGGDLVQPGGSLRLSCEASGFTFS SN MS WVRQAPGKGLEWVS GIS STYYADSVKG RFTISRDNSKNTLYLQMNSLRAEDTAVYYCAE SV DY WGQGTLVTVS
> Cons__02719
EVQLLESGGGLVQPGGSLRLSCAASGFTFS SY MS WVRQAPGKGLEWVS AIS STYYADSVKG RFTISRDNSKNTLYLQMNSLRAEDTAVYYCAK DR DY WGQGTLVTVS
> Cons__02720
EVQLLESGGGLVQPGGCLRLSCAASGFTFS NY MN WVRQAPGKGLEWVS AIS STYYADSVKG RFTISRDNSKNTLYLQMNSLRAEDTAIYYCAK AG AD WGQGTLVTVS
> Cons__02721
EVQLLESGGGLVQPGGSLRLSCAASGFTFS SY MS WVRQAPGKGLEWVS AIS STYYADSVKG RFTISRDNSKNTLYLQMNSLRAEDTAVYYCAK DI GY WGQGTLVTVS
> Cons__02722
EVQLLESGGGLVQPGGSLRLSCAASGFTFS NY MS WVRQAPGKGLEWVS GIY STYYADSVKG RFTISRDNSKNTLYLQMNSLRAEDTAVYYCAK MR DL WGRGTLVTVS
> Cons__02723
EVQLVESGGGLVKPGGSRRLSCAASGFTFS NY MS WVRQAPGKGLEWVS AIS STYYADSVKG RFTISRDNSKNTLYLQMNSLRAEDTAVYYCAK DK DY WGQGTLVTVS
> Cons__02724
EVQLLESGGGLVQPGGSLRLSCAASGFTFS SY MS WVRQAPGKGLEWVS SIS STSYADSVKG RFTISRDNSENILYLQMNSLRAEDTAVYYYAK SA QH WGQGTLITVS
> Cons__02725
EVQLLESGGGLVQPGGSLRLSCAASGFTFS TF MN WVRQAPGKGLEWVS AVS STYYADSVKG RFTISRDTSKNTLFLQMNSLRAEDSAVYYRAK VG DF WGQGTLVTVS
> Cons__02726
EVQLLESGGGLVQPGGSLRLSCAASGFTFS SF MT WVRQAPGKGLEWVS AIT ATSCSDSVKG RFTISRDNSKNTLYLQMNSLRADDTAIYYCAT GL AD WGQGTLVTVS
> Cons__02727
EVQLLESGGGLVQPGGSLRLSCAASGFTFS SY MS WVRQAPGKGLEWVS AIS STYYADSVKG RFTISRDNSKNTLYLQMNSLRAEDTAVYYCAN YY DY WGQGTLVTVS
> Cons__02728
EVQLLESGGGLVQPGGSVRLSCSASGFTFR NY IT WVRQAPGKGLEWVS TIS STYYADSVKG RFTISRDNSKNTLYLQMDSLRAEDTAVYYCAK GI DF WGQGTMVSVS
> Cons__02729
EVQLLESGGGLVQPGGSLRLSCAASGFTFS SY MS WVRQAPGKGLEWVS TIS STYYADSVKG RFTISRDNSKKTLYLQMNSLRAEDTAVYYCAK GR DY WGQGTLVTVS
> Cons__02730
EVQLLESGGGLVQPGGSLRLSCAASGFTFS TF MN WVRQAPGKGLEWVS AVS STYYADSVKG RFTISRDTSKNTLFLQMNSLRAEDSAVYYCAK VG DF WGQGTLVTVS
> Cons__02731
EEQLLESGGGLVQPGGSLRLSCAASGFTFR SY LS WVRQAPRKGLEWVS AIS TTYYADSVKG RFTISRDNSNNTLYLQMNSLRAEDTAVYYCAK DG DP WGQGTLVTVS
> Cons__02732
EVQLLESGGGLVQPGGSLRLSCAASGFTFS SY MS WVRQAPGKGLEWVS AIS STYYADSVKG RFTISRDNAKNTLYLQMNSLRAEDTAVYYCAR PS DV WGQGTTVTVS
> Cons__02733
EVQLLESGGGLVQPGGSLRLSCAASGFTFS SY MS WVRQAPGKGLEWVS AIS STYYADSVKG RFTISRDNSKNTLYLQMNSLRAEDTAVYYCAK DR DY WDQGTLVTVS
> Cons__02734
EVQLVESGGGLVKPGGSLRLSCAASGFTFN NA MS WVRQAPGKGLEWVG RIK TTDYAAPVKG RFTISRDDSKSTLYLQMNSLKTEDTAVYYCTT DS DY WGQGTLVTVS
> Cons__02735
EVQLVESGGGLVKPGGSLRLSCAASGFTFS NA MS WVRQAPGKGLEWVG RIK TTDYAAPVKG RFTISRDDSKNTLYLQMNSLKTEDTAVYYCTT SL DY WGQGTLVTVS
> Cons__02736
EVQLVESGGGLVKPGGSLRLSCAASGFTFS NA MS WVRQAPGKGLEWVG RIK TTDYAAPVKG RFTISRDDSKNTLYLQMNSLKTEDTAVYYCTT DP DI WGQGTMVTVS
> Cons__02737
EVQLVESGGGLVKPGGSLRLSCAASGFTFS NA MN WVRQAPGKGLEWVG RIK TTDYAAPVKG RFTISRDDSKNTLYLQMNSLKTEDTAVYYCTT AG RS WGQGTLVTVS
> Cons__02738
EVQLVESGGGLLKPGGSLRLSCAASGFTFR NA MY WVRQAPGKGLEWVG LIR TADYAAPVKG RFDMSRDDSTNTVILQMDSLKTEDTAVYYCAT DW DL WGQGTMVTVS
> Cons__02739
EVQLVESGGGLIKPGGTLRLSRAASGFSFS NA MN WVRQAPGKGLEWVG RIK TTDYAAPVKG RFTISRDDSKSTLYLQMKSLKSEDTAVYYCTT DP GY WGQGSLVTVS
> Cons__02740
EVQLVESGGGLVKPGGSLRLSCAASGFTFS NA MS WVRQAPGKGLEWVG RIK TTDYAAPVKG RFTISRDDSKNTLYLQMNSLKTEDTAVYYCSW YD GY WGQGTLVTVS
> Cons__02741
EVQLVESGGGLVKPGGSLRLSCATSGFTFS NA MT WVRQAPGKGLEWVG RIK TTDYAAPVKG RFTISRDDSENTLYLQINSLKTEDTAVYYCTT SE DY WGQGTLVTVS
> Cons__02742
EVQLVESGGGLVKPGGSLRLSCAASGFIFS NA MS WVRQAPGRGLEWVG RIK TTDYAAPVKG RFAVSRDDSRNTLYLQMNSLETEDTAVYYCTT DR RH WGQGTLVTVS
> Cons__02743
EVQLVESGGGLVEPGGSLRLPCTASGFTLS NA MS WVRQAPGKGLEWVG HIK TTGYAAPVKG RFTISRDDSENTLDLQMNSLKAEDTAVYYCTT NR DH WGQGTLVTVS
> Cons__02744
EVQLVESGGGLVKPGGSLRLSCAASGFTFS NA MS WVRQAPGKGLEWVG RIK TTDYAAPVKG RFTISRDDSKNTLYLQMNSLKTEDTAVYYCTT RT DY WGQGTLVTVS
> Cons__02745
EVQLVESGGGLVKPGGSLRLSCAASGFTFS SA MN WVRQAPGKGLEWVG RIK TTDYAAPVKG RFTISRDDSKNTLYLQMNSLKTEDTAVYYCTT DL DV WGQGTTVTVS
> Cons__02746
EVQLVESGGGLVKPGGSLRLSCAASGFTFS NA MS WVRQAPGKGLEWVG RIK TTDYAAPVKG RFTISRDDSKNTLYLQMNSLKTEDTAVYYCTT LY DV WGQGTTVTVS
> Cons__02747
EVQLVESGGDLVKPGGSLRLSCTASGLSFS GA MS WVRQAPGKGLELVG RIT TTDYAAPVKG RFTISRDDSKDTLYLQMNSLKTEDTALYYCTT LG NY WGQGTLVTVS
> Cons__02748
EVQLVESGGGLVKPGGSLRLSCAASGFTFS NA MN WVRQAPGKGLEWVG RLK TTDYAAPVKG RFTISRDDSNNTLYLQMTSLKTEDTAVYYCTT QT DY WGQGTLVTVS
> Cons__02749
EVQLLESGGGLIQPGGSLRLSCAASGFTFS NC MS WVRQAPGKGLEWVS AIT SAYYADSVQG RFTISRDNSKNTLYLQMDSLRGEDTAVYYCAK QF DS WGQGTLVSVS
> Cons__02750
EVQLVESGGGLEQPGGSLSLSCAASGFTFS SH MT WVRQAPGKGLEWVS TIS DTYYADSVKG RFTVSRDNSKNTVYLQMNSLRVDDTAIYFCAR GQ DY WGQGTPVTVS
> Cons__02751
EVQLVESGGGLVQPGGSLRLSCAASGFSLS GY MI WVRQTPGKGPQLIS AFL DTYYIDPVKG RFTISRDSSENTLYLHMTSLRVEDTAIFYCAR GM DI WGQGTMVTVS
> Cons__02752
EVQLLESGGGLVQPGGSLRLSCAASGFTFS SY MS WVRQAPGKGLEWVS AII STYYADSVKG RFTISRDNSKNTLYLQMNSLRAEDTAVYYCAK DY DP WGQGTLVTVS
> Cons__02753
EVQVLESEGGLVQPGGSLRLSCAASGFTFS SY MS WVRQAPGKGLEWVS AIS GTYYADSVKG RFTISRDNSKNTLYLQMNSLRAEDTAVYYCAK GD DY WGQGTLVTVS
> Cons__02754
EVQLLESGGGLVQPGGSLRLSCAASGFTFS NY MS WVRQAPGKGLEWVS AIT ETYYADSVKG RFTISRDNAKNTLHLQVDSLGVEDTAKYYCVK GS EY WGQGTLVTVS
> Cons__02755
QLQLQESGPGLVKPSETLSLTCTVSGGSIS SS WG WIRQPPGKGLEWIG SIY STYYNPSLRS RVTISVDTSKNQFSLKLSSVTAADTAVYYCAR EG DY WGQGTLVTVS
> Cons__02756
QLQLQESGPGLVKPSETLSLTCTVSGGSIS SS WG WIRQPPGKGLEWIG SIY STYYNPSLKS RVTISVDTSKSQFSLKLSSVTAADTAVYYCAR RD DV WGKGTTVTVS
> Cons__02757
QLQLQESGPGLVKPSETLSLTCTVSGGSIS SS WG WIRQPPGKGLECIG NIF STYYNPSLKS RVTISVDTSKNQFSLKLSSVTAADTAVYYCAR EG DY WGQGTLVTVS
> Cons__02758
QLQLQESGPGLVKPSETLSLTCTVSGGSIS SS WG WIRQPPGKGLEWIG SIY STYSNPSLKS RVTILVDTSKNQFSLKLSSVTAADTAVYYCAR DY DC WGQGTLVTVS
> Cons__02759
QLQLQESGPGLVKPSETLSLTCTVSGGSIS SS WG WIRQPPGKGLEWIG SLY NTYYNPSLKS RVTISVDTSKNQFSLKLSSVTAADTAVYYCVR PW DP WGQGTLVTVS
> Cons__02760
QLQLQESGPGLVKPSETLSLTCTVSGGSIS SS WG WIRQPPGKGLEWIG NMY STYYNPSLKS RVTISVDTSKNQFSLKLSSVTAADTAVYYCAR PL DI WGQGTMVTVS
> Cons__02761
QLQLQESGPGLVKPSETLSLTCTVSGGSIS SS WG WIRQPPGKGLEWIG SIY STYYNPSLKS RVTISVDTSKNQFSLKLSSVTAADTAVYYCAR DI DP WGQGTLVTVS
> Cons__02762
QLQLQESGPGLVKPSETLSLTCTVSGGSIS SS WG WIRQPPGKGLEWIG SIY STYYNPSLKS RVTISVDTSKNQFSLKLSSVTAADTAVYYCAR RL DP WGQGTLVTVS
> Cons__02763
QLQLHESGPGLVKPSETLSLTCTVSGGSIS RN WG WIRQPPGKGLEWIG TIY SAYYNSSLKS RVTISVDTSKNQFSLRLNSVTAADTAVYFCAV VG GY WGQGFLVTVS
> Cons__02764
QLQLQESGPGLVKPSETLSLTCTVSGGSIS SS WG WIRQPPGKGLEWIG SIY STYYNPSLKS RVTISVDTSKNQFSLKLSSVTAADTAVYYCAR SS DP WGQGTLVTVS
> Cons__02765
QLQLQESGPGLVKPSETLSLTCTVSGGSIS SS WG WIRQPPGKGLEWIG SIY STYYNPSLKS RVTISVDTSKNQFSLKLSSVTAADTAVYYCAR RM DP WGQGTLVTVS
> Cons__02766
QLQLQESGPGLVKPSETLSLTCTVSGGSIS ST WG WIRQPPGKGLEWIG SIY STYYNPSLKS RVTISVDTSKNHFSLKVSSVTAADTAVYYCGR VG DV WGQGTTVTVS
> Cons__02767
QLQLQESGPGLVKPSETLSLTCTVSGGSIS SS WG WIRQPPGKGLEWIG SIY STYYNPSLKS RVTISVDTSKNQFSLKLSSVTAADTAVYYCAS LI DP WGQGTLVTVS
> Cons__02768
QMQLQESGPGLVKPSETLSLTCTVSGGSII NN WG WVRQPPGKGLEWIG SIF STYYNPSLKR RLTMSVDTSRNQFSLNLTSVTAADTALYYCAR DI DE WGQGTLVTVS
> Cons__02769
QLQLQESGPGLVKPSETLSLTCTVSGGSIS SS WG WIRQPPGKGLEWIG SIY STYYNPSLKS RVTISVDTSKNQFSLKLSSVTAADTAVYYCAR QL DP WGQGTLVTVS
> Cons__02770
QLQLQESGPGLVKPSETLSLTCTVSGGSIS SS WG WIRQPPGKGLEWIG SIY STYYNPSLKS RVTISVDTSKNQFSLKLSSVTAADTAVYYCAR RS DP WGQGTLVTVS
> Cons__02771
QVQLQESGPGLVKPSQTLSLTCTVFGGSIS SS WG WIRQPPGKGLEWIG EIN STKYNPSLKS RVTISVDTSKNQFSLKLSSVTAADTAVYYCAR AR EH WGQGTLVTVS
> Cons__02772
QLQLQESGPRLVKPSETLSLTCTVSGGSIG SS WA WIRQPPGKGLELLG TIY TTYYNPSLKS RVTISVDRSNNHLSLKLSSVTAADTGIYYCAR RG DV WGQGTTVTVS
> Cons__02773
QLQLQESGPGLVKPSETLSLTCTVSGGSIS SS WG WIRQPPGKGLEWIG TIY TTYYNPSLKS RVTISVDRSKNQFSLNLSSVTAADTAVYYCAR RN DP WGQGTLVTMS
> Cons__02774
QMQLQESGPGLVKPSETLSLTCSVSGGSIS SS WA WIRQPPGKGLEWIG CFV STHYNPSLRS RVTISEDTSRNQFSLHMNSVTAADTGVYYCAQ MG DV WGQGTTVTVS
> Cons__02775
QVQLQQWGAGLLKPSETLSLTCAVYGGSFS GY WS WIRQPPGKGLEWIG EIN STNYNPSLKS RVTISVDTSKNQFSLKLSSVTAADTAVYYCAT IA DP WGQGTLVTVS
> Cons__02776
QVQLQQWGAGLLKPSETLSLTCAVYGGSFT GY WS WIRQPPGKGLEWIG EIN STNYNPPLKS RVTISVDTSKNQFSLKLSSVTAADTAVYYCAS VV RY WGQGTLVTVS
> Cons__02777
QVQLQQWGAGLLKPSETLSLTCAVYGGSFS GY WS WIRQPPGKGLEWIG EIN STNYNPSLKS RVTISVDTSKNQFSLKLSSVTAADTAVYYCAS GG DV WGQGTTVTVS
> Cons__02778
QVQLQQWGAGLLKPSETLSLTCAVYGGSFS GY WS WIRQPPGKGLEWLG EIN STNYNPSLKS RVTISVDTSKNQFSLKLSSVTAADAAVYYCAR GL DY WGQGTLVTVS
> Cons__02779
QVQLQQWGAGLLKPSETLSLTCAVYGGSFS GY WS WIRQPPGKGLEWIG EIN STNYNPSLKS RVTISVDTSKNQFSLKLSSVTAADTAVYYCAS SS DV WGQGTTVTVS
> Cons__02780
QVQLQQWGAGLLKPSETLSLTCAVYGGSFS GY WS WIRQPPGKGLEWIG EIN STNYNPSLKS RVTISVDTSKNQFSLKLSSVTAADTAVYYCAS EP DV WGKGTTVTVS
> Cons__02781
QVQLQQWGAGLLKPSETLSLTCALYGESFS HY WT WIRQPPRKGLEWIG EIN NTNYNPSLKS RVAISIDTSSNHFFLTLNSVTAADTAVYYCAR ED DV WGKGTTVTVS
> Cons__02782
QVQLQQWGAGLLKPSETLSLTCAVYGGSFS GY WS WIRQPPGKGLEWIG EIN STNYNPSLKS RVTISVDTSKNQFSLKLSSVTAADTAVYYCAR DC DP WGQGTLVTVS
> Cons__02783
QVQLQQWGAGLLKPSETLSLTCAVYGGSFS GY WS WIRQPPGKGLEWIG EIN STNYNPSLKS RVTISVDTSKNQFSLKLSSVTAADTAVYYCAS TI DV WGQGTTVTVS
> Cons__02784
QVQLQQWGAGLLKPSETLSLTCAAYGGSFS GY WS WIRQPPGKGLEWIG EIN STNYNPSLKS RVTISVDTSKKQFSLKLSSVTAADTAVYYCAR VG LV WGQGTLVTVS
> Cons__02785
QVQLQQWGAGLLKPSETLSLTCAVYGGSFS GY WS WIRQPPGKGLEWIG EIN STNYNPSLKS RVTISVDTSKNQFSLKLSSVTAADTAVYYCAR EG DV WGQGTTVTVS
> Cons__02786
QVQLQQWGAGLLKPSETLSLTCAVYGGSFS GY WS WIRQPPGKGLEWIG EIN STNYNPSLKS RVTISVDTSKNQFSLKLSSVTAADTAVYYCAR GG YY WGQGTLVTVS
> Cons__02787
QVQLQQWGAGLLKPSETLSLTCAVYGGSFS GY WN WIRQPPGKGLEWIG EIN STNYNPSLKS RVTISVDRSKNQFSLKLSSVTAADTAVYYCAS WL QH WGQGTTVTVS
> Cons__02788
QLQLQESGPGLVKPSETLSLTCTVTGDSIR SG WS WIRQPPGKGVEWVG YIS NTYFNPSVKS RGTISVDTSKNQFSLRLSSVTAADTAVYYCAR HV DY WGQGTLVTVS
> Cons__02789
QLQLQESGPGLVRPSETLSLTCTVSGGSIN YG WS WIRQSPGKGLEWIG YIY AAYYNPSLKS RLAVSIDTSKNQFSLKLNSVTAADTAVYYCAR EI DP WGPGILVTVS
> Cons__02790
QLQLQESGPAPVKPSETLSLNCTVSGGSIS TS WG WIRQPPGRGLEWIG NIY TTYYNPSLKR RVTISVDTSKSQFSLKMTSVTAADMALYYCSR LS DY WGQGMLVTVS
> Cons__02791
QLQVQESGPGLVKPSETLSLSCSVSGDSIS FR WG WIRQSPGKGLEWIA STS INYYNPSLKS RVTVSMDTSRQQVSLKLSSVTAADMAVYYCAR GG DP WGQGTLVTVS
> Cons__02792
QLQLQESGPGLVKPSETLSLTCTVSGGSIS SS WG WIRQPPGKGLEWIG SIY STYYNPSLKS RVTISVDTSKNQFSLKLSSVTAADTAVYYCAR TR DY WGQGTLVTVS
> Cons__02793
QVQLQESGPGLVKPSQTLSLTCTVSGGSIS SG WS WIRQPAGKGLEWIG RIY STNYNPSLKS RVTISVDTSKNQFSLKLSSVTAADTAVYYCAR TR DY WGQGTLVTVS
> Cons__02794
QLQLQESGPGLVKPSETLSLTCTVSGGSIS SS WG WIRQPPGKGLEWIG SIY STYYNPSLKS RVTISVDTSKNQFSLKLSSVTAADTAVYYCAR HP DY WGQGTLVTVS
> Cons__02795
QLQLQESGPGLVKPSETLSLTCTVSGGSIS SS WG WIRQPPGKGLEWIG SIY STYYNPSLKS RVTISVDTSKNQFSLKLSSVTAADTAVYYCAR EV DP WGQGTLVTVS
> Cons__02796
VQLQESGPGLVKPSETLSLTCTVSGGSVIS SG WS WIRQPPGKGLEWIG YIY STNYNPSLKS RVTISVDRSKNQFSLKLISVTAADTAVYYCSQ GR DY WGQGTLVTVS
> Cons__02797
QVQLQESGPGLVKPSGTLSLTCSVSGDSVT SG WS WIRQPPGQGLEWMG YIY TTSYNPSLKS RLTISEDTSKNQFSLKLSSVTAADTAVYYCAS RI DN WGQGSLVTVS
> Cons__02798
QVQLQESGPGLVKPSETLSLTCSVSGDSVT SG WS WVRQPPGQGLEWMG YIY TTSYNPSLKS RLTISEDTSKNQFSLKLSSVTAADTAVYYCAS RI DN WGQGSLVTVS
> Cons__02799
QVQLQESGPGLVKPSQTLSLTCSVSGGSIS NG WS WIRQPAGKGLEWIG RIH STSYNPSLKS RVTISVDTSKNQFSLKLSSVTAADTAVYYCAY SS DV WGQGTTVTVS
> Cons__02800
QVQLQESGPGLVKPSETLSLTCTVSGGSVS SG WS WIRQPPGKGLEWIG HIY STNYNPSLKS RVTISVDTSKNQFSLKLSSVTAADTAVYYCAR AP DY WGQGTTVTVS
> Cons__02801
QVQLQESGPGLVKPSETLSLTCTVSGGSVS SG WS WIRQPPGKGLEWIG HIY STNYNPSLKS RVTISVDTSKNQFSLKLSSVTAADTAVYYCAR AP DY WGQGTLVTVS
> Cons__02802
QVQLQESGPGLVKPSETLSLTCSVSGDSVT SG WS WIRQPPGQGLEWMG YIY TTSYNPSLKS RLTISEDTSKNQFSLKLSSVTAADAAVYYCAS RI DN WGQGSLVTVS
> Cons__02803
EVQLVESGGGLVQPGGSLRLSCAASGFTFS SY MH WVRQAPGKGLVWVS RIN STSYADSVKG RFTISRDNAKNTLYLQMNSLRAEDTAVYYCAR VY DY WGQGTLVTVS
> Cons__02804
QVQLVESGGGLVKPGGSLRLSCAGSGFTFS DY MS WIRQAPGKGLEWVS SLS AIYYAESVKG RFTVARDNAKNSLYLQMNSLRAEDTAVYYCAR WG DI WGQGTMVTVS
> Cons__02805
EVQLVESGGGLVQPGGSLRLSCAASGFTFS NY MS WVRQAPGKGLEWVA NIK EKYYVDSVKG RFTISRDNVKNSLYLQMNSLRAEDTAVYYCAR DW DL WGRGTLVTVS
> Cons__02806
EVQLLESGGGLVQPGGSLRLSCAASGFTFS SY MT WVRQAPGKGLEWVS GIS STYYADSVKG RFTISRDNSKNTLYLQMNSLRAEDTAVYYCAK DS DY WGQGTLVTVS
> Cons__02807
EVQLVESGGGLVQPGESLRLSCAASGFTFS RY MS WVRQAPGKGLEWVA SID EKYYVDSVKG RFTISRDNAKNSLYLQMNTLRAEDTAVYYCAR SS DV WGQGTTVTVS
> Cons__02808
QVQLVESGGGVVQPGRSLRLSCAASGFTFS SY MH WVRQAPGKGLEWVA VIW NKYYADSVKG RFTISRDNSKNTLYLQMNSLRAEDTAVYYCAR ED DV WGQGTTVTVS
> Cons__02809
QMQVVESGGGVVQPGNSLRLSCGASGFTFT NS MT WVRQAPGKGLEWVS GIS STYYADFVKG RFTSSRDNSKNTLYLQMNSLKAEDTAMYYCAS YS HI WGQGTMVTVS
> Cons__02810
EVQLVESGGDLVQPGGSLRLSCAASGFTFS TY MS WVRQAPGKGLEWVA NIK EKYYVDSVKG RFTISRDNAKNSLYLQMNSLRAEDTAVYYCAR WG DI WGQGTMVTVS
> Cons__02811
EVQLVESGGGLIQPGGSLRLSCAAFGFTVR SN MS WVRQAPGKGLEWVS VIN STYYADSVKG RFTISRDNSKNTLYLQMNSLRAEDTAVYYCAT TG DV WGQGTTVTVS
> Cons__02812
QVQLVESGGGVVQPGRSLRLSCRASGFTFS DD MS WIRQAPGKGLEWLC HIS PTYYAGSLQG RFTISRDNAKNAVYLQLNSLRDEDTAVYYCAR VR DP WGPGTLVTVS
> Cons__02813
QAQLVESGGGVVQPGGSLRLSCAASGFTFS SY MH WVRQAAGNGPECVA IIS HSYYADSVKG RFTISRENSKSTVYLQMNSLRAEDTALYYCAK DR DV WGQGTTVTVS
> Cons__02814
DVQLVESGGGLVQPGGSLRLSCAASGFTFK DY MD WVRQTPRKGLQWVA GIR ITFYADSVKG QFIISRDNSKNMLYLQMKSLRVEDTAVYYCVR PR DH WGQGVPVTVS
> Cons__02815
EVQLVESGGGLVQPGGSLRLSCEASGFPFN IY IH WVRQAPGRGLVWVS RIN ATTYADSVKG RFTISRDNAKNKVYLQLSGLRADDTAVYYCAR PR DM WGQGTMVTVA
> Cons__02816
QLQLQESGPGLVEPSETLSLTCIVSGGSIS SS WG WIRQPPGKGLEWIG SIY TTYYTPSLKS RVTISGDTSSNQFSLRLNFVTAADTAVYYCAA GR DY WGQGTLVTVF
> Cons__02817
QVQLQESGPGLVKPSGTLSLTCAVSGGSIS SS WS WVRQPPGKGLEWIG EIY STNYNPSLKS RVTISVDKSKNQFSLKLSSVTAADTAVYYCAR WS DV WGQGTTVTVS
> Cons__02818
QVQLQESGPGLVKPSETLSLTCTVSGGSIS SY WS WIRQPAGKGLEWIG RIY STNYNPSLKS RVTMSVDTSKNQFSLKLSSVTAADTAVYYCAR EG DY WGQGTLVTVS
> Cons__02819
LVQLQESGPGLVNPSGTLSLTCAVSGDSIN TN WT WVRQAPGKGLEWIG DVY TTNYSPSLKS RVIISVDKSNNQFSLKVTSVTAADTAVYYCTR RC GV WGQGTTVTVP
> Cons__02820
QVQLQESGPGLVKPSETLSLTCTVSGGSIS SY WS WIRQPAGKGLEWIG RIY STNYNPSLKS RVTMSVDTSKNQFSLKLSSVTAADTAVYYCAR EG DY WGQGTLVTVS
> Cons__02821
QVQLQESGPGLVKPSETLSLTCTVSGGSIS SY WS WIRQPAGKGLEWIG RIY STNYNPSLKS RVTMSVGTSKNQFSLKLSSVTAADTAVYYCAR EG DY WGQGTLVTVS
> Cons__02822
QVQLQESGPGLVKPSETLSLTCTASGGSIS SY WS WIRQPAGKGLEWIG RIY STNYNPSLKS RVTMSVDTSKNQFSLKLSSVTAADTAVYYCAR EG DY WGQGTLVTVS
> Cons__02823
QVQLQESGPGLVKPSGTLSLTCAVSGGSIS SS WS WVRQPPGKGLEWIG EIY STNYNPSLKS RVTISVDKSKNQFSLKLSSVTAADTAVYYCAR DY DY WGQGTTVTVS
> Cons__02824
QVQLQESGPGLVKPSGTLSLTCTVSGASIS ST WH WVRQSPGQGLEWIG EVF NTNYNPSLQS RVAISVDKSKNQFFLKLSSVTAADTAVYYCVI QN DY WGQGTLVTVS
> Cons__02825
QVQLQESGPGLVNPSGTLSLTCAVSGDSIS ST WT WVRQPPGKGLEWIG EIY STNYNPSLKS RLNMSVDKSKNQFSLKLRSVTAADTAVYYCAR SV DY WGRGTLVTVS
> Cons__02826
QVQLQESGPGLVKPSGTLSLTCTVSGGSIG SS WS WVRQPPGKGLEWIG EIY SISYNPSLKS RVTMSVDNSENQFSLKFTSVTAADTAVYYCAR SM DY WGQGTLVTVS
> Cons__02827
QVRLQESGPGLVKPSETLSLTCNVSGGSIS TF WS WIRQPAGKGLEWIG RIS ATSHNPSLRG RVTMSLDTSNSQFSLKLSSVTAADTAVYYCAR LD DP WGQGTLVTVS
> Cons__02828
QVQLRESGPGLVKPSEALSLTCNVSGGSVS SR WS WIRQPPGKRLEWIG YIY STNYNPSVES RVTISIDTSSNEFSLRLTSVTAADTAVYYCAR SS DY WGQGILVTVF
> Cons__02829
QVQLQESGPGLVKPSETLSLTCSVSGDSVT SG WS WIRRPPGQGLEWMG YIY TTSYNPSLKS RLTISEDTSKNQFSLKLSSVTAADTAVYYCAS RI DN WGQGSLVTVS
> Cons__02830
QVQLQESGPGLVKPSETLSLTCSVSGDSVT SG WS WIRQPPGQGLEWMG YIF TTSYNPSLKS RLTISEDTSKNQFSLKLSSVTAADTAVYYCAS RI DN WGQGNLVTVA
> Cons__02831
QVQLQESGPGLVKPSQTLSLTCTVSGGSIS SG WS WIRQPAGKGLEWIG RIY STNYNPSLKS RVTISVDTSKNQFSLKLSSVTAADTAVYYCAR EP DP WGQGTLVTVS
> Cons__02832
QVQLQESGPGLVKPSQTLSLTCTVSGGPIS SG WS WIRQPAGKGLEWIG RIY STNYNPSLKS RVTISVDTSKNQFSLKLSSVTAADTAVYYCAR VL DY WGQGTLVTVS
> Cons__02833
QVQLQESGPGLVKPSETLSLTCTVSGGSVS SG WS WIRQPPGKGLEWIG YIY STNYNPSLKS RVTISVDTSKNQFSLKLSSVTAADTAVYYCAR GR DY WGQGTLVTVS
> Cons__02834
QVQLQESGPGLVKPSETLSLTCTVSGGSVS SG WS WIRQPPGKGLEWIG EIN STNYNPSFKS RVTISVDTSKNQFSLKLSSVTAADTAVYYCAR GV DY WGQGTLVTVS
> Cons__02835
QVQLQESGPGLVKPSETLSLTCTVSGDSVS SG WS WIRQSPGKGLEWIG YMY STNCNPSLKS RVTISVDTSKNQFSLKLSSVTAADTAVYYCAS PR DY WGQGTLVTVS
> Cons__02836
QVQLQQWGAGLVKPSETLPLTCTVSGGSVS SS WS WIRQPPGKGLEWIG YIF TTNYSPSLKS RLTISLDTSVNQFSLKLNSVTAADTAVYYCAR YY DI WGQGTMVTVS
> Cons__02837
QVQLQESGPGLVKPSQTLSLTCTVSGDSIS SG WS WIRQHPGKGLEWIG YID STFYNPSLKS RVTMSADTSKNHVSLNLTSVTAADTAVYYCAR DR DY WGQGTLVTVS
> Cons__02838
QLQLQESGPGLVKPSQTLSLTCTVSGDSIS SG WS WIRQHPGKGLEWIG YID STFYNPSLKS RVTMSADTSKNHVSLNLTSVTAADTAVYYCAR DR DY WGQGTLVTVS
> Cons__02839
QVQLQESGPGLVKPSQTLSLTCTVSGGSIS SG WS WIRQHPGKGLEWIG YIY STYYNPSLKS RVTISVDTSKNQFSLNLSSVTAADTVVYYCAR DY DH WGQGTLVTVS
> Cons__02840
QVQLQESGPGLVKPSQTLSLTCTVSGGSIS SG WS WIRQHPGKGLEWIG YIY TTYYNPSLKS RLSMSRDTSKNQFSLKLSSVTAADTAVYYCAR GP DP WGQGTLVTVS
> Cons__02841
QVQLQESGPGLVKPSQTLSLTCSVSDDSLN SG WS WVRQPPQKGLEWIG YIY ATYYSPSLKS RVVISLDRSNNNFSLKLSSLTAADTAVYYCAR GG DY WGQGILVTVS
> Cons__02842
QVQLQESGPGLVKPSQTLSLTRTVSGGSIS SG WS WIRQHPGKGLEWIG YIY STYYNPSLKS RVTISVDTSKNQFSLKLSSVTAADTAVYYCAR GP DV WGQGTTVTVS
> Cons__02843
QVQLQESGPGLVKPSQTLSLTCTVSGGSIS SG WS WIRQHPGKGLEWIG YIY STYYNPSLKS RVTISVDTSKNQFSLKLSSVTAADTAVYYCAR WS DV WGQGTTVTVS
> Cons__02844
QLQLQESGSGLVKSSQTLSLTCAVSGGSIS SG WS WIRQPPGKGLEWIG YIY STYYNPSLKS RVTISVDRSKNQFSLKLSSVTAADTAVYYCAR DG DY WGQGTLVTVS
> Cons__02845
QLQLQESGSGLVKPSQTLSLTCAVSGGSIS SG WS WIRQPPGKGLEWIG YIY STYYNPSLKS RVTISVDRSKNQFSLKLSSVTAADTAVYYCAR AP DP WGQGTLVTVS
> Cons__02846
QVQLQESGSGLVKPSQTLSLTCTVSGDSIS SG WS WIRQPPGKGLEWIG YIF ETNYNPSLKS RVTLSVETSRNQFSLKLTSVTAADTAVYFCAR EV DP WGQGMLVAVS
> Cons__02847
QVQLQESGPGLVKPSQTLSLICDVSGDSIS SG WS WIRQPPGKGLEWIG YIY STYYNPSLKS RVTMSIDTSKNQFSLKLSSVTAADTAVYYCAR DG DY WGPGTLVTVS
> Cons__02848
QLQLQESGSGLVKPSQTLSLTCAVAGGSIS SG WS WIRKPPGQGLEWIG YIY SAYYNPSLKS RVTMSVDTSKNQFALNLRSVTAADTAVYYCAR GG AN WGQGILVTVS
> Cons__02849
QLQLQESGSGLVRPSQTLSLTCAVAGGSIS SG WS WIRKPPGQGLEWIG YIY SAYYNPSLKS RVTMSVDTSKNQFALNLRSVTAADTAVYYCAR GG AN WGQGILVTVS
> Cons__02850
QLQLQESGSGLVKPSQTLSLTCTVSGDSIN SA WN WIRQPPGKGLEWIG YIY ASYYNPSLKS RTTISVDRSKNLFSLNLTSVTAADTAVYYCGR DK DI WGQGTMVTVS
> Cons__02851
QLQLQESGSGLVKPSQTLSLTCAVSGGSIS SG WS WIRQPPGKGLEWIG YIY STYYNPSLKS RVTISVDTSKNQFSLKLSSVTAADTAVYYCAR GP DV WGQGTTVTVS
> Cons__02852
QVQLQESGPGLVKPSQTLSLTCTVSGGSIT SA WS WIRQPPGKGLEWIG NIY TTYYNPSLKS RVTMSVDTSKNQFSLRLSSVTAADTAVYCCAR AI DY WGQGTLVTVS
> Cons__02853
QVQLQESGPGLVKPSQTLSLTCTVSGASIS SG WS WIRQPPGKGLEWIG YIY STYYKPSLKR RVTLSIDTSKNQLSLNLTSVTAADTAVYYCAS GN DV WGQGTTVTVS
> Cons__02854
QEQLQESGPGLVKPSQTLSLTCTVSGGSIN NG WT WIRQSPGKGLEWMG YIS STHYNPSLRS RIIISLDMSKNQFFLKLNSVTAADTAIYYCAR VP DP WGQGTQVTVS
> Cons__02855
QVQLQESGPGLVKPSQTLSLTCTVSGGSIS SG WS WIRQPPGKGLEWIG YIY GTYYNPSLKS RVTISVDTSKNQFSLKLSSVTAADTAVYYCAI RY DY WGQGTLVTVS
> Cons__02856
QVQLQESGPGLVKPSQTLSLTCTVSGGSIS SG WS WIRQPPGKGLEWIG YIY STYYNPSLKS RVTISVDTSKNQFSLKLSSVTAADTAVYYCAS QF DY WGQGTLVTVS
> Cons__02857
EVQLVESGGGLVQPGGSLRLSCAASGFTFS SY MH WVRQAPGKGLVWVS HIN ITNYADSVKG RFTISRDNAKNTLYLQMNSLRAEDTAVYYCAR EH DL WGQGTMVTVS
> Cons__02858
EVQLVESGGDLVQPGGSLRLSCAASGFTFS SY MH WVRQPPGKGLVWVS RID TTTYADSVKG RFTISRDNAKNILYLQMNSLRAEDTAVYYCAR AV DY WGQGTLVTVS
> Cons__02859
EVQLVESGGGLVQPGGSLRLSCAASGFTFS DS MH WVRQAPGKGLVWVA RIN STTYADSVKG RFTISRDSAKNTLYLQMNSLRAEDTAVYYCTR GG DY WGQGTLVTVS
> Cons__02860
EVQLVESGGGLIQPGGSLRLSCAVSGFTFS SY MH WVRQVPGKGLVWVS RNN STSYADSVKG RFTISRDNAKNTLYLEMNSLRAEDTAVYYCAR GY DF WGQGTLVTVS
> Cons__02861
EVQLVESGGGLIQPGGSLRLSCAVSGFTFS SY MH WVRQVPGKGLVWVS RSN STSYADSVKG RFTISRDNAKNTLYLEMNSLRAEDTAVYYCAR GY DF WGQGTLVTVS
> Cons__02862
EVQLVESGGGLVQPGGSLRLSCAASEFTFS NY MH WVRQAPGKGLVWVS RIN DATYGDSVKG RFTISRDNAKNTLYLQMDSLRAEDTAVYYCTR DT DP WGQGTLVTVS
> Cons__02863
EVQLVESGGGLVQPGGFLRLSCAASGFTFS SY MH WVRQAPGKGLVWVS RIN GTNYADSVKG RFTISRDNAKNTLYLQMNSLRAEDTAMYYCTF GR DV WGQGTTVTVS
> Cons__02864
EVQLVESGGALVQPGRSLRLSCAASGFTFD DY MH WVRQAPGKGLEWVS GIS SIGYADSVKG RFTISRDNAKNSLYLQMNSLRAEDTALYYCAK DI DL WGRGTLVTVS
> Cons__02865
EVQLVESGGGLVQPGRSLRPSCAASGFTFD DY MH WVRQAPGKGLEWVS GIS SIGYADSVKG RFTISRDNAKNSLYLQMNSLRAEDTALHYCAK EV DY WGQGTLVTVS
> Cons__02866
EVQLVESGGVLVQPGRSLRLSCTASGFTFD DY MY WVRQAPGKGLEWVS GIS GIGYADSVQG RFTISRDNAKNSLYLQMNSLRAEDTALYYCAK GS DY WGQGTLVTVS
> Cons__02867
EVQLVESGGGLAQSGWSVRLSCAASGFNFH SH MH WVRQAPGKGLEWVS GIS SAGYADSVKG RFTISRDNSKNSLYLQMNSLTVEDTALYYCAK EG DY WGQGTLVTVS
> Cons__02868
EVQLVESGGGLVQPGRSLRLSCAASGFTFD DY MH WVRQAPGKGLEWVS GIS SIGYADSVKG RFTISRDNAKNSLYLQMNSLRAEDTALYYCAK DI DV WGKGTTVTVS
> Cons__02869
QVQLQESGPGLVKPSGTLSLTCAVSGGSIR SG WT WVRQPPGKGLEWIG EIY TTNYNPSLKS RATLSVDKSKNQFSLNLNSVTAADTAIYYCAA SP EY WGRGTLVTVS
> Cons__02870
LQESGPGLVKPSGTLSLTCAVSGGSISRST RW WS WVRQPPGKGLEWIG EIY TTNYNPSFKS RATISVDKSKNQFSLKLSSVTAADTAVYYCAR DS DV WGRGTTVTVS
> Cons__02871
QLQLQESGPGLVKPSGTLSLTCAVSGGSVS SG WT LVRQPPGKGLEWIG EIY STRYNPSLKS RATISVDKSKNQFSLNLSSVTAADTAVYYCTR WS DI WGQGTMVTVS
> Cons__02872
QVQLQESGPGLVKPSDTLSLICAVSGYSIR SS WG WLRQPPGKGLEWIA YMF STYYNPSLKS RVTMSGDTSKNQLSLQLRSVTAVDTAVYYCAG SP DV WGRGTLVTVS
> Cons__02873
QLQLQESGPGLVKPSETLSLTCTVSGGSIS SS WG WIRQPPGKGLEWIG SIY STYYNPSLKS RVTISVDTSKNQFSLKLSSVTAADTAVYYCAR DR DP WGQGTLVTVS
> Cons__02874
QLQLQESGPGLVKPSETLSLTCTVSGGSIS SS WG WIRQPPGKGLEWIG SIY STYYNPSLKS RVTISVDTSKNQFSLKLSSVTAADTAVYYCAR KR DP WGQGTLVTVS
> Cons__02875
QLQLRESGPGLVKPSETLSLTCTVSGGSIS SS WG WIRQPPGKGLEWIG SIY STYYNPSLKS RVTISVDTSKNQFSLKLSSVTAADTAVYYCAR RV DY WGQGTLVTVS
> Cons__02876
QLQLQESGPGLVKPSETLSLTCTVSGGSIS SS WG WIRQPPGKGLEWIG SIY STYYNPSLKS RVTISVDTSKNQFSLKLSSVSAADTAVYYCAT YS DY WGQGTLVTVS
> Cons__02877
QLQLQESGPGLVKPSETLSLTCTVSGGSIS SS WG WIRQPPGKGLEWIG SIY STYYNPSLKS RVTISVDTSKNQFSLKLSSVTAADTAVYYCAG LA DP WGQGTLVTVS
> Cons__02878
QVQLQQWGAGLLKPSETLSLTCAVYGGSFS GY WS WIRQPPGKGLEWIG EIN STNYNPSLKS RVTISVDTSKNQFSLKLSSVTAADTAVYYCAR VL DL WGRGTLVTVS
> Cons__02879
QVQLQQWGAGLLKPSETLSLTCAVYGGSFS GY WS WIRQPPGKGLEWIG EIN STNYNPSLKS RVTISVDTSKNQFSLKLSSVTAADTAVYYCAT GG DP WGQGTLVTVS
> Cons__02880
QVQLQQWGAGLLKPSETLSLTCAVYGGSFS GY WS WIRQPPGKGLEWIG EIN STNYNPSLKS RVTISVDTSKNQFSLKLSSVTAADTAVYYCAR VV DY WGQGTLVTVS
> Cons__02881
QVQLQQWGAGLLKPSETLSLTCAVYGGSFS GY WS WIRQPPGKGLEWIG EIN STNYNPSLKS RVTISVDTSKNQFSLKLSSVTAADTAVYYCAR VR DY WGQGTLVTVS
> Cons__02882
QVQLQLWGAGLLKPSETLSLTCVVYGESFS GY WS WIRQPPGKGLEWIG EID ATNRNPSLKS RVTISADTSKNQFFLNLRSVTAADTALYYCAR GD DV WGQGTTVTVS
> Cons__02883
QVQLQQWGAGLLKPSETLSLTCAVYGGSFS GY WS WIRQPPGKGLEWIG EIN STNYNPSLKS RVTISVDTSKNQFSLKLSSVTAADTAVYYCAR EG DV WGKGTTVTVS
> Cons__02884
QVQLQQWGAGLLKPSETLSLTCVVYGGSFS GY WS WIRQPPGKGLEWIG EIN STNYNPSLKS RVTISVDTSKNQFSLKLSSVTAADTAVYYCAR GH DY WGQGTLVTVS
> Cons__02885
QVQLQQWGAGLLKPSETLSLTCAVYGGSFS GY WS WIRQPPGKGLEWIG EIN STNYNPSLKS RVTISVDTSKNQFSLKLSSVTAADTAVYYCAG AW DY WGQGTLVTVS
> Cons__02886
QVQLQQWGAGLLKPSETLSLTCAVYGGSFS GY WS WIRQPPGKGLEWIG EIN STNYNPSLKS RVTISVDTSKNQFSLKLSSVTAADTAVYYCAR GS DL WGRGTLVTVS
> Cons__02887
QVQLQQWGAGLLKPSETLSLTCAVYGGSFS GY WS WIRQPPGKGLEWIG EIN STNYNPSLKS RVTISVDTSKNQFSLKLSSVTAADTAVYYCAR GA DY WGQGTLVTVS
> Cons__02888
QVQLQQWGAGLLKPSETLSLTCAVYGGSFN GY WS WIRQPPGKGLEWIG EIN TTNYNPSLKS RVTISVDTSKNQFSLKLSSVTAADTAVYYCAR VI DY WGQGTLVTVS
> Cons__02889
QVQLQQWGAGLLKPSETLSLTCAVYGGSFS GY WS WIRQPPGKGLEWIG EIN STNYNPSLKS RVTISVDTSKNQFSLKLSSVTAADTAVYYCAR GQ DY WGQGTLVTVS
> Cons__02890
QVQLQQWGAGLLKPSETLSLTCAVYGGSFS GY WS WIRQPPGKGLEWIG EIN STNYNPSLKS RVTISVDTSKNQFSLELTSVTAADTAVYYCAR GH SP WGQGTLVTVS
> Cons__02891
QVQLQQWGAGLLKPSETLSLTCAVYGGSFS GY WS WIRQPPGKGLEWIG EIN STNCNPSLKS RVTISVDTSKNQFSLKVDSVTAADTAVYYCGR AL AY WGQGTLVTVS
> Cons__02892
QVQLQQWGAGLLKPSETLSLTCAVYGGSFS GY WS WIRQPPGKGLEWIG EIN STNYNPSLKS RVTISVDTSKNQFSLKLSSVTAADTAVYYCAR EG DV WGQGTTVTVS
> Cons__02893
QVQLQQWGAGLLKPSETLSLTCAVYGGSFS GY WS WIRQPPGKGLEWIG EIN STNYNPSLKS RVTISVDTSKNQFSLKLSSVTAADTAVYYCAR FI DY WGQGTLVTVS
> Cons__02894
QVQLQQWGAGLLKPSETLSLTCAVYGGSFS GY WS WIRQPPGKGLEWIG EIN STNYNPSLKS RVTISVDTSKNQFSLKLSSVTAADTAAYYCAR EF QH WGQGTLVTVS
> Cons__02895
QVQLQQWGAGLLKPSETLSLTCAVYGGSFS GY WS WIRQPPGKGLEWIG EIN STTYNPSLQS RVTISVDTSKNQFSLNLNSVTAADTAVYYCGG SS DV WGQGTTVTVS
> Cons__02896
QVQLQQWGAGLLKPSETLSLTCAVYGGSFS GY WS WIRLPPGRGLEWIG EIN STSYNPSLKS RVTISVDTSKNQFSLKLSSVTAADTAVYYCAR GA DY WGQGTLVTVS
> Cons__02897
QVQLQQWGAGLLKPSETLSLTCAVYGGSFS GY WS WIRQPPGKGLEWIG EIN RTNYNPSLKS RVTISVDTSKNQFSLKLSSVTAADTAIYYCAT TR GY WGQGTLVTVS
> Cons__02898
QVQLQQWGAGLLKPSETLSLTCAVYGGSFS NY WS WIRQPPGKGLEWIG EID STNSNPSLKS RVTISVDTSKNQFSLKLSSVTAADTAVYYCAR GF DV WGQGTTVTVS
> Cons__02899
QVQLQESGPGLVKPSQTLSLTCTVSGGSIS SG WS WIRQPPGKGLEWIG YIY STYYNPSLKS RVTISVDTSKNQFSLKLSSVTAADTAVYYCAR EL DY WGQGTLVTVS
> Cons__02900
QVQLQESGPGLVKPSQTLSLTCHVSGGSIS SG WS WIRQPPGKGLEWIG YIY STYYNPSLKS RVTISVDTSKNQFSLRLSSVTAADTAVYYCAR GY DY WGQGTLVTVS
> Cons__02901
QVQLQESGPGLVKPSQTLSLTCTVSGGSVS SG WT WVRQPPGKGLEWIG FIS STFYNPSLKS RVTISVDTSKNQFSLSLTSVTAADTAVYFCAS RG DY WGQGILVTVS
> Cons__02902
QVQLQESGPGLVKPSQTLSLTCSVSDDSLN SG WS WVRQPPQKGLEWTG YIY ATYYSPSLKS RVSISVDTSKNQFSLRLSSVTAADTAVYYCAR GL DI WGHGTVVTVS
> Cons__02903
QVQLQESGPGLVKPSQTLSLTCTVSGGSIS SG WS WIRQPPGKGLEWIG YIY STYYNPSLKS RVTISVDTSKNQFSLKLSSVTAADTAMYYCAR VV DP WGQGTLVTVS
> Cons__02904
QAQLQESGPGLVEPSQTLSLTCSVSGDSIN SG WT WIRQRPGKGLEWIG YIY STYYNPSLES RLTISVDTSDNQFSLKLNSVTAADTAVYYCAR GR ED WGQGTLVTVF
> Cons__02905
QVQLQESGPGLVKPSQTLSLTCSVSGGSLS SG WT WIRQLPGKGLEWIG HIF TTYYNPSLKS LVSISVDTSKNQFSLKLSSVTAADTAVYYCAR WT DV WGQGTTVTVS
> Cons__02906
QVQLQESGPGLVKPSQTLSLSCSVSGDSIS RS WI WIRQHPVKGLEWIG YIT ATYYNPSLKG RSTMSVDTSQNNFSLRLTSITAADTATYYCAM ST NY WGHGILVTVS
> Cons__02907
AAAGVGAGLVKPSQTLPLTCTVSGDSMSRR SG WS WIRQHPGKGLEWIG YIY TTYYNPSLKS RATISIDTSKNHFSLELSSVTAADTAVYYCAK VR DY WGQGTLVTVS
> Cons__02908
YVQLQESGPGLVKPSQTLSLTCTVSGASIT TA WS WIRQRPGKGLEWVG YIY NTYYYPSLKS RVSISLDPSKNQFSLKLSSVTAADTAVYFCAR AP DY WGQGALVTVS
> Cons__02909
QVQLQESGPGLVKPSQTLSLICTVSGGSIS SR WG WIRQHPGKGLEWIG SIY NTVYNPSLKS RVTVSVDTSKSQFSLKFSSVTAADTAVYYCAR ED DF WGQGALVTVS
> Cons__02910
QVQLQQWGAGLLKPSETLSLTCAVYGRSFS GY WN WIRQLPGKGLEWIG EIN NTNYNPSLTS RVTISIDTSSNEFSLKLTSVTAADTAVYYCAR SS DY WGQGILVTVS
> Cons__02911
QVQLQQWGAGLLKPSETLSLTCAVYGGSFS GY WS WIRQPPGKGLEWIG EIN STNYNPSLKS RVTISVDKSKNQFSLKLSSVTAADTAVYYCAR RS DV WGQGTTVTVS
> Cons__02912
QVQLQQWGAGLLKPSETLSLTCTVFGGSFN GY WS WIRQPPGKGLEWIG EIN STNYNSSLKS RVTISLDTSNNLFSLRLSSVTAADTAVYFCAR GR DV WGQGTTVTVS
> Cons__02913
QVQLQQWGAGLLKPSETLSLTCGVYGRSFS GY WS WIRQPPGKGLEWIG EIN NTNYNPSLKS RVTISMDTSKNQFSLRVRSVAAADTAVYFCAR GV DP WGPGTLVTVS
> Cons__02914
QVQLQQWGAGLLKPSETLSLTCAVYGGSFS GY WS WIRQPPGKGLEWIG EIN STNYNPSLKS RVTISVDTSKNQFSLKLSSVTAADTAVYYCAR SL SY WGQGTLVTVS
> Cons__02915
QVQLQQWGAGLLKPSETLSLTCAVYGGSFS GY WS WIRQPPGKGLEWIG EIN STNYNPSLKS RVTISVDTSKNQFSLKLSSVTAADTAVYYCAR KL DP WGQGTLVTVS
> Cons__02916
QVQLQQWGAGLLKPSETLSLTCAVYGGSFS GY WS WIRQPPGKGLEWIG EIN STNYNPSLKS RVTISVDTSKNQFSLKLSSVTAADTAVYYCSR GG DL WGRGTLVTVS
> Cons__02917
QVQLEQWGAGLLKPSETLSLTCAVYGGSFS YY WS WIRQPPGKGLEWIG QIK STYYSPSLKS RVTMSIDTSNNQFSLKLSAVTAADTAVYYCAR VL DS WGQGTLATVS
> Cons__02918
QVQLQQWGAGLLKPSETLSLTCAVYGGSFS GY WS WIRQPPGKGLEWIG EIN STNYNPSLKS RVTISVDTSKNQFSLKLSSVTAADTAVYYCAR AD DY WGQGTLVTVS
> Cons__02919
QVQLQQWGAGLLKPSETLSLTCAVYGGSFS GY WS WIRQPPGKGLEWIG EIN STNYNPSLKS RLTISLDTSKNQFSLQLSSVTAADTAVYYCAR GR DP WGQGTLVTVS
> Cons__02920
QVQLVQSGAEVKKPGSSVKVSCKASGGTFS SF IN WVRQAPGQGLEWMG GII AADYAQKFQG RVTITADESTSTAYMELSSLRSEDTAVYYCAR NS VY WGQGTLVTVS
> Cons__02921
QVQLQESGPGLVKPSETLSLTCGVSGVSIR TY WS WIRQSPGKGLEWIG YVD NTKYNPSLSS RVSISQDTSKNHLSLKLSSLTAADTAVYYCAR DL DV WGQGTMVTVS
> Cons__02922
EVQLVESGAEVKKPGASVKVSCKASGYTFT SY IN WVRQATGQGLEWMG WMH NTGYAQKFQG RVTMTRDTSISTAYLELSSLRSEDTAVYYCAK GL GH WGQGTLVTVS
> Cons__02923
MAEVVESGAEVKKPGASVKVSCKASGYTFT SY MH WVRQAPGQELEWMG IIN STSYAQKFQG RVTMTRDTSTSIVYMELSSLRSEDTAVYYCAS YD DY WGQGTLVTVS
> Cons__02924
EVQLVESGAEVKKPGSSVKVSCKASAGSFR SY IN WVRQAPGQGLEWMG GII TANYAQNFQG RVAITADESTRTAYMELSSLRSEDTAVYYCAR QV DA WGQGTTVTVS
> Cons__02925
EVQLVESGAEVKRPGASVKVSCKASRYTFT SY MH WVRQAPGQGLEWMG IIH STNYAQKFQG RVTMTRDTSTTTVYMELSSLRYEDTAVYFCAR VY DY WGQGTLVTVS
> Cons__02926
QVQLVQSGGGLVQPGGSLRLSCAASGFTFS SY MH WVRQVPGKGLVWVS RIS STNYADSVKG RFTISRDNAKNTLYLQLSSLRDEDTAVYYCAR GA DV WGQGTMVTVS
> Cons__02927
QVQLVQSGGGLVQPGGSLRLACAASGFTFS SY MH WVRQVPGKGLVWVS RIN STTYADSVKG RFTISRDNAKNTLYLQMNSLRVEDTAVYHCAR AQ WD WGQGTLVTVS
> Cons__02928
AEGLVESGTEVKKPGATVKVACKASGYTFT NF IH WVRQAPGQGLEWMA MMN PTTYAQKFQG RVTMTSDTSTNTVQMDLSSLRSEDTAVYYCAR AN DI WGQGTMVTVS
> Cons__02929
QVQLQESGAEVKKPGASVKVSCKASGYTFT SY IS WVRQAPGQGLEWMG WIS DTNYAQKLQG RVTMTTDTSTSTAYMELKSLRSDDTAVYYCAR TG DY WGQGNLVTVS
> Cons__02930
QVQLVQSGAEVKKPGASVKVSCKASGYTFT NY MH WVRQAPGQGLEWMG IIN STSYAQKFQG RVTMTRDTSTSTVYMELSRLRSEDTAVYYCAR WR DY WGQGTLVTVS
> Cons__02931
QVQLVQSGAEVKKPGASVKVSCKASGYTFT SY MH WVRQAPGQGLEWMG IIN STSYAQKFQG RVTMTRDTSTSTVYMELSSLRSEDTAVYYCAR EG DY WGQGTLVTVS
> Cons__02932
EVQLVESGGGLVQPGGSLRLSCAASGFTFS SY MH WVRQAPGKGLVWVS RIN STSYADSVKG RFTISRDNAKNTLYLQMNSLRAEDTAVYYCAR GG NY WGQGNLVTVS
> Cons__02933
EVQLVESGAEVKKPGASVKVSCKASGYTFT SY MH WVRQAPGQGLEWVG IIN STSYAQKFQG RVTMTRDTSTSTVYMELSSLRSEDTAVYYCAR DL GY WGQGTLVTVS
> Cons__02934
EVQLVESGGGLVQPGGSLRLSCAASGFTFS SY MS WVRQAPGKGLEWVS AIS STYYADSVKG RFTISRDNSKNTLYLQMNSLRAEDTAVYYCAK DR EY WGQGTLVTVS
> Cons__02935
QVQLVQSGAEVKKPGASVKVSCKASGYTFT SY MH WVRQAPGQRLEWIG WIN NTKYSQKFQG RVTITRDTSASTAYMELSSLRSEDTAVYYCAS GQ DY WGQGTLVTVS
> Cons__02936
EVQLVESGGGLVQPGGSLRLSCAASGFTVS SN MS WVRQAPGKGLEWVS VIY STYYADSVKG RFTISRHNSKNTLYLQMNSLRAEDTAVYYCAR ID DI WGQGTLVTVS
> Cons__02937
EVQLVESGAEVKKPGASVKVSCKASGYTFT SY MH WVRQAPGQGLEWMG IIN STSYAQKFQG RVTMTRDTSTSTVYMELSSLRSEDTAVYYCAR DS DY WGQGTLVTVS
> Cons__02938
QVQLQESGPGLVKPSQTLSLTCAISGDSVS SN WN WIRQSPSRGLEWLG RTY YNDYAVSVKS RITINPDTSKNQFSLQLNSVTPEDTAVYYCAR VP DV WGQGTMVTVS
> Cons__02939
QVQLVQSGGGVVQPGRSLRLSCAASGFTFS SY MH WVRQAPGKGLEWVA VIS NKYYADSVKG RFTISRDNSKNTLYLQMNSLRAEDTAVYYCAR DP DP WGQGTLVTVS
> Cons__02940
EVQLVESGAEVKKPGASVKVSCKASGYTFT SY IS WVRQAPGQGLEWMG WIS NTNYAQKLQG RVTMTTDTSTSTAYMELRSLRSDDTAVYYCAR DG DV WGQGTMVTVS
> Cons__02941
RCSWWSLGAEVKKPGASVKVSCEASGYTFA NY IH WLCQAPGQSLEWMG WIH IPTYSQKFQG RVTITRDTSANTAYMELSSLRSEDTAVYYCAR PP DY WGQGQWSPSL
> Cons__02942
EVQLVESGAEVKKPGASVEVSCQASGYTFT GY IH WVRQAPGQGLEWMG WIY GARYEQKFQG RVTMTRDTSINTAYMELRRLRSDDTAVYYCAT SI DV WGQGTMVTVS
> Cons__02943
QVQLVQSGGGLVQPGGSLRLSCAASGFTFS NY MH WARQAPGKGLVWVS RIN SATYADSVKG RFTISRDNAKNTLYLQMNSLRAEDTAVYYCAR GS DI WGQGTLVTVS
> Cons__02944
QVQLVQSGGGFVQPGGSLRPSCAASGFTFS SY MH WVRQATGKGLEWVS GID NTYYPGSVKG RFTISRENAKNSLYLQLNSLRAGDTAVYYCAR GA EY WGQGTLVTVS
> Cons__02945
EVQLLESGPGLVKPSGTLSLTCGVSGGSIS TS WT WVRQPPGKGLEWIG NIF STNYNPSLKR RVTISVDKSTNQFSLKVTSVTAADTALYYCAR ET DP WGQGTLVTVS
> Cons__02946
QVQLQESGGGLVQPGGSLRLSCSASRFTFS IY MS WVRQAPGKGLEWVS AIS YTYYADSVKG RFTVSRDNSKNTLHLQMNSLRAEDTAVYYCAK GY DY WGEGTLVTVS
> Cons__02947
EVQLVESGAEVKKPGSSVKVSCKASGGTFS SY IN WVRQAPGQGLEWMG GII PANYAHNFQG RVTITADESTRTAYMDLSSLRSDDTAVYYCAR AR DA WGQGTMVTVS
> Cons__02948
EVQLVESGGGLVQPGGSLRLSCAASGFTFN NY MS WVRQAPGKGLEWVA NIN EKFYVDSVKG RFTISRDNAKNSLYLQLNSLRAEDTAVYYCAR AG QY WGQGTLVTVS
> Cons__02949
QVQLQESGAGLLKPSETLSLTCAVYGGSFS GY WS WIRQPPGKGLEWIG ELN STNYIPSLKN RATISVDTSKNQFSLKLSSVTAADAAVYYCAR AG MA WGQGTLVTVS
> Cons__02950
EVQLVQSGAEVKKPGASVKVSCKASGYTFI TY MH WVRQAPGQGLEWMG IIN STSYAQKSQG RVTMTRDTSTSTVYMELSSLRSEDTALFYCAR GD DY WGQGTLVTVS
> Cons__02951
EVQLVESGPGLVKPSQTLSLTCSVSGGSIN TG WS WIRQHPARGLEWIG YIY STLYNPSLKS RITISGDASKNQFSLNLNSVTAADTAVYYCAR AT GY WGQGTLVTVS
> Cons__02952
EVQLVESGPGLVKPSQTLSLTCTVSGGSLS SG WS WVRQHPGKGLEWIG YIY STYYNPSLKS RVSISVDTSKKQFSLKLTSVTAADTAVYYCAR AP DL WGRGTLVTVS
> Cons__02953
QVQLQESGGGLVKPGGSLRLSCAASGFTFS DY MS WIRQAPGKGLEWVS YIS TIYYTDSVKG RFTISRDNAKNSLYLQMNSLRAEDTAVYYCAR DY VY WGQGTLVTVS
> Cons__02954
QVQLVQSGAEVKKPGESLKISCRASGYSFT SY IG WVRQMPGKGLEWMG IIY DTRYSPSFQG QVTMSADKSISTAYLQWSSLKASDTAIYYCAR LR DV WGQGTMVTVS
> Cons__02955
EVQLVESGAEVKKPGASVEVSCKASGYTFT GF IH WVRQAPGQGPEWMG WIN ATRYSQKFQG RVTMTRDTSISTTYMELRRLRSDDTALYYCAR GK DL WGQGTLVTVS
> Cons__02956
QVQLVQSGGELKKPGASVKVSCKASGYTFT SY IT WVRQAPGQGLEWMG WIS HTKYPQKFQG RVTMTADASTGTAYIELRSLRSDDTAVYYCAR GG DY WGQGTLVTVS
> Cons__02957
EVQLVESGGGLVKPGGSLRLSCAASGFTFS DY MS WIRQAPGKGLEWVS YIS SIYYADSVKG RFTISRDNAKNSLFLQMNSLRAEDTAVYYCAR VT DY WGQGTLVTVS
> Cons__02958
QVQLVQSGAEVKEPGASVKVSCKASGGTFS SY IS WVRQAPGQGLEWIG KIY TANYAQKFQG RVTITADETTTTEYMELSNLRSEDTAWYFCAR VR DI WGQGTMVTVS
> Cons__02959
EVQLVESGGEVKKPGASMKVSCKASGYTFT SY IT WVRQAPGQGLEWMG WIS HTKYPQKFQD RVTMTADASTGTAYIELRSLRSDDTAVYFCAR GG DY WGQGTLVTVS
> Cons__02960
QFQLVESGGGLVKPGGSLRLSCAASGFTFS DY MN WIRQAPGKGLEWVS YIS TIYYADSVKG RFTISRGNAKNSLYLQMHSLRAEDTAVYYCAR RK DY WGQGTLVTVS
> Cons__02961
EVQLVESGAEVKKPGESLKISCKGSGYSFT SY IG WVRQMPGKGLEWMG IIY DTRYSPSFQG QVTISADKSISTAYLQWSSLKASDTAMFYCAR RR DY WGQGTLVTVS
> Cons__02962
QVQLVESGGGLVQPGGSLRLSCAATGFTFS SN MH WVRQAPGKGLVWVS RIS NTIYADSVKG RFTISRDNAKNTLYLQMNSLRAEDTAVYYCAR VQ GP WGQGTLVTVS
> Cons__02963
QVQLVQSGGGLIQPGGSLRLSCAASGFSVS NN IS WFRQAPGTGLEWVS VIY HIDYADSVKG RFTISRDNSKNMVNLQMNSLRVEDTAVYFCAR GS DV WGRGTMVTVS
> Cons__02964
PGALQESGGGVVQPGRSLRLSCAASAFTFS SY MH WVRQAPGKGLEWVA VVS NKYYADSVKG RFTISRDNSRNTLYLQMNSLRDEDTAVYYCAR DR DH WGQGTLVTVS
> Cons__02965
QVQLVQSGGGVVQPGRSLRLSCAASGFTFS SY VR WVRQAPGKGLEWVA LIS DKYYADSVKG RFTISRDNSKNTLYLQMNSLRAEDTAVYYCAR DR RY WGQGTLVTSP
> Cons__02966
PVQLQESGPGLVRPSDTLSLTCSVSGGSVN TN WS WIRQPPGKGLEWIG HVY RTTYNPSLKS RVTISVAASEKEFSLRLTSMTPADTAVYYCAR DV GY WGQGTLVTVS
> Cons__02967
QVQLVQSGGGLVQPGGSLRLSCAASGFIFS SY MS WVRQAPGKGLEWVS GIG NTYYADSVKG RFTISRDNSKNTLYLQMNSLRAEDTAVYYCAK AL DV WGKGTMVHRL
> Cons__02968
QVALVQSGPGLVKPSETLSLSCTVSRGSIV SN WA WVRQPPGKGLEWIG CVY DSYYNPSLKG RVSISVDTSMSQFSLKVPSMTAADAAVYYCAR QT DY WGQGTLVTVS
> Cons__02969
EVQLVESGAAVKKPGESLRISCKGSGFDFT NS IA WVRQMPGKGLEWVG IIS DLSYSPSFRG QVTMSADKSSDTAYLQWSTLKASDTAIYYCAR RV DV WGKGTMVTVS
> Cons__02970
EVQLVESGGDLVQPGGSLRLSCAASAFTFS SY MH WVRQAPGKGLVWVS RIN STSYADSVKG RFTISRDNAKNTLYLQMNSLRAEDTAVYFCAR VK DI WGQGTMVTVS
> Cons__02971
QVQLQESGPGLVKPSETLSLTCTVSSDSIN SR WG WIRQPPGKGLEWIG SIF SIYYNPSLKS RVTISVDTSRNQFSLRLTSVTATDTAVYYCAS SG DY WGQGTLVTVS
> Cons__02972
EVQLVESGGGLVQPRGSLRLSCAASGFIFS DR MD WVRQAPGKGLEWVG RIR TTEYAASVKG RFSISRDDSENALYLQMKSLKTEDTAVYYCVR DA DS WGQGTLVTVS
> Cons__02973
EVQLVESGGGLVQPGGSLRLSCAASGFTFR SH MN RVRQVPGKGLVWVS RIA TTTYADSVNG RFTVSRDNAKSTLSLQMNSLRAEDTAVYYCAR EA DM WGQGTMVTVS
> Cons__02974
QVQLVQSGAEVKKPGASVKVSCKASAYTFT GY LH WVRQAPGQGLEWMG WVN ATKYAQKFQG WVTMTRDTSISTAYMELSRLRSDDTAMYYCAR GN DI WGQGTMVTVS
> Cons__02975
QVQLQESGGGLVQPGGSLRLSCTASEFTFS NY TS WVRQAPGKGLEWVA NIN EKYYVGSVKG RFAISRDNAENSVYLQMNSLRAEDTAVYYCAR DL DV WGKGTMVTVS
> Cons__02976
QVQLQESGAEVKKPGASVKVSCKASGYNFM DY MH WVRQAPGQRLEWLG WIN IAQYSQKFQG RLTITTDTSATTAYMDLSSLRSEDTGVYYCAR VS DS WGQGTLVTVS
> Cons__02977
QVQLVQSGTEVKKPGASVKVSCKASGYTFT DY MH RVRQAPGQGLEWMG WSD GTNYAQKFQG RVTVTRDTSISTAYMELGRLRSDDTAVYYCAR DR DV WGKGTMVTVS
> Cons__02978
QVQLQESGPGLVKASETLSLTCTVSGGSIS SG WG WIRQPPGKGVEWIG SVF TTYYNPSLKS RVTISVDTSKNQFSLKLTSVTAADTAVYYCAR PP DI WGQGTTVTSR
> Cons__02979
EVQLVESGAEVKKPGASVKVSCKTSGYTFI DY IH WVRQAPGQGLEWMG WIN GTNYARNLRD RVTLTRDTSINTAYMELSRLRSDDTALYYCAT LY DS WGQGTLVTVS
> Cons__02980
EVQLVESGGGLIQPGGSLRLSCAASGFSVT NN IS WFRQAPGTGLEWVS VIY YIDYTDSVKG RFTISRDNSKNMVNLQMNSLRVEDTAVYFCAR GS DV WGQGTMVTVS
> Cons__02981
EVQLVESGGGLIQPGGSLRLSCAASGFTVG SN MS WVRQAPGKGLEWVS LIY STYYADSVKG RFTISRDRSKNTLYLQMNSLRAEDTAVYYCAR DP SY WGQGTLGHPS
> Cons__02982
QVQLLESGGGVVQPGRSLRLSCAASGFTFS SY MH WVRQAPGKGLEWVA VIW NKYYADSVKG RFTISRDNSKNTLYLQMNSLRAEDTAVYYCAR DG DP WGQGTLVTVS
> Cons__02983
EVQLVESGGGVVQPGRSLRLSCAASGFTFS SY MH WVRQAPGKGLEWVA VIS NKYYADSVKG RFTISRDNSKNTLYLQMNSLRAEDTAVYYCAK GY DI WGQGTLVTVS
> Cons__02984
QVQLQESGPGLVKPSGTLSLTCAVSGGSIS SS WS WVRQPPGKGLEWIG EIY STNYNPSLKS RVTISVDKSKNQFSLKLSSVTAADTAVYYCAR DY DY WGQGTLVTVS
> Cons__02985
QVQLQESGPGLVKPSQTLSLTCTVSGGSIS SG WS WIRQHPGKGLEWIG YIY STYYNPSLKS RVTISVDTSKNQFSLKLSSVTAADTTVYYCAR DH DI WGQGTMVTVS
> Cons__02986
QVQLVQSGAEVKKPGASVKVSCKASGYTFT SY MH WVRQAPGQGLEWMG IIN STSYAQKFQG RVTMTRDTSTSTVYMELSSLRSEDTAVYYCAR DP DV WGQGTTVTVS
> Cons__02987
QVQLVQSGAEVKKPGASVKVSCKASGYTFT SY IS WVRQAPGQGLEWMG WIS NTNYAQRLQG RVTMTTDTSTSTAYMELRSLRSDDTAVYYCAR SD DY WGQGTLVTVS
> Cons__02988
EVQLVESGPGLVKPSETLSLTCTVSGGSIS SS WG WIRQPPGKGLEWIG SIY STYYNPSLKS RVTISVDTSKNQFSLKLSSVTAADTAVYYCAR QA DY WGQGTLVTVS
> Cons__02989
QVQLVQSGAEVKKPGESLKISCKGSGYSFT SY IG WVRQMPGKGLEWMG IIY DTRYSPSFQG QVTISADKSISTAYLQWSSLKASDTAMYYCAR ER GY WGQGTLVTVS
> Cons__02990
QVQLQESGPGLVKPSGTLSLTCAVSGGSIS SS WS WVRQPPGKGLEWIG EIY STNYNPSLKS RVTISVDKSKNQFSLKLSSVTAADTAVYYCAR VK DY WGQGTLVTVS
> Cons__02991
RGALVESGGGVVQPGRSLRLSCAASRFTFS SY MH WVRQAPGKGLEWVA LIS NKYYADSVKG RFAISRDNSKNTLYLQMNSLRTEDTAVYYCAR DP DY WGQGTLVTVS
> Cons__02992
QVQLQESGGGFVQPGGSQRLSCAASGFTFS SC MG WVRQAPGKGLECVA TLT TTNYADSVKG RFTISRDNSKNTLYLQMNGLRAEDMAVYYCVK GS DV WGQGTMVTVS
> Cons__02993
QVQLQESGPGLVKPSQTLSLTCTVSGGSIS SG WS WIRQHPGKGLEWIG YIY STYYNPSLKS RVTISVDTSKNQFSLKVTSVTAADTAVYYCAR MG DP WGQGTLVTVS
> Cons__02994
QVQLQESGPGLVKPSETLSLTCSVSGVPIS SY WS WIRQPPGKGLEWIG YIY NTNYNPSLKS RVTISIDTSKNQFSLRLNSVTAADTAVYYCTR HT DS WGQGTLVTVS
> Cons__02995
QVQLQESGPGLVKPSETLSLTCSVSGGSVS TT WG WIRQPPGKGLEWIA TMF STYYNPALKG RVTISVDRSKNQFSLKLNSVTAADTAVYYCAR LP DV WGRGTTVTVS
> Cons__02996
EVQLVESGPGLVKPPETLSLTCTVSGGSIS GY WS WIRQPPGKGLEWIG NIY STNYNPSLKG RVTISVDTSKNQFSLKLTSVTAADTALYYCAR GG DI WGQGTMVTVS
> Cons__02997
KVQLVESGAEVKKPGASVKVSCKASGYIFS SY MN WVRQAPGQGLEWMG AIN STYAHRFQGR LTMTRDTSTTTVYMELSSLRSEDTAVYYCARD QG DY WGQGTLVTVS
> Cons__02998
EVQLVESGPGLVKPSETLSLTCIVSGGSIG SR WG WIRQPPGKGLEWMG SMY STYYNLSLKS RATISVDTSKNQFSLKLSSVTAADTAVYYCAR HD LY WGQGTLVTVS
> Cons__02999
EVQLVESGAEVKKPGASVKVSCKTSGYTFT SF IS WVRQAPGQGLEWMG WIS NTNYAQKLQG RVTMTTDTSTSTAYMELRSLRSDDTAVYYCAR II DP WGQGTLVTVS
> Cons__03000
EVQLVESGGGLVQPGGSLRLSCVASGFTFS SY MH WVRQAPGKGLVWVS RIS STSYADSVRG RFTISRDNAKNTLYLQMNSLRAEDTAVYYCAR VV DV WGQGTMVTVS
> Cons__03001
QVQLQESGGGLVKPGGSLRLSCAASGFTFT NA MS WVRQAPGKGLEWVG RIK TTDYAAPVKG RFTISRDDSKNTLYLQMNSLKTEDTAVYYCTS NP DV WGKGTLVTVS
> Cons__03002
QVQLQESGGGLVQPGGSLRLSCSASGFTFS SS MN WVRQAPGKGLEWVS GIG STYYADSVKG RFTISRDNSKNTLFLQMTSLRAEDAALYYCAK DA DP WGQGTLVTVS
> Cons__03003
QVQLVQSGAEVKKPGASVRVSCKASGYTFT TY VH WVRQAPGQGLDWMG MIN SVFYAQNFAG RVTLTRDTSTSTVYMDLSSLRSEDTAFYYCAR GE DY WGQGTLVTVS
> Cons__03004
EVQLVESGAEVKKPGASVKVSCKASGYTFS SY MD WVRQAPGQGLEWMG TIN STTYAQKFQG RVTMTRDTSTTAVYMELSSLRSEDTAVYYCAR HQ DY WGQGTLITVS
> Cons__03005
EVQLVESGGGLVQPGGSLRLSCAASGFTFS SY MN WVRQAPGKGLEWVS YIS TIYYADSVKG RFTISRDNAKNSLYLQMNSLRDEDTAVYYCAR DC DI WGQGTMVTVS
> Cons__03006
QVQLVQSGAEVKKPGASVKVSCKASGYTFT SY IS WVRQAPGQGLEWMG WIS NTNYAQKLQG RVTMTTDTSTSTAYMELRSLRSDDTAVYYCAR RG DV WGQGTTVTVS
> Cons__03007
EVQLVESGGGLVKPGGSLRLSCAASGFTFS SY MN WVRQAPGKGLEWVS SIS YIYYADSVKG RFTISRDNAKNSLYLQMNSLRAEDTAVYYCAR DG DI WGQGTMVTVS
> Cons__03008
EVQLVESGGGLIQPGGSLRLSCAASGLTVG NN VS WVRQAPGKGLEWVA FIY YTVYADSVKG RFTISRDSSKNMAHLHMNSLSAEDTAVYYCAR DG DV WGQGTTVTVS
> Cons__03009
QVQLVQSGPGLVKPSETLSLTCTVSGGSIS SS WG WIRQPPGKGLEWIG SIY STYYNPSLKS RVTISVDTSKNQFSLKLSSVTAADTAVYYCAR YD DV WGQGTMVTVS
> Cons__03010
QVQLVQSGAEVKKPGASVKVSCKASGYTFT SY MH WVRQAPGQGLEWMG IIN STSYAQKFQG RVTMTRDTSTSTVYMELSSLRSEDTAVYYCAI TH DI WGQGTMVTVS
> Cons__03011
EVQLVESGPGLVKPSQTLSLTCTVSGGSIS SG WS WIRQPAGKGLEWIG RIY STNYNPSLKS RVTISVDTSKNQFSLKLSSVTAADTAVYYCAR FS DV WGQGTMVTVS
> Cons__03012
RCMLVESGGGVVQPGRSLRLSCAASGFTFS SY MH WVRQAPGKGLEWVA VIS NKYYADSVKG RFTISRDNSKNTLYLQMNSLRAEDTAVYYCAK DH DV WGQGTMVTVS
> Cons__03013
EVQLVESGAEVKKPGASVKVSCKASGYTFT SY MH WVRQAPGQGLEWMG IIN STSYAQKFQG RVTMTRDTSTSTVYMELSSLRSEDTAVYYCAR LL DY WGQGTLVTVS
> Cons__03014
QVQLQESGGGLVQPGGSLRLSCAASGFTFS SY MS WVRQAPGKGLEWVL GIS SIYYADSVKG RFTISRDNSKNTLYLQMNSLRAEDTAIYYCAK DA DY WGQGTLVTVS
> Cons__03015
EVQLVESGAEVKKPGASVKVSCKASGYTFT TY MH WLRQAPGQRLEWLG WIN NTKYSQNFQD RVTITRDTSASTAYLELSSLRSEDTAVYYCVR DF DF WGQGTLVTVS
> Cons__03016
QVQLVQSGGGLVQPGRSLRLSCAASGFTFH DY MH WVRQAPGKGLEWVS GLS SIGYADSVKG RFTISRDNAKNSLYLQMNSLRAEDTALYYCAK GM DV WGQGTMVTVS
> Cons__03017
EVQLVESGAEVKKPGASVKVSCKASGYTFS NY IH WVRQAPGQGLEWMG WIN NTKYSQKFQG RVTITRDTSATTAYMELSSLSSEDTAVYYCAR DH DV WGQGTMVTVS
> Cons__03018
EVQLVESGGGLVQPGRSLRLSCAASGFTFD DY LH WVRQAPGKGLEWVS GIS DIGYVDSVKG RFTISRDNAKNSLYLQMNSLRAEDTALYYCAT LG GY WGQGTLVTVS
> Cons__03019
QVQLQESGPGLVKPSEALSLTCTVSGGSIS SY WS WIRQPAGKGLEWIG RIY STNYNPSLKS RVTMSVDTSKNQFSLKLSSVTAADTAVYYCAR DG DY WGQGTLVTVS
> Cons__03020
EVQLVESGAEVKKPGASVKVSCKASGYTFT SY MH WVRQAPGQGLEWMG IIN STSYAQKFQG RVTMTRDTSTSTVYMELSSLRSEDTAVYYCAR EG DY WGPGTMVTVS
> Cons__03021
EVQLVESGAEMKSPGESLKISCKVSGYSFT SY IV WVRQMPGRGLEWMG IIY DSTYSPSFQG QVTISVDKSISTAYLYWSSLKASDTAIYYCAR LP DV WGKGTTVTVS
> Cons__03022
EVQLVESGAEVKKPGESLKISCRGSGYTFT ND IG WVRQMPGKGLEWMG IIY DTRYSPSFQG QVTISADKSISTAYLQWSSLKASDTAMYYCAR LG DV WGKGTMVTVS
> Cons__03023
QVQLQESGGGVVQPGRSLRLSCASSGFTFS SY MH WVRQAPGKGLEWVA VMS NSYSADSMKG RFAISRDNSKNTLFLQMNGLRGEDTAVYYCAK DK DF WGQGTLVTVS
> Cons__03024
EVQLVESGAEVKKPGESLKISCKGSGYSFT SY IG WVRQMPGKGLEWMG IIY DTRYSPSFQG QVTISADKSISTAYLQWSSLKASDTAMYYCAR RV DV WGKGTMVTVS
> Cons__03025
RGAAVQSGPGLLKPSETLSLTCTVSGGSIS SS WG WIRQPPGKGLEWIG NIY STYSNPSLKS RVTISVDTSKNQFSLKLSSVSAADTAVYYCAS SR DY WGQGTLVTVS
> Cons__03026
EVQLVESGGTLIQPGGSLRLSCAASGFTFS SS LS WVRQAPGKGLEWVS TSS TIYYTDSVKG RFTVSRDYSRNTVDLQMNSLRAEDTALYYCVK DR GY WGQGTLVTVS
> Cons__03027
QVQLVQSGAEVKKPGSSVKVSCKASGGTFS SY IS WVRQAPGQGLEWMG GII TANYAQKFQG RVTITADKSTSTAYMELSSLRSEDTAVYYCAR GG DI WGQGTMVTVS
> Cons__03028
EVQLEQSGGGLVQPGGSLRLSCAASGFTFS RY MS WVRQAPGKGLEWVS AIS STYYADSVKG RFTISRDNSKNTLYLQMNSLRAEDTAVYYCAK DD DY WGQGTLVTVS
> Cons__03029
QVQPGESGGGVVQPGSAVRLSCAASGFTFS SY MH WVRQAPGKGLECWH FLR REGYADSVRG RFTISRDNSVNMLFLEIDSVTVEDTAVYYCAR DQ DL WGRGTLVTVS
> Cons__03030
VQLVQSGRRGLVKPGRSLRLSCAASGFTFS DS MT WIRQSPGKGAGNSR FSY TIYYRDSVKG RFAVSRDNAQNALYLQMKSLRSEDSAVYYCAR VR DV WGDGTLVTVS
> Cons__03031
QVQLVESGGSLIQPGGSLKLSCAASGFTFN TY MH WVRQTPGRGLAWVS RIN LTTYADSVKG RFIISRHSRETTVYLQMDSLRAEDTGLYYCAR VG DV WGQGTMVTLF
> Cons__03032
RCSCRESGGGLVQPGGSLRLSCAASGFTFS TY MH WVRQAPGKGLMWVS RIE STTYAGSVKG RFTISRDNAKNTLYLQMNSLRAEDTAVYYCAR AG DL WGQGTMVTVS
> Cons__03033
EVQLVESGGGLVQPGGSPRLSCAASGLTFS VY MH WVRQVPGKGLFWVS RIN RTDYADSVKG RFTISRDNAKNTLFLQMNSLSAEDTAVYYCAS TT DY WGQGTLVTVS
> Cons__03034
EVQLVESGGGLVQPGGSLRLSCGASGFTVS SN MS WVRQAPGKGLEWVS VIY STYCADSVKG RFSMSRDNSKNTLYLQMNSLRAEDTAVYYCAR DR DY WGQGTLVTVS
> Cons__03035
PGAVVQSGAEVKKPGASVKVSCKASGYTFT SY IS WVRQAPGQGLEWMG WIS NTNYAQKLQG RVTMTTDTSTSTAYMELRSLRSDDTAVYYCAR GS DY WGQGTLVTVS
> Cons__03036
EVQLVESGGGLVQPGGSLRLSCAASGFTFS SY MS WVRQAPGKGLEWVS AIS STYYADSVKG RFTISRDNSKNTLYLQMNSLRAEDTAVYYCAK VA DY WGQGTLVTVS
> Cons__03037
QVQLQESGGGLVQPGGSLRLSCAASGFTFN TY MH WVRQTPGRGLAWVS RIN LTTYADSVKG RFIISRHNRETTVYLQMDSLRAEDTGLYYCAR VG DV WGQGTMVTVS
> Cons__03038
QVQLVQSGAEVKKPGESLKISCKGAGYNFI KY IG WVRQTPGNGLEWMA IIN NNRYSPSFRG QVTISVDKSISTAYLEWRTLKASDTGIYYCAR RV DH WGLGTLVTVS
> Cons__03039
QVQLVQSGAEVKNPGESLKISCKGAGYNFI KY IG WVRQTPGNGLEWMA IIN NNRYSPSFRG QVTISVDKSISTAYLEWRTLKASDTGIYYCAR RV DH WGLGTLVTVS
> Cons__03040
QVQLVESGGGLVKPGGSLRLSCAASGFTFS TA MT WVRQAPGKGLEWVG HIK TPDYAAPVKG RFTISRDDSRNTLFLQMNSLEAEDTAVYYCST FN HH WGRGTLVTVS
> Cons__03041
EVQLVESGGGLIQPGGSLRLSCAASGFTVS ST MS WVRQAPGKGLEWVS VIY GTYYADSVKG RFTISRDNSKSTLYLQMNSLRAEDTAVYYCAR RQ DY WGQGTLVTVS
> Cons__03042
QVQLVQSGGGLVQPGGSLRLSCAASGFTFS DH MD WVRQAPGKGLEWVG RTR TTEYAASVKG RFTISRDASKSSLYLQMNSLKTEDTAVYYCAR GL DY WGRGQWSPSP
> Cons__03043
QVQLVQSGAEVKKPGASVKVSCKASGYTFT SY MH WVRQAPGQGLEWMG IIN STSYAQKFQG RVTMTRDTSTSTVYMELSSPRSEDTAVYYCAR LL DY WGQGTLVTVS
> Cons__03044
EVQLVESGAEVKKPGASVKVSCKASGYFFN SY FS WVRQAPGQGLEWMG WIS DTNYEQKLQG RVTMTTDTSTSTAYMELRSLRSDDTAVYYCAS DY GY WGQGTLVTVS
> Cons__03045
EVQLVESGGGLVQPGGSLRLSCAASGFTFS TE MT WVRHVAGKGLEWVS VIN SSFYSDFGRG RFTMSRDNSRNTVYLQMNSLRAEDTAVYYCAK GG DP WGQGTLVTVS
> Cons__03046
QVQLVQSGAEVKKPGASVKVSCKASGYTFT RY IH WVRQAPGQGPEWMG WIY GTKFAQRFQG RVTMTRDTAISTAYMELANLRSDDAAIYYCAR DG DI WGQGTMVTVS
> Cons__03047
EVQLVESGGGVVQPGRSLRLSCAASGFTFS SY MH WARQAPGKGLEWVA VIW NKYYADSVKG RFTISRDNSKNTLYLQMNSLRAEDTAVYYCAR ER DV WGQGTMVTVS
> Cons__03048
EVQLVESGGGVVQPGRSLRLSCAASGFTFS SY MH WVRQAPGKGLEWVA VIS NKYYADSVKG RFTISRDNSKNTLYPQMNSLRAEDTAVYYCAR ER DV WGQGTTVTVS
> Cons__03049
EVQLVESGGGVVQPGRSLRLSCAASGFTFS SY IH WVRQAPGKGLEWVA VIW NKYYADSVKG RFTISRDNSKNTLYLQMNSLRAEDTAVYYCAR DG DV WGQGTMVTVS
> Cons__03050
QVQLVQSGAEVKKPGASVKVSCKASGYTFT SY MH WVRQAPGQGLEWMG IIN STSYAQKFQG RVTMTRDTSTSTVYMELSSLRSEDTAVYYCAR DK DY WGQGTLVTVS
> Cons__03051
EVQLVESGAEVKKPGASVKVSCKASGYTFT SY MH WVRQAPGQGLEWMG IIN STSYAQKFQG RVTMTRDTSTSTVYMELSSLRSEDTAVYYCAR EG TL WGQGTLVTVS
> Cons__03052
QVQLQESGAEVKKPGSSVKVSCKASGGTFS SY IS WVRQAPGQGLEWMG GII TANYAQKFQG RVTITADKSTSTAYMELSSLRSEDTAVYYCAR EG QH WGQGTMVTVS
> Cons__03053
[truncated: 341,897 more chars]
