# Supplementary material for: Development of Scoring Functions for Antibody Sequence Assessment and Optimization
Source: PLoS One. 2013 Oct 21;8(10):e76909. doi: 10.1371/journal.pone.0076909 (PMC3804498; doi:10.1371/journal.pone.0076909)
Supplement: File S1 — Contains the processed antibody sequences that were used to derive the scoring functions. (ZIP) [file pone.0076909.s001.zip › human_kappa_trunc.fst]

> Cons__00000
ALQLTQSPSSLSASVGDRITITC RASQ SALA WYRQKPGSPPQLLIY DAS SLES GVPSRFSGSGSGTEFTLTISTLRPEDFATYYC QQ HT FGGGTRVDVR
> Cons__00001
DIVMTQSPATLSVSPGERATLSC RASE SDLA WYQQKPGQAPRLLIY GAS TRAT GVPARFSGSGSGAEFTLTISSLQSEDFAVYYC QQ YT FGQGTRLEIK
> Cons__00002
DIVMTQSPLSLPVTPGEPASISC RSSQ NYLD WYLQKPGQSPQLLIY LGS NRAS GVPDRFSGSGSGTDFTLKISRVEAEDVGVYYC MQ FT FGPGTKVDIK
> Cons__00003
DIQMTQSPSSLSASVGDRVTITC RASQ TAVA WYQQKPGKAPKLLIY SAS FLYS GVPSRFSGSGSGTDFTLTISSLQPEDFATYYC QQ PT FGQGTKVEIK
> Cons__00004
DIQMTQSPSSLSASVGDRVTITC QASQ DYLI WYQQKLGKAPNLLIY DAS TLET GVPSRFSGSGSGTEYTFTISSLQPEDIATYYC QQ YT FGQGTKVEIK
> Cons__00005
EIVLIQSPATLSLSPGERATLSC RASQ SYLA WFQQKPGQAPRLLIY DAS NRAT GIPARFSGSGSGTDFTLTISSLEPEDFAVYYC QH IA FGPGTKLDIK
> Cons__00006
EIVLTQSPGTQSLSPGERATLSC RASQ NKLA WYQQRPGQAPRLLIY GAS SRPS GVADRFSGSGSGTDFTLTISRLEPEDFAVYYC QQ ST FGQGTKVEVK
> Cons__00007
EIVMTQSPATLSLSPGERATLSC RASQ SYLA WYQQKPGQAPRLLIY DAS NRAT GIPARFSGSGSGTDFTLTISSLEPEDFAVYYC HQ LT FGGGTKAEIK
> Cons__00008
DIQMTQSPSSLSASVGDRVTITC RASQ SYLN WYQQKPGKAPKLLIY AAS SLQS GVPSRFSGSGSGTDFTLTISSLQPEDFATYYC QQ RT FGQGTKVEIK
> Cons__00009
DIQMTQSPSSLSASVGDRVTITC RASQ SAVA WYQQKPGKAPKLLIY SAS SLYS GVPSRFSGSRSGTDFTLTISSLQPEDFATYYC QQ FT FGQGTKVEIK
> Cons__00010
EIVLTQSPATLSLSPGERATLSC RASQ SYLA WYQQRPGQAPRLLIY DAS NRAT GIPARFSGSGSGTDFTLTISSLEPEDFAVYYC QQ LT FGGGTKVEIK
> Cons__00011
DIQMTQSPSTLSASIGDRVTITC RASE HWLA WYQQKPGKAPKLLIY KAS SLAS GAPSRFSGSGSGTDFTLTISSLQPDDFATYYC QQ LT FGGGTKLEIK
> Cons__00012
AVVMTQSPSTLSASVGDTITITC RASQ TWLA WYQQKPGKAPKLLIY KAS TLKT GVPSRFSGSGSGTEFTLTISGLQFDDFATYHC QH AT FGQGTRVEIK
> Cons__00013
ELVMTQSPDSLAVSLGERATINC KSSQ SYLA WYQQKPGQPPKLLIY WAS TRES GVPDRFSGSGSGTDFTLTISSLQAEDVAVYYC QQ LT FGGGTKVEIK
> Cons__00014
DIVLTQSPAIMSAAPGDKVTMTC SASS SYIH WYQQKSGTSPKRWIY DTS KLTS GVPVRFSGSGSGTSYSLTINTMEAEDAATYYC QQ QT FGGGTKLEIL
> Cons__00015
EIVLTQSPGTLSLSPGERATFSC RSSH RRVA WYQHKPGQAPRLVIH GVS NRAS GISDRFSGSGSGTDFTLTITRVEPEDFALYYC QV YT FGQGTKLERK
> Cons__00016
DIQMTQSPSSLSASVGDRVTITC QASQ NYLN WYQQKPGKAPKLLIY DAS NLET GVPSRFSGSGSGTDFTFTISSLQPEDIATYHC QQ YT FGQGTKLEIK
> Cons__00017
EIVLTQSPGTLSLSPGERATLSC RASQ SYLA WYQQKPGQAPRLLIY GAS SRAT GIPDRFSGSGSGTDFTLTISRLEPEDFAVYYC QQ YT FGQGTKLEIK
> Cons__00018
DIEMTQSPDSLAVSLGERATVNC KSSQ NYLA WYQQKPGQPPKLLFS WAS TRES GVPVRFSGSGSGTDFTLTISSLQAEDVAVYYC QQ LT FGGGTKVEIK
> Cons__00019
EIVLTQSPATLSLSPGERATLSC RASQ GYLT WYQHKPGQAPRLLIF DAS IRAT GIPARFSGSGSGTDFTLTITRLEPEDFAVYYC QQ VT FGQGTKLEIK
> Cons__00020
DIVMTQSPLSLPVTPGEPASISC RSSQ NYLD WYLQKPGQSPQLLIY LGS NRAS GVPDRFSGSGSGTDFTLKISRVEAEDVGIYYC MQ FT FGPGTNVDIK
> Cons__00021
DIVMTQSPLSLPVTPGEPASISC RSSQ NYLD WYLQKPGQSPQLLIY LGS NRAS GVPDRFSGSGSGTDFTLKISRVEAEDDGVYYC MQ FT FGPGTKVDIK
> Cons__00022
DIQMTQSPSSLSASVGDRVTITC RASK KYLA WYQQKPGKAPKLLIY SGS TLQS GVPSRFSGSGSGTDFTLTISSLQPEDFATYYC QQ LT FGQGTKVEIK
> Cons__00023
EIVLTQSPDTLSLSPGERATLSC RASQ SYLA WYQQRPGQAPRLLIY DAS NRAT GIPARFSGSGSGTDFTLTISSLEPEDFAVYYC QQ LT FGGGTKVEIK
> Cons__00024
DVVMTQTPLSLPVTPGEPASISC TSGQ TYLH WYLQKPGQSPKLLIY KVS NLFS GVPDRFSGSGSGTDFTLKISRVEAEDVGVYFC SQ FT FGQGTKLEIK
> Cons__00025
DIVMTQSPDSLAVSLGERATVNC KSSQ NYLA WYQQKPGQPPKLLFS WAS TRES GVPVRFSGSGSGTDFTLTISSLQAEDVAVYYC QQ LT FGGGTKVEIK
> Cons__00026
DIQMTQSPSSLSASVGDRVTITC RASQ TAVA WYQQKPGKAPKLLIY SAS FLES GVPSRFSGSRSGTDFTLTISSLQPEDFATYYC QQ PT FGQGTKVEIK
> Cons__00027
DIVMTQSPDSLAVSLGERATINC KSSQ NYLA WYQQKPGQPPKLLIY WAS TRES GVPDRFSGSGSGTDFTLTISSLQAEDVAVYYC QQ LT FGGGTKVEIK
> Cons__00028
DIVMTQSPLSLPVTPGEPASISC RSSQ IYFD WYLQKPGQTPQLLIY LGS KRPS GVPDRFSGSGSGTDFTLKISRVEAEDVGVYYC MQ FT FGPGTKVDIK
> Cons__00029
DIQMTQSPSTLSASVGDRVTITC SASS SYMH WYQQKPGKAPKLLIY TTS NLAS GVPARFSGSGSGTEFTLTISSLQPDDFATYYC HQ LT FGQGTKVEVK
> Cons__00030
DIVMSQSPDSLAVSLGERVTLNC KSSQ NYLA WYQQKPGQSPKLLIY WAS ARES GVPDRFSGSGSGTDFTLTISSVQAEDVAVYYC QQ LT FGAGTKLELK
> Cons__00031
EIVLTQSPATLSLSPGERATLSC GASQ NYLA WYQQKPGQAPRLLIY DAS SRAT GIPDRFSGSGSGTDFTLTISRLEPEDFAVYYC QQ LT FGGGTKVEIK
> Cons__00032
DIVMTQSPDSLAVSLGERATINC KSSQ NYLA WYQQKPGQPPKLLIY WAS TRES GVPDRFSGSGSGTDFTLTISSLQAEDVAVYYC QQ PT FGQGTKVEIK
> Cons__00033
DIQMTQSPSSVSASVGDRVTITC RASQ TWLA WYQQKPGKAPKLLIY AAS TLQS GVPSRFSGSGSGTDFSLTINSLQPEDFATYYC QQ FT FGGGTKVEIK
> Cons__00034
EIVLTQSPATLSLSPGERATLSC RASQ NYLA WFQQKPGQAPRLLIY DAS NRAT GIPARFSGSGSGTDFTLTISSLEPEDFAVYYC QQ IA FGPGTKLDIK
> Cons__00035
EIVLTQSPATLSLSPGERATLSC RASQ SYLA WFQQKPGQAPRLLIY DAS NRAT GIPARFSGSGSGTDFTLTISSLEPEDFAVYYC QH IA FGPGTKLDIK
> Cons__00036
EIVLTQSPATLSLSPGERATLSC RASQ SYLA WFQQKPGQAPRLLIY DAS NRAT GIPARFSGSGSGTDFTLTISSLEPEDFAVYYC QH IA FGPGTKVDIK
> Cons__00037
DIQMTQSPSSLSASVGDRVTITC QASQ NYLI WYQQKPGQAPKLLIY DAS TLET GVPSRFSGSGSGTEFTFTISSLQPEDLATYYC QQ YT FGQGTKLEIK
> Cons__00038
DIQMTQSPSSLSASVGDRVTITC RASQ TDVA WYQQKPGKAPKLLIY SAS FLYS GVPSRFSGSGSGTDFTLTISSLQPEDFATYYC QQ YT FGQGTKVEIK
> Cons__00039
DIQMTQSPSSLSASVGDRVTITC QASQ NYLI WYQQKPGQAPKLLIY DAS TLET GVPSRFSGSGSGTEFTFTISSLQPEDLATYHC QQ YT FGQGTKLEIK
> Cons__00040
DIVMTQSPLSLSVTPGQPASISC KSSQ TYLY WYLQKPGQSPQLLIY EVS SRFS GVPDRFSGSGSGTDFTLKISRVEAEDVGVYYC MQ WT FGQGTKVEIK
> Cons__00041
DIQMTQSPSSLSASVGDRVTITC RASQ LYLA WYQQKPGKAPKLLIY AAS SLQS GVPSRFSGSGSGTDFTLTISSLQPEDFATYYC QQ YT FGQGTKVEIK
> Cons__00042
EIVLTQSPGTLSLSPGERATLSC RASQ SYLA WYQQKPGQAPRLLIY GGS GRAT GIPDRFSGSGSGTDFTLTISRLEPEDFVVYYC QQ RT FGQGTKVEIK
> Cons__00043
DIQMTQSPSSLSASVGDRVTITC RASQ SYLN WYQQKPGKAPKLLIY AAS SLQS GVPSRFSGSGSGTDFTLTISSLQPEDFATYYC QQ YT FGQGTKLEIK
> Cons__00044
EIVMTQSPDSLAVSLGERATINC KSSQ DYLA WYQQKPGQPPQPLIY WAS TRES GVPDRFSGSGSGTDFTLTISSLQAEDVAIYYC QQ LT FGGGTKVEIK
> Cons__00045
MAELTQSPGTLSLSPGERATLSC RASH AYLA WYQQKPGQAPRLLIY GTS SRAT GIPDRFSGSGSGTDFTLTISRLEPEDFAVYYC QQ PW FGQGTKVELK
> Cons__00046
DIEMTQSPLSLPVTLGQPASISC RSSQ TYLS WFQQRPGQSPRRLIY KVS NRDS GVPDRFSGSGSGTDFTLKISRVEAEDVGVYYC MQ KT FGPGTKVDIK
> Cons__00047
EIVLTQSPGTLSLSPGERATLSC RASQ SYLA WYQQKPGQAPRLLIY GAS SRAT GIPDRFSGSGSGTDFTLTISRLEPEDFAVYYC QQ RT FGQGTKVEIK
> Cons__00048
DIQMTQSPSSLSASVGDRVTITC RTSQ SYLN WYQQKPGKAPKLLIY AAS SLQS GVPSRFSGSGSGTDFTLTISSLQPEDFATYYC QQ RT FGQGTKVEIK
> Cons__00049
ELELTQSPATLSVSPGERATLSC RASE SDLA WYQQKPGQAPRLLIY GAS TRAT GVPARFSGSGSGAEFTLTISSLQSEDFAVYYC QQ YT FGQGTRLEIK
> Cons__00050
DIQMTQSPSSLSASVGDRVTITC RASQ TAVA WYQQKPGKAPKLLIY SAS FLYS GVPSRFSGSGSGTDFTLTISSLQPEDFATYYC QQ AT FGQGTKVEIK
> Cons__00051
DIVLTQSPATLSVSPGERATISC RASQ SYMH WYQQKPGQPPKLLIK YAS NLES GVPARFSGSGSGTDFTLTISSVEPEDFATYYC QH PT FGGGTKLEIK
> Cons__00052
DIQMTQSPSTLSASVGDRVTITC KASE TYVS WYQQKPGKAPKLLIY GAS NRYT GVPSRFSGSGSGTDFTLTISSLQPDDFATYYC GQ FT FGQGTKVEVK
> Cons__00053
DIQMTQSPSSLSASVGDRVTITC KASQ KYLN WYQQKPGKAPKLLIY NTN NLQT GVPSRFSGSGSGTDFTFTISSLQPEDIATYYC LQ RT FGQGTKVEIK
> Cons__00054
EIVLTQSPATLSVSPGERATLSC RASQ RYFA WYQQKRGQSPRLLIH SGS TRAA GIADRFSGGGSGMHFTLTITRVEPEDFAVYFC QQ YT FGQGTRVELR
> Cons__00055
DIQMTQSPSSLSASVGDRVTITC QASQ KYLN WYQQTPGKAPKLLIY EAS NLQA GVPSRFSGSGSGTDYTFTISSLQPEDIATYYC QQ YT FGQGTKLQIT
> Cons__00056
EIVLTQSPGTLSLSAGERATLSC RASQ RYLA WYQQKPGQAPRLLIY GAS SRAT GIPDRFSGSGSGTDFTLTISRVEPEDFAVYYC QQ CT FGQGTKLEIK
> Cons__00057
EIVMTQSPATLSVSPGERATLSC RASQ SNLA WYQQKPGQAPRLLIY GAS TRAT GIPARFSGSGSGTEFTLTISSLQSEDFAVYYC QQ WT FGQGTKVEIK
> Cons__00058
DIVMTQSPLSLPVTLGQPASISC RSSQ TYLN WFQQRPGQSPRRLIY KVS NWDS GVPDRFSGSGSGTDFTLKISRVEAEDVGVYYC TQ AS FGQGTKVEIK
> Cons__00059
DIVMTQSPDSLAVSLGERATINC KSSQ NYLA WYQQKPGQPPKLLIY WAS TRES GVPDRFSGSGSGTDFTLTISSLQAEDVAVYYC QQ YS FGQGTKLEIK
> Cons__00060
DIVMTQSPSSLSASVGDRVTITC RASQ SYLN WYQQKPGKAPKLLIY VAS NLHS GVPSRFSGSGSGTDFSLTINILQPEDFATYYC QQ LT FGGGTKVEIK
> Cons__00061
DIQMTQSPSSLSASVGDRVTITC QASQ NYLN WYQQKPGKAPKLLIY DAS NSET GVPSRFSGSGSGRDFTFTISSLQPEDVATYYC QQ TT FGGGTKVEIK
> Cons__00062
EIVLIQSPATLSLSPGERATLSC RASQ SYLA WFQQKPGQAPRLLIY DAS NRAT GIPARFSGSGSGTDFTLTISSLEPEDFAVYYC QQ IA FGPGTKLDIK
> Cons__00063
EIVMTQSPATLSVSPGERATLSC RASQ NNLH WYQQKPGQAPRLLIY YAS QSIS GIPARFSGSGSGTEFTLTISSLQSEDFAVYYC QQ YT FGGGTKVEIK
> Cons__00064
DIQMTQSPSSLSASVGDRVTITC RASQ SYLN WYQQKTGKAPKALIY AAS SLQS GVPSRFSGSGSGTDFTLTISSLQLEDFATYYC QQ PS FGQGTKVEIK
> Cons__00065
EIVLTQSPDSLAVSLGERATINC KSSQ DYLA WYQQKPGQPPQPLIY WAS TRES GVPDRFSGSGSGTDFTLTISSLQAEDVAIYYC QQ LT FGGGTKVEIK
> Cons__00066
EIVLTQSPATLSLSPGERATLSC RASQ SYLA WFQQKPGQAPRLLIY DAS NRAT GIPARFSGSGSGTDFTLTISSLEPEDFAVYYC QQ IA FGPGTKVDIK
> Cons__00067
ELVLTQSPGTLSLSAGERATLSC RASQ GSLA WYQQKPGQAPRLLIY GAS TRAT GIPDRFSGSGSGTDFTLTIGRLEPEDLAVYYC QQ YT FGQGTKLEIK
> Cons__00068
EIVLTQSPGTLSLSPGERATLSC RASQ RFLA WYQQKPGQAPRLLIY DAS NRAT GITARFSGSGSGTDFTLTISSLEPEDFAVYYC QQ RT FGQGTKVEIK
> Cons__00069
DIQMTQSPSSLSASVGDRVTITC RASQ TAVA WYQQKPGKAPKLLIY SAS FLYS GVPSRFSGSRSGTDFTLTISSLQPEDFATYYC QQ PT FGQGTKVEIK
> Cons__00070
EIVMTQSPATLSVSPGERATLSC RASQ SNLA WYQQKPGQAPRLLIY GAS TRAT GIPARFSGSGSGTEFTLTISSLQSEDFAVYYC QQ LT FGGGTKVEIK
> Cons__00071
DIVMTQSPDSLAVSLGERATINC KSSQ NYLA WYQQKPGQPPKLLIY WAS TRES GVPERFSGSGSGTDFTLTISSLQAEDVAVYYC QQ KT FGQGTKVEIK
> Cons__00072
DIVMTQSPSTLSASVGDRVTITC RASQ SWLA WYQQKPGKAPKLLIY KAS SLES GVPSRFSGSGSGTEFTLTISSLQPDDFATYYC QQ WT FGQGTKVEIK
> Cons__00073
EIVLTQSPSAMSASVGDRVTITC RASQ NYLA WFQQKPGKAPKLLIY KAS SLAS GVPSRFSGSGSGTEFTLTISSLQPEDSATYYC LQ WT FGQGTKVDIK
> Cons__00074
DIQMTQSPSTLSASVGDRVTITC RASQ RWLA WYQQKPGKVPKLLIY KAS SLES GVPSRFSGSGSGTEFTLTISSLQPDDFATYYC QQ YS FGPGTKVDIK
> Cons__00075
DIVMTQSPSSLSASVGDRVTITC RASQ NELG WYQQKPGKAPNLLIY AAS SLQS GVPSRFSGSGSGTDFTLTISSLQPEDFATYYC LQ LT FGGGTKVEIK
> Cons__00076
EIVMTQSPATLSLSPGERATLSC RASQ SYLA WYQQKPGQAPRLLIY DAS NRAT GIPARFSGSGSGTDFTLTISSLEPEDFAVYYC QQ YT FGQGTKLEIK
> Cons__00077
DIEMTQSPSTLAASVGDRVTITC RASQ TWLA WYQKKPGEAPKVLIY KAS ILQG GVPSRFSGSGSGTKFTLTISSLQPDDFAVYYC QQ LT FGPGTKVEVK
> Cons__00078
EIVMTQSPATLSLSPGERATLSC RASQ SYLA WYQQKPGQAPRLLIY DAS NRAA GIPARFSGSGSGTDFTLTISSLEPEDFAVYYC QQ YT FGQGTKLEIK
> Cons__00079
DIQMTQSPSSLSASVGDRVTITC RASQ TWLA WYQQKPGKAPKLLIY KAS NLHT GVPSRFSGSGSGTEFSLTISGLQPDDFATYYC QQ RT FGQGTKVEIK
> Cons__00080
ELVMTQSPSSLSASEGDTVTITC RASE RYSN WYQQQPGKAPKLLIS AAS TLQS GVPSRFSGSGSGTHFTLTINSLQPGDFATYYC QQ FT FGQGTKLEIK
> Cons__00081
EIVLTQSPGTLSLSPGERATLSC RASQ SYLA WYQQKPGQTPRLLIY GAS SRAT GIPDRFSGSGSGTDFTLTISRLEPEDFAVYYC QQ RS FGQGTKLEIK
> Cons__00082
DIQMTQSPSSLSASVGDRVTITC RASQ NDLG WYQQKPGKAPKRLIY AAS SLQS GVPSRFSGSGSGTEFTLTISSLQPEDFATYYC LQ LT FGGGTKVEIK
> Cons__00083
DIVMTQTPLSLSVTPGQPASISC KSSQ TSLY WLLQKPGQPPQLLIY EVS NRFS GVPNRFSGSGSGTDFTLKISRVEAEDVGLYYC MQ LT FGGGTKVEIK
> Cons__00084
EIVLTQSPVTLSLSPGERGTLSC RASQ TNLA WFQQKPGQAPRVLIY EAS NRAT GIPARFSGSGSGTDFTLTISRLEPEDFALYYC QQ RT FGQGTKVEVI
> Cons__00085
DIQMTQSPSSLSASVGDRVTITC RASQ SYLN WYQQKPGKAPKLLIY AAS SLQS GVPSRFSGSGSGTDFTLTISSLQPEDFATYYC QQ LT FGGGTKVEIK
> Cons__00086
EIVLTQSPATLSASVGDRVTMTC RATQ KWLA WFQQKPGKAPKLLIQ QAS ILQS GVPSRFSGSGSGTDFTLTISSLQPDDFATYYC QQ RT FGPGTKVEIK
> Cons__00087
AEELTQSPLSLPVTLGQPASISC RSSQ TYLN WYQQRPGQSPRRLIY KVS NRDS GVPDRFSGSGSGTDFTLKISRVEAEDVGVYYC MQ YT FGQGTKLEIK
> Cons__00088
EIVLTQSPATLSLSPGERATLSC RASQ TYLA WYQQKPGQSPSLLIY DAS NRAA GIAARFSGSGSGTDFTLTISSLEPEDFAVYYC QQ PT FGQGTNVESK
> Cons__00089
EFLLTQSPDSLAVTLGETATITC RSSR NYLA WYQQRPGQAPKLLVI WAS MRVS GVADRFSGSGSGTDFALTISSLQPEDAAVYYC QH RT FGQGTRVEIR
> Cons__00090
ELVLTQSPASLAVSLGQRATISC KASQ SYLN WYQQIPGQPPKLLIY DAS NLVS GIPPRFSGSGSGTDFTLNIHPVEKVDAATYHC QQ WT FGGGTKLEIK
> Cons__00091
EIVLTQSPGTLSLSPGERATLSC RASQ SQLA WYQQSPGQAPRLLIY DAS SRAT GIPDRFSGSGSGTDFTLTISRLEPEDFAVYYC QQ WT FGQGTKVEIK
> Cons__00092
DIVMTQSPLSLPVTPGEPASISC RSSQ NYLD RYLQKPGQSPQLLIY LGS NRAS GVPDRFSGSGSGTDFTLKISRVEAEDVGVYYC MQ ST FGQGTKLEIK
> Cons__00093
DIVMTQSPDSLAVSLGERATINC KSSQ ICLA WYQQKPGQTPQLLIS WAS SRES GVPDRFSGSGSGTDFSLTISSLQAEDVATYYC QQ WT FGQGTRVEIR
> Cons__00094
DIQMTQSPASLSASVGETVTITC RASE SYLA WYQQKQGKSPQLLVY NAK TLAE GVPSRFSGSGSGTQFSLKINSLQPEDFGSYYC QH FT FGSGTKLEIK
> Cons__00095
DIVMTQSPDSLAVSLGERATINC KSSQ NYLA WYQQKPGQPPKLLIY WAS TRES GVPDRFSGSGSGTDFTLTISSLQAEDVAVYYC QQ PM FGQGTKVEIK
> Cons__00096
DIQMTQSPSSLSASVGDRVTITC RASQ SYLN WYQQKPGKAPKLLMY AAS SLQS GVPARFVGSGSGTDFTLTISSLQPEDFATYYC QQ LT FGGGTKVEIK
> Cons__00097
AEELTQSPLSLPVTLGQPASISC RSSQ TYLN WFQQRPGQSPRRLIY KVS NRDS GVPDRFSGSGSGTDFTLKISRVEAEDVGVYYC MQ KT FGQGTKVEIK
> Cons__00098
DIQMTQSPSSLSASVGDRVTITC RASQ SYLN WYQQKPGKAPKLLIY AAS SLQS GVPSRFSGSGSGTDFTLTISSLQPEDFATYYC QQ WT FGQGTKVEIK
> Cons__00099
AIQLTQSPSSLSASVGDRVTITC RASQ SALA WYQQKPGKAPKLLIY DAS SLES GVPSRFSGSGSGTDFTLTISSLQPEDFATYYC QQ YT FGQGTKLEIK
> Cons__00100
EIVLTQSPGILSLSPGETATLFC KASQ NAMT WYQKRRGQVPRLLIY DTS RRAS GVPDRFVGSGSGTDFFLTINKLDREDFAVYYC QQ EF FGLGSELEVH
> Cons__00101
EIVLTQSPDTLSLSPGESATFFC RTSL SYLA WYQQKPGQAPRLLLY GAS NRAT GIPDRFSGSGSATDFTLTISRLEPEDSAVYYC QQ HT FGQGTKLAIK
> Cons__00102
DIVMTQSPLSLPVTPGEPASISC RSSQ TYLE WYLQKPGQSPQLLIY KVS DRFS GVPDRFSGSGSGTDFTLKISRVEAEDVGVYYC FQ PT FGQGTKVEIK
> Cons__00103
DVLMTQIPVSLPVSLGDQASISC RSSQ TYLE WYLQKPGQSPQLLIY KVS NRFS GVPDRFSGSGSGTDFTLKISRVEAEDLGVYYC FQ FT FGSGTKLEIK
> Cons__00104
DIQMTQSPSSLSASVGDRVTITC QASQ NYLN WYQQKPGKAPKLLIY DAS NLET GVPSRFSGSGSGTDFTFTISSLQPEDIATYYC QQ YT FGQGTKLEIK
> Cons__00105
EIVLTQSPATLSLSPGERATLSC RASQ SYLA WYQQKPGQAPRLLIY DAS NRAT GIPARFSGSGSGTDFTLTISSLEPEDFAVYYC QQ LT FGGGTKVEIK
> Cons__00106
EIVLTQSPGTLSLSPGERATLSC RASQ SYLA WYQQKPGQAPRLLIY GAS SRAT GIPDRFSGSGSGTDFTLTISRLEPEDFAVYYC QQ IT FGQGTRLEIK
> Cons__00107
DIQMTQSPSSLSASVGDRVTITC RASQ RSLA WYQQKPGKAPKLLIY AAS NLAS GVPSRFSGSGSGTDFTLTISSLQPEDFATYYC QQ LT FGQGTKVEIK
> Cons__00108
DIQMTQSPSSLSASVGDRVTITC RASQ GYVA WYQQKPGKAPKLLIY WGS YLYS GVPSRFSGSGSGTDFTLTISSLQPEDFATYYC QQ PT FGQGTKVEIK
> Cons__00109
DIQMTQSPSSLSASVGDRVTITC QASQ NYLN WYQQKPGKAPKLLIH AAS SLET GVPSRFSGSGSGTDFSFTISSLQPEDLATYYC QQ LT FGGGTKVEIK
> Cons__00110
DIQMTQSPSSLSASVGDRVTITC RASQ SWLA WYQQKPEKAPKSLIY AAS SLQS GVPSRFSGSGSGTDFTLTISSLQPEDFATYYC QQ YT FGQGTKLEIK
> Cons__00111
DIQMTQSPSSLSASVGDRVTITC RASR SYLN WYQQKPGKAPKVLIY YAT SLAE GVPSRFSGSGSGTDYTLTISSLQPEDFATYYC LQ WT FGQGTKVEIK
> Cons__00112
DIVMTQSPLSLPVTPGEPASISC RSSQ TYLE WYLQKPGQSPRLLIY QVS TRFS GVPDRFSGSGSGTDFTLKISRVEAEDVGVYYC FQ LT FGQGTKLEIK
> Cons__00113
DIQMTQSPSSLSASVGDRVTITC RASQ SYLA WYQQKPGKAPKLLIY AAS SLQS GVPSRFSGSGSGTDFTLTISSLQPEDFAVYYC QQ YT FGDGTKVEIK
> Cons__00114
DIQMTQSPSSLSASVGDRVTITC RASQ SAVA WYQQKPGKAPKLLIY SAS SLYS GVPSRFSGSRSGTDFTLTISSLQPEDFATYYC QQ FT FGQGTKVEIK
> Cons__00115
DIQMTQSPSTLSASVGDRVTITC RASQ NWLA WYQQKPGRAPKLLMY KAS SLKS GVPSRFSGSGSGTEFTLTISSLQSDDFATYYC QQ YT FGQGTKLEIK
> Cons__00116
EIVLTQSPDTLSLSPGERATLSC RASQ RYFA WYQHKPGQPPRLLIY GGS TRAT GIPNRFSAGGSGTQFTLTVNRLEAEDFAVYYC QQ YT FGQGTKVEIR
> Cons__00117
DIVITQSPKFMSTSVGDRVSITC KASQ TAVA WFQQKPGQSPKLLIY SAS YRYT GVPDRFTGSGSGTDFTFTISSVQAEDLAVYYC QQ WT FGGGTKLEIK
> Cons__00118
DIVLTQSPASLAVSLGQRATISC RASK SYMH WYQQKPGQPPKLLIY LAS NLES GVPARFSGSGSGTDFTLNIHPVEEEDAATYYC QH LT FGAGTKLELK
> Cons__00119
DVVMTQTPLSLSVSLGDQASISC RSSQ TYLH WYLQKPGQSPKLLIY KVS SRFS GFPDRFSGSGSGTDFTLKISRVEAEDLGVYFC SQ FT FGSGTKLEIK
> Cons__00120
DIQMTQSPSSLSASVGDRVTITC RASQ TAVA WYQQKPGKAPKLLIY SAS FLYS GVPSRFSGSGSGTDFTLTISSLQPEDFATYYC QQ PT FGQGTKVEIK
> Cons__00121
DIVMTQSPSSLSASVGDRVTITC RASQ SRLA WYQQKPGKAPKLLIY AAS SLQS GVPSRFSGSGSGTEFTLTISSLQPEDFATYYC QQ WT FGQGTKLEIK
> Cons__00122
DIQMTQSPASLSVSVGETVTITC RASE SNLA WYQQKQGKSPQLLVY AAT NLAD GVPSRFSGSGSGTQYSLKINSLQSEDFGSYYC QH YT FGGGTRLEIK
> Cons__00123
DIQMTQSPSSLSASVGDRVTITC RASQ NYVN WFQQRPGQAPKVLIY GAS ILET GVPSRFSGSGSGTDFTFTISSLQPEDIATYYC QQ LT FGGGTKVDIK
> Cons__00124
DIQMTQSPSSLSASVGDRVTFTC RASQ TFLN WYQQKPGKAPKLLIY GAS SLQS GVPSRFSGSGSGTDFTLTISSLQPEDFATYYC QQ WT FGQGTKVEIK
> Cons__00125
DIVMTQSPDSLAVSLGERATINC KSSQ NYLA WYQQKPGQPPKLLIY WAS TRES GVPDRFSGSGSGTDFTLTISSLQAEDVAVYYC LQ YS FGQGTKLEIK
> Cons__00126
DIQMTQSPSSLSASVGDRVTITC KASQ INVA WYQQKPGKAPKSLIS SAS YRYS GVPSRFSGSGSGTDFTLTISSLQPEDFATYFC QQ FT FGQGTKVEIK
> Cons__00127
DIQMTQSPSSLSASVGDRVTITC KASQ INVA WYQQKPGKAPKLLIS SAS YRYS GVPSRFSGSGSGTDFTLTISSLQPEDFATYFC QQ FT FGQGTKVEIK
> Cons__00128
DIQMTQSPSSLSASVGDRVTITC QASQ SYLN WYQQKPGKAPKLLIH AAS SLET GVPSRFSGSGSGTDFSFTISSLQPEDLATYYC QQ LT FGGGTKVEIK
> Cons__00129
DIQMTQSPSSLSASVGDRVTITC QASQ KYLN WYQQKPGKAPKLLIY EAS NLQA GVPSRFSGSGSGTDYTFTISSLQPEDIATYYC QQ YT FGQGTKLQIT
> Cons__00130
DIQMTQSPSSLSASVGDRVTITC RTSQ SYLN WYQQKPGKAPKLLIY AAS SLQS GVPSRFSGSGSGTDFTLTISSLQPEDFATYYC QQ RT FGQGTKVEIK
> Cons__00131
DIQMTQSPSTLSASVGDSITITC RASQ NWLA WFQQKPGKAPNVLIY KAS NLKN GIPSRFSGSGSGTEFTLTVINLQSDDFATYYC HH WT FGQGTKVLIK
> Cons__00132
AAELTQSPDSLAVSLGERATINC KSSQ NYLA WYQQKPGQPPKLLIY WAS TRQS GVPDRFRGSGSGTDFTLTITNLQAEDAAIYYC QQ YT FGQGTKLEIK
> Cons__00133
AAELTQSPDSLAVSLGERATINC KSNQ NYLA WYQQKPGQPPKLLIY WAS TRES GVPDRFSGSGSGTDFTLTISSLQAEDVAVYYC QQ YT FGQGTKLEIK
> Cons__00134
AAELTQSPDSLAVSLGERATINC KSNQ NYLA WYQQKPGQPPKLLIY WAS TRES GVPDRFSGSGSGTDFTLTITSLQAEDVAVYYC QQ YT FGQGTKLEIK
> Cons__00135
AAELTQSPDSLAVSLGERATINC KSSQ NYLA WYQQKPGQPPKLLIY WAS TRES GVPDRFSGSGSGTDFTLTISSLQAEDVAVYYC QQ LT FGGGTKVEIK
> Cons__00136
EIVLTQSPGTLSLSPGERATLSC RASQ SYLA WYQQKPGQAPRLLIY GAS SRAT GIPDRFSGSGSGTDFTLTISRLEPEDFAVYYC QQ YT FGQGTKLEIK
> Cons__00137
EIVLTQSPATLSLSPGERATLSC RASQ SYLA WFQQKPGQAPRLLIY DAS NRAT GIPARFSGSGSGTDFTLTISSLEPEDFAVYYC QQ IA FGPGTKLDIK
> Cons__00138
DIVMTQSPDSLAVSLGERATINC KSSQ NYLA WYQQKPGQPPRLLIS WAS TRES GVPDRFSGSGSGADFTLTISRLQAEDVAVYYC QQ LS FGGGTKVEIR
> Cons__00139
DIVMTQSPLSLPVTPGEPASISC RSSQ NYLD WYLQKPGQSPQLLIY LGS NRAS GVPDRFSGSGSGTDFTLKISRVEAEDVGVYYC MQ LT FGGGTKVEIK
> Cons__00140
EIVLTQSPATLSLSPGERATLSC RASQ SYLA WYQQKPGQAPRLLIY DAS NKAT GVPARFSGSGSGTDFTLTISSLEPEDFAVYYC QQ LT FGGGTKVEIK
> Cons__00141
DIQMTQSPSSLSASVGDRVTITC RASQ TAVA WYQQKPGKAPKLLIY SAS FLYS GVPSRFSGSGSGTDFTLTISSLQPEDFATYYC QQ PT FGQGTKVEIK
> Cons__00142
ELVLTQSPSSMYASLGERVTITC KASQ SYLN WFQQKPGKSPKTLIY RTN RLVD GVPSRFSGSGSGQDYSLTISSLEYEDMGIYYC LQ YT FGSGTKLEIK
> Cons__00143
ELVMTQTPKFMSTTVGDRVSITC KASQ TPVA WYQQKPGQSPKLLIY SAS NRYT GVPDRFTGSGSGTDFTLTISNMQSEDLADYFC QQ LT FGGGTKVEIK
> Cons__00144
AIRITQSPSSLSASTGDRVTITC RASQ SYLA WYQQKPGKAPKLLIY APS TLQS GVPSRFSGSGSGTDFTLTISCLQSEDFATYYC QQ RT FGQGTKVEIK
> Cons__00145
DIVLTQSPDSLAVSLGERATINC KSSQ NYLA WYQQKPGQPPKLLIY WAS TRES GVPDRFSGSGSGTDFTLTISSLQAEDVAVYYC QQ YS FGQGTKLEIK
> Cons__00146
DIVLTQSPDSLAVSLGERATINC KSSQ NYLA WYQQKPGQPPKLLIY WAS TRES GVPDRFSGSGSGTDFTLTISSLQAEDVAVYYC DQ YS FGQGTKLEIK
> Cons__00147
DIVMTQSPDSLAVSLGERATINC KSSQ NYLA WYQQKPGQPPKLLIY WAS TRES GVPDRFSGSGSGTDFTLTISSLQAEDVAVYYC QQ YS FGQGTKLEIK
> Cons__00148
EIVLTQSPGTLSLSPGERATLSC RASQ SHLA WYQQKPGQAPRLLIY GAS SRAT GIPDRFSGSGSGTDFTLTISRLEPEDFAVYYC QQ RT FGQGTKVEIK
> Cons__00149
EIVLTQSPGTLSLSPGERATLSC RASQ TYLA WYQQKPGQAPRLLIY GAS SRAT GIPDRFSGSGSGTDFTLTISRLEPEDFAVYYC QQ YT FGQGTKLEIK
> Cons__00150
DIVMTQSPDSLAVSLGERATINC KSSQ NYLA WYQQKPGQPPKLLIY WAS TRES GVPDRFSGSGSGTDFTLTISSLQAEDVAVYYC QQ PT FGQGTKVEIK
> Cons__00151
DIQMTQSPSSLSASVGDRVTITC QASQ NYLI WYQQKPGKAPKLLIY DAS NLET GVPSRFSGSGSGTDFTFTISSLQPEDIATYHC QQ YT FGQGTKLEIK
> Cons__00152
DIVMTQSPDSLAVSPGERATINC KSSQ NTLA WYQQKPGQPPKLLIY WAS SRES GVPDRFSGSGSGTDFTLTISSLQAEDVAVYYC QQ PT FGGGTKVEIK
> Cons__00153
EIVLTQSPATLSLSPGERATLSC RASQ SYLA WYQQKPGQAPRLLIY DAS NRAT GIPARFSGSGSGTDFTLTISSLEPEDFAVYYC QQ WT FGQGTKVEIK
> Cons__00154
EIVLTQSPGTLSLSPGERATLSC RASQ SYLA WYQQKPGQAPRLLIY GAS SRAT GIPDRFSGSGSGTDFTLTISRLEPEDSAVYYC HQ QT FGQGTKVEIK
> Cons__00155
EIVMTQSPDSLAVSLGERATINC KSSQ NYLG WYQQKPGQPPKLLIY WAS TRES GVPDRFSGSGSGTDFTLTISSLQAEDVAVYYC QQ LT FGQGTKLEIK
> Cons__00156
DIQMTQSPSTLSASVGDRVTITC RASL IWLA WYQQKPGKAPNLLIY KAT NLQS GVPSRFSASGSGTEFTLTISGLQPDDFATYYC HQ WT FGQGTKVEIK
> Cons__00157
DIVMTQSPLSLPVTPGEPASISC RSSQ NYLD WYLQKPGQSPQLLIY LGS NRAS GVPDRFSGSGSGTDFTLKISRVEAEDVGVYYC MQ WT FGQGTKVEIK
> Cons__00158
DIQMTQSPSTLSASVGDRVTITC RSSK TFLY WFQQKPGKAPKLLMY RMS NLAS GVPSRFSGSGSGTEFTLTISSLQPDDFATYYC MQ FT FGQGTKVEVK
> Cons__00159
DIQMTQSPSSLSASVGDRVTITC RASQ YYLN WYQQKPGKAPKLLIY VAS SLQS GVPSRFSGSGSGTEFTLTVSSLQPEDFATYYC LQ RT FGQGTKVEIK
> Cons__00160
DIQMTQSPSSLSASVGDRVTITC KASQ TNVA WYQQKPGKAPKLLIY SAS YRYS GVPSRFSGSGSGTDFTFTISSLQPEDIATYYC HQ FT FGQGTKVEIK
> Cons__00161
DIQMTQSPSSLSASVGDRVTITC RASG NYLA WYQQKPGKAPKLLIY YTT TLAD GVPSRFSGSGSGTDYTFTISSLQPEDIATYYC QH RT FGQGTKVEIK
> Cons__00162
EIVMTQSPVNLSMSAGERVTLSC RASQ SNIA WYQQKPGQAPRLFIY DAS KTAT GISARFSGSGSGTDFTLTITSLQSEDFAVYYC QQ YT FGQGTKLDIK
> Cons__00163
EIVLTQSPATLSLSPGERATLSC RASQ SYLA WYQQKPGQAPRLLIY DAS NRAT GIPARFSGSGSGTDFTLTISSLEPEDFAVYYC QQ WT FGQGTKVEIK
> Cons__00164
DIQMTQSPSSLSASLGERVSLTC RASQ GYLG WLQQKPDGTIKRLIY AAS TLHS GVPKRFSGSRSGSDYSLTISSLESEDFADYYC LQ RT FGGGTKVEIK
> Cons__00165
QTVLTQSPSSLSVSVGDRVTITC RASS TYIH WYQQKPGLAPKSLIY ATS NLAS GVPSRFSGSGSGTDYTFTISSLQPEDIATYYC QH PT FGQGTKVEVK
> Cons__00166
DIQMTQSPSTLSASVGDRVTITC RASQ TWLA WYQQKPGKAPKLLMY KAS SLES GVPSRFIGSGSGTEFTLTISSLQPDDFATYYC QQ KM FGQGTKVEVK
> Cons__00167
DIQMTQSPSSLSASVGDRVTITC RASQ SYLN WYQQKPGKAPKLLIY AAS SLQS GVPSRFSGSGSGTDFTLTISSLQPEDFATYYC QQ RS FGQGTKLEIK
> Cons__00168
EIVLTQSPATLSLSPGERATLSC RASQ SYLA WYQQKPGQAPRLLIY DAS NRAT GIPARFSGSGSGTDFTLTISSLEPEDFAVYYC QQ FT FGPGTKVDIK
> Cons__00169
EIVLTQSPATLSLSPGERATLSC RASQ SYLA WYQQKPGQAPRLLIY DAS NRAT GIPARFSGSGSGTDFTLTISSLEPEDFAVYYC QQ YT FGQGTKLEIK
> Cons__00170
MAELTQSPSTLSVSPGERATLSC RASQ NNLA WYQQKSGQAPRLLIY GAS TRAT GIPARFSGSGSGTEFTLAISGLQSEDFAVYYC QH SS FGQGTKLEIK
> Cons__00171
DVVMTQTPLSLSVTPGQPASISC RSSQ TYFS WYLQKPGQPPQLLIY EVS NRFS GVPDRFSGSGSGTDFTLKISRVEAEDVGVYYC MQ WT FGQGTKVEIK
> Cons__00172
EIVMTQSPDTLSLSPGESATFFC RTSL SYLA WYQQKPGQAPRLLLY GAS NRAT GIPDRFSGSGSATDFTLTISRLEPEDSAVYYC QQ HT FGQGTKLAIK
> Cons__00173
EIVLTQSPGTLSLSPGEKVTLSC RASQ TYLA WYQQKPGQAPRLVIY GTS SRAT GIPDRFSGSGSGTDFTLTISRLEPEDFAVYYC QQ ST FGRGTKVEIK
> Cons__00174
DIQMTQSPSTLSASVGDRVTITC RASQ SRMA WYQQKPGKAPKLLIY RGS SLQS GVPLRFSGSGSGTEFTLTISSLQPDDFATYYC QQ VT FGGGTKVEIK
> Cons__00175
DIQMAQSPSSLSASVGDRVTITC RASQ SYLN WYQQEPGKAPKLLIY AAS NLLS GVPSRFSGSGSGTDFTLTISSLQPEDFATYYC QA PT FGPGTKVDTK
> Cons__00176
DIEMTQSPSTLSASVGDRVTITC RASQ SWLA WYQQKPGKAPKLLIY KAS SLES GVPSRFSGSGSGTEFTLTISSLQPDDFATYYC QQ WT FGQGTKVEIK
> Cons__00177
DIVMTQTPLSLPVTPGEPASISC RSSQ NYLD WYLQKPGQSPQLLIY LGS NRAS GVPDRFSGSGSGTDFTLKISRVEAEDVGVYYC MQ LT FGGGTKVEIK
> Cons__00178
EIVLTQSPATLSLSPGERATLSC RASQ SYLA WYQEKPGTAPRLLIY DAS NRAT GIPARFSGSGSGTDFTLTISSLEPEDFAVYYC QQ LT FGPGTKVDIK
> Cons__00179
EIVMTQSPGTLSLSPGERATLSC RASQ TYLA WYQHKPGQAPRLLIY AAS SRAT GIPGRFSGSGSGTDFTLTISRLEPEDFAVYYC QH NT FGQGTKLEIK
> Cons__00180
EIVLTQSPGTLSLSPGERATLSC RASQ SYLA WYQQKPGQAPRLLIY GAS RRAT GIPDRFSGSGSGTDFTLTISRLEPEDFAVYYC QR HT FGQGTKLEIS
> Cons__00181
DILMTQSPDSLAVSLGERATINC KSSQ DYLA WYQQKPGQPPQPLIY WAS TRES GVPDRFSGSGSGTDFTLTISSLQAEDVAIYYC QQ LT FGGGTKVEIK
> Cons__00182
EIVMTQSPATLSLSPGERATLSC RASQ SYLA WYQQKPGQAPRLLIY DAS NRAT GIPARFSGSGSGTDFTLTISSLEPEDFAVYYC QQ LT FGGGTKVEIK
> Cons__00183
AIRMTQSPSSFSASTGDRVTITC RASQ SYLA WYQQKPGKAPKLLIY AAS TLQS GVPSRFSGSGSGTDFTLTISCLQSEDFATYYC QQ QT FGQGTKVEIK
> Cons__00184
DIQMTQSPSSVSASVGDRVTISC RASQ TWLA WYQQRPGKAPKLLIS GAS SLQG GVPSRFSGSGSGTHFTLTITGLQPEDFATYFC QQ IT FGGGTKVEIK
> Cons__00185
DIQMTQSPSSLSASVGDRVTITC RASQ NDLG WYQLKPGKAPKLLIY AAS SLQS GVPSRFSGSGSGTDFTLTISSLQPEDFATYYC LQ RT FGPGTKVDIK
> Cons__00186
EIVLTQSPGTLSLSPGERATLSC RASQ SYLV WYQQKPGQAPRLLIY DAS SRAT GIPDRFSGSGSGTDFTLTISRLEPEDFAVYYC HQ QT FGQGTKVEIK
> Cons__00187
DIVMTQSPLSLPVTPGEPASISC RSSQ NYLD WYLQKPGQSPQLLIY LGS NRAS GVPDRFSGSGSGTDFTLKISRVEAEDVGVYYC MQ LT FGGGTKVEIK
> Cons__00188
DIVMTQSPLSLPVTPGEPASISC RASQ NYLD WYLQKPGQSPQLLIY LGS NRAS GVPDRFSGSGSGTDFTLKISRVEAEDVGVYYC MQ LT FGGGTKVEIK
> Cons__00189
ELVMTQSPGTLSLSPGERATLSC RASQ TYLA WYQQKPGQAPRLLIH TAS SRAI GIPDRFSGSGSGTDFTLTIDTLEPEDFAVYYC QQ YI FGQGTRLEIK
> Cons__00190
ELVMTQSPGTLSLSPGERATLSC RASQ TYLA WYQQKAGQAPRLLIH GAS TRAT GIPDRFSGSGSGTDFTLTISRLEPEDFAVYFC QQ YI FGQGTRLEIK
> Cons__00191
DIEMTQSPSTLSAPVGDRVTITC RASQ SWLA WYQQKPGKAPKLLIY KAS SLES GVPSRFSGSGSGTEFTLTISSLQPDDFATYYC QQ YT FGQGTKLEIK
> Cons__00192
DIVMTQTPLSLPVTPGEPASISC RSGQ NYLD WYLQKPGQSPQLLIY LGS NRAS GVPDRFSGSGSGTDFTLKISRVEAEDVGVYYC MQ YT FGQGTKLEIK
> Cons__00193
EIVLTQSPLSLSATLGQPASISC RSSQ TYLN WFHQRPGQSPRRLIY RVS NRDS GVPDRFSGSGSGNDFTLKISRVEAEDVGVYYC MQ FT FGPGTKVDIK
> Cons__00194
EIVLTQSPGTLSLSPGERATLSC RASQ SYLA WYQQKPGQAPRLLIY GAS SRAT GIPDRFSGSGSGTDFTLTISRLEPEDFAVYYC QQ RT FGQGTKLEIK
> Cons__00195
DILMTQSPLSLSATLGQPASISC RSSQ TYLN WFHQRPGQSPRRLIY RVS NRDS GVPDRFSGSGSGNDFTLKISRVEAEDVGVYYC MQ FT FGPGTKVDIK
> Cons__00196
DIEMTQSPSSVSASVGDRVTLTC RASQ SWLA WYQQKPGQAPKLLIY GAS NLQS GVPSRFSGSGSGTDFTLTISSLQPEDFATYYC QQ FT FGGGTKVEIK
> Cons__00197
EIVMTQSPGTLSLSPGERATLSC RASQ TYLA WYQHKPGQAPSLLIY GAS NRAT GIPDRFSGSGSGTDFTLTISRLEPEDFAVYYC QQ FT FGPGTKVDIK
> Cons__00198
DIVMTQSPLSLPVTPGEPASISC RSSQ NYLD WYLQKPGQSPQLLIY LGS NRAS GVPDRFSGSGSGTDFTLKISRVEAEDVGVYYC MQ LT FGGGTKVEIK
> Cons__00199
DIVMTQSPLSLPVTPGEPASISC RSSQ NYLD WYLQKPGQSPQLLIY LGS NRAS GVPDRFSGSGSGTDFTLKISRVEAEDVGVYYC MQ RT FGQGTKVEIK
> Cons__00200
DIELTQSPDSLVVSLGERASINC KSSQ NYLA WYQHQPGQPPRLLIY WAS TRES GVPDRFSGSGSGTDFTLTINSLQAEDVAVYYC QQ VT FGPGTKVEIK
> Cons__00201
DIVMTQSPSFVSASVGDTVTITC RPSQ SWLA WYQQKPGNAPRLLIF FAT NLQS GVPLRFGGSESGTDFTLTINDLQPEDVGTYYC QQ FT FGPGTRVEVK
> Cons__00202
DIQMTQSPSSLSASVGDRVTITC RASQ YNLA WYQQKPGKAPKRLIY AAS TRAS GVPSRFSGSGSGTDFTLTISSLQPEDFAVYYC QQ YT FGQGTKVEIK
> Cons__00203
DIVMTQSPDSLAVSLGERATINC KSSQ NYLA WYQQKPGQPPKLLIY WAS TRES GVPDRFSGSGSGTDFTLTISSLQAEDVAVYYC QQ LT FGQGTKVEIK
> Cons__00204
EIVMTQSPGTLSLSPGEGATLSC RVSQ TYLA WYQQKPGQAPRFLIY GAS SRAT GIPDRFSGSGSGTDFTLTISRLEPEDFAVYYC QH IT FGQGTRLEIK
> Cons__00205
DVVMTQSPLSLAVTPGEPASISC RSSQ NYLD WYLQKPGQSPQLLIY LGS NRAS GVPDRFSGSGSGTDFTLKISRVEADDVGVYYC MH WT FGQGTKVEIK
> Cons__00206
DIVMTQSPLSLSATLGQPASISC RSSQ TYLN WFHQRPGQSPRRLIY RVS NRDS GVPDRFSGSGSGNDFTLKISRVEAEDVGVYYC MQ FT FGPGTKVDIK
> Cons__00207
ELQMTQSPSSLSASVGDRVTITC RASQ SSLN WYQQKPGKAPNLLIS TAS NLHS GVPSRFSGSGSGTDFTLAITSLQPEDFASYYC QQ YT FGQGTKLEIK
> Cons__00208
DIQMTQSPSSLSASVGDRVTITC QASQ KHLN WYDQKPGKAPRLLIY GAS TLET GVPSRFSGSGSGTDFTLTISTLQPEDIGNYYC QQ IT FGQGTRVENK
> Cons__00209
DIQMTQSPSTLSASVGDRVTITC RASQ SSLA WYQQKPGEAPKLLIY EAS SLES GVPSRFSGSGSGTEFTLTISSLQPDDFATYYC QQ WT FGPGTKVEIK
> Cons__00210
DIQMTQSPSSLSASVGDRVTFIC QASQ NHLN WYQKKPGEAPKFLIY DGS FLKT GVPSRFSGGGSATNFTVTISSLQPEDFATYYC QQ FT FGPGTKVDFK
> Cons__00211
DIVMTQSQDSLAVSLGERATINC KSSQ NYLA WYQQKPGQPPRLLIY WAS TRES GVPDRFSGSGSGADFTLTISRLQAEDVAVYYC QQ LS FGGGTKVEIR
> Cons__00212
EIVMTQSPGTLSVSPGERATLSC RASQ YNLA WYQQKPGQAPKLLIY STS IRAT GIPARFSGSGSETEFTLTISILQSEDFAVYYC QH RT FGQGTKLEIK
> Cons__00213
EIVMTQSPGTLSVSPGERATLSC RASQ YNLA WYQQKPGQAPRLLIY STS IRAT GIPARFSGSGSETEFTLTISILQSEDFAVYYC QH RT FGQGTKLEIK
> Cons__00214
EIVLTQSPATLSLSPGERATLSC RASQ NYLA WYQQKPGQAPRLLIY YAS NRAT GIPARFSGSGSGTDFTLTISSLEPEDFAVYYC QQ IT FGPGTKVDIK
> Cons__00215
DIQLTQSPSSLSASVGDRVTITC QASQ NYLN WYQHKPGKAPNILIY DTA NLIT GVPSRFSGSGSGTNFTFTISGLQPDDFATYYC QH FS FGQGTKLDIK
> Cons__00216
EIVLTQSPGTLSLSPGERATLSC RASQ SYLA WYQQKPGQAPRLLIY GAS SRAT GIPDRFSGSGSGTDFTLTISRLEPDDFAVYYC QQ QT FGQGSKVEIK
> Cons__00217
DIQMTQSPSSVSASVGDRVTITC RASQ SWLA WYQQKPGKAPRLLIY SAS SLQS GVPSRFSGSRSGTEFTLTITSLQPEDFATYYC QQ FT FGPGTKVDVK
> Cons__00218
ELHMTQSPSSLSASVGDRVTITC RASQ SALA WYQQKPGKAPKFLMY AAS TLQS GVPSRFSGSGSGTEFTLTISSLQPEDFGTYYC QQ LT FGPGTKVEIK
> Cons__00219
ELHMTQSPSSLSASVGDRVTITC RASQ SYLN WYQQKPGKAPKLLIY AAS SLQS GVPSRFSGSGSGTDFTLTISSLQPEDFATYYC QQ WT FGQGTKVEIK
> Cons__00220
EIVLTQSPATLSLSPGERATLSC RASQ NYLA WFQQKPGQAPRLLIY DAS NRAT GIPARFSGSGSGTDFTLTISSLEPEDFAVYYC QQ IA FGPGTKVDIK
> Cons__00221
DIVMTQTPLSSPLTLAQPASISC RSSQ TYLC WPQQRPGHLPRVLIH KIC NRCF GVPKRVSGGGPGTDFTLKISRLEAGDVGVYYC MR WT FGQGTKVEIK
> Cons__00222
DIQMTQSPSSLSASVGDRVTITC QASH NHLN WFQVKPGKAPKLLIY DAS ILET GVPSRFSGAGSGTDFTFTISSLQPEDFATYYC QQ YT FGQGTKVEIK
> Cons__00223
VIEMTQSPSSLSASVGDRVTITC QASQ NYLN WYQHKPGKAPQLLIY DAS HLET GVPSRFSGSGSGTDFTLTINSLQPEDIATYYC QQ PT FGGGTKVDIK
> Cons__00224
DVVMTQSPLSLAVTLGQPASISC SSSQ TYLN WFQQRPGQSPRRLIY KVS IRDS GVPDRFSGSGSGTDFTLRISRAGTADVGVYYC NQ YT FGQGTKLEIK
> Cons__00225
DIEMTQSPSSLSASVGDRVIITC QASQ NFLN WYQQIPGKAPKLLIY DAS NLET GVPSRFSGSGSGTDFIFTISSLQPEDIATYYC QQ LT FGGGTKVEIK
> Cons__00226
DIQMTQSPSTLSASVGDRVTITC RASQ SWLA WYQQKPGKAPKSLIY KAS SLES GVPSRFSGSGLGTEFTLTISSLQPDDFATYYC QQ YT FGQGTKLEIK
> Cons__00227
DIEMTQSPSSLSASVGDRVTITC RASQ NALG WYQQRPEKAPKRRIY AAS SLQS GVPSTFSGSGSGTEFTLTISSLQPEDFATYYC LQ LT FGQGTKVEIK
> Cons__00228
DIVMTQSPGTLSLSPGERATVSC RASQ NSVA WYQQKPGQAPGLLIF GAS NRAT GVPDRFSGSGSGTDFTLTVSRLEPEDFAVYYC QQ RT FGQGTKVEIK
> Cons__00229
DIVLTQSPDSLSVSLGERVTVNC KLSQ NYLA WFQQNPGQPPKLLIY WAS ARQS GVPARFMGSGSGTEFSLTISSLQAEDVAVYYC QQ YT FGQGTKLEIN
> Cons__00230
EIVLTQSPGTLSLSPGERATLSC RASQ SYLA WYQQNAGQAPRLLIY SAW SRAT GIPDRFSGSGSGSDFTLTISSLEPEDFAVYYC QL LT FGGGTKVDIK
> Cons__00231
EIVLIQSPATLSLSPGERATLSC RASQ SYLA WFQQKPGQPPRLLIY DAS NRAT GIPARFSGSGSGTDFTLTISSLEPEDFAVYYC QH IA FGPGTKVDIK
> Cons__00232
EIVLTQSPGTLSLSPGERATLLC RASQ NYLA WYQQKPGQPPRLLIY RTF SRAP GIPDRFSGSGSGTDFTLTISRLEPEDFAVYFC QQ CT FGQGTKLEIK
> Cons__00233
EIVLIQSPATLSLSPGERATLSC RASQ SYLA WFQQKPGQAPRLLIY DAS NRAT GIPARFSSSGSGTDFTLTISSLEPEDFAVYYC QQ IA FGPGTKLDIK
> Cons__00234
DIQMTQSPSSLSASVGDRVTITC RASQ IYLT WYQQKPGKAPKLLIY DAS KLET GVPSRFSGTGSGTVFTFTISSLQPEDFATYYC QQ LT FGGGTKVEMK
> Cons__00235
DVVMTQSPLSLPVTLGQPASISC RSSQ TYLN WFQQRPGQSPRRLIY KVS NRDS GVPDRFSGSGSGTDFTLKISRVEAEDVGVYYC MQ WT FGQGTKVEIK
> Cons__00236
DIQMTQSPSSLSASVGDRVTITC QASQ IFLN WYQQKPGKAPKLLIY DAS KLEA GVPSRFSGTGSGTDFTFTISSLQPEDIATYYC QQ LT FGGGTKVDFK
> Cons__00237
DIQMTQSPSTLSASVGDRVTITC RASQ SWLA WYQQKPGKAPKLLIY RAS SLES GVPSRFSGSGSGTEFTLTISSLQPDDFATYYC QQ LT FGGGTKVEIK
> Cons__00238
MAELTQSPSSLSASVGDRVTITC RATQ NFLN WYQQKPGEAPTLLIY DAS TSQS GVPSRFSGSGSGMDFSLTISSLQPEDLAMYYC QA PL FGEGTRIDMR
> Cons__00239
EIVLTQSPGTLSLSPGERATLSC RASQ SYLA WYQQRPGQAPRLLIY KAS SLES GIPDRFSGSGSGTDFTLTISRLEPEDFAVYYC QQ YT FGQGTKLEIK
> Cons__00240
DIQMTQSPSSLSASVGDRVTITC RASQ SYVN WYQQKPGKAPKVLIF ASA NLVS GVPSRFSGSGSGTVFTLTISNLQPEDFATYFC QQ FS FGQGTKLEIK
> Cons__00241
DIQMTQSPSSLSASVGDRVTITC RAGQ SYLN WYQHKPGKAPKLLIY AGS NLHR GVPSRFSGGGSGTDFTLTINSLQPEDFATYYC QQ WT FGPGTKVEIK
> Cons__00242
EIILTQSPATLSVSPGERATLSC RASQ TNLA WYQQKPGQAPRLLIY GAS IRAT GISARFSGSGSGTEFTLNITSLQSGDLALYFC QQ YT FGQGTKLEIK
> Cons__00243
EIVLTQSPAIMSASPGERVTMTC SASS NYMH WYQQKPGTSPRRWIY DTS KLAS GVPARFSGSGSGTSYSLTISSMEPEDAATYYC HQ YT FGGGTKLEIK
> Cons__00244
DIQMTQSPSSLSASVGDRVTITC LASE SDLA WYQQKPGKAPKLLIY NTD TLQN GVPSRFSGSGSGTDFTFTISSLQPEDIATYYC QQ WT FGQGTKVEIK
> Cons__00245
ELVLTQSPATLSVSPGEEVTLSC RASE DNVA WYQHKPGQAPRLLLY ATS TRPT DIPARFSGSMSGTEFTLTIFRVESEDSAVYYC QQ ET FGQGTKVEIK
> Cons__00246
EIVLTQSPATLSLSPGERATLSC RTSQ TYLA WYQHIPGQAPRLLIY GAS NRAT GIPARFSGSGSGTDFSLTISSLEPEDFAVYYC QQ GT FGQGTRLEIK
> Cons__00247
ETVMTQSPDTLSVSLGERATLSC RASQ SGLA WFQQKPGQAPRLLIY SAS TRAI GIPARFSGSGSGTEFTLTISSLQSEDFAVYFC QQ WT FGQGTYVEVK
> Cons__00248
MAELTQSPVTLSVSPGERVALSC KASQ DNLA WYQQKPGQAPRLLIY GAS SRAT GIPDRFSGSGSGTDFTLTITRLEPEDFAVYYC QQ YT FGQGTKLEIK
> Cons__00249
MAELTQSPGTLSLSPGERATLSC RATQ NYLA WYQQRPGQAPRLLIY GAS NRAT DIPDRFSGSGSGTDFTLTISRLEPEDFAMYYC QQ YT FGQGTKLEIK
> Cons__00250
DIQMTQSPSSLSASVGDRVTITC RASQ NYLA WYQQKPGKVPKLLIY AAS TLQS GVPSRFSGSGSGTDFTLTISSLQPEDVATYYC QK ST FGPGTKVDIK
> Cons__00251
DIQMTQSPSTLSASIGDRITITC RASE HWLA WYQQKPGKAPKLLIY KAS SLAS GAPSRFSGSGSGTDFTLTISSLQPDDFATYYC QQ LT FGGGTKLEIK
> Cons__00252
EIVLRQSPATLSLSPGDRATLSC RASQ NSLV WYQQKPGQAPRLLIY DAS NRAS GTPTRFSGSGSVTDFTLTISSLEPEDFALYYC QQ IT FGQGTRLEIK
> Cons__00253
DIQMTQSPSSLSASVGDRVTITC KGSQ NYLA WYQQKPGKAPTLLIY NTN SLQT GVPSRFSGSGSGAEFTLTISSLQPEDFATYYC YQ YT FGGGTKVDNK
> Cons__00254
EIVLTQSPGTLSLSPGERATLSC RASQ SYLA WYQQRPGQAPRLLIY GAS SRAT GIPDRFSGSGSGTDFTLTISRLEPEDFAVYYC QQ LT FGQGTKVEIK
> Cons__00255
EIVLTQSPGTLSLSPGERATLSC RASQ NYLA WYQQKPGQAPRLLIY SAS SRAT GIPDRFSGSGSGTDFSLTVSRLEPEDFAVYYC QQ LT FGGGTKVEIK
> Cons__00256
AIQMTQSPSSLSASVGDRVTITC RASQ NDLG WYQQKPGKAPKRLIY AAF IWQS GVPSRFSGSGSGTEFTLTISSLQPEDFATYYC LQ YT FGQGTKLEVK
> Cons__00257
DIVMTQSPDSLAVSLGERATINC KSSQ NYLA WYQQKPGQPPKLLIY WAS TRES GVPDRFSGSGSGTDFTLTISSLQAEDVAVYYC QQ WT FGQGTKVEIK
> Cons__00258
DIQMTQSPSSLSASVGDRVTITC QASQ NYLN WYQQKPGKAPKLLIS DAS HLET GVPSRFSGGGSGTEFTFTISSLQPEDTATYYC QQ IT FGQGTRLEIK
> Cons__00259
DIQMTQSPSTLSASVGDRVTITC RASQ GYLA WYQQKPGKAPKLLIS KAS ILED GVPSRFSGSGSGTEFTLTISSLQPDDFATYYC QQ PT FGQGTKVEIK
> Cons__00260
EIVLTQSPGTLSLSPGERATLSC RASQ SYLA WYQQKPGQAPRLLIY GAS SRAT GIPDRFSGSGSGTDFTLTISRLEPEDFAVYYC QQ WT FGQGTKVEIK
> Cons__00261
EIVMTQSPVTLSVSPGERATLSC RASQ SYLA WYQQKPSGSPRLLIY GAS TRAT GIPARFSGSGSGTEFTLTISSLQSEDFAVYYC QQ PT FGQGTRVEIK
> Cons__00262
EIVLTQSPGTLSLSGGERATLSC RASQ SSLA WYQQKPGQAPRLLIY GAS NRAT GIPDKFSGSGSGTDFSLTISRLEPEDFAVYYC QQ PD FGPGTKVDIK
> Cons__00263
DIVMTQSPDSLAVSLGERATINC KSSQ NYLA WYQDKPGQPPKLLIY WAS TRES GVPDRFSGSGSGTDFTLTISSLQAEDVAVYYC QQ YS FGQGTKLEIK
> Cons__00264
DIQMTQSPSSLSASVGDRVTITC RASQ SFLH WYQQKPGKGPKLLIS AAS SLQS GVPSRFSGSGSGTDFTLTISSLQPEDFATYYC QQ YT FGQGTKLEIK
> Cons__00265
DIQMTQSPSSLSASVGDRVTITC RASQ NYLN WYQQQPGKAPKFLIY EAS SLRS GVPSRFSGSGSGTEFTLTISSLQPEDFATYYC QQ IT FGGGTKVEIK
> Cons__00266
DIQMTQSPSSLSASVGDRVTITC QANQ KSLN WYQQRPGQAPKLLIY DAS NLES GVPSRFTGSGSGTDFFLTISSLRPEDVATYFC QQ LT FGGGTKVEIK
> Cons__00267
DIVMTQSPDSLAVSLGERATINC KSSQ NYLA WYQQKPGQPPKLLIY WAS TRQS GVPDRFSGSGSGTDFTLTISSLQAEDVAVYYC QQ LT FGGGTKVEIK
> Cons__00268
DIQMTQSPSSLSASVGDRVTITC RASQ SYLN WYQQKPGQAPKLLVY GAS RFQS GVPSNFSGSGAGTGFTLTISSLQPEHFATYYC QQ FT FGPGTRVDIK
> Cons__00269
DIQMTQSPSSLSVSVGDRVTITC QASQ AYLN WYQQKPGLAPKLLIY GAS TREA GVPSRFSGSGSGTDFTFTISSLQPEDIATYYC QQ PT FGQGTKVEVK
> Cons__00270
EIVLTQSPGTLSLSPGESATLSC RASQ TYLA WYQQKPGQAPRLLIY GAS SRAT GIPDRFSGSGSGTDFTLTISRLEPEDFAVYYC QQ YT FGQGTKLEIK
> Cons__00271
DIVVTQSPDSLAVSPGERATINC KSSQ NYLA WYQQKQGQPPRLLIY WAS TRES GVPDRFSGSGSGTDFTLTISSLQAEDVAVYYC QQ HT FGQGTKLEIK
> Cons__00272
EIVLTQSPGTLSLSPGERATLTC RASQ TYLA WYQQKPGQAPRLLIY GAS SRAT GIPDRFSGSGSGTDFTLAISRLEPEDFAVYYC QQ YT FGQGTKLEIK
> Cons__00273
EIVLTQSPGTLSLSPGERATLSC RASQ SHLA WYQQKPGQAPRLLIY GAS SRAT GIPDRFSGSGSGTDFTLTISRLEPEDLAVYYC QQ RT FGQGTKVEIK
> Cons__00274
EIVLTQSPGTLSLSPGERATLSC RASQ SHLA WYQQKPGQAPRLLIY GAS SRAT GIPDRFSGSGSGTDFTLTISRLEPEDFAVYYC QQ RT FGQGTRVEIK
> Cons__00275
EIVLTQSPATLSLSPGERATLSC RASQ SFLA WYQHKPGQAPRLLIY EAS NRAT GIPARFSGSGSGTDFTLTISSLEPEDFAVYYC LQ VT FGPGTKVDIK
> Cons__00276
EIVLTQSPATLSLSPGERATLSC RASQ SFSA WYQHKPGQAPRLLIY EAS NRAT GIPARFSGSGSGTDFTLTISSLEPEDFAVYYC QQ VT FGPGTKVDIK
> Cons__00277
EIVLTQSPATLSLSPGERATLSC RASQ SFLA WYQHKPGQAPRLLIY EAS NRAA GIPARFSGSGSGTDFTLTISSLEPEDFAVYYC QQ VT FGPGTKVDIK
> Cons__00278
DIQMTQSPSSLSASVGDRVSITC QANQ NYLN WYQQKPGKAPKVLIY DAS NLEI GVPSRFSGSGSGTDFTFTISSLQPEDIATYYC QQ LT FGGGTKVEIK
> Cons__00279
DIVMTQSPDSLAVSLGERATINC KSSQ NYLA WYQEKPGQPPKLLIY WAS TRES GVPDRFSGSGSGTDFTLTISSLQAEDVAVYYC QQ YS FGQGTKLEIK
> Cons__00280
DIVMTQSPDSLAVSLGERATINC KSSQ NYLA WYQQKPGQPPKLLIY WAS TRES GVPDRFSGSGSGTDFTLTISSLQAEDVAVYYC HQ RT FGQGTKVEIK
> Cons__00281
EIVLTQSPDTLSLSPGERATLSC RASQ SYLA WYQQRPGQAPRLLIY DAS NRAT GIPARFSDSGSGTDFTLTISSLEPEDFAVYYC QQ LT FGGGTKVEIK
> Cons__00282
EIVLTQSPDTLSLSPGERATLSC RVSQ SYLA WYQQRPGQAPRLLIY DAS NRAT GIPARFSGSGSGTDFTLTISSLEPEDFAVYYC QQ LT FGGGTKVEIK
> Cons__00283
EIVLTQSPDTLSLSPGERATLSC RASQ SYLA WYQQRPGQAPRLLIY DAS NRAT GIPARFSGSGSGTDFTLTISSLEPEDFAVYYC QQ LT FGGGTKVEIK
> Cons__00284
DIQMTQSPSSLSASVGDRVTITC QASQ NFLI WYQQKPGKAPKLLIY DAS NLET GVPSRFSGSGSGTDFTLTISSLQPEDIATYYC QQ FT FGPGTKLDIR
> Cons__00285
EIVLTQSPDTLSLSPGERATLSC RACQ SYLA WYQQRPGQAPRLLIY DAS NRAT GIPARFSGSGSGTDFTLTISSLEPEDFAVYYC QQ LT FGGGTKVEIK
> Cons__00286
DIQMTQSPSTLSACVGYRVTITC RASQ SWLA WYQQKPGIAPKLLIY KAS SLQS GVSSRFSGSGSGTDFTLTISSLQPDDFATSYC QQ YT FGQGTKLEIK
> Cons__00287
EIVLTQSPATLSLSPGERATLSC RASQ SYLA WYQQKPGQAPRLLIY DAS HRAP GVPTRFSGSGSGTDFTLTISSLEPEDFAIYYC QR FS FGQGTKLEIK
> Cons__00288
DIQMTQSPSTLSASVGDRVNITC KASQ TAVA WYQQKPGKAPKALIY LAS NRYT GVPDRFSGSGSGTDFTLTITSLQPDDFATYFC LQ LT FGQGTKVEIK
> Cons__00289
ELQMTQSPSTLSASVGDRVTITC RASQ PWLP WYQQKPGKAPKLLIY KAS SLES GVPSRFSGSGSGTEFTLTITSLQPDDFATYFC QH WT FGQGTKVDIK
> Cons__00290
DIVLTQSPLSLPVTPGEPASISC KSSQ NYLD WYLQKPGQSPQIVIY LGS NRAS GVPDTFSGSGSGTDFTLLISSVGAEDVGVYYC MQ WT FGQGTKVGIK
> Cons__00291
DIQMTQSPSTLSASVGDRVTITC RASL IWLA WYQQKPGKAPNLLIY KAT NLQS DVPSRFSASGSGTEFTLTISGLQPDDFATYYC HQ WT FGQGTKVEIK
> Cons__00292
DIQMTQSPSSLSASVGDRVTITC QASQ NFLN WYQQKPGKAPKLVIH DAS NLKT GVPSRFSGTGSGTDFNLTISSLQAEDIATFYC QQ IT FGQGTRVEIK
> Cons__00293
DIQMTQSPSSLSASVGDRVTITC RASQ NYLA WLQQKPGKAPKSLIY AAS SLQS GVPSKFSGSGSGTDFNLTISSLQPEDFATYYC QQ IT FGQGTRLEIK
> Cons__00294
EIVLTQSPATLSLSPGERATLSC RASQ GYLA WYQQKPGQAPRLLIY DAS NRAA GIPSRFSGSGSGTDFTLTISSLAPEDFAVYFC QQ LT FGGGTKVEIK
> Cons__00295
DIQVTQSPSSLSASVGDRVTITC RASH SYLA WYQQKPEKAPESLIY AAS SLQS GVPSRFSGSGSGTDFTLTISSLQPEDFATYYC QQ IT FGQGTKVLIK
> Cons__00296
DIVMTQSPDSLAVSLGERATINC KSSR APVT WYQHKPGQPPRLLIY WAS TRES GVPDRFSGSGSGTDFALTISSLQAEDVAIYYC QQ WT FGQGTKVEIK
> Cons__00297
DIVMTQSPDSLAVSLGERATINC KSSQ DYLA WYQQKSGQPPKLLIY WAS TRES GVPDRFSGSGSGTDFTLTISSLQAEDVAVYYC QQ FT FGQGTKLEIK
> Cons__00298
DIVMTQSPDSLAVSLGERATINC KSSR NYLA WYQHKPGQPPRLLIY WAS NRES GVPDRFSASGSGTDFTLTISSLQAEDVAVYYC QQ IS FGGGTKVQIK
> Cons__00299
DVVMTQSPLSLPVTLGQPASISC RSSQ THLN WFQQRPGQSPRRLIY KVS NRDS GVPDRFSGSGSGTDFTLKISRVEAEDVGVYYC MQ YT FGQGTKLEIK
> Cons__00300
DIQMTQSPSSLSASVGDRVTITC RASQ NYLA WYQQKPGKGPKLLIY GAS TLQL GVPSRFSGSGSGTDFTFIINSLQPEDVATYYC QK WT FGQGTKVEIK
> Cons__00301
DIVMTQSPDSLTVSQGERATINC RSSQ NYLA WYQQRPGQPPKLLID WAS TRES GVPDRFSGSGSGTHFTLTISSLQAGDVAVYYC QQ YT FGQGTKLEIN
> Cons__00302
DIQMTQSPSSVSASVGDRVTITC RASQ NWLA WYQHKPEKAPKSLIH AAS GLQS GVPSRFSGSKSGTNFTLTISGLQPEDFATYYC QQ LT FGGGTKVDIK
> Cons__00303
DIVLTQSPGTLSLSPGERATLSC RASQ TYLA WYQQKPGQAPRLLIY GAS SRAT GVPDRFSGSGSGTDFTLTISRLEPEDFAVYYC QQ FT FGGGTKVEIK
> Cons__00304
DIQMTQSPSTLSASVGDRVSITC RASQ IWLA WYQQKPGTAPKLLMY KAS VLEN GVPSRFSGSGSGTEFALTIASLQPDDFATYYC QQ YT FGQGTTLEIK
> Cons__00305
DIQMTQSPSTQPASVGDRVTITC RASQ IWLA WYQQKPEKAPKLLIY KAS TLET GVPSRFSGSGSGTEFTLTINSLQPDDFATYYC QQ YT FGQGTKLDIK
> Cons__00306
DIQMTQSPSSLSASVGDRVTITC RASQ SYLN WYQQKPGKAPKLLIY AAS SLQS GVPSRFSGSGSGTDFTRTISSLQPEDFATYYC QH FT FGPGTKVDIK
> Cons__00307
DVVMTQSPLSLPVTLGQPASISC RSSQ TYLN WFQQRPGQSPRRLIY KVS NRDS GVPDRFSGSGSGTDFTLKISRVEAEDVGIYYC IQ YT FGQGTKLEIK
> Cons__00308
DIVMTQSPDSLAVSLGERATINC KSSQ NYLA WYQQKPGQPPKLLIY WAS TRES GVPDRFSGSGSGTDFTLTISSLQAEDVAVYYC QQ LT FGGGTKVEIK
> Cons__00309
DIQMTQSPSSLSASVGDRVIITC QASQ DYVN WYQQKPGKAPKLLIY DAS NLQT GVPSRFSGSGYGTHFTVTIDRLQAEDIATYYC QQ PT FGGGTKVEIK
> Cons__00310
DIQMTQSPSSLSASVGDGVTITC RASQ TSVN WYQQNPGKAPKLLIY GVS NLQS GVPSRFSGSGSGTEFTLTISSLQPEDFATYYC QQ LT FGPGTKVDIK
> Cons__00311
DIQMTQSPSSVSASVGDRVTITC RASQ TWLA WYQQKPGTAPKLLIY GAF SLQS GVPSRFSGSGSATDFTLTINNLQPEDFATYYC QQ YT FGQGTKVEIK
> Cons__00312
EIVLTQSPATLSLSPGERATLSY RASQ RNLA WYQHKPGQAPRLLIY DAS DRAT GIPARFSGSGSGTDFTLTISSLEPEDFAVYYC QQ LT FGGGTMVEIK
> Cons__00313
DVQMTQSPSSLSASVGDRVIITC RASQ DYLN WYQQKPGKAPKLLIF DTS NLQS GVPSRFSGGRSGTDFTLTISSLQPDDFATYYC QQ VT FGGGTTVDIK
> Cons__00314
EIQMTQSPSYLSASVGDRVNITC QASQ DHLN WYQQKPGRAPNLLIF GAS SLET GVTPRFIGRGYGTHFTHTISSLEPEDVATYYC QQ VT FGRGTKVELK
> Cons__00315
EIVMTQSPATLSVSPGERATLSC RASQ SNLA WYQQKPGQAPRLLIY GAS TRAT GIPARFSGSGSRTEFTLTISSLQSEDFAVYYC QQ LT FGGGTKVEIK
> Cons__00316
EIVLTQSPGTLSLSPGERATLSC RASQ SYLA WYQQKPGQAPRLLIF GAS SRAT GIPDRFSGSGSGTDFTLTISRLEPEDFAVYYC QH YA FGQGTKLEIK
> Cons__00317
DIQMTQSPSSLSASVGDRVTITC RASQ SYLN WYQQKPGKAPKLLIY AAS SLQS GVPSRFSGSGSGTDFTLTISSLQPEDFATYYC QQ YT FGQGTKLEIK
> Cons__00318
DIQLTQSPLTLSVTIGQPASISC KSSQ TYLN WLLQRPGQSPKRLIY LVS KLDS GVPDRFTGSGSGTDFTLKISRVEADDLGVYYC WQ QT FGGGTKLEIK
> Cons__00319
EIVLTQSPGTLSLSPGERATLSC RASQ RYLA WYQQKPGQAPRLLIY GAS SRAT GIPDRFTGSGSGTDFTLTVSRLEPEDFAVYYC QQ CT FGQGTKLEIK
> Cons__00320
DIQMTQSPSSLSASVGDRVTITC RASQ SYLA WYQQKPGKAPKLLIY GAS SRAS GVPSRFSGSGSGTDFTLTISSLQPEDFATYYC QQ PT FGQGTKVEIK
> Cons__00321
DIQMTQSPSSLSASVGDRVTITC RASQ NNLA WFQQKFGKAPKSLIY AAS SLQG GVPSKFSGSGSGTDFNLTISSLQPEDFATYYC QQ RT FGQGTKVEMK
> Cons__00322
DIQLTQSPSFLSASVGDRVTITC RASQ SYLA WYQQKPGKAPKLLIY AAS TLQS GVPSRFSGSGSGPDFTLTISSLQPEDFATYYC QQ FT FGPGTKVDVK
> Cons__00323
DIVMTQSPLSLPVTPGEPASISC RSSQ KYLN WYLQKPGQSPQLLIY LGS NRAS GVPDRFSGSGSDTDFTLIISRVEPEDVGVYYC MQ PT FGQGTKLEIK
> Cons__00324
DIQMTQSPSSLSASVGDRVTITC QASQ NYLN WYQQKPGKAPKLLIY DVS NLEI GVPSRFSGSGSGTDFTFTISSLQPEDFATYYC QQ AT FGGGTKVEIK
> Cons__00325
EIVLTQSPGTLSLSPGERATLSC RASQ SYLA WYQQKPGQAPRLLIY GAS SRAT GIPDRFSGSGSGTDFTLTISRLEPEDFAVYYC QQ ET FGQGTKVEIK
> Cons__00326
DVVMTQSPLSLPVTLGQPASISC RSSQ TYLN WFQQRPGQSPRRLIY RVS NRDS GVPDRFSGSGSGTDFTLKISRVEAEDVGLYYC MQ IT FGQGTRLEIK
> Cons__00327
DELLTQSPATLSVTPGDSVSLSC RASQ NNLH WYQQKSHESPRLLIK YAS QSIS GIPSRFSGSGSGTDFTLSINSVETEDFGMYFC QQ LT FGGGSKLEIK
> Cons__00328
DIQMTQSPSPLSASVGDRVTITC QASQ NYLN WYQQKPGKAPKLLIY VAS NLQP GVPSRFSGGGSGTHFTFTISGLQPEDFATYYC QQ IH FGQGTRLEIK
> Cons__00329
EIVLTQSPGTVSLSPGERATLSC RASQ ADLA WYQQKPGQAPRLLIY DAS NRAT GVPDRFSGSGSGTDFTLIITGLEPEDFAMYYC QQ PT FGGGTKVEIK
> Cons__00330
DIVMTQSPDSLAVSLGERATINC KASQ NYLA WYQQKPGQPPELLIY WAS TRES GVPDRFSGSGSGTDFTLTISSLQAEDVAVYYC QQ LT FGGGTKVEIQ
> Cons__00331
DIQMTQSPPSLSASVGDRVTLTC RASQ NSLN WYQQKPGQAPKVLIY AAS SLQS GVPSRFSGSGSGTDFTLIISSLQREDSGTYYC QQ LT FGGGTKVEIR
> Cons__00332
DIVMTQSPDSLAVSLGERATINC KSSQ NYLA WYQQKAGQPPKLLIY WAS TRES GVPDRFSGSGSGTDFTLTISSLQAEDVAVYYC QQ PT FGGGPRWRSN
> Cons__00333
DIQMTQSPSSVSASIGDRVTITC RASQ TWLA WYQQRPGKAPELLIY SAS SLQG GVPSRFSGSGSGTDFTLTISSLQAEDFATYYC QQ IT FGQGTRLEIK
> Cons__00334
AIRITQSPSSLSASTGDRVTITC RASQ SYLA WYQQKPGKAPKLLIY AAS TLQS GVPSRFSGSGSGTDFTLTISCLQSEDFATYYC QQ RT FGQGTKVEIK
> Cons__00335
DIQMTQSPSSLSASVGDRVTITC QASQ NYLN WYQQKPGKAPNLLIY DAS NLET GVPSRFSGSGSGTDFTFTISSLQPEDIGTYHC QQ LT FGGGTKVEIK
> Cons__00336
EVVLTQSPGSLSLSPGERATLSC RASQ SYLA WYQQKPGQAPRLLIY GAS SRAT GVPDRFSGSGSGADFILTINRLEPEDFAVYYC QQ LT FGGGTKVEIK
> Cons__00337
EIVLTQSPGTLSLSPGERATLSC RASQ SFLA WYQQKVGQAPRLLIY GAS SRAT GIPDRFSGSGSGTDFTLTISRLEPEDFAVYYC QQ LT FGGGTKVEIK
> Cons__00338
EIVMTQLPATLSVSPGERATLSC RASQ SNLA WYQQKPGQAPRLLIY GAS TRAN GIPARFSGSGSGTEFTLTISGLQSDDFAVYYC QH WT FGQGTEVEVK
> Cons__00339
EIVLTQSPAILSLCPGERATLSC RASQ SYLA WYQQKPGQAPRLLIS DAS NRAT GIPARFSGSGSGTDFTLTINNLEPEDFAVYYC QQ QT FGQGTKVEIK
> Cons__00340
EIVLTQSPGTLSLSPGERATLSC RASQ SYLA WYQQKPGQAPRLLIY GAS SRAT GIPDRFSGSGSGTDFTLTISRLEPEDFAVYYC QQ FT FGPGTKVDIK
> Cons__00341
EIVMTQSPATLSVSPGERATLSC RASQ SNLA WYQQKPGQAPRLLIY GAS TRAT GIPARFSGSGSGTEFTLTISSLESEDFAVYYC QH WT FGQGTRVEIK
> Cons__00342
EIVLTQSPATLSLSPGERATLSC RASQ SYLA WYQQKAGQAPRLLIY DAS NRAT GIPARFSGSGSGTDFTLTISRLEPEDFAVYYC QQ WT FGQGTKVEIK
> Cons__00343
EIVMTQSPATLSVSPGERATLSC RASQ SNLA WYQQKPGQAPRLLIY GAS TRAT GIPARFSGSGSGTEFTLTISSLQSEDFAVYYC QQ IT FGQGTRLEIK
> Cons__00344
DIVMTQSPLSLPVTPGEPASISC RSSQ NYLD WYLQKPGQSPQLLIY LGS NRAS GVPDRFSGSGSGTDFTLKISRVEAEDVGVYYC MQ IT FGQGTRLEIK
> Cons__00345
DIQMTQSPSSLSASVGDRVTITC RASQ SYLN WYRQKAGKSPELLIY AAS SLQS GVPSRFSGSGSGTDFTLTISSLQPEDFASYYC QQ WT FGQGTKVEIK
> Cons__00346
EIVLTQSPGTLSLSPGERATLSC RASQ SYLA WYQQKPGQAPRLLIY GAS SRAT GIPDRFSGSGSGTDFTLTISRLEPEDFAVYYC QQ ET FGQGTKVEIK
> Cons__00347
DIQMTQSPSSLSASVGDRVTITC RASQ SYLN WYQQKPGKAPNLLIY GAA SLQS GVPSRFSGSGSGTDFTLTISSLQPEDFATYYC HQ HT FGQGTKLEIK
> Cons__00348
DIQMTQSPSSLSASVGDRVTITC RASQ SYLN WYQQKPGKAPKLLIY AAS SLQS GVPSRFSGSGSGTDFTLTISSLQPEDFATYYC QQ LT FGGGTKVEIK
> Cons__00349
GIVLTQSPGTLSLSPGERATLSC RASQ SYLA WYQQKPGQAPRLLIY GAS SRAT GIPDRFSGSGSGTDFTLTISRLEPEDFAVYYC QQ IT FGQGTRLEIK
> Cons__00350
EIVVTQLPGTLSLSPGERATLSC GASQ NNLA WYQQKPGQAPRLLIY GAS IRAT GIPDRFSGSGSGTDFTLTISRLEPEDFAVYYC QQ LT FGGGTTVEIK
> Cons__00351
DIQMTQSPSSLSASVGDRVTITC RASQ NYLA WFRQKPGEAPQSLIF AAS SLQT GVPSKFSGSGSGTEFTLTISSLQPEDSAIYYC LQ RT LGQGTKVEIK
> Cons__00352
DIQMTQSPTSLSASVGDRVTITC RASQ YCLA WYQQIPGKAPKLLIS TAS TLES GVPSRFSGSGSGTDYTLTISSLQPEDFATYYC LQ RT FGQGARVEIK
> Cons__00353
DIQMTQSPFSLSASVGDRVTITC RASQ SSLA WYQQKPGKAPKLLLY AAS KLES GVPPRFSGSGSGTDYTLTINSLQPEDFATYYC QQ ST FGQGTRVEIE
> Cons__00354
DIQMTQSPSSLSASVGDRVTITC RASQ YYLA WFQQKQGKAPKLLIY GAS KLET GVPSRFSGSGSGTDFTLTINSLQPESATYYCQ HY PH FGQGTRLEIK
> Cons__00355
DIQMTQSPSSLSASVGDRVTITC RASQ YSLV WYQQKPGKAPKLLLS AAS RLAS GVPWRFSGSGSGTDYALAISSLQPEDFATYYC QQ YT LGPGTKIEIK
> Cons__00356
DIQMTQSPSSLSASVGDRVTITC RASQ SSLA WFQQKPGKAPKVLLY FVS RLEP GVPSRFSGGGSGTEYILTISSLQPEDSATYYC QQ YT FGQGTTLEIK
> Cons__00357
DIQMTQSPSSLSASVGDRVTITC RASQ NSLA WYQQKPGKAPKLLLY AAS RLES GVPSRFSGSGSGTDYTLTISSLQPEDFATYYC QQ LT FGGGTKVEIK
> Cons__00358
DIQMTQSPSSLSASVGDRVTITC RASQ NSLA WYHQIPGKAPNLLLY AAS TLQS GVPSRFSGSGSGTDYTLTVSSLQPEDFATYFC QQ LT FGGGTKVETK
> Cons__00359
DIQMTQSASSLSASVGDRVTITC RASQ SSLA WYQQKPGKAPNLLVF AAS RLES GVPSRFSGSGSGTDYTLIISSLQPENFATYYC QQ IS FGGGTKVEIK
> Cons__00360
DIQMTQSPSSLSASVGNRITITC RASQ NSLA WYHQIPGKAPNLLLY AAS TLQS GVPSRFSGSGSGTDYTLTISNLQPEDFATYFC QQ LT FGGGTKVETK
> Cons__00361
DIEMTQSPSSLSASVGDRVTITC RASQ SYLN WYQRKPGKAPKLLIY AAS SLQS GVPSRFSAGVSGTDFTLTISSLQSEDFATYYC QQ YT FGQGTTLEIK
> Cons__00362
DIQMTQSPSSLSASVGDRVTITC RASQ SYLN WYQQKPGKAPKLLIY AAS SLQS GVPSRFSGSGSGTDFTLTISSLQPEDFATYYC QQ LT FGGGTKVEIK
> Cons__00363
DIEMTQSPPSLSASVGDRVTITC RASQ SYLN WYQQKPGKAPKLLIY AAS SLES GVPSRFSGSESGTDFTLTISSLQPEDFATYYC QQ SA FGQGTKVEIK
> Cons__00364
DIVMTQSPSSLSASVGDRVTITC RASQ SYLN WYQQKPGKAPKLLIY AAS SLQS GVPSRFSGSGSGTDFTLTISSLQPEDFATYYC QQ LT FGGGTKVEIK
> Cons__00365
DILMTQSPSSLSASVGDRVTITC RASQ SYLN WYQQKPGKAPKLLIY AAS SLQS GVPSRFSGSGSGTDFTLTISSLQPEDFATYYC QQ IT FGQGTRLEIK
> Cons__00366
DIVMTQSPSSLSASVGDRVTITC RASQ SYLN WYQQKPGKAPKLLIY AAS SLQS GVPSRFSGSGSGTDFTLTISSLQPEDFATYYC QQ RT FGQGTKVEIK
> Cons__00367
DIVMTQSPLSSPVTLGQPASISC RSSQ TYLS WLQQRPGQPPRLLLH KIS NRFS GVPDRFSGSGAGTDFTLKISRVEAEDVGVYYC MQ LT FGGGTKVEIK
> Cons__00368
DIVMTQTPLSLPVTLGQPASISC RSSR TYLN WFQQRPGQSPRRLIY KVS NRDS GVPDRFSGSGSGADFTLKISRVEAEDVGVYYC MQ WT FGQGTKVEIK
> Cons__00369
EIVMTQSPDSLAVSLGEGATINC KSSQ NHLV WYQQKPGQPPKVLIY WAP TRGS GVPARFSGSGSETDFTLTISSLQAEDAAVYYC QQ YT FGQGTKLEIK
> Cons__00370
DIVMTQTPLSLSVTPGQPASISC KSSQ TYLY WYLQKPGQPPQLLIY EVS NRFS GVPDRFSGSGSGTDFTLKISRVEAEDVGVYYC MQ FT FGPGTKVDIK
> Cons__00371
DIVMTQSPSTLSASLGDRVTITC RASQ SQLA WYQQKPGKAPKVLIY DAS TLES GVPSRFSGSGSGTEFTLTIGSLQPDDFATYYC QQ SA FGQGTKLEIK
> Cons__00372
EIVLTQSPGTLSLSPGERATLSC RASQ SYLA WYQQKPGQAPRVLIY GAS SRAS GIADRFSGSGSGTDFTLTISRLEPEDFAVYYC QQ YT FGQGTKLEIK
> Cons__00373
ELVMTQSPSSLSASVGDRVTITC RASQ SYLN WYQQKPGKAPKLLIY AAS NLQS GVPSRFSGSGSGTDFTLTISSLQPEDFATYYC QQ FT FGGGTKVEIK
> Cons__00374
ELVMTQSPSSLSASVGDRVIITC RASQ SYLN WYQQKPGTAPKLLIY AAS TLQS GVPSRFSGSGSGTDFTLTISSLQPEDFATYYC QQ YT FGQGTKLEIK
> Cons__00375
ELVMTQSPSSLSASVGDRVTITC RASQ SYLN WYQQKPGKAPKLLIY AAS SLQG GVPSRFIGSGSGTDFTLTISSLQPEDFATYYC QQ WT FGQGTKVEIK
> Cons__00376
ELVMTQSPSSLSASVGDRVNIAC RASQ SALA WYQQKPGKAPRLLIY DAS NLES GVPSRFSGSGSGTDFTLTISSLQPEDFAIYYC QQ LT FGGGTKVEIK
> Cons__00377
DIQMTQSPSSLSASVGDRVTITC RASQ GYLN WYQQRPGKAPELLIY AAS TLRS GVPSRFSGSGSGADFTLTISSLQPEDSATYYC QQ FT FGPGTKVDIK
> Cons__00378
DIQMTQSPSSLSASVGDRVTITC RASQ GYLN WYQQRPGKAPELLIY AAS TLRS GVPSRFSGSGSGADFTLTISSLQPEDSATYYC QQ FT FGPGTKVDIK
> Cons__00379
EIVLTQSPDSLAVSLGERATINC KSSQ NYLA WYQHKPGRPPKLLIY WAS ARES GVPDRFSGSGSGEDFTLTISSLQAEDVAVYYC QQ FT FGPGTKVDLK
> Cons__00380
EFVLTQSPGTLSLSPGDRATLSC RASQ YYLG WYQQKPGQAPRLLIF GAS SRAT GIPDRFSGSGSGTDFTLTISRLEPEDFAIYYC QH WT FGQGTKVEMK
> Cons__00381
DIQMTQSPSSVSASVGDRVTIAC RASQ DRLA WYQQKPGKVPKVLIY GAS SLQS GVPSRFSGSGSGTDFTLTINSLQPEDFATYYC QQ LT FGGGTKVEMK
> Cons__00382
DIEMTQSPSAMSASVGDRVTITC RASQ NYLA WFQQKPGKVPKRLIY AAS SLQS GVPSRFSGSGSGTEFTLTISSLQPEDFATYYC LQ FT FGPGTKVDIK
> Cons__00383
EIVMTQSPGTLSLSPGERATLSC KASQ NYLT WYQQKPGQAPRLLIY GAF SRAT GIPDRFSGSGSGTDFTLTISRLEPEDFAVYYC HQ GF FGQGTKLEIK
> Cons__00384
DIVMTQSPDSLAVSLGERATINC KSSQ NYLA WYQQKPGQPPKLLIY WAS TRES GVPDRFSGSGSGTDFTLTISSLQAEDVAVYYC QQ PT FGGGTKVEIK
> Cons__00385
DIVMTQSPLSLPVTPGEPASISC RSSQ NYLD WYLQKPGQSPQLLIY LGS NRAS GVPDRFSGSGSGTDFTLKISRVEAEDVGVYYC MQ YT FGQGTKLEIK
> Cons__00386
DIQMTQSPSTLSASVGDRVTITC RASQ SWLA WYQQKPGKAPKLLIY KAS SLES GVPSRFSGSGSGTEFTLTISSLQPDDFATYYC QQ GT FGQGTKVEIK
> Cons__00387
DIVMTQSPDSLAVSLGERATINC KSSQ NYLA WYQQRPGQPPKLLIY WAS IRES GVPDRFSGSGSGTDFTLTISSLQAEDVAVYYC QQ LT FGGGTKVEIK
> Cons__00388
EIVMTQSPATLSVSPGERATLSC RASQ SNLA WYQQKPGQAPRLLIY GAS TRAT GIPARFSGSGSGTEFTLTISSLQSEDFAVYYC QQ RT FGQGTKVEIK
> Cons__00389
DVVVTQSPLSLPVTLGQPASISC RSSL TYLN WFLQRPGQSPRRLIY QLS SRDS GVPDRFSGSGSGTDFTLKISRVEAEDVGVYYC MQ IT FGQGTRLEIK
> Cons__00390
DIVMTQSPLSLPVTPGEPASISC RSSQ SYVD WYLQKPGQSPQLLIY LVS NRAS GVPDRFSGSGSGTDFTLKISRVEAEDVGVYYC MQ FT FGPGTKVDIK
> Cons__00391
EIVLTQSPGTLSLSPGERATLSC RASQ NNLV WYQQKPGQAPRLLIY DAL TRAT GIPDRFSGSGSGTDFTLTISRLEAEDFAVYYC QH VT FGGGTKVEIK
> Cons__00392
DVVMTQSPLSLSVTLGQPASISC RSSQ TYLN WFQQRPGQSPRRLIY KVS HRDS GVPDKFSGSGSRTDFTLKISRVEAEDIGVYYC MQ YT FGQGTKLEIK
> Cons__00393
DIQMTQSPSSLSASVGDRVTITC RASQ NYLA WYQQKPGKVPKLLIY AAS TLQS GVPSRFSGSGSGTDFTLTISSLQPEDVATYYC QK AP LGGGTKVETK
> Cons__00394
DIQMTQSPSSLSASVGDRVTITC RASQ NYLA WFQQKPGKAPKSLIY AAS NLQS GVPSRFSGSGSGTDFTLTISSLQPEDFATYYC QQ WT FGQGTKVEIK
> Cons__00395
DIVMTQSPATLSLSPGERATLSC KASQ NYLA WYQQKPGQAPRLLIY GAS SRAT GIPDRFSGSGSGTDFTLTISRLEPEDFAVYYC QQ LT FGGGTKVEIK
> Cons__00396
EIVLTQSPATLSLSPGERATLSC RASQ RYLA WYQQKPGQAPRLLIY DAS NRAT GIPARFGGSGSGTDFTLTISSLEPEDFAVYYC QQ WT FGQGTKVEIK
> Cons__00397
EIVLTQSPATLSLSPGERATLSC RASQ RNLA WYQQKPGQAPRLLIY DAS NRAT GIPARFGGSGSGTDFTLTISSLEPEDFAVYYC QQ WT FGQGTKVEIK
> Cons__00398
EIVMTQSPATLSLSPGERATLSC KTSQ SSLA WYQQKPGQAPRLLIF DAS NRAT GIPARFSGSGSGTDFTLTISSLEPEDFAVYYC QQ AT FGQGTKVEIK
> Cons__00399
EIVMTQSPASLSLSPGERATLSC RASQ NYLA WYQQKPGQAPRLLIH DAS GRAT GIPDRFSGSGSGTDFTLTISRLEPEDFAVYYC QQ WT FGQGTKVEIK
> Cons__00400
EIVLTQSPATLSLSPGERATLSC RASQ SYLA WYQQKPGQAPRLLIY DAS NRAT GIPDRFSGSGSGTDFTLTISRLEPEDFAVYYC QQ WT FGQGTKVEIK
> Cons__00401
EIVLTQSPGTLSLSPGERATLSC RASQ SYLA WYQQKPGQAPRLLIY GAF SRAT GIPDRFSGGGSGTDFTLTITRLEPEDFAVYYC QQ RT FGQGTKVEIK
> Cons__00402
DILMTQSPASLSASVGDRVTITC RASQ GYVN WYQQKPGKAPNLLIY STS NLHS GAPLRFSGSGSGTDFTLTISSLQPEDFATYYC QQ RS LGGGTKVEIK
> Cons__00403
DIVMTQSPDSLAVSLGERATINC KSSQ HNLA WYQQRPGHPPKLLLY WAS TRES GVPDRFSGSGSGTDFTLTISSLQAEDVAVYYC QQ LT FGGGTKVEIK
> Cons__00404
DILMTQSPSSLSASVGDRVTITC RASQ NSLA WFQQKPGKAPKSLIY AAS SLQS GVPSKFSGSGSGTDFTLTISSLQPEDFATYYC QQ VT FGGGTKVEIK
> Cons__00405
EIVLTQSPATLSVSPGERATLSC RASQ SNLA WYQQKPGQAPRLLMY GAS TRAT GTPARFSGSGSGTEFTLTISSLQSGDFAVYYC QQ GR FGQGTKVEIK
> Cons__00406
DIQMTQSPSTLSASVGDRVTITC RASQ SWLA WYQHKPGEAPKLLMY KAS ILES GVPSRFSGSGFGTDFTLTISSLQPDDSATYYC QQ YT FGQGTKVEIK
> Cons__00407
DIVMTQSPLSLPVTLGQPASISC RSSQ TYLN WFQQRPGQSPRRLIY KVS NRDS GVPDRFSGGGSGTDFTLKISRVEAEDVGVYYC CR YT FGQGTKLEIK
> Cons__00408
DIVMTQTPLSSPVTLGQPASISC RSSQ TYLS WLQQRPGQPPRLLLY KIS NRFS GVPDRFSGSGAGTDFTLEINRVEAEDVGVYYC MQ RT FGQGTKLEIK
> Cons__00409
DIVMTQSPLSLPVTLGQPASISC RSSQ TYLN WFQQRPGQSPRRLIY KVS NRDS GVPDRFSGGGSGTDFTLKISRVEAEDVGVYYC MQ YT FGQGTKLEIK
> Cons__00410
KIVLTQSPGTLSLSPGERATLSC RASQ DYLA WYQQKPGQAPRLLVY GAS SRAT GIPDRISGSGSGTDFILTISRLEPEDFAVYYC QQ IT FGGGTKVEIK
> Cons__00411
EIVLTQSPGTLSLSQGERVTLSC RASQ HYLA WYQQKPGQAPRLLIY DAS SRAT GVPDRFSGSGSGTDFILTISGLEPEDFAVYYC QQ LT FGGGTKVEIK
> Cons__00412
DIEMTQSPSSVSASVGDRVTITC RASQ SWLA WYQQKPGKAPKLLIY AAS SLQS GVPSRFSGSGSGTDFTLTISSLQPEDFATYYC QQ SI FGQGTRLEIK
> Cons__00413
EIVLTQSPGTLSLSPGERATLSC RASQ SQLA WYQQSPGQAPRLLIY DAS SRAT GIPDRFSGSGSGTDFTLTISRLEPEDFAVYYC QQ WM FGQGTKVEIK
> Cons__00414
DIQMTQSPSSLSASVGDRVTITC RASQ NYLN WYQQKPGKAPKLLIY AAS SLQS GVTSRFSGSGSGTDFTLTISSLQPEDSATYYC QQ IT FGQGTRLEIK
> Cons__00415
DIQMTQSPSSLSASVGDRVTITC RASQ NDLT WYQQKPGTAPKRLIY GAT SLQS GVPSRFSGSGSGTEFTLTINSLQPEDFATYYC LQ WT FGQGTKVEVK
> Cons__00416
DIQMTQSPSSVSASVGDRVTITC RASQ HWLA WYQQKSGKAPKLLIY SAS SLEN GVPSRFSGSGSGTEFTLTISSLQPEDFATYFC QQ LT FGGGTTVDIK
> Cons__00417
DIVMTQSPDSLAVSLGERATINC KSSQ NYLA WYQQKPGQPPKLLIY WAS TRES GVPDRFSGSGSGTDFTLTISSLQAEDVAVYYC QQ FT FGPGTKVDIK
> Cons__00418
DIVMTQSPDSLAVSLGERATINC KSSR NYLA WYQQKPGQPPKLLIY WAS TRES GVPDRFSGSGSGTDFTLTISSLQAEDVAVYYC QQ FT FGPGTKVDIK
> Cons__00419
DIQMTQSPSTLSASVGDRVTITC RPSQ SWLA WYQQKPGKAPELLIY RVS SLQS GVPSRFSGSGSGTEFTLTISSLQPDDVATYYC QQ RY FGQGTKLEIK
> Cons__00420
DIQMTQSPSTLSASVGDRVTFTC RVSQ YWLA WYQQKPGKAPNLLIY QAS ILDA GVPSRFSGNISGTDFTLTISSLQPDNSARYYC QQ RY FGQGTKLEIK
> Cons__00421
EIVLTQSPGTLSLSPGERATLSC RASQ GYLG WYQQKPGQAPRLLIY GAS SRAT GIPDRFSGSGSGTDFTLTISRLEPEDFAVYYC QQ RT FGQGTKVEIK
> Cons__00422
EIVMTQSPSSLSVSPGERATLSC RASQ SNLA WYQQKPGQAPRLLIY GAS TRAT GIPARFSGSGSGTEFTLTISSLQSEDFAVYYC QQ RT FGQGTRLEIK
> Cons__00423
DIQMTQSPSSVSASVGDRVTITC RASQ SWLA WYQQKPGKAPKLLIY EAS NLET GVPSRFSGSGSGSDFTLTISSLQPEDFATYYC QQ LS FGGGTKVEHK
> Cons__00424
DIVMTQSPSSVSVSVGDRVTITC RASQ SSLA WYQQEPGKAPKPLIY AAS SLHS GVPSKFSGSGSGTEFTLTISSLQPEDSAIYYC LQ RT LGQGTKVEIK
> Cons__00425
EIVLTQSPGTLSLSPGERATLSC RASQ SYLA WYQQKPGQAPRLLIY GAS SRVT GIPDRFSGSGFGTDFTLTISRLEPEDFAVYYC QQ KT FGQGTKVEIK
> Cons__00426
EIVLTQSPGTLSLSPGERATLSC RASQ SYLA WYQQRPGQAPRLLIY GAS TRAT GIPDRFSGSGSGTDFTLTISRLEPEDFAVYYC QQ YT FGQGTKLEIK
> Cons__00427
DIQMTQSPSSLPVSVGDTVTITC QASQ IYLN WYQQKPGKAPKFLIY DAA NLET GVPLRFSGSGFGANFTFTISSLQTEDIATYYC QQ IT FGQGTRLEIK
> Cons__00428
DIQMTQSPSPLSASVGGRVTITC QASQ IHLN WYQQKPGEAPKLLIY DVS NLET GVPSRFSGSGSGTDFTFTISSLQPGDIATYYC QQ YT FGQGTKLEIN
> Cons__00429
DIQMTQSPSSLSASVGDRVTITC QASQ YYLN WYQQKPGKAPKLLIY DAS NLDT GVPSRFSGSGSGTDFTLTINNLQPEDIATYYC QQ FT FGPGTKVDIK
> Cons__00430
EIVLTQSPGTLSLSPGERATLSC RASQ SYLA WYQQKPGQAPRLLIY GAS SRAT GIPNRFSGSGSGTDFTLTISRLEPEDFAVYYC QQ YT FGGGTKVEIK
> Cons__00431
ELVMTQSPSSLSASVGDRVTITC RASQ TYLN WYQQKPGEAPKLLIY TAS TLQS GVPSRFRGSGSGTDFTLTISSLQPEDFATYYC QQ WT FGQGTKVEIK
> Cons__00432
ELVMTQSPSSLSASVGDRVTISC RASQ KYLN WYRQKPGKAPELLIY GTS TLQS GVPSRFSGSGSGTDFTLTISSLQPEDFATYYC QQ WT FGQGTKVEIK
> Cons__00433
DIEMTQSPSSLSASVGDRVTITC QASQ NYLN WYQQKPGKAPKVLIY GAS NLET GVPSRFSGSGSGTDFTFTIRSLQPEDIATYYC QQ IT FGQGTRLEIK
> Cons__00434
DIRLTQSPSSLSASVGDRVTISC RASQ TYLN WYQQKPGKAPKLLIY AAS NLQS GVPSRFSGSGSETDFTLTISSLQAEDFAIYYC QQ IT FGPGTRLDTK
> Cons__00435
EIVLTQSPGTLSLSPGERATLSC RASQ SYLA WYQQKPGQAPRLLIY GAS SRAT GIPDRFSGSGSGTDFTLTISRLEPEDFAVYYC QQ RS FGQGTKLEIK
> Cons__00436
DIQMTQSPSSLSASVGDRVTITC RASQ SFLN WYQHKPGKAPNLLIF AAS SLQS GVPSRFSGSASGTDFTLTISNLQPEDFATYYC QQ YT FGQGTKLEIK
> Cons__00437
AIVMTQSPDSLTVSLGERATINC KSSH NYLA WYQQIPGQPPKLLLY WAS TRES GVPDRFNGSGSGTDFTLSISSLQAEDVAVYSC QQ PT FGQGTKLEIK
> Cons__00438
DIQMTQSPSSLSASVGDRVTITC QASQ NSLN WYQQKPGKAPKLLIY DAS NLET GVPSRFTGSGSGTDFTFSISSLQPEDIATYYC QQ FT FGGGTKVEIK
> Cons__00439
DIQMTQSPSSLSASVGDRVTITC RASQ TAVA WYQQKPGKAPKLLIY SAS FLYS GVPSRFSGSGSGTDFTLTISSLQPEDFATYYC QQ PT FGQGTKVEIK
> Cons__00440
DIVMTQSPSSLSASVGDRVTITC RASR NYLN WYQQKPGEVPRLLIF AAS SLYD GVPSRFSGSESGTDYTLTITSLQPEDFATYYC QQ FS FGPGTKLHIK
> Cons__00441
DIQMTQSPSSLSASVGDRVTITC QASQ NHLN WYQQKPGKAPKLLIY DAS NLET GVPSRFSGRGSGTHFTFTISSLQPADIATYYC QE QT FGGGTKVEIK
> Cons__00442
ELVMTQSPLSLPVTLGQPASISC RSSQ TYLN WFQQRPGQSPRRLIY KVS DRDS GVPDRFSGSGSGTDFTLKISRVEAEDVGVYYC LQ RT FGQGTKLEIK
> Cons__00443
DIEMTQSPSSLSASVGDRVTITC RASQ NELA WYQQKPGKAPKRLIQ AAS SLHT GVPSRFSGSGSGTEFTLTISSLQPEDFATYHC LQ LT FGGGTKVEIK
> Cons__00444
EIVMTQSPATLSVSPGERATLSC RASQ NNLA WYQQKPGQPPRLLIY GAS TRAT GIPARFSGSGSGTEFTLTISRLQSEDFAVYYC QQ WT FGQGTRVEIK
> Cons__00445
DIVMTQSPSTLSASVGDRVTITC RASQ DDLD WYQQKPGKAPKRLVY GAS NLQR GVPSRFSGSGSGTEFTLTISSLQPEDFATYYC LQ WT FGQGTRVDIK
> Cons__00446
EIVLTQSPATLSLSPGERATLSC RASQ SYLA WFQQEPGQPPRLLIY DAS NRAT GIPARFSGSGSGTDFTLTISSLEPEDFAVYYC QH IA FGPGTKVDIK
> Cons__00447
EIVLTQSPATLSLSPGERATLSC RASQ TYLA WFQQKPGQPPRLLIY DAS NRAT GIPARFSGSGSGTDFTLTISSLEPEDFAVYYC QQ IA FGPGTKLDIK
> Cons__00448
EIVLTQSPATLSLSPGERATLSC RASQ TYLA WFQQKPGQPPRLLIY DAS NRAT GIPARFSGSGSGTDFTLTISSLEPEDFAVYYC QH IA FGPGTKVDIK
> Cons__00449
EIVLTQSPATLSLSPGERATLSC RASQ SYLA WFQQKPGQAPRLLIY DAS NRAT GIPARFGGSGSGTDFTLTISSLEPEDFAVYYC QH IA FGPGTKLDIK
> Cons__00450
EIVLTQSPATLSLSPGERATLSC RASQ NYLA WFQQKPGQAPRLLIY DAS NRAT GIPARLSGSGSGTDFTLTISSLEPEDFAVYYC QQ IA FGPGTKLDIK
> Cons__00451
EIVLTQSPATLSLSPGERATLSC RASQ SYLA WYQQKPGQAPRLLIY DAS NRAT GIPARFSDSGSGTDFTLTISSLEPEDFAVYYC QQ FA FGPGTRVDIK
> Cons__00452
EIVLTQSPATLSLSPGERATLSC RASQ SYLA WFQQKPGQAPRLLIY DAS NRAT GIPARFSGSGSGTDFTLTISSLEPEDFAVYYC QQ IA FGPGTKVDIK
> Cons__00453
EIVLIQSPATLSLSPGERATLSC RASQ SYLA WFQQKPGQAPRLLIY DAS NRAT GIPARFSGSGSGTDFTLTISSLEPEDFAVYYC QH IA FGPGTKVDIK
> Cons__00454
EIVLTQSPATLSLSPGERATLSC RASQ SYLA WYQQKPGQAPRLLIY DAS NRAT GIPARFSGSGSGTDFTLTISSLEPEDFAVYYC QQ IA FGPGTKVDIK
> Cons__00455
EIVLTQSPGTLSLYPGERAILSC RASQ SYLA WFQKKPGQAPRLLIY GAS RRSA DIPDRFSGSGSGTDFTLTINTLEPEDFAVYYC QQ WT FGQGTTVEMK
> Cons__00456
EIVLTQSPATLSLSPGERATLSC RASQ SYLA WFQQKPGQAPRLLIY DAS NRAT GIPARFSGSGSGTDFTLTISSLEPEDFAVYYC QQ FA FGPGTKVDIK
> Cons__00457
DIQMTQSPSTLSASVGDRVTITC RASQ RWLA WYQQKPGNAPNLLIY KAS TLER GVPSRFSGSGSGTEFTLTISSLQPDDFATYYC QE WT FGQGTKVEIK
> Cons__00458
EIVLIQSPATLSLSPGERATLSC RASQ SYLA WFQQKPGQAPRLLIY DAS NRAT GIPARFSGSGSGTDFTLTISSLEPEDFAVYYC QQ FA FGPGTKVDVK
> Cons__00459
EIVLIQSPATLSLSPGERATLSC RASQ SYLA WFQQKPGQAPRLLIY DAS NRAT GIPARFSGSGSGTDFTLTISSLEPEDFAVYYC QH FA FGPGTKVDIK
> Cons__00460
EIVLTQSPATLSLSPGERATLSC RASQ SYLA WYQQKPGQAPRLLIY DAS NRAT GIPARFSGSGSGTDFTLTISSLEPEDFAVYYC QQ RT FGQGTKLEIK
> Cons__00461
EIVLTQSPATLSLSPGERATLSC RASQ TYLA WFQQKPGQPPRLLIY DAS NRAT GIPARFSGSGSGTDFTLTISSLEPEDFAVYYC QQ IA FGPGTKLDVK
> Cons__00462
DIQMTQSPSSLSASVGDRVNITC QATQ TYLN WYQQKPGKAPKLLIY DAS NLEA GVPSSFSGSGSGTDFIFTISSLQPEDIGTYYC QQ IT FGQGTRLEIK
> Cons__00463
EIVLTQSPATLSLSPGERATLSC RASQ SYLA WFQQKPGQAPRLLIY DAS NRAT GIPARFSGSGSGTDFTLTISSLEPEDFAVYYC QQ IA FGPGTKLGIK
> Cons__00464
DIQMTQSPSSLSASVGDRVTITC LASQ NWVA WYQQKREKAPKSLIY AAS SLQS GVPSRFSGSGSGTNFTLTISSVQPEDFATYYC QQ FP FGPGTRVDIK
> Cons__00465
EIVLTQSPGTLSLSPGERATLSC RASQ SYLA WFQQKPGQAPRLLIY DAS NRAT GIPARFSGSGSGTDFTLTISSLEPEDFAVYYC QQ IA FGPGTKVDIK
> Cons__00466
EIVLTQSPSSLSASVGDRVTITC RASQ NYLN WYQQKPGKAPKLLIY AAS TLQS GVPSRFSGSGSGTDFTLTINSLQPEDFATYYC QQ LT FGGGTKLEIK
> Cons__00467
EIVLTQSPGTLSLSPGERATLSC RASQ SYLA WYQQKPGQAPRLLIY GAS SRAT GIPDRFSGSGSGTDFTLTISRLEPADFAVYYC QQ YS FGQGTKLEIK
> Cons__00468
EIVLTQSPATLSVSPGERVTLSC RASQ SNLA WYQQKPGQAPRLLIH GAS TRAS GVPARFSGSGSGTEFTLTISSLQSEDFAVYYC QR YT FGQGTKVEIK
> Cons__00469
DIEMTQSPLSLSASAGDRVTITC RASQ SYLN WYQQKLGKAPKLLIY AAS SLQG GVPSRFSGSGSGTDFTLTISSLQPEDFAIYYC QQ WT FGQGTKVEIK
> Cons__00470
DIEMTQSPSTLSASVGDRVTITC RASQ SWLA WYQQKPGKAPKLLIY KAS SLES GVPSRFSGSGSGTEFTLTISSLQPDDFATYYC QQ YT FGQGTKLEIK
> Cons__00471
DIQMTQSPSSLSASVGDRVTITC QASQ NYLA WYQQKPGKAPELRIY DAS NLET GVPSRFSGSGSGTDFTFTISSLQPEDIATYYC QQ LT FGPGTKVDIK
> Cons__00472
DIQMTQSPSSLSASVGDSVTITC QASQ NDLA WYQQKPGKAPKLLIY AAS TLQS GVPSRFSGSGSGTEFTLTINGLQPEDFATYYC QQ LT FGGGTKLEIK
> Cons__00473
DVVMTQSPSTVSASVGDRVTLTC RASQ RWLA WYQQKPGQPPKLLIY WAS TRKS GVPDRFSGSGSGTDFTLTISSLQADDFATYYC QH PS FGQGTKVEIK
> Cons__00474
EIVLTQSPGTLSLSPGERATLSC RASQ SFLA WYQQKPGQAPRLLIY VAS SRAT GIPDRFSGSGSGTDFTLTISRLEPEDFAVYYC QQ ST FGQGTKVELK
> Cons__00475
DIQMTQSPSSLSASVGDRVTITC RESQ NDLG WYQQKPGKAPKLLIY GTS SLQS GVPSRFSGSGSGTDFTLTISSLQPEDFATYYC QQ LT FGGGTKLEIK
> Cons__00476
DIVMTQSPSSLSASIGDRVTITC RESQ NDLG WYQQKPGKAPKLLIY AAS SLQS GVPSRFSGSGSGTDFTLTISSLQPEDFATYFC QQ PT FGGGTKVEIK
> Cons__00477
DIVMTQSPLSLPVTPGEPASISC RSSQ IYFD WYLQKPGQTPQLLIY LGS NRAS GVPDRFSGSGSGTDFTLKISRVEAEDVGVYYC MQ FT FGPGTKVDIK
> Cons__00478
DIVMTQSPLSLPVTPGEPASISC RSSQ IYFD WYLQKPGQTPQLLIY LGS KRPS GVPDRFSGSGSGTDFTLKISRVEADDVGVYYC MQ FT FGPGTKVDIK
> Cons__00479
DIVMTQSPLSLPVTPGEPASISC RSSQ NYLD WYLQKPGQSPQLLIY LGS NRAS GVPDRFSGSGSGTDFTLKISRVEAEDVGIYYC MQ FT FGPGTKVDIK
> Cons__00480
EIVLTQSPGTLSLSPGERVTLSC RASQ NYIA WYQEKPGQAPRLLIY AAS SRAT GIPDRFSGSGPGTDFTLTVSRLEPEDFATYYC RH HT FGQGTKLEIK
> Cons__00481
DIVMTQSPLSLPVTPGEPASISC RSSQ NYLD WYLQKPGQSPQLLIY LGS NRAS GVPDRFSGSGSGTDVTLKISRVEAEDVGIYYC MQ FT FGPGTNVDIK
> Cons__00482
DIVMTQTPLSLSVTPGQPASISC KSSQ TYLY WYLQKPGQPPQLLIY EVS NRFS GVPDRFSGSGSGTDFTLKISRVEAEDVGVYYC MQ FT FGPGTKVDIK
> Cons__00483
DIVMTQSPLSLPVTPGEPASISC KSSQ TYLY WYLQKPGQPPQLLIY EVS NRFS GVPDRFSGSGSGTDFTLKISRVEAEDVGVYYC MQ FT FGPGTKVDIK
> Cons__00484
LIVMTQSPGTLSLSPGERATLSC RASQ SYLA WYQQKPGQAPRLLIY GAS GRAT GIPDRFSGSGSGTDFTLTISRLEPEDFAVYYC QQ RT FGQGTKLEIK
> Cons__00485
DIQMTQSPSTLSASVGDRVTITC RASQ SWLA WYQQKPGKAPKLLIY KAS NLET GVPSRFGGSGSGTEFTLSISDLQPDDFATYFC QQ ST FGQGTRLEIK
> Cons__00486
DIQMTQSPSSLSVSVGDRVTIAC RASQ NHLA WYQQRPGEVPKVLIY DAS TLQS GVPSRFSGSGSGTDFTLTISSLQPEDVATYYC QK PA FGPGTKVDIK
> Cons__00487
DIQMTQSPSSLSASVGDGVTITC RASQ SYLH WYQQKPGKAPKLLIY VAS SLQS GVPSRFSGSGSGTDFTLTISSLQPEDFATYYC QQ IT FGQGTRLEIK
> Cons__00488
EIVLTQSPGPLSLSPGERATLSC RASQ SYLS WYQQKPHQPPRLLIY ATS SRAT GIPHRFSGSGSGTDFTLTISRLEPEDFGVYYC QQ RS FGQGTKLEIK
> Cons__00489
DIVMTQSPDSLAVSLGERATINC KSSQ NYLA WYQQKPRQPPRLLIS WAS VRES GVPDRFSGSGSGTDFTLTISSLQAEDVAVYYC QQ RT FGQGTKVEIK
> Cons__00490
EIVLTQSPATLSLSPGERATLSC RASQ TYLA WYQQKPGQAPRLLIY DVS NRAT GIPARFSGSGSGTDFTLTISSLEPEDFAVYYC QQ PA FGQGTRLDIK
> Cons__00491
DIQMTQSPSSVSASVGDRVTITC RASQ SWLA WYQQKPGKAPRLLIY VVS NLQS GVPSRFSGSKSGADFTLTISSLQPEDFGTYYC QQ LT FGPGTKVDIK
> Cons__00492
DIVMTQSPDSLAVSLGERATINC KSSQ NYLA WYQQKPGQPPKLLIY WAS TRES GVPDRFSGSGSGTDFTLTISSLQAEDVAVYYC AQ YS FGQGTKLEIK
> Cons__00493
DIQMTQSPSTLSASVGDRVTITC RASH SWLA WYQQRPGKAPKLLIY KAS SLES GVPSRFSGSGAGTDFNLTISSPQPDDFAAYYC QH AT FGQGTKVEIK
> Cons__00494
EIVLTQSPDSLAVSLGERATINC KSSQ NHLV WYQQKPGQPPKVLIY WAS TRGS GVPARFSGSGSETDFTLTISSLQAEDAAVYYC QQ YT FGQGTKLEIK
> Cons__00495
EIVLTQSPGTLSLSPGERATLSC RASQ SYLA WYQQKPGQAPRLLIY GAS SRAT GIPDRFSGSGSGTDFTLTISRLEPEDFAVYYC QQ FP FGQGTRLEIK
> Cons__00496
AIRIAQSPSSLSASTGDRVTITC RASQ SYLA WYQQKPGKAPKLLIY AAS TLQS GVPSRFSGSGSGTDFTLTISCLQSEDFATYYC QQ RT FGQGTKVEIK
> Cons__00497
DIQMTQSPSSLSASVGDRVTITC RASR SFLN WYQQKPGKAPQLLIY AVS RLQS GVPSRFSGSGSGTDFTLTISSLQPEDFATYYC QQ YT FGQGTKLEIN
> Cons__00498
DIQMTQSPSTLSASVGDRVTITC RASR TWLA WYQQKPGKAPKLLIY KAS TLES GVPSRFSGSGSGTEFTLTISSLQPDDFATYYC QQ YT FGQGTKLEIK
> Cons__00499
DIVMTQSPDSLAVSLGERATINC KSSQ NYLA WYQQRPGQPPKLLIH WAS SRES GVLDRFSGSGSGTDFTLTISSLQTEDVAVYYC HQ FT FGPGTKVDIK
> Cons__00500
DIQMTQSPSSVSASIGDRVTITC RASQ SWLA WYQQKPGKAPKLLIY AAS SLQS GVPLRFSGSGSGTDFTLTISSLQPEDFATYYC QQ RG FGPGTKVDIK
> Cons__00501
AIQMRQSPSSLSASVGDRVTITC RASQ NDLG WNQQKPGKAPKLLIY AAS SLES GVPSRFSGSGFGTDFTLTISSLQPEDFATYYC LQ LT FGGGTKVVIS
> Cons__00502
DVQMTQSPSTLSASVGDRVTITC RAGQ TWLA WYQQKSGNAPKLLIY GAS NLES GVPSRFSGSGSGTDFTLTISSLQPDDSATYYC QQ GY FGQGTKLEIK
> Cons__00503
EIVLTQSPGTLSLSPGERATLSC RASQ SYLA WYQQKPGQAPRLLIY GAS SRAT GIPDRFSGSGSGTDFTLTISRLEPEDFAVYYC QQ YT FGQGTKLEIK
> Cons__00504
EIVLTQSPATLSLSPGERATLSC GASQ NYLA WYQQKPGLAPRLLIY DVS TRAT GIPERFSGSGSGTDFTLTISRLEPEDFAVYYC QQ LT FGGGTKVEIK
> Cons__00505
NIVMTQSPKSMYVSIGERVTLSC KASE TYVS WYQQKPEQSPKLLIY GAS NRYT GVPDRFTGSGSATDFTLTISSVQAEDLADYHC GQ FT FGSGTKLEIK
> Cons__00506
DIQMTQSPSSLSASVGDRVTITC RASQ NFLN WYQQKPGKAPKLLIY DAS TLES GVPSRFSGSGSGTDFTLTISSLQPEDFATYYC QQ IT FGQGTKLEIK
> Cons__00507
DIQMTQSPSSLSASVGDRVTITC RASQ SAVA WYQQKPGKAPKLLIY SAS SLYS GVPSRFSGSRSGTDFTLTISSLQPEDFATYYC QQ ST FGQGTKVEIK
> Cons__00508
NSVLTQSPSSLSASVGDRVTITC QASQ NYLN WYQHKPGKAPKLLIY TAS NLET GVPSRFSGGGSGTHFSFTITSLQPEDAATYFC QQ LS FGGGTKVEIK
> Cons__00509
DIQLTQSPSSLSASVGDRVTVTC RASQ TYLN WYQQIPGKAPKLLIY GAS TLQS GVPSRFSGSGSGTDFTLTINSLQPEDFATYYC QQ RT FGQGTRLDIK
> Cons__00510
EIVLTQSPGTLSLSPGERATLSC RASQ SYLA WYQQKPGQAPRLLIY GAS SRAT GIPDRFSGSGSGTDFTLTISRLEPEDFAVYYC QQ GT FGQGTKVEIK
> Cons__00511
EIVLTQSPGTLSLSPGERATLSC RASE DKVA WYQQKPGQAPRLLIY GAS SRAT GIPDRFSGSGSGTDFTLSISGLEPEDFVVYYC QQ RT FGQGTKVEIK
> Cons__00512
DIQMTQSPSSLSASVGDRVTITC KASQ SFLS WYQQKPEKAPKSLIY YAT SLAD GVPSRFSGSGSGTDYTLTISSLQPEDFATYYC LQ YT FGGGTKVEIK
> Cons__00513
DIVMTQSPDSLAVSLGERATINC RASQ SYMH WYQQKPGQPPKLLIY AAS NPES GVPDRFSGSGSGTDFTLTISSLQAEDVAVYYC QQ WT FGQGTKVEIK
> Cons__00514
DIQMTQSPSSLSASVGDRVTITC RASQ NDLG WYQQKPGKAPKKLIY AAS SLQS GVPSRFSGSGSGTDFTLTISSLQPEDFATYYC LQ WT FGQGTKVDIK
> Cons__00515
EIVMTQSPGTLSLSPGERATLSC RASQ NYLA WFQQKPGQAPRLLIY GAS RRAT GIPDRISGSGSGTDFTLTISRLEPADFAVYYC QQ RT FGQGAKVEIK
> Cons__00516
DIQMTQSPSSLSASVGDRVTITC RASQ LYLA WYQQKPGKAPKLLIY AAS SLQS GVPSRFSGSGSGTDFTLTISSLQPEDFATYYC QQ YT FGQGTKVEIK
> Cons__00517
DIQMTQSPSSLSASVGDRVTITC RASQ TAVA WYQQKPGKAPKLLIY SAS FLYS GVPSRFSGSGSGTDFTLTISSLQPEDFATYYC QQ PT FGQGTKVEIK
> Cons__00518
EIVMTQSPGTLSLSPGERATLSC RASQ SYLA WYQQKPGQAPRLLIY GAS SRAT GIPDRFSGSGSGTDFTLTISRLEPEDFAVYYC QQ RT FGQGTKVEIK
> Cons__00519
DIVLTQSPASLAVSLGQRATISC RASE SFMS WFQQKPGQPPKLLIY AAS NQGS GVPARFSGSGSGTDFSLNIHPMEEDDTAMYFC QQ LT FGAGTKLELK
> Cons__00520
DIVMTQSPSSLSASVGDRVTITC RASQ NYLH WYQHEPGKAPKLLIY AAS NLQG GVTSRFSGSGSGTDFTLTISTLQPEDFATYYC LQ LT FGGGTKVDIK
> Cons__00521
EIVMTQSPATLSVSPGERATLSC RASE SNLA WYQQKPGQAPRLFIY TAS TRAT DIPARFSGSGSGTEFTLTISSLQSEDFAVYYC QQ IT FGQGTRLEIK
> Cons__00522
DIQMTQSPSSLSASVGDRVTITC RASQ NYLN WYQQKPGKAPKLLIY TAS TLQS GVPSRFSGSASGTDFTLTINSLQPEDFATYSC QQ WT FGQGTKVEIK
> Cons__00523
DIVMTQSPATLSVTPGDRVSLSC RASQ DYLH WYRQKSHESPRLLIK YAS QSIS GIPSRFSGSGSGSDFTLSINSVEPEDVGVYYC QN FT FGSGTKLEIK
> Cons__00524
DIVMTQSPDSLAVSLGERATINC KSSL NYLA WYQQKPGQPPKLLIY WAS TRES GVPDRFSGSGSGTNFTLTISRLQAEDVAVYYC QQ WT FGQGTKVEIK
> Cons__00525
ELVLTQSPASLAVSLGQRATISC RASQ SFMN WFQQKPGQPPKLLIY AAS NQGS GVPARFSGSGSGTDFSLNIHPMEEDDTAMYFC QQ RT FGGGTKLEIK
> Cons__00526
DIQMTQSPSTLSASVGDRVTMTC SATS SYMH WYQQKPGKAPKRLMY DTS KLAS GVPARFIGSGSGTEFTLTISSLQPDDFATYYC QQ LT FGGGTKVEIK
> Cons__00527
EIVLTQSPGTLSLSPGERATLSC RASQ SYLA WYQQKPGQAPRLLIY GAS SRAT GIPDRFSGSGSGTDFTLTISRLEPEDFVVYYC QQ QT FGQGTKVEIK
> Cons__00528
DIQMTQSPSTLSASVGDTVTITC RASQ GWLA WFQQKPGKAPNLLIY KAS TLES GVPSRFSGSGFGTEFTLTINSLQPDDFATYYC QH WT FGQGTKVEIK
> Cons__00529
EIVMTQSPVNLSMSAGERVTLSC RASQ SNIA WYQQKPGQAPRLFIY DAS KTAT GISARFSGSGSGTDFNFTITSLQSEDFAVYYC QQ YT FGQGTKLDIK
> Cons__00530
EIVMTQSPVNLSMSAGERVTLSC RASQ SNIA WYQQKPGQAPRLFIY DAS KTAT GISARFSGSGSGTDFTLNITSLQSEDFAVYYC QQ YT FGQGTKLDIK
> Cons__00531
EIVLTQSPGTLSLSPGERATLSC RASQ RYLA WYQQKPGQAPRLLIY GAS SRAT GIPDRFSGSGSGTDFTLTISRLEPEDFAVYYC QQ LT FGGGTKVEIK
> Cons__00532
EIVMTQSPVNLSMSAGERVTLSC RASQ SNIA WYQQKPGQAPRLFIY DAS KTAT GISARFNGSGSGTDFTLTITSLQSEDFAVYYC QQ YT FGQGTKLDIK
> Cons__00533
DIQMTQSPSSLSASVGDRVTITC QASQ NYLN WYQQKPGKAPKLLIY DAS NLET GVPSRFSGSGSGTDFTFTISSLQPEDIATYYC QQ LT FGPGTKVDIK
> Cons__00534
EIVMTQSPVNLSMSAGERVTLSC RASQ SNIA WYQQKPGQAPRLFIY DAS KTAT GISARFSGSGSGTDFTLIITSLQSEDFAVYYC QQ YT FGQGTKLDIK
> Cons__00535
DIMMTQSPSTLSASVGDRVTITC KSSQ NYLA WYQQKPGQAPKLLIS WAS TRES GVPSRFIGSGSGTEFTLTISSLQPDDVATYYC QQ WT FGQGTKVEIK
> Cons__00536
EIVLTQSPSSLSASVGDRVTITC RASQ SYLN WYQQKPGKAPKLLIY AAS SLQS GVPSRFSGSGSGTDFTLTISSLQPEDFATYYC QQ LT FGGGTKVDIK
> Cons__00537
DIELTQSPPSLSASVGDRVTITC RASQ KYVN WYQQKPGKAPKLLIS VAS SLQS GVPSRFSGSGSGTDFTLTISSLQPEDFASYYC QQ PS FGGGTRVEIK
> Cons__00538
DIQMTQSPSTLSASVGDRVTITC RASQ TWLA WYQQKPGQAPKLLIH KTS TLET GVPSRFSGSGSGTQFTLTITNLQPDDSATYYC QQ GT FGQGTKVEIK
> Cons__00539
EIVLTQSPGTLSLSPGERATLSC RASQ SYLA WYQQKPGQAPRLLIY GAS SRAT GIPDRFSGSGSGTDFTLTISRLEPEDFAVYYC QQ PT FGGGTKVEIK
> Cons__00540
DIVMTQSPLSLPVTPGEPASISC RSSQ NYFD WYLQKPGQSPQLLIY LGS NRAS GVPDRFSGSGSGTDFTLKISRVEAEDVGVYYC MQ LT FGGGTKVEIK
> Cons__00541
ELVMTQSPSSLSAFVGDRVTITC RASQ SYLN WYQQKPGKAPKLLIY AAS SLQS GVPSRFSGSGSGTDFTLTISSLQPEDFATYYC QQ YT FGQGTNLEIK
> Cons__00542
DIVMTQTPLSLSVTPGQPASISC KSSQ TYLY WYLQKPGQPPQLLIY EVS NRFS GVPDRFSGSGSGTDFTLKISRVEAEDIGVYYC LQ WT FGQGTKVEIK
> Cons__00543
EIVLTQSPGTLSLSPGERATLSC RASQ SYLA WYQQKPGQAPRLLIY GAS SRAT GIPDRFSGSGSGTDFTLTISRLEPEDFAVYYC QQ RT FGQGTKVEIK
> Cons__00544
DIELTQSPGTLSLSPGDGASLSC RASQ NYLA WYQQKPGHAPRLLIY GAS NRAT GIPDRFSGSGSGTDFTLTISRLEPEDFAVYYC QH IT FGQGTRLEIK
> Cons__00545
EIVLTRSPGTLSLSPGERATLSC RASQ NYLA WYQQKPGQAPRLLIY AAS TRAS GIPDRFSGSGSGTDFTLTIGRLAPEDLAVYYC HQ ST FGQGTKLEIR
> Cons__00546
DIQMTQSPSSLSASVGDRVTITC RAGH NFLS WYQQKPGKAPTLLIY AVS NLQV GVPSRFSGSGSGAEFTLTISSLQPEDFATYYC QQ FT FGGGTKVDNK
> Cons__00547
ELQMTQSPSSLSASVGDRVTITC RAGH NFLS WYQQKPGKAPTLLIY AVS NLQD GVPSRFSGSGSGAEFTLTISSLQPEDFATYYC QQ FT FGGGTKVDNK
> Cons__00548
DIQMTQSPSTLSASVGDRVTITC RTSQ RWLA WYQQKPGEAPKVLIY GAS NLES GVPSRFSGSGSGTEFTLTISSLQSDDFATYYC QQ YT FGQGTKLEIK
> Cons__00549
DIQMTQSPSSLSASVGDRVTITV QASQ KHLN WYQQTPGKAPKLLIY EAS NLQA GVPSRFSGSGSGTDYTFTISSLQPEDIATYYC QQ YT FGQGTKLQIT
> Cons__00550
DIQLTQSPTFLSASVGDRVTITC RASQ SYLA WYQQKPGKAPNLLIY VAS TLQS GVPSRFSGSGSGTEFTLTISSLQPEDFATYYC QQ LT FGGGTKVEIK
> Cons__00551
DIVMTQSPDSLAVSLGERATINC KSSQ NYLA WYQQKPGQPPKLLIY WAS TRKS GVPDRFSGSGSGTDFTLTISSLQAEDVAVYYC QQ LT FGGGTKVEIS
> Cons__00552
DIELTQSPSSLSASVGDRLTITC RASQ SYLN WYQQKPGKAPKLLIY ATS SLQS GVPSRFSGSGSGTDFTLTISSLQPEDFATYYC QQ WT FGQGTKVEIK
> Cons__00553
DIQMTQSPSSLSASVGDRVTITC RASE EYLA WYQQKPAKAPTLLIF KAS TLER GAASRFSGSGSGTEFTLTISSLQPDDFATYYC QQ YT FGQGTKLEIK
> Cons__00554
DIQMTQSPSSLSASVGDRVTITC RASQ NSLN WYQGKAGKAPKMLIS DAV TLGS GVPSRFSGSGSGTDFSLTISSLLPEDFATYYC QQ RT FGQGTRVEIN
> Cons__00555
ELVLTQSPGTLSLSPGERATLSC GASQ SYLA WYQQKPGLAPRLLIY DAS SRAT GIPDRFSGSGSGTDFTLTISRLEPEDFAAYYC QH FT FGQGTKVEIK
> Cons__00556
ELVLTQSPGTLSVSPGERATLSC RASQ SNLA WYQQKPGQAPRLLIY GAS TRPT GIPARFSGSGSGTEFTLTISSLQSEDFATYYC QH LT FGQGTKVEIK
> Cons__00557
ELVLTQSPGTLSLSPGERATLSC RASQ SYLA WYQQKPGQAPRLLIY GAS SRAT GIPDRFSGSGSGTDFTLTISRLEPEDFAVYYC QQ GT FGQGTKVEIK
> Cons__00558
ELQMTQSPSSLSASVGDRATVSC QASQ NYLN WYQQKPGKAPKFLTY RAS SLQR GMPSQFSGSGYGRDFTLTVSSLQPDDFATYYC QQ YT FGQGTKVEIK
> Cons__00559
DIVMTQSPSSVSASVGDRVTITC RASQ SWLA WYQQKPGKAPKLLIY AAS SLQS GVPSRFSGSGSGTDFTLTISSLQPEDFATYYC QQ LT FGGGTKVEIK
> Cons__00560
DIVMTQSPSFLSAFVGDRITITC RASQ GYLA WYQQKPGKAPKLLIY AAS TLQS GVPSRFSGSGSGTEFTLTISGLQPEDVATYYC QK WT FGQGTKVEIK
> Cons__00561
DIQMTQSPSFLSASVGDRVTITC RASQ SWLA WYQQKPGKAPKLLIY AAS RLQS GVPSRFSGSGSGTEFTLTISSLQPEDFATYYC QQ LT FGGGTKLEIK
> Cons__00562
DIQMTQSPSSLSASVGDRVTITC RASQ SAVA WYQQKPGKAPKLLIY SAR SLYS GVPSRFSGSRSGTDFTLTISSLQPEDFATYYC QQ FT FGQGTKVEIK
> Cons__00563
DIQMTQSPSSLSASVGDRVTITC QASQ NYLI WYQQKPGKAPKLLIY DAS NLET GVPSRFSGSGSGTDFTFTISSLQPEDIATYYC QQ YT FGPGTKLEIK
> Cons__00564
DIQMTQSPGTLSLSPGERATLSC RASQ SYLA WYQQKPGQAPRLLIY DAS NRAT GIPARFSGSGSGTEFTLTISSLQSEDFAVYYC QQ LT FGGGTKVEIK
> Cons__00565
DIQMTQSPSSLSASVGDRVTITC RASQ SAVA WYQQKPGKAPKLLIY SAS SLYS GVPSRFSGSRSGTDFTLTISSLQPEDFATYYC QQ VT FGQGTKVEIK
> Cons__00566
EIVLTQSPATLSLSPGERATLSC RASQ SYLA WYQQKPGQAPRLLIY DAS NRAT GIPARFSGSGSGTDFTLTISSLEPEDFAVYYC QQ IT FGQGTRLEIK
> Cons__00567
DIQMTQSPSSLSASVGDRVTITC KASQ IGVA WYQQKPGKAPKLLIY SAS YRYT GVPSRFSGSGSGTDFTLTISSLQPEDFATYYC QQ YT FGQGTKVEIK
> Cons__00568
EIVLTQSPATLSLSPGERATLSC RASQ SYLA WYQQKPGQAPRLLIY DAS NRAT GIPARFSGSGSGTDFTLTISSLEPEDFAVYYC QQ IT FGQGTRLEIK
> Cons__00569
DIQMTQSPSSLSASVGDRVTITC RSSQ TYLD WYQQTPGKAPKLLIY KVS NRFS GVPSRFSGSGSGTDFTFTISSLQPEDIATYYC FQ WT FGQGTKLQIT
> Cons__00570
DIVLTQSPATLSVTPGESVSLSC RASQ NNLH WYQQKSHESPRLLIK YAS QSIS GIPSRFSGSGSGTDFTLSINSVETEDFGMYYC QQ LT FGAGTKLELK
> Cons__00571
DIQMTQSPSSLSPSVGDRVTITC QASQ NHLN WYQQKPGKAPKLLIY DAS NLAT GVPSRFSGSGSGTDFTFTISSLQPEDLATYYC QH IT FGQGTRLEIK
> Cons__00572
DIVLTQTPGTLSVSPGERATLSC RASQ SNLA WYQQKPGQAPRLLIS GAS TRAT GIPARFSGSGSGTEFTLTISSLQSEDFAVYYC QQ WT FGQGTKLEIK
> Cons__00573
DIRLTQSPATLSVSPGERATLSC RASH RNLA WYQQKPGRAPRLLVY DTS SRAT GIPARFSGSGSGTEFTLTISSLQSEDFAVYYC QQ RT FGQGTKVDIK
> Cons__00574
EIEMTQSPSSLSASVGDRVTISC RASQ TYLN WYQHKPGKAPKLLIY AAS SLQS GVPSRFSGSGYGTDFTLTISSLQPEDFASYYC QE YT FGQGTKVEIK
> Cons__00575
DIELTQSPSSLSASIGDTVTITC RASQ IYVN WYQHKAGKVPKLLMH TAS SLES GVPPRFSGSGSGTDFTLTISGLQPEDFATYYC QQ VS FGPGTKVDIR
> Cons__00576
DIQMTQSPSSLSASVGDNVTITC RASQ NYLA WFQQKPGKAPKSLIY EAS TLQS GDPSNFSGSGSGTDFTLTISSLQPEDFATYYC QQ IT FGQGTRLEIR
> Cons__00577
DIVMTQSPDSLAVSLGERATINC KSSQ NYLA WYQQKPGQPPKLLIY WAS TRES GVPDRFSGSGSGTDFTLTISSLQAEDVAVYSC QQ PT FGQGTKLEIK
> Cons__00578
DIVMTQTPKFLLVSAGDKVTITC KASQ NDLT WYQQKPGQSPKLLIY YAS NRYT GVPDRFTGSGYGTDFTFTISTVQAEDLAVYFC QQ PT FGGGTKVEIK
> Cons__00579
DIQMTQFPSSLSASVGDRVTITC RASR NYLA WFQQKPGKAPKSLIY AAS SLQS GVPSNFSGSGSGTDFTLTISSLQPEDFATYYC QQ LT FGQGTKLEIK
> Cons__00580
DIVMTQTPLSLPVTPGEPASISC RSSQ TYLN WYLQKAGQSPQLLIY TLS YRAS GVPDRFSGSGSGTDFTLKISRVQAEDVGVYYC MQ YT FGQGTKLEIR
> Cons__00581
DIQMTQSPSSLSASVGDRVTITC RASQ TYLN WYQQKPGEAPKLLIY AAS SLQG GVPSRFSGSGSGTDFTLTISSLQPEDFATYYC QQ LT FGGGTKVEIK
> Cons__00582
ELVLTQSPKFMSTSVGDRVSVTC KASQ TNVA WYQQKPGQSPKPLIY SAT YRNS GVPDRFTGSGSGTDFTLTITNVQSKDLADYFY FC YT SGGGTKLEIK
> Cons__00583
DIQMTQSPSTLSASVGDRLTITC RASQ FYLA WYQQKPGKAPKLLIY KAS TLES GVPSRFSGSGSGTEFSLTISSLQPDDFATYYC QQ YT FGHGTKVEIK
> Cons__00584
DIQMTQSPSSVSASVGDRVTVTC RASQ SWLA WYQQKPGKAPKLLIH AAS SLQS GVPSRFIGSGSGTDFTLTITSLQAEDFATYYC QQ FT FGGGTKVDFK
> Cons__00585
AIQMTQSPSSLSASVGDRVTITC RASQ NDLG WYQQKPGKAPKLLIY AAS SLQS GVPSRFSGSRSGTDFTLTISSLQPEDFATYYC LR WT FGQGTKVEIK
> Cons__00586
EIVMTQSPATLSVSPGERATLSC RASQ SNLA WYQQTPGQAPRLLIY GAS TRAT GIPARFSGSGSGTEFTLTISSLQSEDFAVYYC QQ LA FGGGTKVQIK
> Cons__00587
DIQMTQSPSTLSASVGDSITITC RASQ NWLA WFQQKPGKAPNVLIY KAS NLKK GIPSRFSGSGSGTEFTLTVINLQSDDFATYYC HH WT FGQGTKVLIK
> Cons__00588
DLKMTQSPSSLPASVGDTVTITC RASQ RFLN WYQQKPGKAPKLLIY GAS SLQS GFSSRFSGSGSGTEFTLTIRSLQPEDFATYYC QQ DT FGQGTKVEIK
> Cons__00589
DIQMTQSPSSLSASVGDRVTITC RASQ NDLA WYQQKPGKAPKRLIY AAS SLQS GVPSRFSGSGSGTEFTLTISSLQPEDFATYYC LQ WT FGQGTKVEIK
> Cons__00590
DIQMTQSPSTLSVGDRVTITITC RASQ SWLA WYQQKPGKAPKLLIY KAS SLES GVPSRFSGSGSGTEFTLTISSLQPDDFATYYC QQ YT FGQGTKLEIK
> Cons__00591
DIQMTQSPSSLSAFVGDTVTITC RASQ NWLA WYQQKPGKAPKLLIY KAS SLES GVPSRFSGSGSGTEFTLTISSLQPDDFATYYC QH LT FGGGTKVDIK
> Cons__00592
EIVLTQSPGTLSLSPGERATLSC RASQ SYLA WYQQKPGQAPRLLIY GAS SRAT GIPDRFSGSGSGTDFTLTISRLEPEDFAVYYC QQ RT FGQGTKLEIK
> Cons__00593
EIVLTQSPGTLSLSPGERATLSC RASQ STLA WYQQKVGQAPRLLIY GAS SRVT GIPDRFSGSGSGTDFTLTISRLEPEDFAVYYC QQ WT FGQGTKVEIK
> Cons__00594
DIQMTQSPSTLSASVGDRVTITC RASQ RWLA WYQQKPGKAPKLVIY KAS SLES GVPSRFSGSGSGTEFTLTISSLQPDDFATYYC QQ YT FGQGTRLEIK
> Cons__00595
EIVLTQSPGTLSLSPGERATLSC RASQ SYLA WYQQKPGQAPRLLIY GAS SRAT RIPDKFSGSGSGTDFTLTISRLEPEDFAVYYC QQ RT FGQGTKVEIK
> Cons__00596
EIVLTQSPGTLSLSPGERATLSC RASQ SYLA WYQQKPGQAPRLLIY GAS SRAS GIPDRFSGSGSGTDFTLTISRLEPEDFAVYYC QQ YT FGQGTKLEIK
> Cons__00597
DIQMTQSPSTLSASVGDRVTITC RASQ NWLA WYQQKPGKAPNLLIY KAS SLES GVPSRFSGSGSGTEFTLTISSLQPDDFATYYC QQ VT FGAGTKVEIK
> Cons__00598
GIQMTQSPSSLAASVGDRVTITC RASQ NFLN WYQQKPGKAPNLLIY AAS TLQS GVPSRFSGSGSGTDFTLTIRSLQPEDFATYYC QQ WT FGQGTKVEIT
> Cons__00599
EIVLTQSPGTLSLSPGERATLSC RASQ NYLA WYQHKPGQAPRLLIY GAS NRAT GIPDRFSGSGSGTDFTLTISRVEPGDFAVYYC QQ LT FGGGTKVEIK
> Cons__00600
DIQMTQSPSSLSASVGDRVTITC RASQ SYLN WYQQKPGKAPRLLIY AAS SLQS GVPSRFSGSGSGTDFTLTISSLQPEDFAAYYC QQ FT FGPGTKVDIK
> Cons__00601
ELQLTQSPSSLSASVGVRVNLTC RASQ IYLN WYQQKPGNAPKLLIY AAS SLQS GVPSRFSGSGSGTDFTLTISSLQREDFATYYC QQ QT FGPGTVVVIK
> Cons__00602
AAELTQSPDSLAVSLGERATINC KSSQ NYLA WYQQKPGQPPKLLIY WAS TRES GVPDRFSGSGSGTDFTLTISSLQAEDVAVYYC QQ LT FGGGTKVEIK
> Cons__00603
DIQMTQSPSSLSASVGDRVTITC RASQ RWLA WYQQKPEKAPKSLIY AAS SLQS GVPSRFSGSGSGTDFTLTISGLQPEDFATYYC QQ RT FGQGTKVEIK
> Cons__00604
AAELTQSPDSLAVALGERATINC KSSQ NYLA WYQQKPGQPPKLLIH WAS TRES GVPDRFSGSGSETDFTLTITSLQAEDVAGLFC QQ YT FGQGTKLEIK
> Cons__00605
EIVLTQSPGTLSLSPGERATLSC RASQ SYLA WYQQKPGQAPRLLIY GAS SRAT GIPDRFSGSGSGTDFTLTISRLEPEDFAVYYC QQ QT FGQGTKVEIK
> Cons__00606
AAELTQSPDSLAVSLGERATINC KSSQ NYLA WYQQKPGQPPKLLIY WAS TRES GVPDRFSGSGSGTDFTLTISSLQAEDVAVYYC QQ YT FGQGTKLEIK
> Cons__00607
AAELTQSPDSLAVALGERATINC KSSQ NYLA WYQQKPGQPPKLLIH WAS TRES GVPDRFSGSGSETDFTLTITSLQAEDVAIYYC QQ YT FGQGTKLEIK
> Cons__00608
AAELTQSPESLAVSLGERATINC KSSQ NYLA WYQQKPGQPPKLLIY WAS TRES GVPDRFSGSGSGTDFTLTISSLQAEDVAVYYC QQ LT FGGGTKVEIK
> Cons__00609
AAELTQSPESLAVSLGERATINC KSSQ NYLA WYQQKPGQPPKLLIY WAS TRES GVPDRFSGSGSGTDFTLTISSLQAEDVAVYYC QQ LT FGGGTKVEIK
> Cons__00610
DIVMTQTPLSSPVTLGQPASISC RSSQ TYLS WLQQRPGQPPRLLIY KIS NRFS GVPDRFSGSGAGTDFTLKISRVEAEDVGVYYC MQ PT FGQGTKLEIK
> Cons__00611
DIELTQSPGTLSLSPGERATLSC RASQ SYLA WYQQKPGQAPRLLIY GAS SRAT GIPDRFSGSGSGTDFTLTISRLEPEDFAVYYC QQ RT FGQGTKLEIK
> Cons__00612
EVVLTQSPGTLSLSPGERATLSC RASQ TYLA WYQQKRGQAPRLLIY GAS SRAT GIPDRFSGSGSGTDFTLTISRLEPEDFAVYYC QH YT FGQGTKLEIK
> Cons__00613
EIVLTQSPATLSLSPGERATLSC RASQ SYLA WYQQKPGQAPRLLIY DAS NRAT GIPARFSGSGSGTDFTLTISSLEPEDFAVYYC QQ LT FGPGTKVDIK
> Cons__00614
EVVMTQSPATLSVSPGERATLSC RASQ SNLA WYQQKPGQAPRLLIY GAS TRAT GIPARFSGSGSGTEFTLTISSMQSEDFAVYYC QQ PT FGQGTNVEIK
> Cons__00615
DIQMTQTPSSLSASLGERVSLTC RASQ SSLN WLQQEPDGTIKRLIY ATS SLDS GVPKRFSGSRSGSDYSLTISSLESEDFGDYYC LQ WT FGGGTKLEIK
> Cons__00616
DIQMTQSPSTLSASVGDSITITC RASQ NWLA WFQQKPGKAPNVLIY KAS NLKN GIPSRFSGSGSGTEFTLTVINLQSDDFATYYC HH WT FGQGTKVLIK
> Cons__00617
DIQITHSPSSLSASVGDRVTITC RASQ NYLA WFQQKPGKAPKSLLY NPS SLQS GVPSRFSGSGSGTDFTLTINNLQPEDFATYYC QQ RT FGQGTKLEIK
> Cons__00618
DIQMTQSPSSLSASVGDRVTITC RASQ NDLG WYQQKPGKAPKLLIF AAS SLQS GVPSRFSGSGSGTEFTLTISSLQPEDFATYYC LQ PT FGQGTKVEIK
> Cons__00619
DIQMTQSPSTLSVSVGDRVTITC RATQ KALA WFQQKAGKAPTSLIF FTS HLRE ETSSRFSGTASGTDFTLTIDDVQPEDVATYYC QQ LT FGQGTRLVMR
> Cons__00620
DIQLTQSPSSFSVSLGDRVTITC KASE NRLT WYQQKPGNAPRLLIS GAT SLET GVPSRFSGSGSGKDYTLSITSLQTEDVATYYC QQ YT FGGGTKLEIR
> Cons__00621
DIQMTQSPSSLSASVGDRVTITC QASQ DYLN WYQQKPGKAPKLLIY DAS NLES GVPSRFSGGGSGAHFTFTISSLQPEDIATYYC QQ WT FGQGTKVEIK
> Cons__00622
EIVMTQSPVNLSMSAGERVTLSC RASQ SNIA WYQQKPGQAPRLFIY DAS KTAT GISARFSGSGSGTDFTLTISSLQSEDFAVYYC QQ YT FGQGTKLDIK
> Cons__00623
ELQMTQSPSSLSASVGDRVTITC RASQ NYLA WYQQKPGKVPKLLIY AAS TLQS GVPSRFSGSGSGTDFTLTISSLQPEDFATYYC QQ RT FGQGTKVDIK
> Cons__00624
EIVMTQSPATLSVSPGERATLSC RASQ SNFA WYQQKPGQAPRLLIY GAS TRAT GMPARFRGSGSGTEFTLTISSLQSEDFAVYYC QQ WT FGQGTKVEIK
> Cons__00625
ELQMTQSPSSLSASVGDRVTITC RASQ NYLA WYQQKPGKVPNLLIY GAS TLQS GVPSRFSGSGSGTDFTLTISSLQPEDVATYYC QK RT FGPGTKVDIK
> Cons__00626
ELQMTQSPPSLSASVGDRVTITC RASQ TYLV WYQQKPEKAPKSLIY AAS NLQS GVPSRFSGSGSGTDFTLTISSLQPEDFATYYC QQ FT FGGGTKVEIK
> Cons__00627
EIVMTQSPATLSVSPGERATLSC RASQ SNLA WYQQKPGQAPRLLIY GAS TRAT GIPARFSGSGSGTEFTLTISSLQSEDFAVYYC QQ WT FGQGTKVEIK
> Cons__00628
EIVLTQSPGTLSLSPGERATLSC RASQ SQLA WYQQTPGQAPRLLIY GAS SRVT GIPDRFSGSGSGTDFTLTISRLEPEDFAVYYC QY GT FGQGTKVEIK
> Cons__00629
DIQMTQSPSSLSASVGDRVTITC RASQ NDLG WYQQKPGKAPKRLIY DAA KLQS GVPSRFSGSRSGTEFTLTISSLQPEDFATYYC LQ LT FGGGTKVEIK
> Cons__00630
DIQMTQSPSSLSASVGDRVTITC RASQ NDLG WYQQKPGKAPKRLIY AAS SLQS GVPSRFSGSGSGTEFTLTISSLQPEDFATYYC LQ PF FGQGTRLEIK
> Cons__00631
EIVLTQSPATLSLSPGERATLSC RASQ SYLA WYQQKPGQAPRLLIY DAS NRAT GIPATFSGSGSGTDFTLTISSLEPEDFAVYYC QQ LT FGGGTKVEIK
> Cons__00632
EIVLTQSPGTLSLSPGERATLSC RASQ TSIH WYQQRPGQAPRLLIY YAS ESIS GIPDRFSGSGSGTDFTLTISRLEPEDFAVYYC QQ LT FGQGTKVEIK
> Cons__00633
DIQMSQSPPSVSASVGDRVTITC RASQ SYIN WYQQRPGKAPKLLIY AAS SMQS GVPSRFSGSGSGTEFTLTINTLQPEDFGTYYC QQ RT FGPGTKVDLR
> Cons__00634
DILMTQSPDSLAVSLGERATINC TSSQ NPLV WYQQKAGQPPKPLIY RAS NRES GVPDRFSGSGSGTDFTLTISSLQAEDVAVYFC QQ HT FGQGTKVEIK
> Cons__00635
DIQMTQSPSPLSASVGDSVTITC QASQ NSLI WYQQKPGKAPKFLIY DAE NLEI GVPSRFRGSGSGTDFALSISSLQPEDFATYYC QQ YT FGQGTKLEIK
> Cons__00636
EVVLTQSPATLSLSPGERATLSC GASE NYLA WYQKKPGLAPRLLIY DAS TRAT GIPDRFSGSGSGTDFTLTISRLEPEDFAVYYC QQ FT FGPGTKLEVK
> Cons__00637
DTQLTQSPSFLSASVGDRVTITC RASQ SYLA WYQQKPGKAPRLLIY ATS TLQS GVPSRFSGSGSGTEFTLTISSLQPEDFATYYC QQ YT FGQGTKLEIN
> Cons__00638
DIQMTQSPSTLSASVGDRVTITC RASQ SWLA WYQQKPGKAPKLLIY KAS LLES GVPSRFSGSGSGTEFTLTISSLQPDDFATYYC QQ RT FGQGTKVEIK
> Cons__00639
DIVMTQSPSSLSASVGDRVTITC QATQ NYLN WYQQKPGKAPKLLIY DAS NLHR GVSSRFSGGGSGTHFTFTINNLQPEDLAAYYC QQ RA FGQGTKLEIN
> Cons__00640
EIVLTQSPGTLSLSPGERATLSC RASQ SYLA WYQQKPGQAPRLLIY GAS SRAT GIPDRFSGSGSGTDFTLTISRLEPADFAVYYC QQ IT FGQGTRLEIK
> Cons__00641
DIQMTQSPSSLSASVGDRVIITC RASQ TYLN WYQQKPGKAPKLLIY YAT NLQS GVPSRFSGSGSGTDFTLTISSLQPEDFATYYC QQ VT FGPGTKVDMK
> Cons__00642
EIVLTQSPATLSLSPGERATLSC RTSQ SRLV WYQQKPGQAPRLLLY DAS NRAT GIPARFSGSGSGTDFTLTISSLEPEDFAVYYC QQ LT FGAGTKVEIK
> Cons__00643
EIVLTQSPATLSLSPGERATLSC RASQ SSLA WYQQKPGQAPRLLVY DTS NRAT GIPARFNGSGSGTDFTLTISSLEPEDFADYYC QQ LT FGGGTKVEIK
> Cons__00644
EIVLTQSPATLSLSPGERATLSC RASQ GYLA WYQQKPGQAPRLLIY DTF NRAT GIPARFSGSGSGTDFTLTISSLEPEDFAVYYC QQ LT FGGGTKVEIK
> Cons__00645
DIQMTQSPATLSLSPGERATLSC RASQ SYLA WYQQKPGQAPRLLIY DAS NRAT GIPARFSGSGSGTDFTLTISSLEPEDFAVYYC QQ LT FGGGTKVEIK
> Cons__00646
EIVLTQSPATLSLSPGERATLSC RASQ SYLA WYQQKPGQAPRLLIY DAS NRAT GIPARFSGSGSGTDFTLTISSLEPEDFAVYYC QQ LT FGGGTKVEIK
> Cons__00647
DIQMTQSPATMSLSPGERATLSC RASQ NYLA WYQLKPGQAPRLLIY DAS NRAT GIPARFSGSGSGTDFTLTISSLEPEDFAVYYC QQ LT FGGGTKVEIK
> Cons__00648
EIVLTQSPATLSLSPGERATLSC RASQ SSLA WYQQKPGQAPRLLVY DTS NRAT GIPARFSGSGSGTDFTLTISSLEPEDFADYYC QQ LT FGGGTKVEIK
> Cons__00649
EIVLTQSPATLSLSPGERATLSC RASQ SYLA WYQQKPGQAPRLLIY DAS NRAT GTPARFSGSGSGTDFTLTISSLEPEDFAVYYC QQ LT FGGGTKVEIK
> Cons__00650
DIQMTQSPGTLSLSPGERATLSC RASQ SYLA WYQQKPGQAPRLLIY GAS SRAT GIPDRFSGSGSGTDFTLTISRLEPEDFAVYYC QQ GT FGQGTKVEIK
> Cons__00651
EIVMTQSPATLSVSPGGRATLSC WASQ SNLA WYQQHPGQAPRLLIY ATS TRAT GTPARFSGSGSGTQFTLTISSLQSEDFAVFYC QQ YT FGQGTKLEIK
> Cons__00652
EIQMTQSPSYLSASVGDRVNITC QASQ DHLN WYQQKPGRAPNLLIF GAS SLET GVTPRFIGRGYGTHFTFTISSLEPEDVATYYC QQ VT FGRGTKVELK
> Cons__00653
DIQMTQSPSSLSASVGDRVTITC RASQ DYLN WYQQKPGKAPKLLIY DAS SLQT GVPSRFSGSGSGTDFTLTISGLQPEDFATYFC QQ VT FGGGTKVDIK
> Cons__00654
DIQMTQSPSTLSASVGDRVIITC RASQ TYLN WYQQKPGKAPKLIIY DAT LLLT GVPSKFSGSGSGSDFNISSGLQPEDFATYYCQ QF KT FGSGTKLEIK
> Cons__00655
DIQMTQSPSSLSASVGDRVTITC RASH GSLN WYHQKPGKAPSLLIF GAS SLRS GVPSRFSGSGSGTDFTLTITSLQPEDFAAYFC QQ WT FGQGTKVEIR
> Cons__00656
ELQMTQSPSILSASVGDRVTITC RASQ SWVA WYQQAPGRPPTLLIS KTS SLES GVPSRFRGGGSGAEFTLTITSLQPDDAASYYC QQ YT FGQGTKVDIK
> Cons__00657
DIQMTQTTSSLSASLGDRVTISC RASQ NYLN WYQQKPDGTVKLLIH YTS RLHS GVPSRFSGSGSGTDYSLTISNLEQEDIATYFC QQ WT FGGGTKLEIK
> Cons__00658
DIQMTQSPSSLSASVGDRVTITC RASQ NYLN WYHQKPGKAPNLLIS AAS SLQS GVPSRFSGSGSGTDFTLIISSLQPEDFGTYYC QQ PT FGQGTKVEIK
> Cons__00659
DIQMTQSPSTLSASVGDRVIMTC RASQ SWLA WYQQKLGKAPKLLIY KAS TLEG GVPSRFSGRGSGTEFTLTISSLQPDDFATYYC QQ LT FGGGTKVEIK
> Cons__00660
DIQMTQSPSSLSASVGDRVTITC RSSQ SYLN WYQQKPGKAPNLLIY AAT HLQS GVPPRFSGSGSGRDFTLTISSLQPDDFASYYC QQ LT FGGGTKVEIK
> Cons__00661
DIQMTQSPSSLSASVGDRVTITC RASQ NYLN WYQRKPGKAPKLLIY AAS SLQS GVPSRFSGSGSGTDFTLTISSLQPEDFATYYC QQ WT FGQGTKVEIK
> Cons__00662
DIQMTQSPSSLSASVGDRVTFTC RSSQ TYLN WYQQKPGQAPKLLIF AAS SLLN GVPSRFSGSGSGTDFTLTISSLQPEDFATYYC QQ YT FGQGTRLEMK
> Cons__00663
DIQMTQSPSTLSASVGDRVTITC RASQ SWLA WYQQKPGKAPKLLIY KAS SLES GVPSRFSGSGSGTEFTLTISSLQPDDFATYYC QQ WT FGQGTKVEIK
> Cons__00664
DIQMTQSPSTLSASVGDRVTLTC RASQ TWLA WYKQKPGKVPTLLIH EAS SLQS GVPSRFSGRGYGTEFNLTISSLQPDDFATYYC QH RT FGQGTKVEIK
> Cons__00665
DIQMTQSPSSVSASVGDRVIITC RASQ GWLA WYQQKPGAAPKLLIY AAS SLQS EVPPRFSGSGSGTDFSLTISRLQPEDFATYYC QQ WT FGQGTKVEIK
> Cons__00666
DIQLTQSPSFLSASVGDRVTITC RASQ NYLT WYQQKPGKAPKVLIY PAS TLQS GVPSRFSGSGSGTEFTLTIISLQPEDFATYYC QQ ST FGGGTKVEIK
> Cons__00667
DIQLTQSPSSVSASVGDRVTITC RASQ SWLA WYQQKPGKAPNLLIY HIS SLQT GVPSRFSGSGSGTDFTLTISSLQPEDFAIYYC QQ LT FGGGTKVEIK
> Cons__00668
DIQLTQSPSFLSASIGDRVTITC RASQ SYLA WYQQKPGKAPKLLIY VAS TLQS GVPSRFSGSGSGTEFTLTISSLQPEDFASYYC QQ FT FGGGTKVEIR
> Cons__00669
DIQMTQSPSSLSASVGNRVTITC RASQ NYLA WYQQKPGKVPKLLIY AAS TLQS GVPSRFSGSGSGTDFSLTISSLQPEDVATYYC QK RT FGQGTKVEIK
> Cons__00670
DIQMTQSPSSLSASVGDRVTITC RASH NHLV WFQQKPGKAPKSLIY AAS SLQS GVPSKFSGSGSGTDFTLTISSLQPEDFATYYC QQ YT FGQGTKLEIK
> Cons__00671
DIQMTQSPSSLSTSLGDRVTITC RASQ TYLN WYQQKPGKAPKFLIY GAS SLQS GVPSRFSGSGSGTDFTLTISSLQPEDFATYYC QQ PT FGGGTKVEIK
> Cons__00672
AIQMTQSPSSLSASVGDRVTIAC RASQ SDLS WYQQKPGKAPKLLIF AAS TLHS GVPSRFSGSGSGTDFTLTVSSLQPEDFATYFC LQ YT FGQGTKLEMK
> Cons__00673
DIQMTQSPSSLSASVGDRVTITC RASQ NDLG WYQQKPGKAPKRLIY AAS SFQS GVPSRFSGSGSGTEFTLTISGLQPEDFATYYC LQ LT FGGGTRVEIK
> Cons__00674
DIQLTQSPSSLSASVGDRVTITC RASQ TFLH WYQQNLGKAPKLLIY AAS NLQS GVPSRFSGSGSGTDFTLTISGLQPEDFATYYC QQ RT FGQGTKVEIK
> Cons__00675
DIQLTQSPSFLSASVGDRVTITC RASQ SYLA WYQQKVGEAPKVLIY AAS TLQS GVPSRFSGSGSGTEFSLTISSLQPEDFATYYC HQ QT FGQGTKVEIE
> Cons__00676
DIQLTQSPSFLSASVGDRVTITC RASQ SYLA WYQQKPGKAPKLLIY AAS TLQS GVPSRFSGSGSGTEFSLTISSLQPEDFATYYC QQ WT FGQGTKVEIK
> Cons__00677
DIQMTQSPSSLSASVGDRVTITC SASQ NYLN WYQQKPGKAPKLLIY FTS SLHS GVPSRFSGSGSGTDFTLTISSLQPEDFATYYC QQ WT FGQGTKVEIK
> Cons__00678
DIQMTQSPSSLSASVGDRVTITC SASQ NYLN WYQQKPGKAPKLLIY FTS SLHS GVPSRFSGSGSGTDYTLTISSLQPEDFATYYC QQ WT FGQGTKVEIK
> Cons__00679
DIQMTQSPSTLSASVGDRVTITC KASQ SAVV WHQQKPGKAPKLLIY WAS TRHT GVPSRFTGSGSGTEFTLTISSLQPDDFATYFC QQ LT FGQGTKVEVK
> Cons__00680
EIVMTQSPATLSVSPGERATLSC RASQ NYMH WYQQKPGQSPRLLIK YAS NLES GIPARFSGSGSGTEFTLTISRLESEDFAVYYC QH YT FGQGTRVEIK
> Cons__00681
DIQMTQSPSSLSASVGDRVTITC KSSQ IYLA WYQQKPGKAPKLLIY WAS TRES GVPSRFSGSGSGTDFTFTISSLQPEDIATYYC QQ RT FGQGTKVEIK
> Cons__00682
EIVLTQSPGTLSLSPGERATLSC RASQ SFLA WYKQKPGQAPRLLIY SAS SRAT GIPDRFSGSGSGTDFTLTISRLEPEDSAVFYC QQ IT FGQGTRLEIK
> Cons__00683
DIVMTQSPLSLSVTPGEPASISC RSSQ NDLE WYLQKPGQSPQPLIY LGS TRAS GVPDRFSGSGSGTDFTLKIIRVEAEDAGTYYC MQ LT FGQGTRLEIK
> Cons__00684
DIVMTQSPLSLPVTPGEPASISC RSSQ TYLE WYLQKPGQSPQLLIS KVS NRFS GVPDRFSGSGSGTDFTLKISRVEAEDVGVYYC FQ FT FGQGTKLEIK
> Cons__00685
DIQMTQSPSSLSASVGDRVTITC KASK NYLA WYQQKPGKAPKLLIY YGS TLRS GVPSRFSGSGSGTDFTFTISSLQPEDIATYYC QQ LT FGQGTKVEIK
> Cons__00686
QVVLTQSPGIMSASPGEKVTITC SASS SYMY WFQQKPGTSPKLWIY STS NLAS GVPARFRGSGSGTSYSLTISRMEAEDAATYYC QQ RT FGGGTKLEIK
> Cons__00687
DIVMTQSPDSLAVSLGERATITC KASQ IGVA WYQQKPGQSPKLLIY SAS SRYT GVPDRFSGSGSGTDFTLTISSLQAEDVAVYYC QQ FT FGSGTKVEIK
> Cons__00688
DVVMTQSPLSLPVTLGQPASISC RSSQ TYLN WFQQRPGQSPRRLIY KVS NRDS GVPDRFSGSGSGTDFTLKISRVEAEDVGIYYC MQ LT FGGGTKVEIT
> Cons__00689
DIQMTQSPSSLSASVGDRVTITC QASQ RNLN WYQQKPGKAPNLLIY NAS TLQT GVPSSFSGSVSGTDFTFTISSLQPEDIATYHC QQ YT FGQGTKLEIR
> Cons__00690
DIQMTQSPSSLSASVGDRVTITC QASQ NYLN WYQQKLGKAPSLLIY DAA DLET GVSLRFNGSGSGTDFTFTISSLQPEDIAIYYC QQ YT FGQGTKLEIM
> Cons__00691
DIQLTQSPSSLSASVGDRVTITC RTSK SYMH WYQQKPGKAPKLLIY LAS KLES GVPSRFSGSGSGTDFTFTISSLQPEDIATYYC QQ RT FGQGTKVEIK
> Cons__00692
DIQLTQSPSSLSASVGDRVTITC KSSQ NYLA WYQQKPGKAPKLLIY WAS TRES GVPSRFSGSGSGTDFTFTISSLQPEDIATYYC HQ WT FGQGTKVEIK
> Cons__00693
DIQMTQSPSSLSASVGDRVTITC RASQ NDLA WFQQKPGKAPKRLIY DAA SLLS GVPSRFSGSGSGTEFTLTISSLQPEDFATYYC LQ RT FGQGTKVEIK
> Cons__00694
DIQMTQSPSSLSASVGDRVTITC QATQ NYLN WYQHKPGKAPNLLIY DAS NLET GVPSRFSGRGSGTHFTFTISSLQPEDIATYYC QQ FT FGPGTKVHIK
> Cons__00695
AIQLTQSPSSLSASVGDRVTITC RASQ SALA WYQQKPGKAPKLLIY DAS SLES GVPSRFSGSGSGTDFTLTISSLQPEDFATYYC QQ LT FGGGTKVEIK
> Cons__00696
EIVMTQTPLSSSVTLGQPASISC RSSQ TYLS WLQQRPGQPPRLLIY EIS KRFS GVPDRFSGSGAGTDFTLKISRVEAEDVGVYYC MQ VT FGGGTKVEIK
> Cons__00697
DIVMTQSPLSLPVTPGEPASISC RSSQ NYLD WYLQKPGQSPQLLIY LGS NRAS GVPDRFTGSGSGTDFTLKISRVEAEDVGVYYC MQ WT FGQGTKVEIK
> Cons__00698
DIVLTQSPLSLPVTLGQPASISC RSSQ TYLN WFQQRPGQSPRRLIY KVS NRDS GVPDSFSGSGSGTDFTLTISRVEAEDVGIYYC MQ YT FGEGTKLEIK
> Cons__00699
DIVMTQSPLSLPVTPGEPASISC RSSQ NYLD WYLQKPGQSPQLLIY LGS NRAS GVPDRFSGSGSGTDFTLKISRVEAEDVGVYYC MQ LT FGGGTKVEIK
> Cons__00700
DIVMTQTPLSSPVTLGQPASISC RSSQ TYLS WLQQRPGQPPRLLIY EIS NRFS GVPDRFSGSGAGTDFTLKISRVEAEDVGVYYC MQ HT FGGGTKVEIN
> Cons__00701
DVVLTQSPLSLSVTLGQPASISC RSTQ TYLN WFQQTPGHSPRRLIY RVS NRDS GVPDRFSGSGSGTDFTLKISRVEAEDVGVYYC MQ YT FGQGTKLEIK
> Cons__00702
DVVMTQSPLSLPVTLGQSASISC TSSQ IYLN WFQQRPGQSPRRLIF KVS NRDS GVPDRFSGSGSGTDFTLKISRVEAEDVAIYYC MQ GT FGQGTKVEIK
> Cons__00703
DVMMTQSPLSLPVTLGQPASISC RSSQ TYLS WFRQRPGRSPRRLIY NVS KRDS GVSDRFSGSGSGTDFTLKISRVKAEDIGTYYC MQ WT FGQGTRVVFN
> Cons__00704
DVVLTQSPLSLPVTLGQPASISC RSDQ TYLN WYQQRPGQSPRRLIY KVS NRDS GVPDRFTGSGSGTDFTLEISRVEAEDVGVYYC MQ GT FGQGTKVEIK
> Cons__00705
QLVLTQSPVTLSLSPGERATLSC RASQ SYLA WYQQRPGQAPRLLIY GAS SRAT GVPDRFSGSGSGTDFTLTISRMEPEDFAVYYC QQ FT FGPGTKVDIR
> Cons__00706
EIVMTQSPATLSVSPGERATLSC RASQ SNLA WYQQKPGQAPTVLIY GAS TRAT GIPARFSGSGSGTEFTLTISSLQSEDFAVYYC QQ YT FGQGTKLEIK
> Cons__00707
EIVMTQSPATLSVSPGDTATLSC RASQ SNLA WYQHRPGQAPRLLYY GAS TRAA GIPARFSGSGSGTEFTLTISSLQSADFAIYYC QQ YT FGQGTRLDIK
> Cons__00708
EFVLTQSPATLSLSPGERATLSC RASQ SYLA WYQQKPGQPPRLLIY YAS NRAT GIPARFSGSGAGTDFTLTISSLEPEDFAVYYC QQ WT FGQGTKVEIK
> Cons__00709
DIQMTQSPSSLSASVGDRVTITC RASQ NYLA WYQQKPGKVPKLLIY AAS TLQS GVPSRFSGSGSGTDFTLTISSLQPEDVATYYC QK ST FGQGTKVEIK
> Cons__00710
EIVLTQSPATLSLSPGDRATLSC RASQ IYLA WYQQKPGQAPRLLIY DAI NRAT GIPARFSGSGSGTDFTLTISSLEPEDFAVYYC QQ LT FGGGTKVEVK
> Cons__00711
DIQMTQSPSSLSASVGDRVTITC QASQ NYLN WYQQKPGKAPKLLIY DAS NLET GVPSRISGSGSGTDFTFTISSLQPEDIATYYC QQ LT FGGGTKVEIK
> Cons__00712
EVVMTQSPATLSVSPGERATLSC RASQ HNLA WYQQKPGQAPRLLIY GAY TRAT GVPARFSGSGSGTEFTLTISGLQSEDLATYYC QQ WT FGQGTKVEIK
> Cons__00713
EIVLTQSPGTLSLSPGERVTLSC RASH NYLA WFQQKPGQAPRLLIY SAS RRAT GIPDRFSGGGSGTDFTLTISRLEPEDFAVYCC QQ FT FGPGTKVDVN
> Cons__00714
ELVLTQFPGTLSLSPGERATLSC RASQ SELA WYQHKPGQAPRLLIY GAS NRAT GIPDRISGSGAGTDFTLTINRLEPEDLAVYYC HK YT FGQGTKLEIK
> Cons__00715
DIEMTQSPSSLSASVGDRVTLTC RASQ DSLN WYQQKPGKAPNLLIY GAS YLHS GVPSRFSGSGSGTEFTLTITSLHPEDFATYFC QQ RS FGGGTKVEIK
> Cons__00716
EIVLTQSPGTLSLSPGESATLSC RASQ SNLA WYQQKRGQSPRLLIR DAS SRAN GIPDRFSGSGSGTDFTLIISRLEPEDFAVYYC QQ YT FGQGTKLEIK
> Cons__00717
DIQMTQSPSSLSASVGDRVTITC QTSQ KYLN WYQQKPGKAPKLLIY DAS NLQR GVPSRFSGGGSGTDFTFTISSLQPEDIATYYC QQ LT FGGGTKVEIK
> Cons__00718
DIVMAQSPDSLAVSLGERATINC KSSQ NYVA WYQQKPGQPPRLLIY RAS TRES GVPDRFSGGGSGTDFTLTISSLQAEDVAVYFC QQ PT FGQGTKVEIK
> Cons__00719
QIVSTQSPAIMSASPGEKVTMTC SASS SYMQ WYQQKPGTSPKRWIY DTS KLAS GVPARFSGSGSGTSYSLTISSMEAEDAATYYC HQ YT FGGGTKLEIK
> Cons__00720
DIQMTQSPSSLSASVGDTVTITC RASQ SWLA WYQQKPEKAPKSLIY AAS SLQS GVPSRFSGSGSGTDFTLTITGLQPEDFATYYC QQ LT FGGGTKVEIK
> Cons__00721
AAELTQSPSSLSASVGDRVTITC RASQ DSLA WYQQIPGKAPHLLIY GAS SLQS GVPSRFSGSGSGTEFTLTISSLQSEDFAVYYC QQ LA FGRGTKVEIN
> Cons__00722
AAELTQSPDSLTLSLGERATINC ESSQ NYLA WYQQKPGQPPKLLIY WAS TRES GVPDRFSGSGSGTDFTLTISSLQPEDFATYYC QA FA FGPRTKVDVN
> Cons__00723
DIQMTQSPSSLSASVGDRVTITC RASQ SYLN WYQQKPGKAPKLLIY AAS SLQS GVPSRFSGSGSGTDFTLTISSLQPEDFATYYC QQ QT FGQGTKVEIK
> Cons__00724
DIQMTQSPSSLSASVGDRVTITC RASQ SYLN WYQQKPGKAPKLLIY AAS SLQS GVPSRFSGSGSGTDFTLTINSLQPEDFATYYC QQ YT FGQGTKLEIK
> Cons__00725
DLQMTQSPSSLSASVGDRVTITC RASQ SYLN WYQQKPGKAPKLLIY AAS SLQS GVPSRFSGSGSGTDFTLTISSLQPEDFATYYC QQ RT FGQGTKVEIK
> Cons__00726
DIQMTQSPSSLSASVGDRVTITC RASQ NSLN WYQQKPGEAPKLLIY SAS TLQS GVPPAFSGNGSGTNFTLTITNLQPEDFATYSC QQ YT FGGGTKVEIK
> Cons__00727
EIVLTQSPGTLSLSPGERATLSC RASQ SYLA WYQQKPGQAPRLLIY GAS SRAT GIPDRFSGSGSGTDFTLTISRLEPEDFAAYYC QQ GT FGQGTKVEIK
> Cons__00728
EIVMTQSPATLSVSPGERATLSC RASQ SKLG WYQQKPGQAPRLLIY GAS TRAT GIPARFSGSGSGTEFTLTISSLQSEDFAVYYC QQ LT FGQGTKVEIK
> Cons__00729
DIVMTQSPDSLAVSLGERATMHC KSSQ ESLA WYQHRPGQPPKLLIS WAS SRES GVPDRFSGSGSETDFSLTITSLQAADVAVYYC QQ WT FGQGTKVEIK
> Cons__00730
DIVMTQSPDSLAVSLGERATINC KSSQ DYLA WFQQKPGQPPKLLIY WAS IRES GVPDRFSASGSGTDFTLTISSVQAEDVAVYYC QP YT FGQGTKVEIK
> Cons__00731
DIQMTQSPSSVSASVGDRVTITC RASQ SWLA WYQQKPGKAPKLLIY AVS SLQS GVPSRFSGSGSGTDFTLTISSLQPEDFATYYC QQ PT FGGGTKVEIK
> Cons__00732
DILMTQSPSSVSASVGDRVTITC RASQ SWLA WYQQKPGKAPKLLIY AVS SLQS GVPSRFSGSGSGTDFTLTISSLQPEDFATYYC QQ IT FGQGTRLEIK
> Cons__00733
DIQMTQSPSSLSASIGDRVTITC RASQ KYLS WYQQKPGRAPKLLIY TAS SLQG GVPSRFSGSGSGTDFTLTISSLQPEDFATYYC QQ QT FGQGTKLEIK
> Cons__00734
EIVMTQSPATLSVSPGERATLSC RASQ SNLA WYQQKPGQAPRLLIY GAS TRAT GIPVRISGSGSGTEFTLTISSLQSEDFAVYYC QE WT FGQGTKVEIK
> Cons__00735
DIVMTQSPLSLPVTPGEPASISC RSSQ NYLH WYLQKPGQSPRLLIY LGS NRAS GVPDRFSGSGSGTDFTLKISRVEADDVGIYYC MQ YT FGQGTKLEIK
> Cons__00736
EIVLTQSPGTLSLSPGERATLSC RASQ NYLA WYQQRPGQAPRLLIY GAS SRAT GIPDRLSGSGSGTDFTLTINRLEPEDFAVYFC QQ RP FGQGTRLEIK
> Cons__00737
RIQMTQSPASLSVSVGELVTITC RASE SNLA WYQQKQGKSPQLLVY AAT NLAD GVPSRFSGSGSGTQYSLKINSLQSEDFGSYYC QH YT FGGGTRLEIK
> Cons__00738
DIVMTQSPLSLPVTPGEPASISC RSSQ NYLD WYLQKPGQSPQLLIY LGS NRAS GVPDRFSGSGSGTDFTLKISRVEAEDVGVYYC MQ CS FGQGTKLEIK
> Cons__00739
DIVMTQSPDSLAVSLGERATINC KSSQ NYLA WYQQKPGQPPKLLIY WAS TRES GVPDRFSGSGSGTDFTLTISSLQAEDVAVYYC QQ YT FGQGTKLEIK
> Cons__00740
DIQMTQSPFTLSASVGERVTITC RASQ SRLA WFQQKPGKAPKLLIY KAS TLQS GVPSRFSGSGSGTDFTLTINSLQPDDFATYYC QQ WT FGQGTKVEIK
> Cons__00741
DIVMTQSPLSLPVTPGEPASISC RSTQ NYLD WYLQKPGQSLLLLIY LGS NRAS GVPDRFSGSGSGTDFTLKISRVEAEDVGVYYC MQ LT FGGGTKVEIK
> Cons__00742
DIQMTQSPSSLSASVGDRVTIIC RASQ NDLT WYQQKPGKAPKELIY AAS NLQS GVPSRFSGSGAGTEFTLTISSLQPEDFATYYC LQ RS FGQGTKVEIK
> Cons__00743
DIVMTQSPDTLSLSPGERATLSC RASQ GYLA WYQQKPGQAPRLLIY GAS SRAT GIPDRFSGSGSGTDFTLTISRLEPEDFAVYYC QQ WT FGQGTKVEIK
> Cons__00744
EIVLTQSPATLSLSPGERATLSC SASS NYMH WYQQRPGQAPRRLIY DTS KLAS GIPARFSGSGSGTSYTLTISSLEPEDFAVYYC HQ YT FGGGTKVEIK
> Cons__00745
EIVLTQSPATLSLSPGERATLSC SASS NYMH WYQQKPGQAPRRLIY DTS KLAS GVPARFSGSGSGTSYTLTISSLEPEDFAVYYC HQ YT FGGGTKVEIK
> Cons__00746
DIVMTQVPATLSVSPGEGATLSC RASQ SNLA WYQQKPGQAPRLLIY AAS TRAT GIPARFSGSGSGTEFTLTISSLQSEDFAVYYC QQ IT FGQGTRLEIK
> Cons__00747
EILMTQSPATLSVSPGERVTLSC RASQ SNLA WYQQKPGQAPRLLIY GAS TRAT GIPARFSGSGSGTDFTLTINSLQSEDFALYYC HE WT FGQGTKVEIK
> Cons__00748
EIVLTQSPGTLSLSPGERATLSC RASQ SYLA WYQQKPGQAPRLLIY GAS SRAT GIPDRFSGSGSGTDFTLTISRLEPEDFAVYYC QQ LT FGQGTKVEIK
> Cons__00749
DIQMTQSPSSLSASAGDRVTITC RASQ IYLT WYQQKPGKAPKLLIY DAS KLET GVPSRFSGTGSGTVFTFTISSLQPEDFATYYC QQ LT FGGGTKVEMK
> Cons__00750
DIVMTQSPLSLPVTPGEPASISC RSSQ NYLD WYLQKPGQSPQLLIY LGS NRAS GVPDRFSGSGSGTDFTLKISRVEAEDVGVYYC MQ QT FGQGTKVEIK
> Cons__00751
DVLMTQTPLSLPVTLGQPASISC RSSQ TYLE WFQQRPGQSPRLLIY KVS NRFS GVPDRFSGSGSGTDFTLKISRVEAEDVGVYYC FQ HT FGGGTKVEIK
> Cons__00752
DVVMTQTPLSLPVTLGQPASISC RSSQ TYLE WFQQRPGQSPRRLIY KVS NRFS GVPDRFSGSGSGTDFTLKISRVEAEDVGVYYC FQ HT FGQGTKVEIK
> Cons__00753
EIVLTQSPGTLSLSPGERATLSC RAAL GYLA WYQQKPGQAPRLLMY GAS SRAT GIPDRFSGSGSGTDFTLTISRLEPEDFAVYYC QQ RS FGQGTKVEIK
> Cons__00754
EIVLTQSPSTLSASIGDRVTITC RASE HWLA WYQQKPGKAPKLLIY KAS SLAS GAPSRFSGSGSGTDFTLTISSLQPDDFATYYC QH LT FGGGTKVEIK
> Cons__00755
ETTLTQSPSSLSASVGDRVTITC RASR RYLA WYQQKPGKTPKLLIY AAS TLQS GVPSRFSGSGSGTEFTLTVSSLQAEDFGTYYC QQ RT FGPGTKLEIK
> Cons__00756
KLVLTQSPGTLSLSPGERATLSC RASQ SYLA WYQQKPGQAPRLLIY GAS SRAT GIPDRFSGSGSGTDFTLTISRLEPEDFAVYYC QQ RT FGQGTKVEIK
> Cons__00757
DIQMTQSPSSLSASVGDKVTITC RASQ YSLN WYQQKPGNAPKFLIY SAS TLQT GVPARFSGSGSETDFNLTIISLQPEDFATYYC LQ LT FGQGTKVEIK
> Cons__00758
EIVLTQSPGTLSLSPGERATLSC RASQ NELA WYQQKPGQAPRLLIS GAS RRAT GIPDRFSGSGSGTDFTLTISRLEPEDFAMYYC QQ RT FGQGTKVEIK
> Cons__00759
DIVMTQSPDSLALSLGERATINC KSSQ NYLA WYQQKPGQPPKLLIY WAS SRES GVPDRFSGSGSGTDFTLTISSLQAEDVALYYC HQ LT FGGGTKVEIK
> Cons__00760
EIVLTQSPGTLSLSPGERATLSC RASQ SYLA WYQQKPGQAPRLLIY GAS SRAT GVPDRFSGSRSGTDFTLTISRLEPEDFAVYYC QQ LT FGGGTKVEIK
> Cons__00761
ELQMTQSPSSLSASVGGRVTITC RASQ NNLN WYQQKPGKTPKLLIY AAS SFQS GVPSRFSGSGSGTDFTLTISSLQPEDFATYYC QQ HT FGQGTKVEIK
> Cons__00762
ELVLTQSPATLSLSPGERATLSC RASQ SNLA WYQQKPGQAPRLLIY GAS TRAT GIPARFSGSGSGTEFTLTISSLQSEDFAVYYC QQ FT FGQGTKVEIK
> Cons__00763
DIQMTQSPSSLSASVGDRVTITC SASQ NYLN WYQQKPGKAPKVLIY FTS SLHS GVPSRFSGSGSGTDFTLTISSLQPEDFATYYC QQ WT FGQGTKVEIK
> Cons__00764
DIQLTQSPSSLSASVGDRVTITC RASS TYVH WYQQKPGKAPKLLIY GTS NLES GVPSRFSGSGSGTDYTLTISSLQPEDFATYYC HQ HT FGQGTKVEIK
> Cons__00765
DIQMTQSPSSLSASVGDRVTITC RASQ SYLN WYQQKQGKAPNLLIY ATS SLQS GVSPRFSGSGSGTNFTLTISSLLPDDFATYYC QQ YT FGQGTKLGIG
> Cons__00766
DIVMTQSPDSLAVSLGERATINC KSSQ NYLA WYQQKPGQPPKLLIY WAS TRES GVPDRFSGSGSGTDFTLTISSLQAEDVAVYYC QQ RT FGQGTKVEIK
> Cons__00767
DIVMTQTPLSSPVTLGQPASISC RSSQ TYLS WLQQRPGQPPRLLIY KIS NRFS GVPDRFSGSGAGTDFTLKISRVEAEDVGVYYC MQ YT FGQGTKLEIK
> Cons__00768
DIQMTQSPSSLSASVGDRVTITC RASQ NDLV WFQQKPGIAPKRLIY AAS SLQS GVPSRFSGSGFGTEFTLTISSLQPEDFATYYC LQ YT FGQGTKLEIK
> Cons__00769
DIQMTQSPSSLSASVGDRVTITC RASQ NYLA WYQQKPGKVPKLLIY AAS TLQS GVPSRFSGSGSGTDFTLTISSLQPEDVAVYYC QQ PT FGQGTKVEIK
> Cons__00770
DIQMTQSPSTLSASIGDRVTITC RASQ LWLA WYQQKPGKAPKLLIY AAS TLQT GVPSTFSGSGSGTEFTLTISSLRPEDFATYYC QQ LT FGGGTKVEIK
> Cons__00771
DIQMTQSPSTLSASIGDRVTITC RASQ SWLA WFQHKPGKAPKPLIY GAF TLQN GVPSRFSGSGSGTEFSLTISSLQPDDFATYFC QQ PT FGGGTRLEIK
> Cons__00772
DIQMTQSPSSLSASVGDRVTITC QASQ KFLI WFQQKPGKAPKLLIY DAS NLEI GVPLRFSGSGSGTDFTFTISSLQADDIATYYC QQ YT FGQGTKLEIK
> Cons__00773
DIKVTQSPSSMYASVGERVTITC KASQ NYLN WFQQKPGKVPKTLIY RAN RLLD GVPSRFSGSGSGQDYSLTISSLEYEDMGIYYC LQ YT FGGGTKLEIK
> Cons__00774
MAELTQSPGTLSLSPGERATLSC RASQ NYLA WYQQKPGQAPRLLIY GAS TRAT GIPVRFSGSGSGTEFTLTIYSLQSEDFATYYC QQ IT FGQGTRLEIK
> Cons__00775
MAELTQSPGTLSVSPGERVILSC RASQ DYLA WYQQKPGQAPRLLIY GAS RRAT GIPDRFSGSGSGTDFSLTISKLEPEDFAVYYC QQ DT FGQGTKLELK
> Cons__00776
MAELTQSPSSLSASVGDRVTITC RASQ SYLN WYQQKPGKAPKLLIY AAS SLQS GVPSRFSGSGSGTDFTLTISSLQPEDFATYYC QQ RT FGQGTKLEIK
> Cons__00777
MAELTQSPGTLSLSPGERATLSC RASQ SYLA WYQQKPGQAPRLLIY GAS DRAT GIPDRFSGSGSETDFTLTISRLEPEDFAVYYC QQ LT FGGGTKVEIK
> Cons__00778
MAELTQSPVTLSVSPGERATLSC RASQ SNLA WYQHKPGQAPRLLIY GAS TRAT GVPARFSGSGSGTEFTLTISSLQSEDFAVYYC QQ IT FGQGTRLEIK
> Cons__00779
MAELTQSPGTLSLSPGERATLSC RASQ SYLA WFQRKPGQAPRLLIY GAS SRAT GIPDRFSGSGSGTDFTLTISRLEPEDFAVYYC QH WT FGQGTNVEIK
> Cons__00780
MAELTQSPATLSVSPGDRATLSC RAGQ SNLA WYQQKPGQTPRLLIY GAS TRAT GIPARFSGSGSGTEFSLTIDSLQSEDFAVYYC QQ LT FGGGAKVEIK
> Cons__00781
MAELTQSPGTLSLSPGERATLSC RASQ NYLA WYQQKPGQAPRLLIF GAS SRAT GIPDRFSGSGSGTDFTLSISRLEPEDFAVYYC QQ VT FGGGTKVEST
> Cons__00782
MAELTQSPAIVSVSPGGRVILSC RASQ GNLA WYQHKPARAPKLLIH DVS TRAT GVPARFSGSGSGTDFTLTISRLEPEDFAVYYC QQ RT FGQGTKVEIK
> Cons__00783
MAELTQSPSSLSASVGDRVTITC RASQ NDLG WFQQKPGKAPKRLIY GAS SLQS GVPSRFSGSGSCTDFTLTVSSLQPEDIGTYYC QQ YT FGQGTKLEIK
> Cons__00784
MAELTQSPGTLSVSPGERATLSC RASQ NYLA WYQQRPGQAPRLLIY GAS TRAP GIPDRFSGSGSGTDFTLTISRLEPEDFAVYYC QQ LT FGQGTKVEIK
> Cons__00785
MAELTQSPGALSLSPGERVTLSC KTSQ NFIA WYQQKPGQAPRLLVY GAS SRAT GIPDRFSGSGSGTDFTLSISSLEPEDFAIYYC QL VT FGRGTRLEIK
> Cons__00786
MAELTQSPSSLSASVGDRVTITC RASQ NDLG WYQQRPGKVPKLLIY AAS NLQT GVPSRFSGTGSGTDFTLTITGLQADDYATYYC HQ YT FGQGTRVDVE
> Cons__00787
MAEFTQSPGTLSLSPGERATLSC RASQ SYLA WYQQKPGQAPRLLIY DAS TRAT GIPARFSGSGSGTEFTLTISSLQSEDFAVYYC QQ YT FGQGTKVEIR
> Cons__00788
MAELTQSPGTLSLSPGERATLSC RASE TYLA WYQQKPGQAPRLLIY GAS SRAT GIPDRFSGSGLGPDFTLTISRLEPEDFAVYYC QQ VT FGGGTKVEIK
> Cons__00789
MAELTQSPGTLSLSPGDGATLSC TASQ TYIA WYQQRLGQAPRLLVF GTS NRAS GIPARFSGHGSGTDFTLTISRLEPEDFAVYYC QE GT FGQGTNVEVK
> Cons__00790
MAELTQSPSSLSASVGDRVTISC RASQ SYLN WYQQKPGKAPNLLIY GAS NLRR GVPSRFSGSDSGTDYTLTIRNLQPEDIATYYC QE LT FGGGTKVEIK
> Cons__00791
DIVMTQSPDSLAVSLGERASINC KSSQ DYLA WYQQKPGQPPKLLIY WAS ARES GVPDRFSGGGSGTDFTLTISSLQAEDVAVYYC QQ LT FGGGTKVEIK
> Cons__00792
EIVLTQSPGTLSLSPGERATLSC RASQ SYLA WYQQKPGQAPRLLIY GAS SRAT GIPDRFSGSGSGTDFTLTISRLEPEDFAVYYC QQ RT FGQGTKLEIK
> Cons__00793
DIVMTQSPDSLAVSLGERATMHC KSSQ NYLA WYQQRPGQSPRLLIY WAS TRES GVPDRFSGSGSGTDFTLTISSLQAEDVAVYYC QQ YT FGQGTKLEIK
> Cons__00794
DIQMTQSPSTLPASVGDRVTITC RASQ GWLA WYQQKPGKAPKLLIH KTS TLES GVPSRFSGSGSGTEFTLTISSLQPDDFATYYC QQ IT FGPGTKVDIK
> Cons__00795
DIQMTQSPSSLSASVGDRVTITC QASQ SYLN WYQQKPGKAPELLIY AGS TLET GVPSRFSGSGSGTDFTFTISSLQPEDVATYYC QQ FT FGPGTKVDIK
> Cons__00796
DIQMTQSPSTLSASVGDRVTITC RASQ TWLA WYQQKPGKAPKLLIY KAS SLES GVPSRFSGSGSGTEFTLTISSLQPDDFATYYC QQ FT FGPGTKVDIK
> Cons__00797
DIQLTQSPDSLAVSLGERATINC KSSQ NYLT WYQQKPGQPPKLLIY WAS TRES GVPDRFSGSGSGTDFTLTISSLQAEDVAVYYC QQ RT FGQGTKVEIK
> Cons__00798
EIVLTQSPATLSLSPGERATLSC RASE SFMH WYQQKPGQAPRLLIY RAS NLET GIPARFSGSGSRTDFTLTYSSLEPEDFAVYYC QQ RT FGGGTKVEEK
> Cons__00799
DVVLTQSPLSLPVTLGQTASISC TSSQ TYFY WFHQRPGQSPRRLIS RVS NRDS GVPDRFSGSGSGTNFTLKISRVEAEDVGLYYC MQ WT FGQGTRVELK
> Cons__00800
DIQMTQSPSSLSASVGDRVTITC RASQ SYLS WYQQKPGKAPQVLIY AAS SLPS GVPSRFSGSGSGTDFTLTISSLQPEDFATYYC QQ TS FGQGTRVEIK
> Cons__00801
KLVLTQSPGTLSLSPGERATLSC RASQ SYLA WYQQKPGQAPRLLIY GAS SRAT GIPDRFSGSGSGTDFTLTISRLEPEDFAVYYC QQ YT FGQGTKVEIK
> Cons__00802
DIQMTQSPSSLSASVGDRVSLTC QASQ TYLI WYQQKSGKAPKLMIS GAS SLET GVPSRFSGSGSGTHFTFTISSLQPEDIATYYC QQ YT FGQGTKLDIK
> Cons__00803
EIVLTQSPGTLSLSPGETATLSC RASQ TFLA WYQQKPGQAPRLLIY GTS SRAN GIPDRFRGSGSGTDFTLTINRLEPEDFAVYYC QQ VT FGQGTRLDIK
> Cons__00804
EIVLTQSPGTLSLSPGERATLSC RASQ SYLA WYQQKPGQAPRLLIY GAS SRAT GIPDRFSGSGSGTDFTLTISRLEPDFAVYYCQ QY WT FGQGTKVEIK
> Cons__00805
DIQMTQSPSSLSASVGDRVTITC QASQ NYLN WYQQKSGKAPKLLIY DAS NLET GVPSRFSGSGSGTHFNLTISTLQPDDTATYYC QQ FT FGPGTKVDFK
> Cons__00806
DIVMTQSPDSLAVSLGERATINC KSSQ NYLG WYQQKPGQPPKLLIG WAS TRES GVPDRFSGSGSGTDFTLTISSLQAEDVAVYYC HQ LT FGGGTRVEIK
> Cons__00807
MAELTQSPATLSVSPGERATLSC RASQ SNLA WYQQKPGQAPRLLIY GAS TRAT GIPARFSGSGSGTEFSLTISSLQSEDFAIYYC QQ LT FGGGTKVEIK
> Cons__00808
MAELTQSPATLSVSPGERATLSC RASQ TNLA WYQQKPGQAPRLLIF DAS TRDT YIPDTFSGSGSGTDFALTISSLQSEDFGFYYC QQ PT FGQGPKLEVK
> Cons__00809
MAELTQSPATLSVSPGERATLSC RASQ TNLA WYQQKPGQAPRLLIF DAS TRDT YIPDTFSGSGSGTDFALTISSLQSEDFGFYYC QQ PT FGQGTKLEVK
> Cons__00810
MAELTQSPGTLSLSPGERATLSC RASQ TFLA WYQQKPGQAPRLLIY DTS SRAT GVPHRFTGSGSGTDFTLTISSLQSEDFAVYYC QQ LT FGGGTKVEIK
> Cons__00811
DIQVTQSPSSMYASVGERVTITC KASQ NYLN WFQQKPGKVPKTLIY RAN RLLD GVPSRFSGSGSGQDYSLTISSLEYEDMGIYYC LQ YT FGQGTKLEIK
> Cons__00812
EIVLTQSPDSLAVSLGERATINC KSSQ DYLA WYQQKPGQPPQPLIY WAS TRES GVPDRFSGSGSGADFTLTISSLQAEDVAIYYC QQ LT FGGGTKVEIK
> Cons__00813
EIVLTQSPDSLAVSLGERATINC KSSQ DYLA WYQQKPGQPPQPLIY WAS TRES GVPDRFSGSGSGTDFTLTISSLQAEDVAIYYC QQ PT FGGGTKVEIK
> Cons__00814
DILMTQSPDSLAVSLGERATVNC KSSQ NYLA WYQQKPGQPPKLLFS WAS TRES GVPVRFSGSGSGTDFTLTISSLQAEDVAVYYC QQ LT FGGGTKVEIK
> Cons__00815
DIQMTQSPDSLAVSLGERATVNC KSSQ NYLA WYQQKPGQPPKLLFS WAS TRES GVPVRFSGSGSGTDFTLTISSLQAEDVAVYYC QQ LT FGGGTKVEIK
> Cons__00816
TSRMTQSPDSRAVSLGERATVNC KSSQ NYLA WYQQKPGQPPKLLFS WAS TRES GVPVRFSGSGSGTDFTLTISSLQAEDVAVYYC QQ LT FGGGTKVEIK
> Cons__00817
DIGMTQSPDSLPVSLGERATVNC KSSQ NYLA WYQQKPGQPPKLLFS WAS TRES GVPVRFSGSGSGTDFTLTISSLQAEDVAVYYC QQ LT FGGGTKVEIK
> Cons__00818
DIEMTQSPDSRAVSLGERATVNC KSSQ NYLA WYQQKPGQPPKLLFS WAS TRES GVPVRFSGSGSGTDFTLTISSLQAEDVAVYYC QQ LT FGGGTKVEIK
> Cons__00819
DIVMTQSPDSLAVSLGERATINC KSSQ NYLA WYQQKPGQPPKLLIY WAS TRES GVPDRFSGSGSGTDFTLTISSVQAEDVAVYYC QQ LT FGGGTKVEIK
> Cons__00820
DIEMTQSPDSLAVSLGERATINC KSSQ DYLA WYQQKPGQPPQPLIY WAS TRES GVPDRFSGSGSGTDFTLTISSLQAEDVAIYYC QQ LT FGGGTKVEIK
> Cons__00821
DIQLTQSPDSLAVSLGERATINC KSSQ NYLA WYQQKPGQPPKLLIY WAS TRES GVPDRFSGSGSGTDFTLTISSLQAEDVAVYYC QQ YT FGQGTKVEIK
> Cons__00822
DIVMTQSPDSLAVSLGERATITC KSSQ NFLA WYQQKAGQPPKLLIS WAS TRDS GVPDRFSGSGSGTEFTLSISGLQAEDVAVNFC QQ LS FGGGTKEETK
> Cons__00823
EIVMTQSPGTLSLSPGERATLSC RASQ SYLA WYQQTPGQAPRLLIY GAS RRAT GIPDRFSGSGSGTVFTLTISRLEPEDFAVYYC QQ WT FGQGTKVEMK
> Cons__00824
EIVLTQSPATLSLSPGERATLSC RASQ NHLV WFQQKPGQVPRLLIY AAS HRAT GIPARFSGSGSGTDFTLTISSLEPEDFAVYYC QQ TG FGPGTRVDFK
> Cons__00825
EIVMTQSPGTLSLSPGERATLSC RASQ NSLA WYQQKPGRAPRLVIY ATS SRAT GIPDRISGSGSGTDFTLTISRLEPEDFAVYYC QQ RT FGQGTKVEIK
> Cons__00826
EIVLTQSPGTLSLSPGERATLSC RASQ NYLA WYQQKPGQAPRLLIY GAS SRAT GIPDRFSGSGSGTDFTLSISRLEPEDFSVYYC HQ HL RGGSAKDKVE
> Cons__00827
DIVMTQTPLYLPVTPGEPASISC RSSQ NYLD WYLQRPGQSPQLVIY LAS NRAS GVPDRFSGSGSGTDFTLKISRVEAEDVGVYYC MQ VT FGPGTKVDIK
> Cons__00828
DIVMTQSPLSLPVTPGEPASISC RSSQ NYLD WYLQKPGKSPQLLIY LGS NRAS GVPDRFSGSGSGTDFTLKISRVEAEDVGVYYC MQ TT FGGGTKVEIK
> Cons__00829
DIVMTQTPLSLPVTPGEPASISC RSSQ NYLD WYLQKPGQSPQLLIY LGS NRAS GVPDRFSGGGSGTDFTLKISRVEAEDVGVYYC MQ YT FGHGTKLGIK
> Cons__00830
DIVMTQTPLSLPVTPGEPASISC RSSQ NYLD WYLQKPGKSPQLLIY LNS NRAS GVPDRFSGSGSGTDFTLKITRVEAEDVGLYYC MQ PT FGGGTRVETK
> Cons__00831
DIVMTQTPLSLPVTLGQPASISC GSSQ TYLN WFQQRPGQSPRRLIY EVS YRDS GVPDRFSGSGSGTDFTLKISRVEAEDVGVYYC MQ PT FGQGTKVELK
> Cons__00832
EIVLTQSPDSLAVSLGERATINC KSSQ NYLA WYQQKAGQSPKLLIY WAS TRES GVPDRFSGSGSGTDFTLTIDSLQAEDVAVYYC QQ LT FGGGTKVEIK
> Cons__00833
EIVLTQSPDSLAVSLGERATINC KSSQ NYLA WYQQKPGQPPKLLIY WAS SRES GVPDRFSGSGSGTHFTLTISSLQAEDVAVYYC QQ PT FGGGTKVEIK
> Cons__00834
DIVMTQSPLSLAVSLGERATINC KSSQ NYLA WFQQKPGQPPKLLIS WAS TRES GVPDRFSGSGSGTDFTLTIDNLQAGDVALYYC QQ CT FGQGTKLEIK
> Cons__00835
DIEMTQSPDSLAVSLGERATINC KSSQ NYLA WYQQKPGQPPKLLIY WAS TRES GVPDRFSGSGSGTDFTLTISSLQAEDVAVYYC QQ LT FGQGTKVEIK
> Cons__00836
DIVMTQSPDSLAVSLGERATINC KSSQ NYLA WYQQKPGQPPKLLIY WAS TRES GVPDRFSGSGSGTDFTLTISSLQAEDVAVYYC QQ LA FGGGTKLEIK
> Cons__00837
DIEMTQSPDSLAVSLGERATLNC KSSQ NYLA WYQQRPGQPPDLLFR WAS TRKS GVPERFNGSGSDTDFTLTISGLQAEDVAIYYC QQ LT FGGGTKVDIR
> Cons__00838
DIVMTQTPLSLSASVGDRVTITC RASQ SYLH WYQQNPGKAPRLLIY SVS SLRS GVPSRFSGSGSGTDFTLTISSLQPEDFATYYC QQ PT FGGGTKVEMK
> Cons__00839
DIEMTQSPSSLSASVGDRVTITC RASQ MNLN WYQQKPGKAPKSLIY AAS SLQS GVPSKFSGSGSGTDFTLTISSLQAEDFATYFC QQ LT FGGGTKVEIK
> Cons__00840
EIVLTQSPATLSLSPGERATLSC RASQ SHLA WYQQKPGQAPRLLIF ETS DRAA GIPARFSGSGSGTDFTLTISSLEPEDSAVYYC QQ LT FGGGTKVEIK
> Cons__00841
EIVLTQSPATLSLSPGERATLSC TASE GYLI WYQQKRGQAPRLLIS DTS NRAT GIPARFSGSGSGTDFTLTISSLEPEDFAVYYC QQ LT FGGGTKVEIK
> Cons__00842
EIVLTQSPDSLSLSPGERATLSC RASQ SYLA WYHQKPGQPPRLLIY GAS TRAT GIPARFSGGGSGTEFNLTISNLQSEDFAVYYC LQ RT FGQGTKVEIK
> Cons__00843
EIVMTQSPGTLSLSPGERATLSC RASQ SSLA WYQQKPGQAPRLLIY GAS SRAT GIPDRFSGSGSETDFTLTISRLEPEDFAVYHC QQ YT FGQGTKLEIT
> Cons__00844
EIVLTQSPGTLSLSPGERATLSC RASQ RYLA WYQQKPGQAPRLVIH GAS SRAT GIPDRFSGSGSGTEFTLSISRLEPEDFAVYYC QQ YN FGQGTNLEIK
> Cons__00845
EIVLTQSPATLSVSPGERATLSC RASQ RYLA WYQQKPGQAPRLLIF GAS SRAT GIPDRFSGSGSGTDFTLTISRLEPEDFAVYYC QQ RT FGQGTKVEIK
> Cons__00846
DIVMTQTPLSLSVTPGQPASISC KSSQ TYFY WYLQKPGRSPQLLIY EVS NRFS GVPDRFSGSGSGTDFTLKISRVEAEDVGVYYC MQ VT FGQGTRLEIK
> Cons__00847
DIVMTQTPLSLPVTLGQPASISC RSSQ TYLN WFQQRPGQSPRRLIY KVS NWDS GVPDRFSGSGSGTDFTLKISRVEAEDVGVYYC MQ YT FGQGTKLEIK
> Cons__00848
DIVMTQSPSSLSASVGDRVTITC RASQ TWLA WFQQKPGKGPKLLIH GAS NLQS GVPSRFSGSGAGTDFTLTITSLQPEDFATYYC QQ PT FGQGTKLEIK
> Cons__00849
DIQMTQSPSSLSASVGDRVTITC RTSQ TYLN WYQQRSGSAPKLLIY SVS NLQS GVPSRFSGSGSGTDFTLTSSSLQPEDFATYYC QQ YT FGQGTTLEIK
> Cons__00850
DIQMTQSPSSVSASVGNRVTISC RASQ GWLA WYQQKPGELPKLLIY DTS HLQS GVPSRFSGSGFGTDFTLIISSLQPEDFATYYC QQ LS FGGGTKVEIK
> Cons__00851
DIQMTQSPSSVSASVGDRVTITC RASQ SWLA WYQQRPGKVPKLLIY AAS SLQS GVPSRFSGSGSGTDFTLTISSLQPEDFATYYC QQ YT FGQGTKLEIK
> Cons__00852
DIVMTQSPLSLPVTLGQPASISC RSSQ TYLN WFHQRPGQSPRRLIY RVS NRDS GVPDRFSGSGSGSDFTLKISRVEAEDVGIYYC MQ LT FGQGTRLEIK
> Cons__00853
EIVLTQSPSFLSASVGDRVTITC RASQ SSLA WYQQKPGKAPNLLIY AAS TLQS GVPSRFSGSGSGTEFTLTISSLQPEDFATYYC QQ IT FGQGARLEIK
> Cons__00854
DIVMTQTPLSLPVTLGQPASISC RSSQ TYLN WFHQRPGQSPRRLIY RVS NRDS GIPDRFSGSGSGTDFTLKISRVEAEDVGVYYC MQ TT FGQGTRLEIK
> Cons__00855
DIVMTQSPSTLSASIGDRVTITC RASQ RWLA WYQQKPGKAPKLLIY EAS RLES GVPSRFSGSGSGTEFTLTISSLQPDDFASYYC QD CS FGQGTKLEIK
> Cons__00856
EIVLTQYPDTLSLSPGESATFFC RTSP SYLA WYQQKPGQAPRLLLY GAS NRAT GIPDRFSGSGSATDFTLTISRLEPEDSAVYYC QQ HT FGQGTKLAIK
> Cons__00857
EIVLTQSPATLSLSPGERATLSC RASQ SYLA WYQQKPGQAPRLLIY DAS NRAT GIPARFSGSGSGTDFTLTISSLEPEDFAVYYC QQ YT FGQGTKLEIK
> Cons__00858
DIVMTQSPLSLPVTPGEPASISC RSSQ NYLD WYLQKPGQSPQLLIY LGS NRAS GVPDRFSGSGSGTDFTLKISRVEAEDVGVYYC MQ FT FGPGTKVDIK
> Cons__00859
DIVMTQTPLSLPVTPGEPASISC RSSQ NYLD WYLQKPGQSPQPLIY LGS NRAS GVPDRFSGSGSGTDFTLKISRVEAEDVGVYYC MQ YT FGQGTKLEIK
> Cons__00860
DILMTQSPSSLSASVGDRVTITC RASQ NYLA WFQQKPGKAPKSLIY AAS SLQS GVPSKFSGSGSGTDFTLTISSLQPEDFATYYC QQ FT FGPGTKVDIK
> Cons__00861
DIVMTQSPSSLSASVGDRVTITC RASQ NYLA WFQQKPGKAPKSLIY AAS SLQS GVPSKFSGSGSGTDFTLTISSLQPEDFATYYC RQ FT FGPGTKVDIK
> Cons__00862
DIEMTQSPSSLSASVGDRVTITC RASQ NYLA WFQQKPGKAPKSLIY AAS SLQS GVPSKFSGSGSGTDFTLTISSLQPEDFATYYC QQ FT FGPGTKVDIK
> Cons__00863
EIVLTQSPATLSVSPGERATLSC RASQ SNLA WYQQKPGQAPRLLIY GAS TRAT GIPARFSGSGSGTEFTLTISSLQSEDFAVYYC QQ RT FGQGTKVEIK
> Cons__00864
EIVMTQSPATLSLSPGERATLSC RASQ SYLA WYQQKPGQAPRLLIY DAS NRAT GIPARFSGSGSGTDFTLTISSLEPEDFAVYYC QQ YT FGQGTKLEIK
> Cons__00865
EIVLTQSPGTLSLSPGERATLSC RASQ SYLA WYQQKPGQAPRLLIY GAS SRAT GIPDRFSGSGSGTDFTLTISRLEPEDFAVYYC QQ CS FGQGTKLEIK
> Cons__00866
DIQMTQSPSSLSASVGDRVTITC RASQ SYLN WYQQKPGKAPKLLIY AAS SLQS GVPSRFSGSGSGTDFTLTISSLQPEDFATYYC QQ PL FGGGTKVEIK
> Cons__00867
DIQMTQSPSSLSAFVGDRVTITC RASQ SYLN WYQQKSGTAPKLLIY AAS TLQS GVPSRFSGSGSGTDFTLTISSLQPEDFATYYC QQ FT FGPGTRSGFK
> Cons__00868
EIVLTQSPATLSLSPGERATLSC RASQ SYVA WYQQKPGQAPRLLIY DTS NRAT GIPARFRGSGSGTDFTLTISSLEPEDFAFYYC QQ WT FGQGTKVEIQ
> Cons__00869
EIVLTQSPGTVSLSPGERAALSC RASQ SHLA WYQQKPGQAPRLLIY GSS TRAT GIPDRFSGSGSGTDFTLTIGRLEPEDFAMYYC HQ GT FGQGTKVEIK
> Cons__00870
DIVMTQTPLSLPVTPGEPASISC RSSQ TYLD WYLQKPGQSPQLLIY TLS YRAS GVPDRFSGSGSGTDFTLKISRVEAEDVGVYYC MQ IT FGQGTRLEIK
> Cons__00871
EIVMTQSPATLSVSPGERATLSC RASQ TNLA WYQHKPGQAPRLLIY SAS SRAT GIPARFSGSGSGTEFTLIISHLQSEDFAIYYC QQ GT FGGGTQRWRS
> Cons__00872
DIQMTQSPSSLSASVGDRVTITC RASQ TWLA WYQQKPGKAPKLLIY RAS SLES GVPSRFSGSGSGTQFTLTISSLQPDDFATYYC QQ ST FGQGTKLEIK
> Cons__00873
DIVMTQSPSSVSASVGDRVTITC RASQ SWLA WYQQKPGKAPKLLIY AAS NLQS GVPSRFSGSRSGTDFTLTISSLQPEDFATYYC QQ LS FGQGTKLEIK
> Cons__00874
EIVMTQSPDSLAVSLGERATTNC KSSQ HYLA WYQKKPGQPPRLLIY WAS TRES GVPDRFSGSGSGTDFTLTISSLQAEDVAVYYC QQ IT FGLGTRLEIK
> Cons__00875
DIVMTQSPDSLAVSLGERATINC KSSQ NYLA WYQQKPGQPPKLLIY WAS TRES GVPDRFSGSGSGTDFTLTISSLQAEDVAVYYC QQ GT FGQGTKVEIK
> Cons__00876
DIQMTQSPSSLSASVGDRVTITC RASQ SYLN WYQQKPGKAPKLLIY SAS TLQS GVPSRFSGSGSGTDFTLTISSLQPEDFATYYC QQ TT FGQGTKVEIK
> Cons__00877
DTQMTQSPSSLSASVGDRVTITC RASQ SYLN WYQQKPGKAPKLLIY YAS YLQS GVPSRFSGSGSGTDFTLTISSLQPEDFATYYC QQ DT FGQGTKVEIK
> Cons__00878
EIVMTQSPGTLSLSPGERATLSC RASQ SQLA WYQQKPGQAPRLLIY GTS SRAT GIPDRFSGSGSGTDFTLTISRLEPEDFALYYC QQ VT FGQGTRLEIR
> Cons__00879
EIVMTQSPGTLSLSPGERATLSC RASQ SYLA WYQQKPGQAPRLLIY GAS SRAT GIPDRFSGSGSGTDFTLTISRLEPEDFAVYYC QQ RT FGQGTKLEIK
> Cons__00880
DIVMTQSPSSVSASVGDRVTITC RASQ SYLA WYQQKLGKAPKLLIY AAS SLQS GVPSRFSGSGSGTDFTLTISSLQPEDFASYFC QQ LT FGGGTKVEME
> Cons__00881
DIQMTQSPSSVSASVGDRVTITC RASQ SYLA WYQQKPGKAPKLLIY AAS SLQS GVPSRFSGSGSGTDFTLTISSLQPEDFASYFC QQ LT FGGGTKVEME
> Cons__00882
DIEMTQSPSSVSASVGDRVTITC RASQ SYLA WYQQKPGKAPKLLIY AAS SLQS GVPSRFSGSGSGTDFTLTISSLQPEDFASYFC QQ LT FGGGTKVEME
> Cons__00883
EVVLTQSPGTLSLSPGERATLSC RASQ SYLA WYQQKPGQAPRLLIY GGS GRAT GIPDKFSGSGSGTDFTLTISRLEPEDFVVYYC QQ RT FGQGTKVEIK
> Cons__00884
ELVMTQSPGTLSLSPGERATLSC RASQ SYLA WYQQKPDQAPRLLIY GGS GRAT GIPDKFSGSGSGTDFTLTISRLEPEDFVVYYC QQ RT FGQGTKVEIK
> Cons__00885
EIVLTQSPGTLSLSPGERATLSC RASQ SYLA WYQQKPGQAPRLLIY GGS GRAT GIPDKFSGSGSGTDFTLTISRLEPEDFVVYYC QQ RT FGQGTKVEIK
> Cons__00886
DILMTQSPDSLAVSLGERATINC KSSQ NHLA WYQQKPGQPPKLLIS WAS TRES GVPDRFSGSGSGTDFTLTISRLQAEDVAVYYC QQ PT FGPGTKVQIK
> Cons__00887
DIVMTQSPSTLSASVGDRVTITC RASQ SWLA WYQQKPGKAPKLLIY EAS KLVR GVSSRFSGSGSGTEFTLTINSLQPDDFATYHC QH LT FGGGTKVEIK
> Cons__00888
DIVMTQTPLSLPVTPGEPASISC RSSQ NYLD WYLQKPGQSPQLLIY LAS NRPS GVPDRFSGSGSGTDFTLKISRVEAEDVGIYYC MQ YS FGQGTKLEIR
> Cons__00889
DIVMTQSPLSLPVTPGEPASISC RSSQ NYLD WYLQKPGQSPQLLIY LAS NRPS GVPDRFSGSGSGTDFTLKISRVEAEDVGIYYC MQ YS FGQGTKLEIR
> Cons__00890
EIVLTQSPATLSVSPGERATLSC RASQ SNLA WYQQKPGQAPRLLIY GAS TRAT GIPARFSGSGSGTEFTLTISSLQSEDFAVYYC QQ YT FGQGTKLEIK
> Cons__00891
EIVLTQSPGTLSLSPGERATLSC RASQ SYLA WYQQKPGQAPRLLIF GAS SRAT GIPDRFSGSGSGTDFTLTISRLEPEDFAVYYC QQ KT FGQGTKVEIK
> Cons__00892
DIQVTQSPSFLSASVGDRVTITC RASQ SYLA WYQQKPGKAPKLLIY AAS TLQS GVPSRFSGSGSGTEFTLTISSLQPEDFATYYC QQ LT FGGGTKVEIK
> Cons__00893
DIRVTQSPSTLSASVGDRVTITC RASQ SWLA WYQQKPGKAPKLLIY KAS SLES GVPSRFSGSGSGTEFTLTISSLQPDDFATYYC QQ RT FGQGTKVDIK
> Cons__00894
ETTLTQSPATLSVSPGERATLSC WASQ IHLA WYQQRPGQAPRLLIY DAS TRAT GIPARFSGSGSGTEFTLTISSLQSEDSAVYYC QQ YT FGQGTKVEIK
> Cons__00895
DIRLTQSPGTLSLSPGERATLSC RASQ SYLA WYQQKPGQTPRLLIY DAS TRAT GIPDRFGGSGSGTDFTLTISRLEPEDFAVYYC HQ FT FGPGTKVEIK
> Cons__00896
EIVMTQSPATLSVSPGERATLSC RASQ SNLA WYQQKPGQAPRLLIY GAS TRAT GIPARFSGSGSGTEFTLTISSLQSEDFAVYYC QQ RT FGQGTKVDIK
> Cons__00897
DIVLTQTPGTLSLSPGERATLSC RASQ SYLA WYQQKPGQAPRLLIY GAS SRAT GIPDRFSGSGSGTDFTLTISRLEPEDFAVYYC QQ RT FGQGTKLEIK
> Cons__00898
DIRVTQSPGTLSLSPGERATLSC RASQ SYLA WYQQKPGQAPRLLIY GAS SRAT GIPDRFSGSGSGTDFTLTISRLEPEDFAVYYC QQ YT FGQGTKLEIK
> Cons__00899
ETTLTQSPSSLSASVGDRVTITC RASQ SYLN WYQQKPGKAPKLLIY AAS SLQS GVPSRFSGSGSGTDFTLTISSLQPEDFATYYC QQ HT FGQGTKVEIK
> Cons__00900
DIQMTQSPSSLSASVGDRVTITC RASQ SYLN WYQQKPGKAPKLLIY SAS YLQS GVPSRFSGSGSGTDFTLTISSLQPEDFATYYC QQ ST FGQGTKVEIK
> Cons__00901
DIQMTQSPSSLSASVGDRVTITC RASQ SYLN WYQQKPGKAPKLLIY SAS ALQS GVPSRFSGSGSGTDFTLTISSLQPEDFATYYC QQ DT FGQGTKVEIK
> Cons__00902
DIRMTQSPSFLSASVGDRVTITC RASQ SYLA WYQQKPGKAPKLLIY AAS TLQS GVPSRFSGSGSGTEFTLTISSLQPEDFATYYC QQ PT FGGGTKVEIK
> Cons__00903
DIQLTQSPSSLSASIGDRVTITC QASQ NSLN WYQQRPGQAPKLLIY DAF TLKT GVPSRFSGRGSGTSFTIAINSFQAEDIGTYFC QQ FT FGGGTRVEIK
> Cons__00904
DIELTQSPSSVSASVGDRVTITC RASQ SYLA WYQQRPGRAPRLLIY DVS NLQS GVPSRFSGSGSGTDFTLTISSLQGEDFASYYC QQ YS FGQGTKVKSN
> Cons__00905
DIQMTQSPSSLSASVGDRVTITC RASQ SYLN WYQQKPGKAPKLLIY NAS TLQS GVPSRFSGSGSGTDFTLTISSLQPEDFATYYC QQ ST FGQGTKVEIK
> Cons__00906
DIVLTQSPDTLSLSPGQRAILSC RASQ TYLF WFQQKPGRAPRLLIY GAS NRAT GIPDRFSGSGSGTDFTLTISRLEPEDFTFYYC HQ HT FGQGTKLEIK
> Cons__00907
DIQMTQSPSSLSASVGDRVTITC RASQ SYLN WYQQKPGKAPKLLIY SAS SLQS GVPSRFSGSGSGTDFTLTISSLQPEDFATYYC QQ NT FGQGTKVEIK
> Cons__00908
DIQMTQSPSSLSASVGDRVTITC RASQ SWLA WYQQKPGKAPKLLIY AAS SLQS GVPSRFSGSGSGTDFTLTISSLQPEDFATYYC QQ PL FGPGTKVDIK
> Cons__00909
DIRVTQSPPSLSASIGDRVTITC RASQ NSLN WYQQKPGKAPKLLIY AAY SLQS GVPSRFSGSGSGTDFTLTISSLQPEDFATYYC QQ IT FGQGTKLEIK
> Cons__00910
DIQMTQSPSSLSASVGDRVTITC RASQ KYLN WYQQKPGKAPKLLIY AAS SLQS GVPSRFSGSGSGTDFTLTISSLQPEDFATYYC QQ WT FGQGTKVEIK
> Cons__00911
EIVLTQSPGTLSLSPGERATLSC RASQ TYLA WYQQKPGQAPRLLIY GAS SRAT GIPDRFSGSGSGTDFTLTISRLEPEDFAMYYC QQ QT FGQGTKLEIK
> Cons__00912
DIVMTQTPLSLHVTPGQPASISC RSSQ NYVS WLQQRPGQPPRLLIY KIS DRFS GVPDRFTGSGAGTDFTLKISRVEAEDVGSYFC ML YT FGQGTKLEIT
> Cons__00913
DIVMTQSPLSLAVTPGEPASISC RSSQ NYLD WYLQKPGQSPQLLIY LGS NRAS GVPDRFSGSGSGTDFTLKISRVEADDVGVYYC MH WT FGQGTKVEIK
> Cons__00914
DIVMTQSPDSLAVSLGGRATINC KSSQ NFLA WYQQKAGQPPKLLIY WAS TRVS GVPERFSGSGSGTDFSLTISSLQAEDVAVYYC QQ LT FGQGTKVEIK
> Cons__00915
EIVLTQSPGTLSLSPGEGATLSC RVSQ TYLA WYQQKPGQAPRFLIY GAS SRAT GIPDRFTGSGSGTDFTLTISSLEPEDFAVYYC HQ PT FGQGTKVEIK
> Cons__00916
EIVMTQSPGTLSLSPGERATLSC RASH IYLA WYQQKPGQAPRLLIF GTS TRAT GVPDRFSGSGSGTDFTLTISRLEPEDFAVYYC QQ YS FGQGTKVEIK
> Cons__00917
EIVMTQSPGTLSLSPGERATLSC RASQ NYLA WYQVKPGQAPRLLIF GAS NRAT GIPDRFTGSGSGTDFTLTISSLEPEDFAVYYC QQ VT FGPGTTVDIK
> Cons__00918
EIVMTQSPGTLSLSPGERATLSC RASQ NYLA WYQVKPGQAPRLLIF GAS NRAT GIPDRFTGSGSGTDFTLTISSLEPEDFAVYYC HQ PT FGQGTKVEIK
> Cons__00919
DIVMTQSPSTLSASVGDSVTITC RASQ DWLA WYQEKPGKAPKLLIY QAS TLQS GVPSRFSGSGSGTEFTLTISSLQPDDFATYYC QQ PT FGQGTKVEFK
> Cons__00920
DIVMTQSPDSLAVSLGERATISC RSSQ NYLA WYQQRLGQPPKLLIY WGS TRES GVPDRFSGSGSGTDFTLTISSLQAEDVAVYYC QQ RT FGQGTKVEIK
> Cons__00921
DIVMTQSPLALSASLGDRVTITC RSSQ NYLN WYHQRPGRAPRLLIH TTS TLKD GVPSRFSGSGSGTSFTLTITNLQPEDFGIYFC QQ CT FGQGTRLDIK
> Cons__00922
DIVMTQSPSSLSASVGDRVTITC QASE NYLN WYRQKPGKAPELLIY DAS TLHT GVPSRFSGIGSGTDFSFTINSLQPEDFATYFC QQ IT FGQGTRLEIK
> Cons__00923
DIVMTQSPSSLSASVGDRVTITC QASQ NFLN WYQQKPGKAPKLLIY HAS TLEA GVPSRFGGSGSGTDFIFTIASLQPEDVATYYC QH LT FGGGTRVEIK
> Cons__00924
DIRMTQSPSSLSASVGDRVTITC RASQ NHLA WYQHQSGKVPKLLIY AAT GLES GVSSRFSGSGSGTDFSLTISSLQPEDVATYYC QK IT FGQGTRLEIK
> Cons__00925
DIQVTQSPSSLSASVGDRVTITC RASQ SYLN WYQQKPGKAPKLLIY AAS SLQS GVPSRFSGSGSGTDFTLTISSLQPEDFATYYC QQ YT FGQGTKVEIK
> Cons__00926
DIRVTQSPGTLSLSPGERATLSC RASQ SYLA WYQQKPGQAPRLLIY GAS SRAT GIPDRFSGSGSGTDFTLTISRLEPEDFAVYYC QQ LT FGQGTKVEIK
> Cons__00927
DIRVTQSPDSLAVSLGERATINC KSSQ NYLA WYQQKPGQPPKLLIY WAS IRES GVPDRFSGSGSGTDFTLTISSLQAEDVAVYYC QQ RT FGQGTKVDIK
> Cons__00928
DIQLTQSPDSLAVSLGERATINC KSSQ NYLA WYQQKRGQPPKLLIY WAS TRES GVPDRFSGSGSGTDFTLTISSLQAEDVAVYYC QQ LT FGGGTKVDIK
> Cons__00929
EIVMTQSPDSLAVSLGERATINC KSSQ NYLA WYQHKPGQPPKLLLY WAS TRES GVPDRFSGSGSGTDFTLTITSLQAEDVAVYYC QQ YT FGQGTKVDIK
> Cons__00930
DIRLTQSPSSLSASVGDRVTITC RASQ NYLA WFQQKPGKAPKSLIY AAS SLQS GVPSKFSGSGSGTDFTLTISSLQPEDFATYYC QQ IT FGQGTRLEIK
> Cons__00931
DIVLTQSPSTLSASVGDRVTITC RASQ SWLA WYQQKPGKAPKLLIY KAS SLES GVPSRFSGSGSGTEFTLTISSLQPDDFATYYC QQ ST FGPGTKVDIK
> Cons__00932
EIVLTQSPGTLSLSPGERATLSC RASQ SYLA WYQQKPGQAPRLLIY GAS SRAT GIPDRFSGSGSGTDFTLTISRLEPEDFAVYYC QQ CT FGQGTRLEIK
> Cons__00933
EIVLTQSPGTLSLSPGERATLSC RASQ SYLA WYQQKPGQAPRLLIY GAS SRAT GIPDRFSGSGSGTDFTLTISRLEPEDFAVYYC QQ WT FGQGTKVEIK
> Cons__00934
EIVLTQSPATLSLSPGERATLSC RASQ SYLA WYQQKPGQAPRLLIY DAS NRAT GIPARFSGSGSGTDFTLTISSLEPEDFAVYYC QQ LT FGGGTKVEIK
> Cons__00935
EIVLTQSPATLSLSPGERATLSC RASQ SSLA WYQQKPGQAPRLLIY DAS NRAA GIPARFSGSGSGTDFTLTIGRLEPEDFAVYYC QQ WT FGQGTKVEIK
> Cons__00936
DVVMTQSPSSLSASVGERVTITC RASQ SYLN WYQQKPGKAPNLLIY AAS RLQG GVPSRFSGSGSGTDFTLTISSLQPEDFATYYC LQ LT FGGGTKLEIK
> Cons__00937
DIQMTQSPSTLSASVGDRVTITC RASQ NWLA WYQQKPGTAPKLLIY GAT TLQS GVPSRFSGSGSGTDFTLTISSLQPEDFATYYC LQ PT FGQGTRLEIK
> Cons__00938
AIRITQSPSSLSASTGDRVTITC RASQ SYLA WYQQKPGKAPKLLIY APS TLQS GVPSRFSGSGSGTDFTLTISCLQSEDFATYYC QQ WT FGQGTKVEIK
> Cons__00939
DIQMTQSPSSLSASVGDRVTITC RASQ RYLN WYQQKPGKAPKLLIY GAS TLQN GAPSRFSGSGSGTDFTLTISSLQPEDSATYLC QQ PA FGGGTKVEVK
> Cons__00940
DIQMTQSPSSLSASVGDRVTITC RASQ SYLN WYQQKPGKAPKLLIY AAS SLQS GVPSRFSGSGSGTDFTLTISSLQPEDFATYYC QQ HT FGQGTKLEIK
> Cons__00941
EIVLTQSPATLSVSPGKRATLSC RASQ SSLA WYQQKPGQAPRLLIY GAS SLQS DVPARFSGSGSGTDFTLTISSLQSEDFATYYC QQ IT FGQGTKVEIK
> Cons__00942
EIVLTQSPATLSLSPGERATLSC RASQ SYLA WYQQKPGQAPRLLIY DAS NRAT GIPARFSGSGSGTDFTLTISSLEPEDFAVYYC QQ AT FGQGTKVEIK
> Cons__00943
DIEMTQSPSTLSASVGDRVTITC RASQ SWLA WYQQKPGKAPKLLIY KAS SLES GVPSRFSGSGSGTEFTLTISSLQPDDFATYYC QQ FT FGPGTKVDIK
> Cons__00944
DIQLTQSPSFLSASVGDRVTITC RANQ SSLA WYQQRPGKAPKLLIY AAS TLQS GVPSRFSGSGSGTEFTLTISSLQPEDFASYYC QQ PT FGQGTKVEIK
> Cons__00945
DIQMTQSPSSLSASVGDRVTITC RTSQ SYLN WYQQKPGKAPKLLIY AAS SLQS GVPSRFSGSGSGTDFTLTISGLQPEDFATYYC QQ PA FGQGTKLEIK
> Cons__00946
DIEMTQSPSSLSASIGDRVTITC RASQ NYLA WFQQKPGKAPKTLIF AAS ELES GVTSKFTGRRSGTDFTLTISSLDPEDFAIYFC QQ FT FGGGTKVDMK
> Cons__00947
DIVMTQTPLSLPVTPGESASISC RSSQ TYID WYLQKPGQSPQVLIY LGS NRAS GVPDRFSGSGSGTDFTLKISRVEAEDVGVYYC MQ CS FGQGTKLEIK
> Cons__00948
DIVMTQTPLSLPVTPGEPASMSC RSSQ NYVD WYVQKPGQSPQLLFF LGS YRAS RVPDRFTGSGSGTNFTLKISRVEAEDVGVYYC MQ PA FGQGTKVEIK
> Cons__00949
DIVMTQSPLSLPVTPGEPASISC RSSQ NYLD WYLQKPGQSPQLLIY LGS NRAS GVPDRFSGSGSGTLFTLHISRVEAEDVGIYYC MQ WT FGQGTKMEIK
> Cons__00950
DIVMTQTPLSLPVTPGEPASISC RSSQ NYLA WYLQKPGQSPQLLIY LGS NRAS GVPDRFSGSGSDTDFTLKISRVEAEDVGVYYC MQ WT FGQGTKVDIK
> Cons__00951
DIVMTQSPLSLPVTPGEPASISC RSSQ NYLN WYLQKPGQSPQLLIY LAS NRAS GVPDRFSGSGSGTDFTLKISRVEAGDVGVYYC MQ IT FGQGTRLEIE
> Cons__00952
DIQMTQSPGTLSLSPGERATLSC RASQ SYLA WYQQKPGQAPRLLIY GAS SRAT GIPARFSGSGSGTDFTLTISSLEPEDFAVYYC QQ LT FGGGTKVEIK
> Cons__00953
KIVLTQSPGTLSLSPGEGATLAC RTSL NYLA WFQQKPGQAPRLLIY GTF YRAT GIPDRFSGSGSGTDFTLTITRVEPEDFAVYFC QQ YT FGPGTKLEIK
> Cons__00954
EIVLTQSPATLSLSPGERATLSC RASQ SYLA WYQQKPGQAPRLLIY DAS NRAT GIPARFSGSGSGTDFTLTISSLEPEDFAVYYC QQ FT FGGGTKVEIK
> Cons__00955
EIVLTQSPATLSLSPGERATLSC RASQ SYLA WYQQKPGQAPRLLIY DAS NRAT GIPARFSGSGSGTDFTLTISSLEPEDFAVYYC QQ FT FGPGTKVDIK
> Cons__00956
EIVLTQSPATLSLSPGERATLSC RASQ SYLA WYQQKPGQAPRLLIY DAS NRAT GIPARFSGSGSGTDFTLTISSLEPEDFAVYYC QQ FT FGPGPKWISN
> Cons__00957
EIVLTQSPDTLSLSPGERATLSC RASQ NNLA WYQQKPGQAPRLLMY GVS TRAT GFPDRFSGSGSGTDFTLTISRLEPEDFAVYYC QQ QA FGQGTKVDIK
> Cons__00958
EIVMTQSPGTLSLSPGERATLSC RASQ SYLA WYQQKPGQAPRLLIY GAS SRAT GIPDRFSGSGSGTDFTLTISRLEPEDFAVYYC QQ QQ YGSSAHFRRR
> Cons__00959
EIVLTQSPATLSLSPGERATLSC RASQ SYLA WYQQKPGQAPRLLIY GAS SRAT GIPDRFSGSGSGTDFTLTISRLEPEDFAVYYC QQ GT FGGGTKVEIK
> Cons__00960
EIVLTQSPGTLSLSPGERATLSC RASQ SYLA WYQQKPGQAPRLLIY GAS SRAT GIPDRFGGSGSGTDFTLTISRLEPEDFAVYYC QQ RT FGGGTKVEIK
> Cons__00961
EIVLTQSPGTLSLSPGERATLSC RASQ SYLA WYQQKPGQAPRLLIY GAS SRAT GIPDRFSGSGSGTDFTLTISRLEPEDFAVYYC QQ LT FGQGTKLEIK
> Cons__00962
EIVLTQSPGTLSLSPGERATLSC RASQ SYLA WYQQKPGQAPRLLIY GAS SRAT GIPDRFSGSGSGTDFTLTISRLEPEDFAVYYC QQ VT FGQGTRLEIK
> Cons__00963
ELVMTQSPSSLSASVGDRVTITC QASQ HCLH WYQQKPGEAPKLLIY AAS TLQS GVPSRFSGSGSGTDFTLTISGLQSEDFATYYC RQ RT FGQGTKVEIK
> Cons__00964
DIQMTQSPSSLSASVGDRVTITC RASQ ISLN WYQQKPGKAPKLLIY AAS SLQS GVPSRFSGSGSGTDFTLTISSLQPEDFATYYC QQ IT FGQGTRLEIK
> Cons__00965
EIVLTQSPGTLSLSPGERATLSC RASQ SYLA WYQQKPGQAPRLLIY GAS SRAT GIPDRFSGSGSGTDFTLTISRLEPEDFAVYYC QQ RT FGQGTKVEIK
> Cons__00966
DIRMTQSPDSLAVSLGERATINC KSSQ NYLA WYQQKPGQPPKLLIY WAS TRES GVPDRFSGSGSGTDFTLTISSLQAEDVAVYYC QQ LT FGGRTKVDIK
> Cons__00967
DIVMTQTPLSLSVTPGQPASISC KSSQ TYLY WYLQKPGQPPQLLIY EVS NRFS GVPDRFSGSGSGTDFTLKISRVEAEDVAYYYC MQ WT FGQGTKVEIK
> Cons__00968
DIQMTQSPSSLSASVGDRVTITC RASQ SWLA WYQQKPEKAPKSLIY AAS SLQS GVPSRFSGSGSGTDFTLTISSLQPEDFATYYC QQ VT FGGGTKVEIK
> Cons__00969
EIVLTQSPATLSLSPGERATLSC RASQ SYLA WYQQKPGQAPRLLIY DAS NRAT GIPARFSGSGSGTDFTLTISSLEPEDFAVYYC QQ FT FGPGTKVDIK
> Cons__00970
EIVLTQSPGTLSLSPGERATLSC RASQ SYLA WYQQKPGQAPRLLIY GAS SRAT GIPDRFSGSGSGTDFTLTISRLEPEDFAVYYC QQ FT FGPGTKVDIK
> Cons__00971
DIEMTQSPSTLAASVGDRVTITC RASQ TWLA WYQKEPGEAPKVLIY KAS ILQG GVPSRFSGSGSGTKFTLTISSLQPDDFAVYYC QQ LT FGPGTKVEVK
> Cons__00972
DIQMTQSPSSVSASVGDRVTITC RASQ SWLA WYQHKPGKAPKLLIY AAS SLQS GVPSRFSGSGSGTDFTLTISSLQPEDFATYYC QQ WT FGQGTKVEIK
> Cons__00973
DIVMTQSPLSLPVTPGEPASISC RSSQ NYLD WYLQKPGQPPQLLIY LGS NRAS GVPDRFSGSGSGTDFTLKISRVEAEDVGVYYC MQ YT FGQGTKLEIK
> Cons__00974
DILMTQSPSSLSASVGDRVTITC RASQ NDLD WYQQKPGKAPKRLIY AAS SLQS GDPSRFSGSGSGTEFTLTISSLQPEDFATYYC LQ LT FGGGTKVEIK
> Cons__00975
EIVMTQSPGTLSLSPGERATLSC RASQ SYLA WYQQKPGQAPRLLIY GAS TRAT GIPDRFSGSGSGTDFTLTISRLEPEDFAVYFC QQ CS FGQGTKLEIK
> Cons__00976
LTSMTQSPSSLSASIGDRVTITC RASQ IFLN WFQQRPGKAPKLLIY AAS SLQG GVPSRFSGSGSGTDFTLTITSLQPEDFATYYC QQ WT FGQGTNVDIK
> Cons__00977
EIVMTQSPGTLSLSPGERATLSC TASE KNLA WYQQKPGQAPRLLIY DAL KRAS GIPDRFSGSGSGTDFTLTITRLEPEDFAVYYC QQ VT FGGGTKVEIK
> Cons__00978
DIVMTQTPLSLPVTPGEPASISC RSSQ NYLD WYLQKPGQSPQLLIY LGS NRAS GVPDRFSGSGSGTDFTLKISRVEAEDVGVYYC MQ RA FGQGTKVEIK
> Cons__00979
DIEMTQSPSSLSAFVGDGVTITC RASQ SYLN WYQHKPGKAPKLLIY AAS NLQS GVPSRFSGSGSGTDFALTINSLQPEDFGTYYC QQ LT FGQGTKVEIK
> Cons__00980
DIQMTQSPSSLSASVGDRVTITC RASQ NDLD WYQQKPGKAPKRLIY AAS SLQS GVPSRFSGSGSGTEFTLTISSLQPEDFATYYC LQ LT FGGGTKVEIK
> Cons__00981
EIVMTQSPATLSVSPGERATLSC RASQ SNLA WYQQKPGQAPRLLIY GAS TGAT GIPARFSGSGSGTEFTLTISSLQSEDFAVYYC QQ YT FGQGTKLEIQ
> Cons__00982
DILMTQSPSTLSASVGDRVTITC RASQ SWLA WYQQKPGKAPKLLIY KAS SLET GVPSRFSGSGSGTEFTLTISSLQPDDFATYYC QQ RT FGQGTKVEIK
> Cons__00983
DIEMAQSPSTVSASVGDRVTITC RASQ SRLA WYQQKPAQAPKLMIY QAS SLEG EAPSRFSGSGSGTEFTLSISSLQPDDFATYYC QQ WT FGQGTKVEIK
> Cons__00984
DIVMTQSPSTLSASVGDRVTITC RASQ TWLA WYQQKPGKTPKLLIY KAS SLES GVPSRFSGSGSGTEFTLTISSLQPDDFATYYC QH RT FGQGTKVEIE
> Cons__00985
DILMTQSPSSLSASVGDRVTITC RASQ NELG WYQQKPGKAPNLLIY AAS SLQS GVPSRFSGSGSGTDFTLTISSLQPEDFATYYC LQ LT FGGGTKVEIK
> Cons__00986
DIEMTQSPDSLAVSLGERATISC KSSQ DFLA WFQQKPRQPPKLLIS GAS TRES GVPDRFSGSGSGTDFTLTISSLQAEDVAVYYC QQ PV FGGGTKVEIK
> Cons__00987
DIVMTQTPLSLSASVGDRVTITC RASQ NELG WYQQKPGKAPNLLIY AAS SLQS GVPSRFSGSGSGTDFTLTISSLQPEDFATYYC LQ LT FGGGTKVEIK
> Cons__00988
DIVMTQSPLSLPVTPGEPASISC RASQ NYLD WCLQKPGQSPQLLIY LGS NRAS GVPDRFSGSGSGTDFTLKISRVEAEDVGVYYC MQ LT FGGGTKVEIK
> Cons__00989
EIVLTQSPGTLSLSPGERATLSC RASQ NYLA WYQQKPGQAPRLFIY GAS TRAT GIPDRFSGSGSGTDFTLTISRLEPEDFAVYYC QQ LT FGGGTKVEIK
> Cons__00990
DIVMTQSPSSLSASVGDRVTITC RASQ SWLA WYQQKPGKAPKLLIY KAS SLES GVPSRFSGSGSGTEFTLTISSLQPDDFATYYC QQ WT FGQGTKVEIK
> Cons__00991
DIEMTQSPSSLSASVGDRVTITC QASQ NYLN WYQEKPGKAPKLLIY AAS SLQS GVPSRFSGSGSGTDFTLTISSLQPEDLATYYC QQ VS FGRGTKVEIK
> Cons__00992
DILMTQSPSSLSASVGDRVTITC QASH NYLN WYQQKPGKAPKLLIY AAS SLQS GVPSRFSGSGSGTDFTLTISSLQPEDFATYYC QQ YT FGQGTKLEIK
> Cons__00993
DIVMTQSPSTLSASVGDRVTITC RASQ DDLG WYQQKPGKAPKRLIY AAS TLQS AVPSRFSGSGSGTEFTLTISSLQPEDFATYFC LQ WT FGQGTKVEIK
> Cons__00994
DIEMTQSPSSLSASVGDRVTITC RASQ NDLG WYQQKPGKAPKLLIY AAS SLQS GVPSRFSGSGSGTDFTLTISSLQPEDFATYYC QQ FT FGPGTKVDIK
> Cons__00995
YIVMTQSPLSLSVTPGQPASISC KSSQ TYLY WYLQKPGQPPQLLIY EVS NRFS GVPDRFSGSGSGTDFTLKISRVEAEDVGVYYC MQ YT FGQGTKLEIK
> Cons__00996
EIVLTQSPGTLSLSPEERATLSC RASQ SYLA WYQQKPGQAPRLLIY DAS NRAT GIPARFSGSGSGTDFTLTISSLEPEDFAVYYC QQ AT FGQGTKVEIK
> Cons__00997
EIVMTQSPGTLSLSPGERATLSC RASQ SYLA WYQQKPGQAPRLLIY GAS SRAT GIPDRFSGSGSGTDFTLTISRLEPEDFAVYYC QQ YT FGQGTKLEIK
> Cons__00998
DIVMTQSPLSLSVTPGQPASISC KSSQ TYLY WYLQKPGQPPQLLIY EVS NRFS GVPDRFSGSGSGTDFTLKISRVEAEDVGVYYC MQ YT FGQGTKLEIK
> Cons__00999
EIVLTQSPATLSLSPGDRATLSC RASQ SYLA WYQQKPGQAPRLLIY DTS NRAT GIPARFSGSGSRTDFTLTISSLEPGDFALYFC QQ LT FGGGTKVEIK
> Cons__01000
EIVMTQSPGTLSLSPGERATLSC RASQ SYLA WYQQKPGQAPRLLIY GAS SRAT GIPDRFSGIGSGTDFTLTISRLEPEDFAVNYC QQ LT FGGGTKVEIK
> Cons__01001
DIVMTQSPSTLSASVGDRVTITC RASQ GWLA WYQQKPGKAPKLLIY KAS SLES GVPSRFSGSGSGTEFTLTISSLQPDDFATYYC QH WT FGQGTKVEIK
> Cons__01002
DILMTQSPDSLAVSLGERATINC KSSQ NFLA WYQQKPGQPPKLLIY WAS TRES GVPDRFSGSGSGTDFTLTISSLQAEDVSVYYC QH WT FGQGTKVEIK
> Cons__01003
EIVMTQSPATLSLSPGERATLSC RASQ TYLA WYQQKPGQAPRLLIY DAS SRAT GIPARFSGSGSGTDFTLTISSLEPEDFAIYYC QQ GT FGPGTKVDIK
> Cons__01004
DIEMTQSPSSLSASVGDRITITC RASQ NDLG WYQQKPGKAPKRLIY AAS SLQS GVPSRFSGSGSGTEFTLTISSLQPEDFATYYC LQ RT FGQGTKLEIK
> Cons__01005
EIVLTQSPATLSLSPGERATLSC RASQ SYLA WYQQKPGQAPRLLIY DAS NRAT GIPARFSGSGSGTDFTLTISSLEPEDFAVYYC QQ YT FGQGTKLEIK
> Cons__01006
EIVMTQSPGTLSLSPGERATLSC RASQ SYLA WYQQKPGQAPRLLIY GAS SRAT GIPDRFSGSGSGTDFTLTISRLEPEDFAVYYC QQ FT FGPGTKVDIK
> Cons__01007
DIVMTQSPLSLSATLGQPASISC RSSQ TYLN WFHQRPGQSPRRLIY RVS NWDS GVPDRFSGSGSGNDFTLKISRVEAEDVGVYYC MQ FT FGPGTKVDIK
> Cons__01008
DIVMTQSPLSLSATLGQPASISC RSSQ TYLN WFHQRPGQSPRRLIY RVS NRDS GVPDRFNGSGSGNDFTLKISRVEAEDVGVYYC MQ FT FGPGTKVDIK
> Cons__01009
DIEMTQSPLSLSATLGQPASISC RSSQ TYLN WFHQRPGQSPRRLIY RVS NRDS GVPDRFSGSGSGNDFTLKISRVEAEDVGVYYC MQ FT FGPGTKVDIK
> Cons__01010
DIVMTQTPLSLSATLGQPASISC RSSQ TYLN WFHQRPGQSPRRLIY RVS NRDS GVPDRFSGSGSGNDFTLKISRVEAEDVGVYYC MQ FT FGPGTKVGIK
> Cons__01011
DIVMTQSPDSLAVSLGERATINC KSSR NYLA WYQQKPGQPPKLLIY WAS TRES GVPDRFSGSGSGTDFTLTISSLQAEDVAVYYC QQ LT FGGGTKVEIK
> Cons__01012
DIVMTQTPLSLPVTPGEPASISC RSSQ NYLD WYLQKPGQSPQLLIY LGS NRAS GVPDRFSGSGSGTDFTLKISRVEAEDVGVYYC MQ YT FGQGTKLEIK
> Cons__01013
DIVMTQTPLSLPVTPGEPASISC RASQ NYLD WYLQKPGQSPQLLIY LGS NRAS GVPDRFSGSGSGTDFTLRISRVEAEDVGVYYC MQ LT FGGGTKVEIK
> Cons__01014
DIVMTQTPLSLSVTPGQPASISC KSSQ TCLS WFLQKPGQSPQLLIY EVS KRFS GVPDRFSGSGSGTDFTLKISRVEAEDVGVYYC MQ YT FGQGTKLEIK
> Cons__01015
DIVMTQTPLSLPVTPGEPASISC RASQ NYLD WYLQKPGQSPQLLIY LGS NRAS GVPDRFSGSGSGTDFTLKISRVEAEDVGVYYC MQ LT FGGGTKVEIK
> Cons__01016
DIQMTQSPTSLSASVGDRVTISC RTSQ NDLG WYQQKPGKAPKRLIY AAS SLQS GVPSRFSGSGSATEFTLTISSLQPEDVATYYC LQ WT FGQGTKVEIK
> Cons__01017
DIEMTQSPLSLPVTPGEPASISC RSSQ NYLD WYLQKPGQPPQLLIY LGS NRAS GVPDRFSGSGSGTDFTLKISRVEAEDVGVYYC MQ YT FGQGTKLEIK
> Cons__01018
DIELTQSPSSLSASVGDRVTITC RASQ SALA WYQQKPGKAPKLLIY DAS SLES GVPSRFSGSGSGTDFTLAISSLQPEDFATYYC QQ YT FGQGTKVDIK
> Cons__01019
DIVMTQSPSTLSASVGDRVTITC RASQ SWLA WYQQKPGKAPNLLIY RAS TLKS GVPSRFSGSGSGTEFTLTISSLQPEDFATYYC LQ WT FGQGTKVEIK
> Cons__01020
DIVMTQSPSSLSASVGDRVTITC RTSQ NDLG WYQQKPGKAPKRLIY AAS SLQS GVPSRFSGSGSATEFTLTISSLQPEDVATYYC LQ WT FGQGTKVEIK
> Cons__01021
DIEMTQSPSSLSASVGDRVTITC RTSQ NDLG WYQQKPGKAPKRLIY AAS SLQS GVPSRFSGSGSATEFTLTISSLQPEDVATYYC LQ WT FGQGTKVEIK
> Cons__01022
DIVMTQSPLSLPVTPGEPASISC RSSQ NYLD WYLQKPGQPPQLLIY LGS NRAS GVPDRFSGSGSGTDFTLKISRVEAEDVGVYYC MQ FT FGPGTKVDIK
> Cons__01023
DIQMTQSPSSLSASVGDRVTITC RASQ SYLN WYQQKPGKAPKRLIY AAS SLQS GVPSRFSGSGSGTDFTLTISSLQPEDFATYYC QQ AT FGQGTKVEIK
> Cons__01024
DIQMTQSPSSLSASVGDRVTITC RTSQ NDLG WYQQKPGKAPKRLIY AAS SLQS GVPSRFSGSGSATEFTLTISSLQPEDVATYYC LQ WT FGQGTKVEIK
> Cons__01025
DIVMTQSPLSLPVTPGEPASISC RSSQ NYLD WYLQKPGQPPQLLIY EVS SRFS GVPDRFSGSGSGTDFTLKISRVEAEDVGVYYC MQ FT FGPGTKVDIK
> Cons__01026
DIVMTQTPLSLPVTPGEPASISC RSSQ NYLD WYLQKPGQPPQLLIY LGS NRAS GVPDRFSGSGSGTDFTLKISRVEAEDVGVYYC MQ FT FGGGTKVEIK
> Cons__01027
DIEMTQSPSSLSASVGDRVTITC RASQ NDLG WYQQKPGKAPKRLIY AAS SLQS GVPSRFSGSGSGTEFTLTISSLHPEDFATYYC QQ LT FGGGTKVEIK
> Cons__01028
DIEMTQSPDSLAVSLGERATINC KSSQ NYLA WYQQKPGQPPKLLIY RAS TRES GVPDRFSGSGSGTDFTLTISSLQAEDVAVYYC QQ LT FGGGTKVEIK
> Cons__01029
DIEMTQSPSFVSASVGDRVTITC RASQ SWLA WYQQKPGKAPKLLLY AAA SLPS GVPSRFSGSGSGTKFTLTISSLQPDDFAVYYC QQ LT FGPGTKVEVK
> Cons__01030
DIEMTQSPSTLAASVGDRVTITC RASQ TWLA WYQKKPGEAPKVLIY KAS ILQG GVPSRFSGSGSGTKFTLTISSLQPDDFAVYYC QQ LT CGPGTKVEVK
> Cons__01031
DIVMTQSPSSLSASVGDRVTITC RASQ SYLA WYQQKPGKAPKLLIY AAF TLQS GVPSRFSGSGSGTEFTLTISGLHPEDFATYYC QQ LT FGGGTKVEIK
> Cons__01032
DILMTQSPSFVSASVGDRVTITC RASQ SWLA WYQQKPGKAPKLLLY AAA SLPS GVPSRFSGSVSGTDFTLIISSLQPEDFATYYC QQ WT FGQGTKVDIK
> Cons__01033
DIVMTQSPSFLSASVGDRVTITC RASQ SYLA WYQQKPGKAPALLIY GAS TLQS GVSSRFSGSGSQTEFTLTISSLLPEDSATYYC QH LT FGGGTKVEIK
> Cons__01034
DIQMTQSPLSLPVTPGEPASISC RSSQ NYLD WYLQKPGQSPQLLIY LGS NRAS GVPDRFSGSGSGTDFTLKISRVEAEDVGVYYC MQ LT FGGGTKVEIK
> Cons__01035
DIVMTQSPLSLPVTPGEPASISC RSSQ NYLD WYLQKPGQSPQLLIY LGS NRAS GVPDRFSGSGSGTDFTLKISRVEAEDVGVYYC MQ LT FGGGTKVEIK
> Cons__01036
DIELTQSPSTLSASVGDRVTITC RASQ SWLA WYQQKPGKAPKLLIY DAS SLES GVPSRFSGSGSGTEFTLTISSLQPDDFATYYC QQ IT FGQGTRLDIK
> Cons__01037
DIELTQSPSSLSASVGDRVTITC RASQ SYLN WYQQKPGKAPKLLIY AAS SLQS GVPSRFSGSGSGTDFTLKISRVEAEDVGVYYC MQ PQ FGQGTKLDIK
> Cons__01038
DIELTQSPSFLSASVGDRVTITC RASQ SYLA WYQQKPGKAPKLLIY AAS SLQS GVPSRFSGSGSGTDFTLTISSLQPEDFATYYC QQ LT FGGGTKLDIK
> Cons__01039
DIEMTQSPSTLSASVGDRVTITC RASQ SWLA WYQQKPGKAPKLLIY KAS SLES GVPSRFSGSGSGTEFTLTISSLQPDDFATYYC QQ LT FGGGTKVEIK
> Cons__01040
DIVMTQSPSSLSASVGDRVTITC RASR TYLN WYQQKPGKAPKLLIY AAS SLQS GVQSRFSGSGSGTDFTLTISGLQPEDFATYYC QQ LT FGGGTKLEIK
> Cons__01041
DIEMTQSPSTLSASVGDRVTITC RASQ TWLA WYQQKPGKAPKLLIS EAS SLQS GVPSRFSGSGSGTEFTLTISSLQPDDVATYYC QK EH FGPGTKVDIK
> Cons__01042
DIQMTQSPSSLSASVGDRVTITC RASQ NYLA WFQQKPGKAPKSLIY GAS NLQT GVPSRFSGSGSGTDFTLTITSLQPEDFATYYC QH RT FGQGTKVDVK
> Cons__01043
DILMTQSPSTLSASVGDRVTITC RASQ SWLA WYQQKPGKAPKLLIS EAS SLQS GVPSRFSGSGSGTEFTLTISSLQPDDFATYYC QH YS FGQGTKLEIK
> Cons__01044
DIVMTQSPSSLSASVGDRVTITC RTSQ SYLN WYQQNPGKAPKLLIY AAS SLQS GVPSRFSGSGSGTDFTLTISSLQPEDFATYYC LQ RT FGQGTKVEIK
> Cons__01045
DIEMTQSPSTLSASVGDRVTITC RASQ TWLA WYQQKPGKAPKLLIS EAS SLQS GVPSRFSGSGSGTEFTLTISSLQPDDFATYYC QH YS FGQGTKLEIK
> Cons__01046
DIEITQSPSTLSASVGDRVTITC RASQ TWLA WYQQKPGKAPKLLIS EAS SLQS GVPSRFSGSGSGTEFTLTISSLQPDDFATYYC QH YS FGQGTKLEIK
> Cons__01047
DIVMTQSPSSLSASVGDRVTITC QASQ KYLN WYQQKPGKAPKLLIY DAS NLES GVPSRFSGSGSGTEFTLTISSLQPDDFATYYC QQ YT FGQGTKLEIK
> Cons__01048
DIEMTQSPSSLSASVGDRVTITC QASQ NSLN WYQQKAGKAPKLLIY DAS NLET GVPSRFSGSGSGTDFTFTISSLQPEDIATYYC QQ YT FGRGTRLEIK
> Cons__01049
DIVMTQSPGTLSLSPGETATLSC RASQ SYLA WYQQKSGQSPRLLIH GAS SRAD GIPDRFSGGGSGTDFTLTISRLEPGDVAVYYC HH HT FGQGTKLEIK
> Cons__01050
DIVMTQSPGSLAVSLGERATFNC KSSQ NYLA WYQQKPGQPPKLLIY WAS TRES GVPDRFSGSGSGTDFTLTISSLQAEDVAVYYC QQ LT FGGGTKVEVK
> Cons__01051
DIVMTQSPGTLSLSPGERATLSC RASQ SYLA WYQQKPGQAPRLLIY GAS SRAT GIPDRFSGSGSGTDFTLTISRLEPEDFAVYYC QQ RT FGQGTKVEIK
> Cons__01052
DIEMTQSPSTLSASVGDRVTITC RASQ SWLA WYQQKPGTAPKLLIY AAY NLHS GVPSRFSGSGSGTDFTLTITRLQPEDFATYYC QQ LT FGGGTKVEIK
> Cons__01053
DILMTQSPSSLSASVGDRVTITC RASQ SYLN WYQQKPGKAPKLLIY VAS NLHS GVPSRFSGSGSGTDFSLTINILQPEDFATYYC QQ LT FGGGTKVEIK
> Cons__01054
DIVMTQSPSSLSASVGDRVTITC RASQ NDLG WYQQKPGKAPKLLIY AAS SLQS GVPSRFSGSGSGTDFTLTISSLQPEDFATYYC LQ YT FGQGTKLEIK
> Cons__01055
DILMTQSPSFLSASVGDKVTITC RASQ SYLA WYQQKPGKAPKLLIY AAS TLQS GVPSRFSGSGSGTEFTLTISSLQPEDFATYYC QQ PF FGGGTKVEIK
> Cons__01056
DIEMTQSPSTLSASVGDRVTITC RASQ SWLA WYQQKPGKAPKLLIY KAS SLES GVPSRFSGSGSGTEFTLTISSLQPDDFATYYC QQ WT FGQGTKVEIK
> Cons__01057
EIVMTQSPATLSLSPGERATLSC RASQ SYLA WYQQKPGQAPRLLIY DAS NRAT GIPARFSGSGSGTDFTLTISSLEPEDFAVYYC QQ LT FGGGTKVEIK
> Cons__01058
EIVMTQSPATLSLSPGERATLSC RASQ SYLA WYQQKPGQAPRLLIY DAS NRAT GIPARFSGSGSGTDFTLTISSLEPEDFAVYYC QQ LT FGGGTEVEIK
> Cons__01059
DIVMTQTPLSLSVTPGEPASISC RASQ NYLD WYLQKPGQSPQLLIY LAS NRAS GVPDRFSGSGSGTDFTLRISRVEAGDVGIYYC MQ PT FGQGTKVEIK
> Cons__01060
DIVMTQSPLSLPVTPGEPASISC RSNQ NYLD WYLQKPGQSPQLLIY SGS NRAS GVPDRFSGSGSGTDFTLRISRVEAGDVGIYYC MQ PT FGQGTKVEIK
> Cons__01061
DIVMTQTPLSLSVTPGEPASISC RASQ NYLD WYLQKPGQSPQLLIY LAS NRAS GVPDRFSGSGSGTDFTLRISRVEAGDVGIYYC MQ PT FGQETKVEIK
> Cons__01062
DIVMTQSPLSLPVTPGEPASISC RSNQ NYLD WYLQKPGQSPQLLIY SGS NRAS GVPDRFSGSGSGTDFTLKISRVEAEDVGVYYC MQ YT FGQGTKLEIK
> Cons__01063
DILMTQSPSSVSASVGDRVIVTC RASQ SWLA WYQQKPGKAPKVLIY AAS TLQS GVPSRFSGSGSGTDFTLTISSLQPEDFATYYC QQ PT FGGGTKVEIK
> Cons__01064
DIVMTQSPSTLSASVGDRVTITC RASQ SWLA WYQQKPGKAPNLLIY WAS SLET GVPSRFSGSGSGTEFTLTISSLQPDDFATYYC QQ WT FGQGTRLDIK
> Cons__01065
DIEMTQSPSSLSASVGDRVTITC QASQ NYLN WYQQKPGKAPKLLIY AAS SLQS GVPSRFSGSGSGTDFTLTISSLQPDDFATYYC QQ FT FGPGTKVDIK
> Cons__01066
DIEMTQSPSSLSASVGDRVTITC RASQ NDLG WYQQKPGKAPKRLIY AAS SLQS GVPSRFSGSGSGTEFTLTISSLQPEDFATYYC LQ FT FGGGTKVEIK
> Cons__01067
DVVMTQSPLSLPVTLGRPASISC RSSQ TYLS WFQQRPGQSPRRLIY KVS NRDS GVPDRFSGSGSGTDFTLKISRVEAEDVGVYYC MQ KT FGPGTKVDIK
> Cons__01068
DIVMTQSPSSVSASVGDRVTITC RASQ SWLA WYQQKPGKAPKLLIY AAS SLQS GVPSRFSGSGSGTDFTLTISSLQPEDFATYYC QQ FT FGPGTKVDIK
> Cons__01069
DIVMTQSPDSLAVSLGERATINC KSSQ NYLA WYQQKPGQPPKLLIY WAS TRES GVPDRFSGSGSGTDFTLTISGLQAEDVAVYFC QQ LT FGGGTKVEIR
> Cons__01070
DIEMTQSPSSLSASVGDRVTITC RASQ SYLN WYQQKPGKAPKLLIY AAS SLQS GVPSRFSGSGSGTDFTLTISSLQPEDFATYYC QQ RT FGQGTEVEIK
> Cons__01071
DIVMTQSPDSLAVSLGERATINC KSSQ NYLA WYQQKPGQPPKLLIY WAS TRES GVPDRFSGSGSGTDFTLTISSLQAEDVAVYYC QQ YT FGQGTKLEIK
> Cons__01072
EIVMTQSPGTLSLSPGERATLSC RASQ SYLA WYQQKPGQVPRLLIY DAS NRAT GIPDRFSGSGSGTEFTLTISRLEPEDFAVYFC QQ WT FGQGTKVDIK
> Cons__01073
EIVLTQSPSSVSASVGDRVTITC RASQ SWLA WYQQKPGKAPKLLIY AAS SLQS GVPSRFSGSGSGTDFTLTISSLQPEDFATYYC QQ LT FGGGTKVDIK
> Cons__01074
EIVLTQSPGTLSLSPGERATLSC RASQ GYLA WYQQKPGQAPRLLIY GAS TRAT GIPDRFSGSGSGTDFTLLISRVEPEDFAVYYC QQ RL FGQGTKVEIK
> Cons__01075
DIQMTQSPSSLSASVGDRVTITC RASQ SNLA WYQQKPGKAPKLLIY DAS TRLS GIPTRFSGSGSGTDFTLTISSLQSEDFAVYYC QQ YT FGQGTKVEIK
> Cons__01076
DIVMTQSPDSLAVSLGERATINC KSNQ NYLT WYQQKPGQPPKLLFY WAY TRGS GVPDRFSGGGSGTDFTLTISSLQAEDVAVYYC QQ YT FGQGTTLEIK
> Cons__01077
DILMTQSPSSLSASVGDRVTITC RASQ SYLN WYQQKPGKAPKLLIY AAS SLQS GVPSRFSGSGSGTDFTLTISCLRSEDFATYYC QQ PT FGQGTKVEIK
> Cons__01078
EIVMTQSPDSLAVSLGERATINC KSSQ NYLA WYQQKPGQPPKLLIY WAS TRES GVPDRFSGSGSGTDFTLTISSLQAEDVAVYYC QQ PT FGPGTKVDIK
> Cons__01079
DIVMTQSPDSLAVSLGERATINC KSSQ NYLA WYQQKPGQPPKLLIY WAS TRES GVPDRFSGSGSGTDFTLTISSLQAEDVAVYYC QQ PT FGQGTKVDIK
> Cons__01080
DIEMTQSPLSLPVTLGQPASISC RSSQ TYLS WFQQRPGQSPGRLIY KVS NRDS GVPDRFSGSGSGTDFTLKISRVEAEDVGVYYC MQ KT FGPGTKVDIK
> Cons__01081
EIVLTQSPGTLSLSPGERATLSC RASQ SYLA WYQQKPGQAPRLLIY GAS SRAT GIPDRFSGSGSGTDFTLTISRLEPEDFAVYYC QQ LT FGGGTKVEIK
> Cons__01082
EIVLTQSPGTLSLSPGERATLSC RASQ SYLA WYQQKPGQAPRLLIY GAS SRAT GIPDRFSGSGSGTDFTLTISRLEPEDFAVYYC QQ RT FGQGTRLEIK
> Cons__01083
EIVMTQSPATLSVSPGERATLSC RASQ SNLA WYQQKPGEAPRLLIY GAS TRAT GIPARFSGSGSGTDFTLTISSLEPEDFAVYYC QQ YT FGQGTKLEIK
> Cons__01084
DIVMTQSPLSLPVTLGQPASISC RSSQ TYLN WFQQRPGQSPRRLIY KVS NRDS GVPDRFSGSGSGTDFTLKISRVEAEDVGVYYC MQ PT FGQGTKVEIK
> Cons__01085
DIVMTQSPLSLPVTLGQPASISC RSSQ TYLN WFQQRPGQSPRRLIY KVS NRDS GVPDRFSGSGSGTDFTLKISRVEAEDVGVYYC MQ LT FGGGTKVEIK
> Cons__01086
DIEMTQSPSSLSASVGDRVTITC RASQ SYLN WYQQKPGKAPKLLIY AAS SLQS GVPSRFSGSGSGTDFTLTISSLQPEDFATYYC QQ YT FGQGTKLEIK
> Cons__01087
DILMTQSPSSLSASVGDRVTITC RASQ NDLG WYQQKPGKAPKRLIY AAS SLQS GVPSRFSGSGSGTEFTLTISSLQPEDFATYYC LQ LT FGGGTKVEIK
> Cons__01088
EIVMTQSPGTLSLSPGERATLSC RASQ SYLA WYQQKPGQAPRLLIY GAS SRAT GIPDRFSGSGSGTDFTLTISRLEPEDFAVYYC QQ YT FGQGTKLEIK
> Cons__01089
DIVMTQSPLSLPVTLGQPASISC RSSQ TYLN WFQQRPGQSPRRLIY KVS NRDS GVPDRFSGSGSGTDFTLKISRVEAEDVGVYHC MQ GT FGQGTKLEIK
> Cons__01090
DIVMTQTPLSLPVTPGEPASISC RSSQ NYLD WYLQKPGQSPQLLIY LGS NRAS GVPDRFSGSGSGTDFTLKISRVEAEDVGVYYC MQ LT FGGGTKVEIK
> Cons__01091
EIVMTQSPGTLSLSPGERATLSC RASQ SYLA WYQQKPGQAPRLLIY GAS SRAT GIPDRFSGSGSGTDFTLTISRLEPEDFAVYYC QQ GT FGQGTKLEIK
> Cons__01092
DIVMTQTPLSLPVTPGEPASISC RSSQ NYLD WYLQKPGQSPQVLIY LGS NRAS GVPDRFSGSGSGTDFTLKISRVEAEDVGVYYC MQ LT FGQGTRLEIK
> Cons__01093
DIVMTQSPLSLSASVGDRVTITC RATQ KYLN WYQQKPGQAPKVLIY GAS TLEG GVPSRFNGSGSGTDFTLIISSLQPEDFATYYC QQ RT FGPGTKVDIK
> Cons__01094
DIQMTQSPSSLSASVGDRVTITC RASQ SWLA WYQQKPEKAPKSLIY AAS SLQS GVPSRFSGSGSGTDFTLTISSLQPEDFATYYC QQ FT FGPGTKVDIK
> Cons__01095
EIVLTQSPGTLSLSPGERATLSC RASQ SYLA WYQQKPGQAPRLLIY GAS SRAT GIPDRFSGSGSGTDFTLTISRLEPEDFAVYYC QQ WP FGQGTKVEIK
> Cons__01096
DIVMTQSPSSVSASVGDRVTIAC RASQ TWLA WYQQRPGKAPKLLIS AAY TLQS GVPSRFSGSGSGTDFTLTISSLQPEDFATYYC QQ HS FGQGTNLEIK
> Cons__01097
DTVMTQSPDSLAVSLGERAAINC KSSQ NYLV WYQQKPGQPPRLLIY WAS TREA GVPDRFSGSGSGTNFTLTISSLQAEDVAVYYC QQ WT FGQGTRVEIK
> Cons__01098
AIRLTQSPSSLSASPGDRVNITC RASQ RFLV WFQQRPGNAPNLLIF AVS TLQN GVPSRFSGSGSGTEFTLTISRLQSEDFATYYC QQ RT FGQGTSIEIK
> Cons__01099
DIQMTQSPSSVSASVGDRVTITC RASQ SWLA WYQQRPGRAPKLLIY AAS SLQS GVPSRFSGSGSGTDFTLTITSLQPEDFVTYYC QQ FT FGGGTKVEIK
> Cons__01100
EIVLTQSPATLSLSPGERATLSC RASQ SYLA WYQQKPGQAPRLLIY DAS NRAT GIPARFSGSGSGTDFTLTISSLEPEDFAVYYC QQ LT FGQGTRLEIK
> Cons__01101
EIVLTQSPATLSLSPGERATLSC RASQ SYLA WYQQKPGLAPRLLIY DAS SRAT GIPDRFSGSGSGTDFTLTISRLEPEDFAVYYC QQ PT FGGGTKVEIK
> Cons__01102
EIVLTQSPGTLSLSPGERATLSC RASQ SYLA WYQQKPGQAPRLLIY GAS SRAT GIPDRFSGSGSGTDFTLTISRLEPEDFAVYYC QQ VT FGPGTKVDIK
> Cons__01103
EIVLTQSPATLSLSPGERATLSC RASQ SYLA WYQQKPGQAPRLLIY DAS NRAT GIPVRFSGSGSGTDFTLTISSLEPEDFAVYYC QQ FT FGPGTKVDIK
> Cons__01104
DIEMTQSPSSLSASVGDRVTITC RASQ SWLA WYQQKPGKAPKLLIY KAS SLES GVPSRFSGSGSGTEFTLTISSLQPDDFATYYC QQ IT FGQGTRLEIK
> Cons__01105
DIEMTQSPSSLSASVGDRVTITC RASQ NDLG WYQQKPGKAPKRLIY AAS SLQS GVPSRFSGSGSGTEFTLTISSLQPEDFATYYC LQ RT FGQGTKVEIK
> Cons__01106
EIVLTQSPAILSLSPGERATLSC RASQ SNLA WYQQKPGQAPRLLIY DAS IRAT GLSARFSGSGSGTEFTLTITSLQSEDFAVYYC QR GT FGPGTKVEIK
> Cons__01107
EIVMTQSPGTLSLSPGERATLSC RASQ SYLA WYQQKPGQAPRLLIY GAS SRAT GIPDRFSGSGSGTDFTLTISRLEPEDFAVYYC QQ YT FGQGTKLEIK
> Cons__01108
DIVMTQTPLSLPVTSGEPASISC RSSQ NYLD WYLQKPGQSPQLLIY LGS NRAS GVPDRFSGSGSGTDFTLKISRVEAEDVGVYYC MQ LT FGGGTKVEIK
> Cons__01109
EIVMTQSPGTLSLSPGERATLSC RASQ SNLA WYQQKPGQAPRLLIY DAL SRAT GIPDRFSGSGSGTDFTLTISRLEPEDFAVYYC QQ VT FGGGTKVEVK
> Cons__01110
DIEMTQSPDSLAVSLGERATINC KSSQ NYLA WYQQKPGQPPKLLIY WAS TRES GVPDRFSGSGSGTDFTLTISSLQAEDVAVYYC QQ YT FGQGTKLEIK
> Cons__01111
DIEMTQFPDSLAVSLGERATINC KSSQ NYLA WYQQKPGQPPKLLIY WAS TRES GVPDRFSGSGSGTDFTLTISSLQAEDVAVYYC QQ YT FGQGTKLEIK
> Cons__01112
DIVMTQSPSSLSASVGDRVTITC RASQ NDLG WYQQKPGKAPKLLIY AAS SLQS GVPSRFSGSGSGTDFTLTISSLQPEDFATYYC LQ PT FGQGTKVEIK
> Cons__01113
EIVLTQSPGTLSLSPGERATLSC RASQ SYLA WYQQKPGQVPRLLIY DAS NRAT GIPDRFSGSGSGTEFTLTISRLEPEDFAVYFC QQ WT FGQGTKVDIK
> Cons__01114
EIVMTQSPLSLPVTPGEPASISC RSSQ NYLD WYLQKPGQSPQLLIY LGS NRAS GVPDRFSGSGSGTDFTLKISRAEAEDVGVYYC MQ LT FGGGTKVEIK
> Cons__01115
DIVMTQSPLSLPVTLGQPASISC RSSQ TYLN WFQQRPGQSPRRLIY KVS NRDS GVPDRFSGSGSGTDFTLKISRVEAEDVGVYYC MQ WT FGQGTKVEIK
> Cons__01116
DIVMTQTPLSLPVTPGEPASISC RSSQ NYLD WYLQKPGQSPQLLIY LGS NRAS GVPDRFSGSGSGTDFTLKISRVEAEDVGVYYC MQ LT FGGGTKVEIK
> Cons__01117
DIVMTQTPLSLPVTPGEPASISC RSSQ NYLD WYLQKPGQSPQLLIY LGS NRAS GVPDRFSGSGSGTDFTLKISRVEAEDVGVYYC MQ LT FGGGTKVGIK
> Cons__01118
DIQMTQSPDSLAVSLGERATIRC KSSQ NYLT WYQKKPGQPPRLLIY WAS TRET GVPDRFSGSGSGTDFTLTISSLQAEDVAVYYC QQ PS FGGGTKLEIK
> Cons__01119
DIVMTQSPLSLPVTLGQPASISC RSSQ TYLN WFQQRPGQSPRRLIY KAS NRDS GVPDRFSGSGSGTDFTLKISRVEAEDVGVYYC TQ AS FGQGTKVEIK
> Cons__01120
DIQMTQSPSFLSASVGDRVTITC RASQ SYLA WYQQKPGKAPKLLIY AAS TLQS GVPSRFSGSGSGTEFTLTISSLQPEDFATYYC QQ GT FGPGTKVDIK
> Cons__01121
EIVMTQSPLSLSVTPGQPASISC KSGQ TFLY WYLQKPGQPPQLLIY EVS NRFS GVPDRFSGSGSGTDFTLKISRVGAEDVGTYYC MQ FT FGGGTKVEIK
> Cons__01122
DIQMTQSPSSVSASVGDRVTITC RASQ SWLA WYQQKPGKAPNLLIY ASS SLQS GVPSRFSGSGSGTDFTLTISSLQPEDFATYYC HQ RT FGQGTKVEIK
> Cons__01123
DIVMTQSPLSLPVTLGQPASISC RSSQ TYLS WFQQRPGQSPRRLIY KVP NRDS GVPDRFSGSGSGTDFTLKISRVEAEDVGVYYC MQ KT FGPGTKVDIK
> Cons__01124
DIQMTQFPSTLSASVGDRVTITC RASQ TWLA WYQQKPGKAPKLLIY RVS SLEH GVPSRFRGSGSGAEFTLTINSLQPDDFATYYC QQ YT FGQGTKLEIQ
> Cons__01125
EIVLTQSPATLSLSPGERATLSC RASQ SYLA WYQQKPGQAPRLLIY DAS NRAT GIPARFSGSGSGTDFTLTISSLEPEDFAVYYC QQ ST FGQGTKVEIK
> Cons__01126
DIVMTQSPLSLPVTLGQPASISC RSSQ TYLS WFQQRPGQSPRRLIY KVS NRDS GVPDRFSGSGSGTDFTLKISRVEAEDVGVYYC MQ KT FGPGTKVDIK
> Cons__01127
DIEMTQSPSTLSASVGDRVTITC RASQ SWLA WYQQKPGKAPKLLIY KAS SLES GVPSRFSGSGSGTEFTLTISSLQPDDFATYYC QQ WT FGQGTKVEIK
> Cons__01128
DIEMTQSPSSLSTSVGDRVTITC RASQ SYLN WYQQKPGKAPKLLIY VAS NLHS GVPSRFSGSGSGTDFSLTINILQPEDFATYYC QQ LT FGGGTKVEIK
> Cons__01129
DIEMTQSPSSLSASVGDRVTITC RASQ SYLN WYQQKPGKAPKLLIY VAS NLHS GVPSRFSGSGSGTDFSLTINILQPEDFATYYC QQ LT FGGGTKVEIK
> Cons__01130
DIQMTQSPSSFSASTGDRVTITC RASQ SYLA WYQQKPGKAPKLLIY AAS TLQS WVPARFSGSGSGTEFTLTISCLQSEDFATYYC QQ FS FGPGTKVDIK
> Cons__01131
EIVLTQSPGTLSLSPGERATLSC RASQ NYLA WYQQKPGQAPRLLIY LAS YRAT GIPYRFSGSGSGTDFTLSISRLEPEDFAVYYC QQ QT FGQGTKVEIK
> Cons__01132
DIVMTQTPLSLSATLGQPASISC RSSQ TYLN WFHQRPGQSPRRLIY RVS NRDS GVPDRFSGSGSGNDFTLKISRVEAEDVGVYYC MQ FT FGPGTKVDIK
> Cons__01133
DIVMTQSPLSLPVTPGEPASISC RSSQ NYLD WYLQKPGQSPQLLIY LGS NRAF GVPDRFSGSGSGTDFTLKISRVEAEDVGVYYC MQ RT FGQGTKLEIK
> Cons__01134
DIVMTQSPSSLSASVGDRVTITC RASQ NYLA WYQQKPGKVPKLLIY AAS TLQS GVPSRFSGSGSGTDFTLTISSLQPEDVATYYC QK VT FGPGTKVEIK
> Cons__01135
EIVMTQSPATLSVSPGERATLSC RASK SNLA WYQQEPGQAPRLLIY GAS TRAT GIPARFSGSGSGTEFTLTISSLQSEDFAVYYC QQ PT FGQGTKVEIK
> Cons__01136
EIVLTQSPGTLSLSPGDRATLSC RASQ NFLA WYQQKPGLAPRLLFY GVS TRAT GIPDRFSGSGSGTDFTLTISRLEPEDFAVYYC QY FT FGPGTKVDIK
> Cons__01137
DIVMTQSPLSLPATPGESASISC RSSQ NYLD WYVQKPGQSPQLLIY LGS RRAS GVPDRFSGSGSGTDFALKISRVEAEDVGVYYC MQ PT FGQGTKVEIK
> Cons__01138
EIVLTQSPATLSLSPGERATLSC RASQ FYLA WYQQKPGQAPRLLIY DAS TRAT GIPARFSGSGSGTDFSLTISSLETEDFAVYYC QQ LT FGGGTKVEIK
> Cons__01139
EIVMTQSPATLSVSPGERATLSC RASQ SNLA WYQQKPGQAPRLLIY GAS TRAT GMPARFRGSGSGTEFTLTISSLQSEDFAVYYC QQ WT FGQGTKVEIK
> Cons__01140
DIVMTQSPLSLPVTPGEPASISC RSSQ NYLD WYLQKPGQSPQVLIY LGS TRAS GVPDRFSGSGSGTDFTLKISRVEAEDVGVYYC MQ LT FGQGTKVEIK
> Cons__01141
EIVMTQSPLSLPVTLGQPASISC KSSQ TYLI WFHQRPGQSPRRLIY QVS KRDS GVPDRFSGSGSGTDFTLKISRVEAEDVGVYFC MQ PT LGQGTKVEIK
> Cons__01142
EIVLTQSPLSLPVTLGQPASISC RSSQ SYLS WFQQRPGQSPRRLIY KAS NRES GVPDRISSSGSGTDFTLRISRVEAEDVGVYYC MQ VT FGQGTRLEIE
> Cons__01143
DIVMTQSPDSLAVSLGETATINC RSSQ NYLA WYQQKPGQPPKLLIY WAS TRDS GVPDRFSGSGSGADFTLTITSLQAEDVAVYYC QQ RT FGQGTKVEIK
> Cons__01144
DIQMTQSPSSLSASVGDRLTITC RASQ TYLH WYQQKPGKAPKLLIY AAS SLQS GVPSRFSGSRSGTDFTLTISSLQPDDFATYYC QQ LT FGPGTKVDMK
> Cons__01145
EIVLTQSPATLSLSPGERATLSC RASQ GYLA WYQQKPGLAPRLLMY DAS NRAA GTPARFSGSGSGTDFTLTISNLEPEDFAIYYC QQ IT FGQGTRLEIK
> Cons__01146
EIVLTQSPGTLSLSPGERATLSC RASQ TYFA WYQQKPGQAPRLLIY GAS NRAT GIPDKFNGSGSGTDFTLTISRLEPEDFAVYYC QQ LT FGGGTKVEIR
> Cons__01147
EVVLTQSPATLSLSPGERATISC RASQ GYLT WYQQKPGQAPRLLIY DAS NRAT GIPARFSGSGSGTDFTLTISGLEPEDFAIYYC QQ IT FGQGTRLEIK
> Cons__01148
EIVLTQFPATLSLSPGERATLSC RASQ GYLA WYQQKPGQAPRLLLY DAS NRVA GTPARFSGSGSGTDFTLTISNLEPEDFAVYYC QQ IT FGPGTQLEIK
> Cons__01149
EIVLTQFPATLSLSPGERATLSC RASQ GYLA WYQQKPGQAPRLLLY DAS NRVA GTPARFSGSGSGTDFTLTISNLEPEDFAVYYC QQ IT FGPGTRLESK
> Cons__01150
EIVMTQSPGTLSLSPGERATLSC RASQ SYLA WHQQKPGQAPRLLIY DAS SRAT GIPDRFSGSGSGTDFTLTISRLEPEDFAVYYC QQ WT FGQGTKVEIK
> Cons__01151
EIVLTQSPATLSLSPGERVTLSC WASQ GYLA WYQHKPGQAPRLLIY DAS IRAT GIPARFSGSGSGTDFTLTISSLEPEDFAVYYC QQ LT FGQGTKLEIK
> Cons__01152
EIVLTQSPATLSLSPGETATLSC RASQ GYLA WYQQKPGLAPRLLMY DAS NRVP GTPARFSGSGSGTDFTLTISNLEPEDFAIYYC QQ IT FGQGTRLDIK
> Cons__01153
EIVLTQSPATLSLSPGETATLSC RASQ GYLA WYQQKPGLAPRLLMY DAS NRVP GTPARFSGSGSGTDFTLTISNLEPEDFAIYYC QQ IT FGQVTRLDIK
> Cons__01154
DIQMTQSPSSLSASVGDRVTITC RASR DYLA WYQQKPGKVPQLLIY AAS TLQS GVPSRFSGSGSGTVFTLTISRLQPEDVATYYC QV YT FGQGTKVEIK
> Cons__01155
DVVMTQSPLSLPVTLGQPASISC RSSQ TYLS WYQQRPGQSPRRLFY KVS ARDS GVPDRFSASGSGTDFTLKISRVEAEDVGVYYC LQ RT FGQGTKVEIK
> Cons__01156
DIQMTQSPSTLSASVGDRVTITC RASQ TWLA WYQQKPGEAPNLLIF DAS ILES GGPSRFSGSGSGTEFTLTISSLQPDDFATYYC QQ LT FGGGTKVEIK
> Cons__01157
EIVLTQSPGTLSLSPGERATLSC RASQ NYLA WYQQKPGQAPRLLIY GAS NRAT GIPDRFSGSGSGTDFTLAISRLEPEDFAVYYC QQ RT FGQGTKVEIK
> Cons__01158
DIQMTQSPSSLSASVGDRVTITC RASQ KYLN WYQQEPGKAPKLLIY TAS SLQS GIPSRFSGSGSGTDFTLIITSLQPEDVATYYC QQ QT FGRGTKVEIK
> Cons__01159
EIVLTQSPGTLSLSPGERATLSC RASQ NYLA WYQQKPGQAPRLLIY GAF SRAT GIPDRFSGSGSGTDFTLTISRLEPEDFAVYHC QQ RT FGQGTKVEIK
> Cons__01160
DIVMTQSPSSLSASVGDRVTISC QARQ HFLN WYQVKPGKAPKLLIF DVT NLET GVPARFSGSGSGTDFTFTISRLQPEDIATYYC QQ YT FGQGTKLEIE
> Cons__01161
EIVLTQSPATLSLSPGERATLSC RASQ SYLA WYQQKPGQAPRLLIY DAS NRAT DIPARFSGSGSGTDFTLTISSLEPEDFAVYYC QQ NT FGGGTKVEIK
> Cons__01162
DIVMTQSPDSLAVSLGERATINC RSSQ NYLG WYQHKPGQPPKLLIY WAS TRES GVPDRFSGSGSGTNFTLTISSLQAEDVALYYC QQ LT FGPGTKVDIK
> Cons__01163
EIVMTQSPATLSVSPGERATLSC RASQ NNLA WYQQKPGQTPRLLIY GVS TRAT GVPARFSGSGSGTEFTLTISSLQSEDFAVYYC QQ YT FGQGTKVEIK
> Cons__01164
EIVMTQSPATLSVSPGERATLSC RASE SHLA WYQQRPGQAPRLLIY GAS TRAT GIPARFRGSGSGTDFTLTISSVQSEDFAVYYC QQ PH FGGGTKVEIK
> Cons__01165
DIQMTQSPSSLSASVGDRVTITC RAGQ DYLN WYQQKPGKAPKLLIY TAS SLQS GVPSRFSGSGSGTDFTLTISSLQPEDFATYYC QQ RT FGQGTKVEIK
> Cons__01166
DIVMTQSADSLAVSLGERATINC KSSQ NYLS WYQQKPGQPPKMLIY WAS TRES GVPDRFSGSGSGTDFTLTISSLQGEDVAFYFC QQ PT FGQGTKVEIK
> Cons__01167
DIVMTQSPSTLSASVGDRVTITC RASQ SWLA WYQQKPGKAPKLLIY KAS SLES GVPSRFSGSGSGTEFTLTISSLQPDDFATYYC QQ YT FGQGTKLEIK
> Cons__01168
DIQMTQSPSSLSASVGDRVTITC RASQ TYLN WYQQKSGKAPKLLIY AAS GLQS GVPSRFSGSGSGTDFTLTISSLQPEDFATYFC QQ LT FGQGTKVEIK
> Cons__01169
DIQMTQSPSSLSASVGDRVTITC RASQ SNLA WYQQKPGKAPKLLIY DAS TRQS GVPSRFSGSGSGTDFTLTISSLQSEDFAVYYC QQ YT FGQGTKVEIK
> Cons__01170
DIVMTQSPDSLAVPLGERATINC KSSQ NCLA WYQQKSGQPPKLLIY WAS TRES GVPDRFSGSGSGTDFTLTISSLQAEDVAIYYC QQ YT FGQGTKVEIK
> Cons__01171
EIVLTQSPATLSVSPGERATLSC RASQ SNLV WYQQKPGQAPRLLIY DAS NRAS GVPPRFSGSGSGTDFTLTISSLQSEDFAVYYC QQ IT FGGGTKVEIK
> Cons__01172
DIQMTQSPSSLSASVGDRVTITC QASQ NYLN WYQQKPGKAPKLLIY DAS NLET GVPSRFSGSGSGTDFTFTISSLQPEDIATYYC QQ LT FGPGTKVDIK
> Cons__01173
DIQLTQSPSSLSASVGDRVSITC RASQ NYLN WYQQTPGKAPKLLIY GAS NLQN GVPSRFSGSGSGTDFTLTISSLQPEDFATYYC QQ RT FGQGTRLDIK
> Cons__01174
EIVLTQSPGTLSLSPGEGATLSC RASQ NYLA WYQQKPGQAPRLLLY GAS SRAT GIPDRFSGWGSGTDFILTISRLEPEDFAVYYC QQ MT VGQGTRLEIT
> Cons__01175
EIVLTQSPGTLSLSPGERATLSC RASP TSLA WYQQKPGQAPRLLIY GAS SRAT GIPVRFSGSGSGTDFTLTISRLEPDDFAVYYC QQ PT FGQGTKVEIK
> Cons__01176
DIQMTQSPSTLSASVGDRVTIAC RASQ DWLA WYQQKPGKAPKLLIH KAS SLES GVPSRFSGGGSGTEFTLTISSLQADDSATYYC QH GT FGQGTKVEIK
> Cons__01177
DIVMTPFPLSLSVTPGEPASISC RSGQ NCLD WYLQKPGQPPQPLIY FGS TRAS GVPDRFSGSGSGTDLTLKIPTLEAEDVGIYYC MQ PA FGQGTKVDIK
> Cons__01178
DIVMTQSPSSLSASVGDRVTITC QASQ NYLN WYQQKPGKAPKLLIY DAS NLET GVPSRFSGSGSGTDFTFTISSLQPEDIATYYC QQ LT FGGGTKVDIK
> Cons__01179
HFPVTQSPATLSVSPGERATLSC RASQ SHLA WYQQKPGQAPRLLIY DAS NRAT GIPVRFSGSGSGTDFTLTISSLEPEDFAVYYC QQ IT FGQGTRTGRL
> Cons__01180
DIVMTQSPDSLSVSLGERATIYC KSSQ TYLA WYQTKPGQSPNLLIF WAS TRDS GVPDRFSGSGSETEFTLTINNLQAADVAVYYC QQ FT FGQGTKVDIK
> Cons__01181
DIVMTQSPSSLSASVGDRVTITC RASQ SYLN WYQQKPGKAPKLLIY AAS SLQS GVPSRFSGSGSGTDFTLTISSLQPEDFATYYC QQ LT FGGGTKVVIK
> Cons__01182
DIVMTQSPDSLAVSLGERATINC KSSQ NYLA WYQQKPGQPPKLLIY WAS TRES GVPDRFSGSGSGTDFTLTISSLQAEDVAVYFC QQ LI FGGGAKVEIK
> Cons__01183
DIVMTQSPDSLAVSLGERATINC KSSQ NYLA WYQQKPGQPPKLLIY WAS TRES GVPDRFSGSGSGTDFTLTISSLQAEDVAVNFC QQ IV FGGGTKVDIQ
> Cons__01184
DIQLTQSPGTLSVSPGERATLSC RASQ AYLA WYQQKPGQSPRLLIF GTS NRAT GIPDRFTGSGSGTDFTLTISRLEPEDFAVYYC QQ YT LGQGTKVDIK
> Cons__01185
DIVMTQSPSTLSASVGDRVTVTC RASQ TSLA WYQQKPGKAPNLLIY QAS DLES GVPSRFSGSGSGTEFTLTINSLQPDDFGTYYC QH LT FGGGTKVDIK
> Cons__01186
DIVMTQSPDSLAVSLGERATINC KSSQ NYLA WYQEKPGQHHKLLIS WAS IRES GVPDRFSGSGSGTDFTLTISSLQVEDVAVYYC HQ RT FGQGTRLEIK
> Cons__01187
DIVMTQSPLSLPVTPGEPASISC RSSQ NYLD WYLQKPGQSPQLLIY LGS YRAS GVPDRFSGSGSGTDFTLKISRVEAEDVGVYYC MQ VT FGQGTKVDIK
> Cons__01188
DIVMTQSPSSLSASVGDRVTITC RPSQ GYLN WYQQKPGKAPKLLIY VAS SLQS GVPSRFSGSGSGTDFTLTISSLQPEDFATYYC QQ QT FGGGTKGGDQ
> Cons__01189
SAALRQSPATLVLCPGERATLSC RASQ SYLV WYQQKPGQAPRLLIY DGS NRAT AIPARFSGSGSGTDFTLAISSLEPEDFAGYYC QQ LT FGGGTKVEIK
> Cons__01190
DIVMTQSPDSLPVSLGERATINC KSSL NHLA WYQQKPGQPPKLLIY WAS LRAS GVPDRFTGSGSGTDFTLTISALQAEDVAVYYC QQ PT FGQGTRLEIK
> Cons__01191
DIVMTQSPLSLPVTPGEPASISC RSSQ NYLD WYLQKPGQSPQLLIY FGS FRAS GVPDRFSGSGSGTNFTLRISRVEAEGVGVYYC MQ LT FGGGTKVEIK
> Cons__01192
AGDLLQSPSFLSASVGDRVTITC RANQ RFLA WYQEKPGRAPNLLIY YTS TLQG GVPSRFSGGGSGTEFTLTINSLQPEDFATYFC QH IT FGQGTRLEIK
> Cons__01193
DIAITQSPLSLPVTPGEPASISC RSSQ NYLD WYLQKPGQSPQLLIY LGS NRAS GVPDRFSGSGSGTDFTLKISRVEAEDVGVYYC MQ LT FGGGTKVDIK
> Cons__01194
DIQMTQSPSSLSASVGDRVTITC RASQ SYLN WYQQKPGKAPKLLIY AAS SLQS GVPSRFSGSGSGTDFTLTISSLQPEDFATYYC QQ RT FGQGTKLEIK
> Cons__01195
ELVMTQSPATLSLSPGERATLSC RASQ SYLD WYQQKPGQAPRLLIY DAS NRAT GIPARFSGSGSGTDFTLTISSLEPEDFAVYYC QQ WT FGQGTKVEIK
> Cons__01196
ETVMTQSPATVSVSPGERATLSC RASQ TNLA WYQQKPGQAPRLLIY GAS TRAT GIPVRFSGSGSGTEFTLTISSLQSEDFAVYSC QQ LT FGGGPRWRSN
> Cons__01197
DIQMTQSPSSLSASVGDRVTITC QASQ NYLN WYQQKPGKAPKLLIY DAS NLET GVPSRFSGSGSGTDFTFTISSLQPEDIATYYC QQ LT FGGGTKVEIK
> Cons__01198
EIVLTQSPGTLSLSPGERATLSC RASQ SYLA WYQQKPGQAPRLLIY GAS SRAT GIPDRFSGSGSGTDFTLTISRLEPEDFAVYYC QQ CS FGQGTKLEIK
> Cons__01199
DIQMTQSPSSLSASVGDRVTITC QASQ NYLN WYQQKPGKAPKLLIY DAS NLET GVPSRFSGSGSGTDFTFTISSLQPEDIATYYC QQ PL FGPGTKVDIK
> Cons__01200
DIVMTQSPLSLPVTPGEPASISC RSSQ NYLD WYLQKPGQSPQLLIY LGS NRAS GVPDRFSGSGSGTDFTLKISRVEAEDVGVYYC MQ LT FGQGTRLEIK
> Cons__01201
AIRITQSPSSLSASTGDRVTITC RASQ NYLA WYQQKPGKSPKLLIY AAS TLQS GVPSRFSGSGSGTDFTLTISCLQSEDFATYYC QQ RT FGQGTKGEIK
> Cons__01202
AIRMTQSPSSFSASTGDRVTITC RASQ SYLA WYQQKPGKAPKLLIY AAS TLQS GVPSRFSGSGSGTDFTLTISCLQSEDFATYYC QQ RT FGQGTKVEIK
> Cons__01203
DIQMTQSPSSLSASVGDRVTITC RASQ NDLG WYQQKPGKAPKRLIY AAS SLQS GVPSRFSGSGSGTEFTLTISSLQPEDFATYYC LQ RT FGQGTKVEIK
> Cons__01204
EIVMTQSPAVLSVSPGERATLSC RASQ NNLA WYQQKPGQAPRLLIY GAS TRAT GIPARFSGSGSGTEFTLTISSLQSEDFAVYYC QQ WG FGQGTKVEIK
> Cons__01205
DIQMTQSPSSLSASVGDRVTIIC RASQ TCLN WYQNKPGRAPKLLIS GAS SLES GVPSRFIGGGSGTDFTLTINGLRPEDFATYYC HQ YT FGQGTNLEIK
> Cons__01206
AIRMTQSPSSLSASTGDRVTITC RASQ SSLA WYQHKPGTAPKLLIY GAS TLHS GVPSRFSGSGSGTDFTLTISCLQSEDFATYYC QH IT FGQGTRLDIK
> Cons__01207
DIQVTQSPSSLSASVGDRVTITC RASQ TFLN WYQQKPGKAPKLLIY GAT SLQS GVPSRFSGSGSGTDFTLTISCLQPEDFATYYC QQ WT FGPGTRVDFK
> Cons__01208
EIVLTQSPATLSLSPGERATLSC RASQ SYLA WYQQKPGQAPRLLIY DAS NRAT GIPARFSGSGSGTDFTLTISSLEPEDFAVYYC QQ NG FGPGTKVDIK
> Cons__01209
DIQMTQSPSSLSASVGDRVTITC QASQ NYLN WYQQKPGKAPKLLIY DAS NLET GVPSRFSGSGSGTDFTFTISSLQPEDIATYYC QQ PT FGQGTKLEIK
> Cons__01210
DIVMTQTPLSSPVTLGQPASISC RSSQ TYLS WLQQRPGQPPRLLIY KIS NRFS GVPDRFSGSGAGTDFTLKISRVEAEDVGVYYC MQ YT FGQGTKLEIK
> Cons__01211
EIVLTQSPDFQSVTPKEKVTITC RASQ SNLH WYQQKPDQSPKLLIK YAS QSFS GVPSRFSGSGSGTDFTLTINSLEAEDAATYYC HQ WT FGQGTKVEIK
> Cons__01212
DIQMTQSPSSLSASVGDRVTITC QASQ NYLN WYQQKPGKAPKLLIY DAS NLET GVPSRFSGSGSGTDFTFTISSLQPEDIATYYC QQ FT FGPGTKVDIK
> Cons__01213
DIQMTQSPSSLSASVGDRVTITC QASQ NSLN WYQQKPGKAPKLLIY DIF NLET GVPSRFSGDGSGTEFTFTISSLQPEDFATYYC QQ YT FGQGTKLEIK
> Cons__01214
DIQMTQSPSSLSASVGDRVTITC RASQ RYLN WYQQEPGKAPKLLVY AAS SLQS GVPSRFSGSGSGTDFTLTISSLQPEDFATYYC QQ LT FGQGTRLEIK
> Cons__01215
KIVLTQSPATLSLSPGERATLSC RASQ SYLA WYQQKPGQAPRLLIY DAS NRAT GIPARFSGSGSGTDFTLTISSLEPEDFAVYYC QQ WT FGQGTKVEIK
> Cons__01216
DIQMTQSPSSLSASVGDRVTITC RASQ TYLN WYQKRPGKAPKLLVY GAS TLQS GVPSRFSGSGSGTDFTLTIASLQPEDSATYYC QQ PL FGQGTRLEIK
> Cons__01217
DIQMTQSPLSVSVSVGDRVTIAC RASQ KFLN WYQQKPGKAPKLLIY GAS NLHS GAPSRFSASGSGTDFTLTITNIQTEDFATYLC QQ PA FGGGTKVEIK
> Cons__01218
DVVMTQSPSSLSASVGDRVTITC QASQ NYLM WYQQKPGKAPNLLIY DAS NLET GVPSRFSGSGSGTDFTLTISSLQAEDVAVYYC QQ YT FGQGTQLTVL
> Cons__01219
DVVMTQSPSVLSASVGDRVAITC RASQ NYLD WYQQKPGKAPELLIY GAS TLQS GVPSRFSGSGSGTEFTLTISSLQPEDFATYYC EQ NT FGPGTKVEIK
> Cons__01220
ETTLTQSPLSLSVTPGESASISC RSSQ TWLD WYLQKPGQSPQVLIY AAS IRAS GVPDRFSGSASGTDFTLKISRVEAEDVGVYYC MQ YT FGQGTKLTVL
> Cons__01221
DVVMTQSPSSVSASVGDRVTITC RASQ NHLA WYQQKPGKVPKLLIY AAS TLQS GVPSRFSGSGSGTDYTLTISSLQPEDFAVYYC QQ ET FGQGTKVEIK
> Cons__01222
EIVLTQSPGTLSLSPGERATLSC RASQ GFLA WYQQKPGQAPRLLIY GPS SRAT GIPDRFSGSGSGTDFTLTISRLEPEDFAVYYC QQ TT FGQGTKVEIK
> Cons__01223
DIQMTQSPSSLSASVGDRVTISC QASQ NFLN WYQQKSGEAPKLLIY DAS DLET GVPSRFSGSGSGTDFTFTISRLQPEDTATYYC QQ YT FGQGTKVEIK
> Cons__01224
DIQMTQSPSSLSASVGDRVTITC QASQ NYLN WYQQKPGKAPKLLIY DAS NLET GVPSRFSGSGSGTDFTFTISSLQPEDIATYYC QQ LT FGGGTKLEIK
> Cons__01225
DIQMTQSPSSLSSSVGDRVTITC RASQ AYVN WYQQKAGKAPQVLIF GAS NLQS GVPSRFSGSGSGTDFTLTISSLQPEDFATYFC QQ IT FGQGTRLEIK
> Cons__01226
EIVLTQSPGTLSLSPGERATLSC RASQ SYLA WYQRKPGQAPRLLIY GAS SRAT GIPDRFSGGGSGTDFTLTISRLEPEDFGVYYC QQ WT FGQGTKVEIK
> Cons__01227
EIVMTQSPGTLSLSPGERATLSC RASQ SYLA WYQQKPGQAPRLLIY GAS SRAT GIPDRFSGSGSGTDFTLTISRLEPEDFAVYYC QQ ET FGQGTKVEIK
> Cons__01228
EIVLTQSPGTLSLSPGERATLSC RASQ SFLA WYQQKPGQAPRLLIY GAS SRPT GIPDRFSGSGSGTHFTLTITRLEPEDFAVYYC QQ PT FGQGTRLEIK
> Cons__01229
DIQMTQSPSSLSASVGDRVTFTC QASQ NSLN WYQQKPGKAPNILIY DAS NLET GVPSRFSGSGSGTDFTFTITSLQPEDIATYYC QH PT FGGGTKVEIK
> Cons__01230
EIVLTQSPGTLSLSPGERATLSC RASQ TFLA WYQQKPGQAPRLLIF GAS TRAA GIPDRFSGSGSGTDFTLTISRLEPEDFAVYYC QQ RT FGQGTKVEIK
> Cons__01231
DIQMTQSPSTLSASVGDRVSITC RASQ TWLA WYQQKPGKAPKLLIY DAS TLES GVPSRFSGSGSGTEFTLTISSLQPDDFATYYC QQ SG FGQGTKVEIK
> Cons__01232
EIVLTQSPDTLSLSPGERATLSC RASQ KYIA WYQKKSGQAPRLLIY GTS TRAS GIPDRFSGSGSGTDFTLSISGLKPDDFALYYC QQ RT FGQGTKVEIK
> Cons__01233
DIQMTQSPSSLSASVGDRVTITC RASQ NYLN WYQHKPGEAPKLLNY AAS SLQS GVPSRFSASGSGTDFTLTISSLQPEDFATYYC QQ IT FGQGTRLEIK
> Cons__01234
DIQMTQSPSSLSASVGDRVTITC RASQ SYLN WYQQKPGKAPKLLIY AAS SLQS GVPSRFSGSGSGTDFTLTISSLQPEDFATYYC QQ YT FGQGTKVEIK
> Cons__01235
DIQMTQSQSSLSASVGDRVTITC RPSQ NYLN WYQHKPGKAPKLLIY TAS TLQS GVPSRFSGGGSGTNFTLTSSSLQPEDFATYYC QQ YT FGQGTNLEIK
> Cons__01236
EIVLTQSPGTLFLSPGKRSTLSC RASQ SSLA WYHHKPGQAPRLLIY GAS TRAA GIPDRFSGSGSGTDFTLSIGRLEPEDFAVYYC EQ YT FGQGTKIEIN
> Cons__01237
DIQMTQSSSSLSASVGDRVTITC QASQ NYLN WYQQKPGKAPKLLIY DAS NLET GVPSRFSGSGSGTHFTFIISSLQPEDIATYFC QH LT FGGGTKVEIK
> Cons__01238
EIVMTQSPATLSVSPGERATLSC RASQ NNLA WYQQNPGQAPRLLIY GAS TRAT GIPARFSGSGSGTEFTLTISSLQSEDFAIYYC QQ WT FGQGTKVEIK
> Cons__01239
EIVLTQSPATLSLSPGERATLSC GASQ SSLA WYQQKPGLAPRLLIY DAS NRAT GIPDRFSGSGSGTDFTLTISRLEPEDFAVYYC QQ FT FGPGTKVDIT
> Cons__01240
EIVLTQSPDTLSLSPGERATLSC RASQ SYLA WYQQKPGQAPRLLIY GAS SRAT GIPDRFSGSGSGTDFTLTISRLEPEDFAVYYC QQ WT FGQGTKVEIK
> Cons__01241
DIMMTQSPLSLPVTPGEPASISC RSSQ NYLD WYLQKPGQSPPLLIY LGS NRAS GVPDRFSGSGSGTDFTLKISRVEAEDVGVYYC MQ YT FGQGTKLEIK
> Cons__01242
EIVLTQSPGTLSLSPGERATLSC RASQ SFLG WYQQKPGQAPRLLIY GAS SRAT GIPDRFSGSGSGTDFTLTISRLEPEDFAVYYC QQ LT FGGGTKLEIK
> Cons__01243
DVEMTQSPSTLSASVGDRVTITC RASQ NWLA WYQQRPGKAPNLLIY KAS TLQN GVPSRFSGSGSGTEFTLTISSLQPDDFATYYC QQ WT FGQGTKLEIK
> Cons__01244
DVVMTQSPSFLSASVGDRVTITC RASQ NYLA WYQQRPGKAPKLLIY AAS TLQT GVPSRFSGSGSGTEFTLTISSLQPEDFATYFC QQ LT FGGGTKLEIK
> Cons__01245
DIQMTQSPSSLSASVGDTVTIAC RASR NDLA WYQQKPGKAPKLLIY ATS RLQS GVPSRFSGSGSFTDFTLTINSLQPDDSATYYC LQ LT FGGGTKVDIK
> Cons__01246
DIQMTQSPSSLSASVGDRITITC RASQ NYVA WYQQKPGRVPKLLIY AAS TLQS GVPSRFSGSGSGTEFTLTISSLQAEDVATYYC QK LT FGGGTKVEIK
> Cons__01247
DIQMTQSPSSLSVSVGDRVTITC RASQ NFVA WYQQKPGTPPKLVIY SAS TLQS GVTSRFSGSGSGTDFTLTISSLQPEDFATYYC QQ WT FGQGTKVEIK
> Cons__01248
EIVLTQSPGTLSLSPGERATLSC RASQ SDLA WYQQKPGQAPRLLIY GAS SRAT GIPDRFSGSGSGTDFTLTISRLEPEDFAVYYC QL FT FGPGTKVDIK
> Cons__01249
ETTLTQSPATLSLSPGERATLSC RASQ SYLA WYQQKPGQAPRLLIY DAS NRAT GIPARFSGSGSGTDFTLTISSLEPEDFAVYYC QQ LT FGGGTKLEIK
> Cons__01250
DIVMTQTPLSSPVTLGQPASISC RSSQ TYLS WLQQRPGQPPRLLIY KIS NRFS GVPDRFSGSGAGTDFTLKISRVEAEDVGVYYC MQ IT FGQGTRLEIK
> Cons__01251
DIVMTQSPSTLSASVGDRVTVTC RASQ SGLA WYQQKPGKAPKLLIY AAS TLQS GVPSRFSGSGSGTDFSLTISSLQPEDFATYFC QQ PT FGGGTKVDIK
> Cons__01252
MAELTQSPATLSVSPGDTATLSC RASQ SNLA WYQQKPDQAPRLLIY TAS TRAT GVPARFSGSGSGTEFTLTISSLQSDDFAVYYC QH WT FGQGTRVEIK
> Cons__01253
EIVMTQSPGTLSLSPGERATLSC RASQ NNLA WYQQKPGQAPRLLIY DAL SRGT GIPDRFSGSGSGTDFTLTISRLEPEDFAVYYC QH VT FGGGTKVEIR
> Cons__01254
EIVMTQSPATLSVSPGERATLSC RASQ SNLA WYQQTPGQAPRLLIY AAS SRAT GIPARFSGSGSGTEFTLSISSLQPEDFAVYYC QQ RT FGQGTKVEIK
> Cons__01255
DIQMTQSPSSLSASVGDRVTITC RASQ ISLK WYQQKPGKAPKLLIY AAS SLQS GVPSRFSGSGSGTDFTLTISSLQPEDFATYYC QQ IT FGQGTRLEIK
> Cons__01256
EIVLTQSPGTLSLSPGEKVTLSC RASQ RSLA WYQQKPGQAPKFLIY DTS SRAA GIPDRFSGSGSGTDFTLTIGRLEPEDFAVYYC QQ WT FGQGTQVEMK
> Cons__01257
EIVLTQSPATLSLSPGERATLSC RASQ SYLA WYQQKPGQAPRLLIY DAS NRAT GIPARFSGSGSGTDFTLTISSLEPEDFAVYYC QQ GT FGQGTRLEIK
> Cons__01258
DIQMTQSPSSLSASVGDRVTITC RASQ NYLN WYQHKPGEAPKLLNY AAS SLQS GVPSRFSASGSGTDFTLSISGLQPEDFATYYC QQ IT FGPGTRLEIK
> Cons__01259
EIVMTQSPGTLSLSPGERATLSC RASQ YNLV WYQQKPGQAPRLLIY DAL SRAT GIPDRFSGSGSGTDFTLTISRLEPEDFAVYYC QQ VT FGGGTKVEIK
> Cons__01260
DIQMTQSPSTLSASVGDRVTITC RASQ SWLA WYQQKPGKAPKLLIY DAS TLES GVPSRFSGSGSGTEFTLTISSLQPDDFATYYC QQ SG FGQGTKVEIK
> Cons__01261
DIQMTQSPDSLTVSLGERATINC KSSQ NYLA WYQQKAGQPPKLLIY WAS TRES GVPDRFSGSGSATDFTLTISSLQAEDVAVYYC QQ LT FGGGTKVEIK
> Cons__01262
EVVMTQSPLSLTVSCGETAFISC RSNE TYLN WFHQRPGQSPRRLIY KVS SRDS GVSDRFSGSGSGTEFTLKINSLEAEDLGIYFC MH PT FGQGTAVEIK
> Cons__01263
DIQMTQSPSSLSASLGDRVNITC RASQ TYLN WYQQKAGKAPTLLIY GAS GLHS GVPSRFSGSGSGTVFTLTISSLEPEDFATYYC QQ YT FGQGTKVEIK
> Cons__01264
MAELTQSPATLSVSPGETASLSC RASQ NNLA WYQQKPGQAPRLLIY AAS TRAP GIAARFSGSVSGADFTLTISRLEPEDFAAYFC QQ LT FGGGTKLEIK
> Cons__01265
DIQMTQSPDSLTVSLGERATINC KSSQ NYLA WYQQKAGQPPKLLIY WAS TRES GVPDRFSGSGSATDFTLTISSLQAEDVAIYYC QQ LT FGGGTKVEIK
> Cons__01266
DIQMTQSPSSVSASVGDRVTITC RASQ SWLA WYQQKPGKAPKLLIY AAS SLQS GVPSRFSGSGSGTDFTLTISSLQPEPEDFATY YC IT FGQGTKVEIK
> Cons__01267
EIVLTQSPATLSLSPGERATLSC RASQ SYLA WYQQKPGQAPRLLIY DAS NRAT GIPARFSGSGSGTDFTLTISSLEPEDFAVYYC QQ WT FGQGTKVEIK
> Cons__01268
EIVLTQSPATLSVSPGKRATLSC RPSQ SSLA WYQQKPGQAPRLLIY GAS SRAT DVPARFSGSGSGTDFTLTISSLQSEDFAVYYC QQ WT FGQGTKVEIK
> Cons__01269
EVIMTQSPDTLSASPGERATLSC RASQ TNLA WYQQKPGQAPRLLIY SAS TRAT GIPARFSGSGSGTEFTLAISSLQSEDFAVYYC QQ LT LGGGTKVELK
> Cons__01270
DIQMTQSPSTLSASVGDRVTITC RASQ NWLA WYQQKPGKAPKLLIY KAS TLQS GVPSRFSGSGSGTEFTLTINSLQPDDFATYYC QQ RT FGQGTKVEIK
> Cons__01271
DIQMTQSPSSLSASVGDRVTITC RASQ TYLN WYQKRPGKAPKLLVY GAS SLQS GVPSRFSGSGSGTDFTLTIASLQPEDSAVYYC QQ PL FGQGTRLEIK
> Cons__01272
EIVLTQSPGTLSLSPGERVTLSC RASQ NYLV WYQQKQGQALRLLIY GAS SRAP GIPDRFSGSGSGTEFTLTISRLEPEDFAVYYC QH YT FGQGTKLEIK
> Cons__01273
EIVLTQSPGTLSLSPGERATLSC RAGQ TSLA WYQQKPGQAPRLLIY GAS SRAT GSPDRFSGSGSGTDFTLTISRLEPEDFAVYYC QQ YT FGQGTKLDIK
> Cons__01274
EIVLTQSPATLSLSAGERATLSC RASQ SYLA WYQQKPGQAPRLLIF DAS NRAS GIPARFSGSGSGTDFTLTISSLEPEDFAVYYC QQ VT FGAGTKVEIK
> Cons__01275
DIQMTQSPSSLSASVGDRVTITC RASQ SYLN WYQQKPGKAPKLLIY AAS SLQS GVPSRFSGSGSGTDFTLTISSLQPEDFATYYC QQ RT FGGGTKVEIK
> Cons__01276
GIQMTQSPSSLSASVGDRVTITC RASQ RYLN WYLQKPGKAPKLLIS GAS SLQS GVPSRFSGTGSGTEFTLTISSLQPEDFATYYC QQ PL FGQGTKVEIK
> Cons__01277
DIQMTQSPSSLSASVGDRVTITC RASQ KYLN WYQQRPGKAPKGLIS AAS GLQS GVPSRFSGSGSGTDFTLTITSLQPEDFATYYC QQ LT FGGGTRVEIK
> Cons__01278
DIQMTQSPSSLSASVGDRVTITC QASQ NYLN WYQQKPGKAPKLLIY DAS NLET GVPSRFSGSGSGTDFTFTISSLQPEDIATYYC QQ YT FGQGTKLEIK
> Cons__01279
EIVLTQSPGTLSLSPGERATLSC RASP SYLA WYQQKPGQAPRLLIY GTS SRAT GIPDRFSGSGSGTDFTLTISRLEPDDFAVYYC QQ QT FGQGTKVEIK
> Cons__01280
EIVLTQSPGTLSLSPGERATLSC RASH SYLA WYQQKPGQPPRLLIS GAS AVRA GIPDRFSGSGSGTDFTLTISRLEPEDFAVYYC QQ WT FGQGTKVEIK
> Cons__01281
EIVLTQSPGTLSLSPGERATLSC RASQ SYLA WYQQKPGQAPRLLIY GAS TRAT GIPDRFSGSGSATDFTLTISRLEPEDFAVYYC QQ YT FGQGTKLDIK
> Cons__01282
EIVMTQSPGTLSLSPGERATLSC RASQ NSLA WYQQNPGQAPRLLMY DAL KRAT GIPDRFSGSGSGTDFTLSISRLEPEDSAVYYC QH VT FGEGTKVEIK
> Cons__01283
DIQMTQSPSSLSASVGDRVTISC RASQ TYLN WYQQQPGKAPKVLIS GAT DLQS GVPSRFSGSGSGTDFTLTISSLQPEDFATYYC QQ LI FGQGTKLEIK
> Cons__01284
DVVMTQSPLSLPVTLGQPASISC RSSQ TYLN WFQQRPGQSPRRLIY KVS NRDS GVPDRFSGSGSGTDFTLKISRVEAEDVGVYYC MQ LT FGGGTKVEIK
> Cons__01285
DIVMTQSPDSLAVSLGERATINC KSSQ HYLA WFQQKPGQPPKLLIY WAS TRES GVPDRFSGSGSGTDFTLTITSLQPEDVAVYYC QQ WT FGQGTKVEIK
> Cons__01286
EIVMTQSPLSLPVTLGQPASISC RSSQ SYLS WFQQRPGQSPRRLIY KAS NRDS GVPDRFSGSGSGTDFTLRISRVGAEDVGVYYC MQ VT FGQGTRLEIK
> Cons__01287
GIVLTQSPGTLSLSSGEGATLSC RASQ GQLT WYQQKPGQAPRLLIY GAS SRAT GIPDRFSGSGSGTDFTLTISRLEPEDFAVYYC HQ ET FGQGTKVEIN
> Cons__01288
DIQLTQSPSFLSAFVGDRVTITC RASQ NYFA WYQQKPGTAPKLLIH TAS TLQS GVPSRFSGSGSGTVFTLTISSLQPEDFATYYC QQ YT FGQGTKVEIK
> Cons__01289
EIVLTQSPATLSLSPGERATLSC RASQ HYLA WFQQKPGQPPRLLIY DVS TRAT GIPARFSGSGSGTDFTLTISSLEPEDFAVYYC QQ LT FGGGTKVEIK
> Cons__01290
EIVMTQSPATLSVSPGERATLSC RASQ SYLA WYQQKPGQAPRLLIY HAS TRAT GIPARFSGSGSGTEFTLTISGLQSEDFAVYYC QQ LT FGGGTKVEIK
> Cons__01291
DIQMTQSPSSLSASVGDRVTITC RASQ TYLN WYQQKPGKAPKLLIY AAS SLHS GVPSRFSGSGSGTDFALTISSLQPEDFATYYC QQ IT FGQGTRLEIK
> Cons__01292
DIQMTQSPSSLSASVGDRVTITC RASQ TYLN WYHQKPGKAPKLLIY AAS SLQS GVPSRFSGSGSGTDFTLTISSLQPEDFATYYC QQ RT FGGGTKVEIK
> Cons__01293
EIVMTQSPLSLSASVGDRVTITC RASQ SNLA WYQQKPGKAPKLLIY DAS TRLS GIPTRFSGSGSGTDFTLTISSLQSEDFAVYYC QQ YT FGQGTKVEIK
> Cons__01294
EIVMTQSPAALSVSPGERVTLSC RASH NNLA WYQQKPGQAPSLLIY GAS TRAT GIPARFSGSGSGTEFTLTISSLQSEDFAVYYC QQ YT FGQGTNLEIK
> Cons__01295
DIQMTQSPSSLSASVGDRVTITC QASQ NYLN WYQQKPGKAPKLLIY DAS NLET GVPSRFSGSGSGTDFTFTISSLQPEDIATYYC QQ LT FGGGTKVEIK
> Cons__01296
DIEMTQSPSSLSASVGDRVTITC RASQ TWLA WYQKKPGEAPKVLIY KAS ILQG GVPSRFSGSGSGTKFTLTISSLQPDDFAVYYC QQ LT FGPGTKVEVK
> Cons__01297
EIMMTQSPATLSVSPGERVILSC RASQ SRGA WYQQRPGQAPRLLIY GAS TRAT GIPTRFSGSGSGTEFTLTISSLQSEDFAVYYC QQ WT FGRGTKVEIK
> Cons__01298
ETTLTQSPSFLSASVGDRVTITC RASQ NDLG WYQQEPGKAPKLLIY GAS SLQS GVPSRFSGSGSGTDFTLTISKLQPEDFATYYC LQ WT FGQGTKLEIK
> Cons__01299
EFVLTQSPSTLSASVGDRVTITC RASR SYLA WYQQKPGKAPKLLIY AAS TLQS GVPSRFSGSGSGSEFTLTISSLQPEDFATYYC QQ LT FGGGTKLEIK
> Cons__01300
DIVMTQSPSSLSASVGDTVTIAC RASR DDLA WYQQKAGKAPRLLIY AAS RLQS GVPSRFSGSGSFTDFTLTINGLQPDDFATYYC LQ LT FGGGTKVEIK
> Cons__01301
DVVMTQSPDSLAVSLGERATINC KSSQ NYLA WYQQKPGQPPKLLIY WAS TRAS GVPDRFSGSGSGTDFTLTISSLQAEDVAVYYC HQ PT FGPGTKVDIK
> Cons__01302
AIQLTQSPSSLSASVGDRVTITC RASQ SRSA WYQQKPGKAPRLLIY GVS NLES GVPSRFSGSASGTDFTLTISSLQPEDFATYYC QQ PA FGQGTRLEIK
> Cons__01303
EIVLTQSPGTLSLSPGERATLSC RASH AYLA WYQQKPGQAPRLLIY GTS SRAT GIPARFSGSGSGTDFTLTISRLEPEDFAVYFC SQ YT FGQGTKVELK
> Cons__01304
EIVLTQSPGTLSLSPGERATLSC RASH AYLA WYQQKPGQAPRLLIY GTS GRAT GIPARFSGSGSGTDFTLTISRLEPEDFAVYFC SQ YT FGQGTKVELK
> Cons__01305
DVVMTQSPLSLPVTLGQPASISC RSSQ TYLN WFQQRPGQSPRRLIY KVS NRDS GVPDRFSGSGSGTDFTLKISRVEAEDVGVYYC MQ LT FGGGTKVEIK
> Cons__01306
DIVMTQSPDSLAVSLGERATINC KSSQ NFLA WFQQKAGQPPKLLTY WAS TRES GVPDRFSGSGSGTDFTLTISSLQAGDVAVYYC QQ FT FGPGTKVDIK
> Cons__01307
AIRLTQSPSSFSASMGDRVTITC RASQ NSLA WYQQKPGSAPKLLIY DIS TLEI GVSSKFSGSGSGTNFTLAIKSIQSEDFATYFC QQ YT FGGGTEVETR
> Cons__01308
DIVLTQSPDSLAVSLGERATINC KSSQ NSLA WYQLKPGQPPKLLIY WAF TRES GVPDRFSGSGSGTDFTLTISSLQPEDVAVYYC HQ YT FGQGTKLEIK
> Cons__01309
GQTLTQSPATLSVTLGQPTSISC RSTE TYLS WFQLRPGQSPRRLIY RVS NRDS GVPDRFSGSGSGTDFTLRISRVEAEDVGVYYC ME YN FGQGTKLEIK
> Cons__01310
GQVMTQTPLSLPVTLGQPASMSC RSSQ TYLN WFQQRPGQSPRRLIY KVS NRDS GVPDRFSGSGSGTDFTLKISRVEAEDVGVYYC ME YT FGQGTKLEIK
> Cons__01311
GQVLTQSPATLSVTLGQPASISC RSSQ TYLN WFQQRPGQSPRRLIY KVS NRDS GVPDRFSGSGSGTDFTLKISRVEAEDVGVYYC ME YT FGQGTKLEIK
> Cons__01312
GQVMTQTPLSLPVTLGQPASISC RSSQ TYLN WFQQRPGQSPRRLIY KVS NRDS GVPDRFSGSGSGTDFTLKISRVEAEDVGFYYC ME YT FGQGTKLEIK
> Cons__01313
GQVMTQSPLSLPVTLGQPASISC RSSQ TYLN WFQQRPGQSPRRLIY KVS NRDS GVPDRFSGSGSGTDFTLKISRVEAEDVGVYYC ME YT FGQGTKLEIR
> Cons__01314
GQVMTQTPLSLPVTLGQPASISC RSSE IYLT WFQQRPGQSPRRLIY KVS NRDS GVPDRFSGSGSGTAFTLKISRVEAEDVGVYYC MG YS FGQGTKLEIK
> Cons__01315
DIQMTQSPSSLSASVGDRVTITC QASQ NYLN WYQQKPGKAPKLLIY DAS NLET GVPSRFSGSGSGTDFTFTISSLQPEDIATYYC QQ YT FGQGTKLEIK
> Cons__01316
DIQMTQSPSTLSASVGDRVIITC RASQ VWLA WYQQKPGTAPNLLIS RAS SLQS GVPSRFSGSGSGTEFTLTISRLLPDDSATYYC QQ YT FGQGTKLEIK
> Cons__01317
DIQMTQSPSSLSASVGDRVTITC RASQ NYVN WYQQKPGKAPNLLIY AAS SLQS GVPSRFSGSGAGTDFTLTISSLQPEDVAAYYC QQ SF FGGGTKVEIK
> Cons__01318
DIQMTQSPSTLSASVGDRVTITC RASQ TWLA WYQQKPGKAPDLLIY KAS SLES GVPSRFSGSGSGTEFTLTISSLQPDDSATYYC QQ FT FGPGTKVDIR
> Cons__01319
EIVLTQSPVTLSLSPGERATLSC RASQ SYLA WYQQRPGQVPRLLIY DAS TRAT GIPARFSGSGSGTDFTLTISSLEPEDFAVYYC QQ RT FGRGTRVEIK
> Cons__01320
DIQMTQSPSSLSASVGDRVTITC RTSQ NYLA WYQQKPGKVPKLLIS GAS TLES GVPSRFSGSGSGTDFALTVSSLQPEDVATYYC QK LT FGGGTKVEIR
> Cons__01321
DIQMTQSPASLSASVGDRVTITC RASQ NYLA WYQQKPGKPPKLLIY AAS TLQS GVPSRFSGSGYGTDFALTISCLQPEDVATYYC QK WT FGQGTKVEFK
> Cons__01322
DIQMTQSPLSLSASVGDRVTITC RASQ TSLN WYHQTPGKAPKLLIY AAS TLQS GVPSRFSGSTSGTEFTLTISSLQPEDSGTYYC QQ RT FGRGTQGGNQ
> Cons__01323
DIVMTQSPDSLAVSLGERATINC KSSQ NYLG WYQQKPGQPPKLLIY WAS ARES GVPDRFSGSGSGTDFTLTISSLQAEDVAVYYC QQ LT FGGGTKVDIK
> Cons__01324
EIVMKQSPATLSVSPGERTTLSC RASQ SNLA WYQQKPGQAPRLLIY GAS TRAT GIPARFSGSGSGTEFTLTISSLQSEEFAVYYC QQ YT FGQGNQAGKS
> Cons__01325
VIWMTQSPPLLSASIGERVTVSC RMSQ TSLA WYRQKPGRAPELLIY AAS TLRS GVPSRFSGSGSGTDFTLTISCLQSEDFATYYC QQ WT FGQGTKVEIE
> Cons__01326
DVVMTQTPLSLPVTPGEPASISC RSSQ TYLD WYLQKPGQSPQLLIY TLS YRAS GVPDRFSGSGSGTDFTLKISRVEAEDVGVYYC MQ FT FGPGTKVDIK
> Cons__01327
DIQMTQSPSSLSASVGDRVTITC RASQ NYLA WYQQKPGKVPKLLIY AAS TLQS GVPSRFSGSGSGTDFTLTISSLQPEDVATYYC QK YT FGQGTKLEIK
> Cons__01328
DIQLTQSPSFLSASVGDRVAITC RTSQ SSLA WYQRKPGKAPKALIY LAS TLQS GVPSRFSGSGSGTEFTLTISSLQPEDFATYYC QQ IT FGQGTRLEIK
> Cons__01329
EIVMTQSPATLSVSPGERATLSC RASQ SNLA WYQQKPGQAPRLLIY DAS TRAT GIPAKFSASGSGTDFTLTISSLQSEDFAVYYC HH RT FGQGTKVEIK
> Cons__01330
DIVMTQFPDSLPVSLGERATISC KSSQ NYLA WYQHKSGQPPKLLIH WAS IRES GVPDRFSGSGSGADFTLTISSLQAEDVAVYYC QQ WT FGQGTKVEIR
> Cons__01331
DIVMTQTPLSSPVTLGQPASISC RSSH TYLS WLQQRPGQPPRLLIY KIS NRFS GVPARFSGSGAGTDFTLEISRVEAEDVGVYYC MQ YI FGQGTKLEIK
> Cons__01332
DIVMTQSPDSLAVSLGERATINC KSSQ NYLA WYHQKPGQPPKLLIY WAS TGDS GVPDRFSGSGSGTDFTLTISSLQAEDVAVYYC QQ LT FGGGTKVEIK
> Cons__01333
DIQMTQSPSSLSASVGDRVTITC RASQ SYLN WYQQKPGKAPKLLIY AAS SLQS GVPSRFSGSGSGTDFTLTISSLQPEDFATYYC QQ WT FGQGTKLEIK
> Cons__01334
EIVLTHSPGTLSLSPGERATLSC RASQ NYLA WYQQKPGQAPRLLIY GAS NRAT GIPDRFSGSGSGTDFTLTITRLEPEDFAVYYC QQ RT FGQGTKVEIK
> Cons__01335
EIVMTQSPDSLAVSLGERATINC KSSQ NYLA WYQQRPGQTPRLLIS WAS TRQA GVPDRFSGSGSGTDFTLTIDSLQAEDVAVYYC QQ YT FGPGTKLEIK
> Cons__01336
DIVMTQSPSTLSASVGDRVTITC RASQ ARLA WYQQKPGTAPKLLIY KAS TLES GVPSRFSGSGSGTEFTLTISSLQPDDFATYYC QQ YT FGQGTKLEIK
> Cons__01337
DIVMTQSPSTLSASVGDRVTITC RASQ IWLA WYQQKPGKTPKLLIY KAS TLES GVPSRFSGSGSGTEFTLTISSLKPDDFASYYC QH WT FGPGTKVEIK
> Cons__01338
DIVMTQSPSTLSASVGDRVTITC RASQ IWLA WYQQKPGKTPKLLIY KAS TLES GVPSRFSGSGSGTEFTLTISSLQPDDFASYYC QH WT FGPGTKVEIK
> Cons__01339
EKVMTQSPATLSVSPGERATLSC RASQ SDLA WYQQKPGQAPRLLIY DTS TRAT GVPARFSGSGSGTEFTLTISSLQSEDFAVYYC QH ET FGQGTKLEIK
> Cons__01340
EIVLTQSPATVSLSPGERATLSC RASQ TYLA WYQQKAGQAPRLLIY DAS NRAT GIPARFSGSGSGTDFTLTISSLEPEDFAVYYC QQ WT FGQGTKVEIK
> Cons__01341
DIRLTQSPSFLSASVGDRVTITC RASQ TYLA WYQQKPGKAPKLLIY AAS TLQS GVPSRFSGSGSGTDFTLTISTLQPEDFATYYC QQ YT FGQGTKLEIK
> Cons__01342
DIRLTQSPSTLSASVGDRVTITC RASQ IWLA WYQQKPGKTPKLLIY KAS TLEN GVPSRFSGSGSGTEFTLTISSLKPDDFASYYC QH WT FGPGTKVEIK
> Cons__01343
DIVMTQSPSTLSASVGDRVTITC RASQ IWLA WYQQKPGKTPKLLIY KAS TLEN GVPSRFSGSGSGTEFTLTISSLKPDDFASYYC QH WT FGPGTKVEIK
> Cons__01344
EIVMTQSPGTLSLSPGDRATLSC RASQ NHLA WYQQKPGQAPRLLIF DAS SRAT GIPDRFSGSGSGTDFNLIISRLEPEDFAVYYC QQ FT FGPGTKVDIK
> Cons__01345
EIVMTQSPATLSVSPGERATLSC RASQ SKLA WYQQKPGQAPRLLIF GAS TRAT GIPARFSGSGSGTEFTLTISSLQSEDFAVYYC QQ FT FGGGTKVEIK
> Cons__01346
EIVMTQSPATLSVSPGERATLSC RASQ SDLA WYQQKPGQPPRLVVY GAS TRAT GIPARFGGSGSGTEFTLTINSMESEDFAVYYC QQ LT FGGGTKVEIR
> Cons__01347
DVVMTQSPATLSVSPGERATLSC RASQ SKLA WYQQKPGQPPRLVVY GAS TRAT GIPARFGGSGSGTEFTLTINSMESEDFAVYYC QQ LT FGGGTKVEIR
> Cons__01348
EIVMTQSPATLSVSPGERATLSC RASQ SKLA WYQQKPGQAPRLLIF GAS TRAT GIPARFSGSGSGTEFTLTISSLQSEDFAVYYC QQ LT FGGGTKVEIR
> Cons__01349
DIVMTQSPSSLSASVGDRVTITC RASQ RYLN WYQEKPGKAPELLIY TAS TLES GVPSRFSGSGSGTDFTLTISSLQPEDFATYYC QQ PS FGGGTKVEIK
> Cons__01350
EIVLTQSPGTLSLSPGERATLSC RASQ NYLA WYQQKPGQAPRLLIY GVS TRAT GIPDRFSGSGSGTDFTLTINILEPEDFAVYYC QH VT FGGGTKVEIK
> Cons__01351
DIVMTQTPLSLSVSPGQAASISC KSSQ TYLY WFLQKPGQPPQLLIY ELS RRFS GVPARFSGSGSGTEFTLKISRVEAEDVGVYYC ME IT FGQGTRLEIK
> Cons__01352
EIVLTQSPGTVSLSPGDGATLSC RASQ NFLA WYQQKLGQAPSLLIY AAS RRAT GIPDRFSGSGSGTDFSLTISRLEPEDFAVYYC QQ LT FGGGTKVEIK
> Cons__01353
DVVMTQSPDSLPVSLGERATINC TSSQ NYLA WYQQRSGHPPKLLIY WAS TRLS GVPDRFVGSGSGTDFTLTITSLQAEDVAVYYC QH PS FGQGTRLEIK
> Cons__01354
DIVMTQSPSTLSASVGDRVTITC RASQ SWLA WYQQKPGKAPNLLMY EAS SLET GVPSRFSGSGSGTEFTLTISSLQPDDFATYYC QQ WT FGQGTRLEIK
> Cons__01355
GQVMTQTPLSLPVTLGQPASISC RSSQ TYLN WFQLRPGQSPRRLIY KVS NRDS GVPDRFSGSGSGTDFTLKISRVEAEDVGVYYC ME YT FGQGTKLEIK
> Cons__01356
GQVMTQTPLSLPVTLGQPASISC NSSQ TYLN WFQQRPGQSPRRLIY KVS NRDS GVPDRFSGSGSGTDFTLKISRVEAEDVGVYYC MG YT FGQGTKLEIK
> Cons__01357
GQVMTQTPLSLPVTLGQPASISC RSSQ TYLN WFQQRPGQSPRRLIY QVS KRDS GVPDRFSGSGSGTDFTLKISRVEAEDVGVYYC ME YT FGQGTKLEIK
> Cons__01358
EIVLTQSPGTLSLSPGERATLSC RASQ NYLA WYQQKPGQAPRLFIY GAS SRAT GIPDRFSGSGSGTDFTLTINRLEPEDFAVYYC QQ VT FGQGTKVEIK
> Cons__01359
DIELTQSPDSLVVSLGERASINC KSSQ NYLA WYQHQPGQPPRLLIY WAS TRES GVPDRFSGSGSGTDFTLTINSPQAEDVAVYYC QQ VT FGPGTKVEIK
> Cons__01360
EIELTQSPDSLVVSLGERASINC KSSQ NYLA WYQHQPGQPPRLLIY WAS TRES GVPDRFSGSGSGTDFTLTINSLQAEDVAVYYC QQ VT FGSGTKVEIK
> Cons__01361
EIELTQSPDSLVVSLGERASINC KSSQ NYLA WYQHQPGQPPRLLIY WAS TRES GVPDRFSGSGSGTDFTLTINSLQAEDVAVYYC QQ VT FGPGTKVEIK
> Cons__01362
DIVMTQSPDSLAVSLGERATINC KSSQ NFLT WYQQKAGQPPKMLIY WAS TRES GVPDRFSGSGSGTDFTLTISSLQAEDVAVYYC QQ PT FGQGTKVEIK
> Cons__01363
DIVMTQSPDSLTVSLGERATINC KSSQ NYLT WYQQKPGQPPKVLIS WAS MREF GVPDRFSGSGSGTDFTLTISSLQAEDVAVYYC QQ QT FGQGTKVEIK
> Cons__01364
EIVLTQSPGTLSLSPGERATLSC RASQ SYLA WYQQKPGQAPRLLIY GAS SRAT GIPDRFSGSGSGTDFTLTISRLEPEDFAAYYC QQ PT FGQGTRLEIK
> Cons__01365
DVVMTQSPLSLPVTLGQPASISC RSSQ TYLL WFLQRPGQSPRRLLY KVS DRDS GVPDRFSGSGSGTDFTLKISRVEAEDVGVYYC MQ WT FGQGTKVEIK
> Cons__01366
DIQMTQSPSSLSASVGDRVTITC RASQ SFLN WYQQKPGKAPKLLIY AAS SLQS GVPSRFSGSGSGTDFTLTISSLQPEDFATYYC QQ YT FGQGTKLEIK
> Cons__01367
DIQMTQSPSSLSASVGDRVTITC RASQ SYLN WYQQKPGKAPKLLIY AAS SLQS GVPSRFSGSGSGTDFTLTISSLQPEDFATYYC QQ KT FGQGTKLEIK
> Cons__01368
DVVMTQSPLSLPVTLGQPASISC RSSQ TYLN WFQQRPGQSPRRLIY KVS DRDS GVPDRFSGSGSGTDFTLKISRVEAEDVGVYYC MQ YT FGQGTKLEIK
> Cons__01369
EIVLTQSPATLSLSPGERATLSC RASQ NYLA WYQQKPGQAPRLLIY DAS NRAT GIPPRFSGSGSGTDFTLTISSLEPEDFAVYYC QH YT FGQGTKLEIK
> Cons__01370
EIVLTQSPATLSLSPGERATLSC RASQ SYLA WYQQKPGQAPRLLIY DAS NRAT GIPARFSGSGSGTDFTLTISSLEPEDFAVYYC QQ RT FGQGTKVEIK
> Cons__01371
EIVLTQSPATLSLSPGERATLSC GASQ SYLA WYQQKPGLAPRLLIY DAS SRAT GIPDRFSGSGSGTDFTLTISRLEPEDFAVYYC QQ LT FGGGTKVEIK
> Cons__01372
EIVLTQSPGTLSLSPGERATLSC RASQ SYLA WYQQKPGQAPRLLIY GAS SRAT GIPDRFSGSGSGTDFTLTISRLEPEDFAVYYC QQ QT FGGGTKVEIK
> Cons__01373
EIVLTQSPSSLSASVGDRVTITC RASQ SYLN WYQQKPGKAPKLLIY AAS SLQS GVPSRFSGSGSGTDFTLTISSLQPEDFATYYC QQ YT FGQGTKLEIK
> Cons__01374
EIVLTQSPSSLSASVGDRVTITC RASQ SYLN WYQQKPGKAPKLLIY AAS TLQS GVPSRFSGSGSGPEFALTISSLQPEDFATYFC QQ IA FGGGTKLEIK
> Cons__01375
DIQMTQSPSSLSASVGDRVTISC RASQ TYLN WYQQQPGKAPKVLIS GAT NLQS GVPSRFSGSGSGTDFTLTISSLQPEDFATYYC QQ LI FGQGTKLEIK
> Cons__01376
DIQLTQSPSSLSASVGDRVTITC RASQ NYLA WYQQKPGKVPKLLIY AAS TLQS GVPSRFSGSGSGTDFTLTISSLQPEDVATYYC QK SA CGQGTRLEIK
> Cons__01377
DIRLTQSPSSLSASVGDRVTITC RASQ NYLA WYQQKPGKVPKLLIY AAS TLQS GVPSRFSGSGSGTDFTLTISSLQPEDVATYYC QK AP FGGGTKLEIK
> Cons__01378
DIQLTQSPSSLSASVGDRVTITC RASQ SYLN WYQQKPGKAPKLLIY AAS SLQS GVPSRFSGSGSGTDFTLTISSLQPEDFATYYC QQ TP RGPGTKVDIK
> Cons__01379
EIVLTQSPATLSLSPGERATLSC RASQ SYLA WYQQKPGQAPRLLIY DAS KRAT GIPARFSGSGSGTDFTLTISSLEPEDFAVYYC QQ LT FGGGTKVEIK
> Cons__01380
EIVMTQSPATVSVSPGERATLSC RASQ NNVA WYQQKPGQAPRLLIY GAS TRAT GIPARFSGSGSGTDFILTISSLQSEDFALYYC QH FT FGPGTKVDIK
> Cons__01381
DMVMTQSPGTLSLSPGERATLSC RASQ NYLA WYQQTPGQAPRLLLY SAS SRAA GIPDRFSGSGSGTDFTLTISRLEPEDSAVYYC QQ RT FGLGTKVEIK
> Cons__01382
DMVMTQSPPTLSLSPGERATLSC RASQ NYFA WYQQKVGQPPRLLIY GAS SRAA GIPARFSGSVSGTDFTLTISSLEPEDFAVYYC QQ PT FGGGTKVEIK
> Cons__01383
DIQLTQSPDSLSVSLGERATINC KSSQ NFLS WYQQKPGQPPKLLIY WAS TRQS GVPDRFSGSGSGTDFTLTISSLQAEDVAVYYC QQ WT FGQGTKLEIK
> Cons__01384
DIQMTQSPSSLSASVGDRVTITC RASH SWLA WYQQKPEKAPKSLIY AAS SLQS GVPSRFSGSGSGTDFTLTISSLQPEDFATYYC QQ YT FGQGTKLEIK
> Cons__01385
DIQMTQSPSSLSASVGDRVTITC RASQ SWLA WYQQKPEKAPKSLIY AAS SLQS GVPSRFSGSGSGTDFTLTISSLQPEDFATYYC QQ YT FGQGTKLEIK
> Cons__01386
DVVMTQSPSSVSASVGDRVTITC RASQ SYLA WYQQKPGKAPKLLIY AAS TLQS GVPSRFSGSGSGTDFTLTISTLQPEDVATYYC EN LS FGGGTKLEIR
> Cons__01387
DIVMTQSPSTLSASVGDRVTITC RASQ SWLA WYQQKPGRALKVLIY KAW PLES GVPSRFTDSGSGADFTLTISSLQPEDFATYYC QQ WT FGQGTKLKIK
> Cons__01388
DIVMTQSPSTLSASVGDRVTITC RASQ SWLA WYQQKPGRAPKVLIY KAS TLES GVPSRFSGSGSGTDFALTISSLQPEDFATYYC QQ WT FGQGTKLEVK
> Cons__01389
DIQMTQSPSTLSASIGDRVTITC RASE HWLA WYQQKPGKAPKLLIY KAS SLAS GAPSRFSGSGSGTDFTLTISSLQPDDFATYYC QP LT FGGGTRLEIK
> Cons__01390
DIQMTQSPSTPSASIGDRVTITC RASE HWLA WYQQKPGKAPKLLIY KAS SLAS GAPSRFSGSGSGTDFTLTISSLQPDDFATYYC QQ LT FGGGTRLEIK
> Cons__01391
DVVMTQSPLALPVTLGQSASISC RSSQ IYLI WFHQRPGQSPRRLIY EVS KRDS GVPDRISGSGSHTDFTLRISRVEAEDVGVYYC MQ RT FGQGTKVEIK
> Cons__01392
DIVMTQSPLSLSVAPGQPASISC KSSQ TYLY WYLQKPGQPPQLLIY AVF KRFS GVPDRFSGSGSGTDFTLKISRVEAEDVGVYYC MQ LT FGGGTKVEIK
> Cons__01393
DIQMTQSPSSLSASVGDRVTISC RASQ TYLN WYQQQPGKAPKVLIF GAT NLQS GVPSRFSGSGSGTDFTLTISSLQPEDFATYYC QQ LI FGQGTKLEIK
> Cons__01394
EIVMTQSPGTLSLSPGERATLSC RASQ NNLA WYQQKPGQAPRLLIY DAL SRAT GIPDRFSGSGSGTDFTLTISRLEPEDFAVYYC QH VT FGGGTKVEIK
> Cons__01395
YIVMTQSPLSLPVTPGEPASISC RSSQ NYLD WYLQKPGQSPQLLIY LGS IRAS GVPDRFSGSGSGTNFTLRISRVEAEAVGVYYC MQ LT FGGGTKVEIK
> Cons__01396
DIQMTQSPSSLSASVGDRVTITC RASQ SYLN WYQHKPGRAPKLLIH AAS TLHS EVPSRFSGSGSGTDFTLTISSLQPEDSATYYC QR LT FGGGTKVDIK
> Cons__01397
DIVMTQSPLSLPVTLGQPASISC RSSQ TYLN WFQQRPGQSPRRLIY KVS NRDS GVPDRFSGSGSGTDFTLKISRVEAEDVGVYYC MQ ET FGQGTRLEIK
> Cons__01398
DIQMNQSPSTLSASVGDRVTITC RASQ EWLA WYQQKPGKAPKLLIY RAS TLKS GVPSRFSGSGSGAEFTLTISGLQPDDFATYYC QQ WT FGQGTKGDIK
> Cons__01399
AFGMTQSPDYLAVSLGERATISC KSSQ NYLA WYQQKPGQSPKLIVY GAS TRAS GVPDRFSGSGSGTDFTLIISSLQAGDVAIYYC QQ RT FGRGTKVEIK
> Cons__01400
DIVMTQSPLSLPVTPGEPASISC RSSQ TYLD WYLQKPGQSPQLLIS VTS NRAS GVPDRFSGSGSGTDFTLKISRVEAEDVGVYYC MQ LT FGQGTRLEIK
> Cons__01401
GFVMTQSPLSLSVTPGEPASISC RSSQ NCLD WYLQKPGQPPQLLIY FGS TRAS GVPDRFSGSGSGTDFTLKISRVEAEDVGIYYC MQ PA FGQGTKVDIK
> Cons__01402
DIVMTQSPDSLAVSLGERAPINC KSSQ NYLA WYQQKPGQPPKLLIY WAS TRES GVPDRFSGSGSGTDFTLTISSLQAEDVAVYYC QQ YS IGQGTKVDIK
> Cons__01403
DIVMTQSPDSLAVSLGGRATINC KASQ NYLA WYQQKPGQPPKLLIY WAS TRES GVPDRFSGSGSGTDFTLTISDLQAEDVAVYYC QQ WT FGQGTKVEYQ
> Cons__01404
FIQLTQSPDSLAVSLGERATINC KSSQ NYLA WYQQKPGQPPKLLIY LAS TRES GVPDRFSGSGSGTDFTLTINSLQAEDVAVYYC QQ IT FGGGTKVDIK
> Cons__01405
DIVMTQSPDSLAVSLGERATINC KSSQ NYLA WFQQKPGQPPNLVIY WAS TRES GVPDRFSGSGSGTDFTLTINSLQAEDVAVYFC LQ LT FGQGTQVEIK
> Cons__01406
DARLTQSPSSLSASLGDRVTITC RASQ NYLN WYQEKPGKAPKLLIY GAS ILQS GVPSRFSATGYGTDFTLTISSLQPEDLANYFC QQ YT FGQGTKVEIK
> Cons__01407
DIVRTQSPLLLPVTPGEPASISC RSSQ FYLD RYLQKPGQSPQLLIY LAS NRAF GVPDRFRGSGSGTDFTLKISRVEAEDVGVYYC MH LT FGQGTRLEIK
> Cons__01408
DIVMTQSPDSLAVSLGERAAINC KSSQ TYLS CFHQKLGQPPKLLLY WAT SRES GVPGRFSGSGSGTDFTLTISSLQPEDATVYYC QQ WT FGQGTKVEIK
> Cons__01409
EIVMTQSPATLSVSPGERAILSC RASQ SNLA WYQQKPGQAPRLLIY GAS TRAT GIPARFSGSGSGTEFTLTISSLQSEDFAVYYC QQ PT FGQGTRLEIK
> Cons__01410
DIVMTQSPDSLAVSLGEGATVNC RSSQ NYLA WYQLKPGQPPKLLIY WAS IRES GVPDRFSGSGSGTDFTLTISSLQAEDVAVYYC QQ RY VGPGTKVDIK
> Cons__01411
EIVLTQSPESLSLSPGDRATLSC RASQ NSLA WYRHQPGLPPRLLIY QTS RRAT GIADRLRGSGSGTDFTLTITGLESEDSGIYYC HQ QT FGRGTKLEIK
> Cons__01412
DIEMTQSPSSLSASIGDRLTITC RASQ ESVQ WYQQKPGKAPKLLMF STS ILES GVPSRFSGSGFGTHFTLTISSLQPEDFATYSC QQ FT FGPGTKVEMR
> Cons__01413
DIVMTQSPDSLAVSLGERATINC KSSQ NYLA WYQQKPGQPPKLLIY WAS TRES GVPDRFSGSGSGTDFTLTISSLQAEDVAVYYC QQ QT FGGGTKVEIK
> Cons__01414
EIVLTQSPGTLSLSLGERATLSC RASQ SYLA WYQQRPGQAPRLLIY GAS NRAT GIPDRFSGSGSGTDFTLTISRLEPADFAVYYC HH GT FGQGTKVEIK
> Cons__01415
EIVLTQSPGSLSLSPGERATLSC RASQ NYLA WYQQKPGQAPRLLIY GAS SRAT GVPDRFSGGGSGTHFTLTISRLEPEDFAVYYC QQ FT FGPGTKVDIK
> Cons__01416
DIRMTQSPSSLSASVGDRVTITC RASQ SYLN WYQQKPGKAPKLLIY AAS SLQS GVPSRFSGSGSGTDFTLTISSLQPEDFATYYC QQ RT FGQGTKVEIK
> Cons__01417
DIQMTQSPSSLSASVGDRVTITC RASQ DDLG WYQQKPGKAPQRLIY ATS SLQS GVPSRFSGSGSGTEFTLTISSLQPEDSATYYC LQ FT FGPGTRVDIQ
> Cons__01418
DIQMTQSPSSLSASVGDRLTITC RASQ NYLA WYQQKPGKAPKLLIY AAY TLQS GVPSRFSGSGSGTDFTLTISGLQPEDVATYYC QR VT FGGGTKVDIR
> Cons__01419
EIVMTQSPATLSVSPGERATLSC RASQ SNLA WYQQKPGQAPRLLIY GAS TRAT GIPARFSGSGSGTEFTLTISSLQSEDFAVYYC QQ YT FGQGTKLEIK
> Cons__01420
EIVMTQSPATLSVSPGERATLSC RASQ NYLA WYQHKPGQAPRLLIY DAS TRAT GIPARFSGTAAGTEFTLTISCLQSEDFAVYFC QQ VT FGGGTKVDLK
> Cons__01421
EIVLTQSPGTLSLSPGERATLSC RASQ SYLA WYQQKPGQAPRLLIY GAS SRAT GIPDRFSGSGSGTDFTLTISRLEPEDFAVYYC QQ PT FGQGTRLEIK
> Cons__01422
DIQMTQSPSTLSASVGDRVTITC RASQ SWLA WYQQKPGKAPKLLIY KAS SLES GVPSRFSGSGSGTEFTLTISSLQPDDFATYYC QQ KT FGQGTKLEIK
> Cons__01423
DIVMTKTPLSSPVTLGQPPSISC RSSQ TYLS WLHQRPGQPPRLLIY KIS NRFS GVPDRFSGSGAGTDFTLKISGVEAEDVGIYYC MQ PS FGGGTKVEIK
> Cons__01424
EIVLTQSPDTLSLSPGERAALSC RASQ SYLA WYQQKPGQAPRLLIY DAS TRAT GIPDRFSGSGSGTDFTLAISRLEPEDFAVYYC QQ RT FGQGTRVEIK
> Cons__01425
DIQMTQSPSSLSASVGDRVTITC RASQ SYLN WYQQKPGKAPKLLIY AAS SLQS GVPSRFSGSGSGTDFTLTISSLQPEDFATYYC QQ WT FGQGTKVEIK
> Cons__01426
DIQMTQSPSSLSASVGDRVTITC QASQ NYLN WYQQKPGKAPKLLIY DAS NLET GVPSRFSGSGSGTDFTFTISSLQPEDIATYYC QQ LT FGGGTKVEIK
> Cons__01427
DIQMTQSPSSLSASVGDRVTITC QASQ NYLN WYQQKPGKAPKLLIY DAS NLET GVPSRFSGSGSGTDFTFTISSLQPEDIATYYC QQ VT FGGGTKVEIK
> Cons__01428
EIVLTQSPATLSLSPGERATLSC RASQ SYLA WYQQKPGQAPRLLIY DAS NRAT GIPARFSGSGSGTDFTLTISSLEPEDFAVYYC QQ QT FGQGTKVEIK
> Cons__01429
DIQMTQSPSSLSASVGDRVTITC RASQ SYLN WYQQKPGKAPKLLIY AAS SLQS GVPSRFSGSGSGTDFTLTISSLQPEDFATYYG QQ WT FGQGTQAGDQ
> Cons__01430
EIVLKQSPATLSLSPGERATLSC RASQ SYLA WYQQKPGQAPRLLIY DAS NRAT GIPARFSGSGSGTDFTLTISSLEPEDFAVYYC QQ WT FGQGTKVEIK
> Cons__01431
EIVLTQSPGTLSLSPGERATLSC KTSQ NSLA WYQQKPGQAPRLLIY AAS SRAS GIPDRFSGSGSGTDFTVTISRLEPEDFAVYFC QQ YT FGQGTKLEIK
> Cons__01432
DIVMTQTPLSSPVTLGQPASISC RSSQ TYLS WLQQRPGQPPRLLIY KIS NRFS GVPDRFSGSGAGTDFTLKISRVEAEDVGVYYC MQ YT FGQGTKLEIK
> Cons__01433
DVVMTQSPLSLPVTLGQPASISC SSSQ TYLN WFQQRPGQSPRRLIY KVS NRDS GVPDRFSGSGSGTDFTLKISRVEAEDVGVYYC MQ FT FGPGTKVDIK
> Cons__01434
DIQMTQSPSSVSASVGDRVTITC RASQ SWLA WYQQKPGKAPKLLIY AAS SLQS GVPSRFSGSGSGTDFTLTISSLQPEDFATYYC QQ WT FGQGTKVEIK
> Cons__01435
DIQLTQSPLSLPVTLGQPASISC RSSQ TYLH WFQQRPGQSPRLLIY TVS NRFS GVPDRFSGSGSGTDFTLKISRVEAEDVGVYFC SQ PT FGAGTRLEIK
> Cons__01436
ELVMTQSPSSLSASVGDRVTITC RASQ NYLN WYQQKPGKAPKLLIY GAS SLQS GVPSRFSGSGSGTDFTLTISSLQPEDFATYYC QQ YT FGQGTKLEIK
> Cons__01437
ELVMTQSPSSLSASVGDRVTITC RASQ NYLA WFQQKPGKAPKSLIY AAS SLQS GVPSKFSGSGSGTDFTLTISSLQPEDFATYYC QQ IT FGQGTKVEIK
> Cons__01438
ELVMTQSPSSLSASVGDRITISC RASE HYLN WYQQNPGKAPKLLIF GAS TLES GVPSRFSGDGSGTDFTLTIDSLQPEDFATYYC QQ LT FGGGTKVEIK
> Cons__01439
ELVMTQSPDSLAVSLGERATINC KSSQ NYIA WFQQKPGQPPKLLIY WAS IRES GVPDRFSGSGSETDFTLTISSLQAEDVAVYYC QQ WT FGQGTKVEIK
> Cons__01440
ELVMTQSPSSLSASVGDKVTITC RASQ NYLN WYQQKPGKAPKLLIS AAS SLQS VVPSRFSGSGSGTDFTLTISGLQPEDFATYYC QQ NT FGPGTKVDIR
> Cons__01441
ELVMTQSPSSLSASLGDRVTISC RASQ SNLN WYQPKPGEAPKVLIS AAS SLQR EVPSRFSGSGSGTDFTLTISNLQPEDFATYYC QQ LT FGGGTKVDLK
> Cons__01442
ELVMTQSPSTLSASLGDRVTISC RASE TYLN WYQQKQGEAPKVLIS AAS TLQR DVSSRFSGSGSGTDFTLTINNLQPEDFATYYC QQ LT FGGGTKVDLK
> Cons__01443
ELVMTQSPSSLSASLGDRVTISC RASQ TYLN WYQPKPGEAPKVLIH SAS TLPR EVPSRFSGSGSGTDFTLTITNLQPEDFATYYC QQ LT FGGGTKVDLK
> Cons__01444
ELVMTQSPSTLSASLGDRVTISC RASE TYLN WYQQKQGEAPKVLIS SAS TLQR DVSSRFSGSGSGTDFTLTINNLQPEDFATYYC QQ LT FGGGTKVDLK
> Cons__01445
ELVMTQSPSSLSASPGDRVTISC RASE TYLN WYQQKQGEAPKVLIY SAS TLQR DVPSRFSGSGSGTDFTLTITNLQPEDFATYYC QQ LT FGGGTKVDLK
> Cons__01446
ELVMTQSPSSVSASPGDRVTISC RASE TYLN WYQQKQGEAPKVLIY SAS TLQR DVPSRFSGSGSGTDFTLTITNVQPDDFATYYC QQ LT FGGGTRVDLR
> Cons__01447
ELVMTQSPSSLSASIGNRVTITC QASQ TSLN WYHQKPGKAPNLLIY GAS SLQS GVPSRFNGSGSGTDFTLTITSLQPEDFAAYYC QQ TT FGQGTKLEIT
> Cons__01448
ELVMTQSPSSLSASVGDRVTITC RASQ DLGL WYQQKPGKAPNLLIY GAS SLQS GVPSRFSGGGSGTDFTLTISSLQPEDFATYYC LQ WT FGQGTKVEIK
> Cons__01449
ELVMTQSPSSLSASVGDRITITC QASQ TSLN WYQQRPGRAPTVLIY DAS NLQT GVPSRFSGSGSGTHFTFTISSLQSEDIATYHC QQ YS FGQGTKLEIK
> Cons__01450
ELVMTQSPLSLPVTPGEPASISC RSSQ NYLN WYLQKPGQSPQFLIH LGS NRAS GVPDRFSGSGSGTDFTLKISRVEAEDVGVYYC MQ LT FGGGTKVEIK
> Cons__01451
DIQMTQSPSSLSASVGDRVTITC RASQ SYLN WYQQKPGKAPKLLIY AAS SLQS GVPSRFSGSGSGTDFTLTISSLQPEDFATYYC QQ YS FGQGTKLEIK
> Cons__01452
EIVLTQSPGTLSLSPGDRATLSC RASQ TYLA WYQQKPGQAPRLLIY AAS SRAT GIPDRFSGSGSGTDFTLTISRLEAEDFAVYYC QQ CS FGQGTKLDIK
> Cons__01453
EIVLTQSPATLSLSPGERATLSC RASQ SYLA WYQQKPGQAPRLLIY DAS NRAT GIPARFSGSGSGTDFTLTISSLEPEDFAVYYC QQ LT FGGGTKVEIK
> Cons__01454
DVVMTQSPLSLPVTLGQPASISC RSSQ TYLN WFQQRPGQSPRRLIY KVS DRDS GVPDRFSGSGSGTDFTLKISRVEAEDVGLYYC MQ YT FGQGTKLEIK
> Cons__01455
DIQMTQSPSTLSASVGDRVTITC RASQ RWLA WYQQKPGKAPKLLMF KPS SLES GVPSRFSGSGSGTEFTLIISSLQPDDFGTYFC QQ FT FGGGTRVEIK
