# Supplementary material for: Development of Scoring Functions for Antibody Sequence Assessment and Optimization
Source: PLoS One. 2013 Oct 21;8(10):e76909. doi: 10.1371/journal.pone.0076909 (PMC3804498; doi:10.1371/journal.pone.0076909)
Supplement: File S1 — Contains the processed antibody sequences that were used to derive the scoring functions. (ZIP) [file pone.0076909.s001.zip › human_lambda_trunc.fst]

> Cons__00000
PSALTQPPSASGSLGQSVTISC TGTS NYVS WYQQHAGKAPKVIIY EVN KRPS GVPDRFSGSKSGNTASLTVSGLQAEDEADYYC SS FV FGTGTKVTVL
> Cons__00001
QSALTQPASASGSPGQSVTISC TGTS IYVS WYQHHPGKAPKLIIY EVS KRPS GVPDRFSGSKSGNTASLTVSGLQAEDEADYFC SS GV FGTGTKVTVL
> Cons__00002
SSELTQPASVSVSPGQTASITC SGDK KYAC WYQQRPGQSPVLVIF QDT NRPS GIPERFSGSTSGDTATLTISGTQATDEADYYC QA VI FGGGTKLTVL
> Cons__00003
SYVLTQPPSVSVAPGKTARITC GGNN KNVH WYQQKPGQAPVLVIY YDD DRPS GIPDRFSGSNSGNTATLTISRVEAGDEADYYC QV VV FGGGTQLTVL
> Cons__00004
SYELTQPPSVSVSPGQTASITC SGDN KYAC WYQQKPGQSPVLVMY QDS MRPS GIPERFSGSNSGNTATLTISGTQAIDEADYYC QA AV FGGGTKLTVL
> Cons__00005
QPVLTQSPSVSAAPRQRVTISV SGSN NTVN WIQQLPGRAPELLMY DDD LLAP GVSDRFSGSRSGTSASLTISGLQSEDEADYYA AT WV FGGGTKVTVL
> Cons__00006
ESALPQPASVSGSPGQSITISC TGTS DLVS WYQHHPGGAPKLIIY EVT NRPS GVSDRFSGSKSGNTASLTISGLQAEDEADYYC SS RI FGGGTRLTVL
> Cons__00007
ESALTQPPSASGSLGQSVTISC TGTS NYVS WYQQHAGKAPKVIIY EVN KRPS GVPDRFSGSKSGNTASLTVSGLQAEDEADYYC SS FV FGTGTKVTVL
> Cons__00008
SYELTQPPSASGSPGQSVTISC TGTS IYVS WYQHHPGKAPKLIIY EVS KRPS GVPDRFSGSKSGNTASLTVSGLQAEDEADYFC SS GV FGTGTKVTVL
> Cons__00009
QSVLTQPPSASETPGQRVTISC SGSS NTVN WYQHLPGTAPKFLIY ANN QRPS GVPDRFSGSKSGTSASLAISGLQSEDEADYFC AS PV FGGGTKLTVL
> Cons__00010
QTVVTQEPSFSVSPGGTVTLTC GLNS YYPS WYQQTPGQAPRTLIH STN IRSS GVPDRFSGSILGNKAALTITGAQADDESDYYC VL SR FGGGTKLTVL
> Cons__00011
ETALTQPASVSGSPGQSITVSC TGVS NLVS WYQQHPGKAPKLLTY EVN KRPS GVSDRFSGSKSGNSASLTISGLQAEDEADYYC SS VV FGGGTKLTVL
> Cons__00012
ESVLTQPPSASGTPGQRVTISC SGSS NSVT WYQHLSGTAPKLLIY EDN SRAS GVSDRFSASKSGTSASLAISGLQPEDETDYYC AA AV FGTGTKVTVL
> Cons__00013
QSVLTQPPSVSAAPGQKVTISC SGSS NYVL WYQQFPGTAPKLLIY GNN KRPS GIPDRFSGSKSGTSATLGITGLQTGDEADYFC AT WV FGGGTKLTVL
> Cons__00014
ESALTQPASVSGSPGQTITISC NGTS DSVS WYQQSPGKAPKVMVF DVS HRPS GISNRFSGSKSGNTASLTISGLHIEDEGDYFC SS RI FGGGTKVTVL
> Cons__00015
QSALTQPASVSGSPGQSITISC QGTS ESVS WYQQHPGKAPKVVIY DVS KRPS GVSNRFSGSKSGNTASLTISGLQAEDEGDYYC KS RV FGTGTKLTVL
> Cons__00016
SYELTQPPSVSVAPGQTARITC VEND LRVH WYQQKPGQAPVLVVY DDS DRPS GIPERFSGSNSGDTATLTISRVEAGDEADYFC QI VI FGGGTKLTVL
> Cons__00017
IVLTQSPGTLSLSPGERATLSC RASQ SFLA WYQQKPGQAPRLLMY ATS SRAT GIPDRFSGSGSGTDFTLTISRLEPEDFAVYYC QQ RT FGPGTKVDIK
> Cons__00018
QSVLTQPPSASGTPGQRVTISC SGSS NTVN WYQQLPGTAPKLLIY SNN QRPS GVPDRFSGSKSGTSASLAISGLQSEDEADYYC AA VV FGGGTKLTVL
> Cons__00019
QSVLTQPPSVSAAPGQKVTISC SGST NYVS WYQQLPGTAPKLLIY DNN KRPS GIPDRFSGSKSGTSATLGITGLQTGDEADYYC GT GV FGGGTKLTVL
> Cons__00020
QSVLTQPPSVSVSPGQTASITC SGDK KYAC WYQQKPGQSPVLVIY QDS KRPS GIPERFSGSNSGNTATLTISGTQAMDEADYYC QA VV FGGGTKLTVL
> Cons__00021
QSELTQPRSVSGSPGQSVTISC TGTS NYVS WYQQHPGKAPKLIIH DVI ERSS GVPDRFSGSKSGNTASLTISGLQAEDEADYYC WS YV FGTGTDVTVL
> Cons__00022
SYELKQPPSVSVSPGQTARITC SGDV KYAY WYQERSGQAPVLVVY EDS GRPS EIPERFSGSSSGTKATLTISGAQVEDEADYYC YS PL FGGGTKLSVG
> Cons__00023
QSALTQPASVSGSPGQTITISC NGTS DSVS WYQQSPGKAPKVMVF DVS HRPS GISNRFSGSKSGNTASLTISGLHIEDEGDYFC SS RI FGGGTKVTVL
> Cons__00024
QSELTQPRSVSGSPGQSVTISC TGTS NYVS WYQQHPGKAPKLIIH DVI IRPS GVPDRFSGSKSGNTASLTISGLQAEDEAHYYC WS YV FGTGTDVTVL
> Cons__00025
DIELTQPPSVSVAPGQTARISC SGDS KYVI WYQQKPGQAPVLVIY DDS NRPS GIPERFSGSNSGNTATLTISGTQAEDEADYYC ST TV FGGGTKLTVL
> Cons__00026
QSVLTQPPSASGTPGQRVTISC SGSS NTVN WYQQLPGTAPKLLIY DNN QRPS GVPDRFSGSKSGTSASLAISGLQSEDEADYYC AA YV FGTGTKVTVL
> Cons__00027
QSVLTQPPSVSGAPGQRVTISC TGSR YDVH WYQQLPGTAPKLLIY GDS NRPS GVPDRFSGSKSGTSASLAITGLQAEDEADYYC QS SV FGGGTKLTVL
> Cons__00028
SYELTQAPSVSVAPGQTARITC GGDN KSVH WYQQKAGQAPALVVY DDS DRPS GIPERFSGSNSGNTATLTITRVEAGDEADYYC QI WV FGGGTKLTVT
> Cons__00029
QSVLTQPPSVSVSPGQTASITC SGDN KYAC WYQQKPGQSPVLVMY QDS MRPS GIPERFSGSNSGNTATLTISGTQAIDEADYYC QA AV FGGGTKLTVL
> Cons__00030
QSVLTQPPSASGTPGQRVTISC SGSR NAVN WYQQLPRTAPKALIY NNN RRPS GVPDRFSASKSGTSASLAISGLQSEDEADYYC SA PV FGGGTKLTVL
> Cons__00031
SYELTQPPSVSVSPGQTARITC SGDA KYAY WYQQKSGQAPVLVIY EDR KRPS GIPERFSGSSSGTMATLTISGAQVEDEADYYC YS RV FGGGTKLTVL
> Cons__00032
SYELTQPPSVSVSPGQTASITC SGDK KYAC WYQQKPGQSPVLVIY QDS KRPS GIPERFSGSNSGNTATLTISGTQAMDEADYYC QA AV FGGGTKLTVL
> Cons__00033
PNELTQPPSASGSPGQSVTISC TGTS IYVS WYQHHPGKAPKLIIY EVS KRPS GVPDRFSGSKSGNTASLTVSGLQAEDEADYFC SS GV FGTGTKVTVL
> Cons__00034
QTVVTQEPSFSVSPGGTVTLTC GLSS YSPS WYQQTPGQAPRTLIY STN TRSS GVPDRFSGSILGNKAALTITGAQADDESDYYC VL WV FGGGTKLTVL
> Cons__00035
QSVLTQPPSASGTPGQRISISC SGTS NYVY WYQHLPGTAPKLLIY RND HRSS GIPDRFSASKSGTSASLAISGLRPEDEGDYYC AA WV FGGGTKLTVL
> Cons__00036
QLVLTQSPSASASLGASVKLTC TLSS YAIA WHQQQPEKGPRYLMK LNS SKGD GIPDRFSGSSSGAERYLTISSLQSEDEADYYC QT RV FGGGTKLTVL
> Cons__00037
SYVLTQPPSASGTPGQRVTISC SGSS NTVN WYQQLPGTAPKLLIY NNN QRPS GVPDRFSGSKSGTSASLTISGLQSKDEADYYC AP PV FGGGTKLTVL
> Cons__00038
QSVLTQPPSVSAAPGQKVTISC SGSS NMVS WYQQHPGTAPKLLIY ENS KRPS GIPDRFSGSRSGTSATLGIIGLQTGDEAEYYC AT TV FGGGTKLTVL
> Cons__00039
QSVLTQPPSVSAAPGQKVTISC SGSS DYVS WYQQLPGTAPKLLIY DNN KRPS GIPDRFSGSKSGTSATLGITGLQTGDEANYYC AT VV FGGGTKLTVL
> Cons__00040
QPVLTQPPSASGTPGQRVTISC SGSS NTVS WYQQVPGTAPKLLIY GNN ERPS GVPDRFSGSKSATSASLAISGLQSEDEADYYC AA WV FGGGTKLTVL
> Cons__00041
SYELTQPPSVSVAPGKTARITC GGNN KSVH WYQQKPGQAPVLVVY DDS DRPS GIPERFSGSNSGNTATLTISRVEAGDEADYYC QV YV FGTGTKVTVL
> Cons__00042
SYELTQPPSVSVAPGQTARISC SGDN TFVS WYQQKPGQAPVLVIY DDN DRPS GIPERFSGSNSGNTATLTISGTQAEDEADYYC GT NV FGGGTKLTVL
> Cons__00043
DIALTQPASVSGSPGQSITISC TGTS NYVS WYQQHPGKAPKLMIY GGS NRPS GVSNRFSGSKSGNTASLTISGLQAEDEADYYC RS SV FGGGTKLTVL
> Cons__00044
QTVVTQEPSFSVAPGETVTLTC GLSS NYPS WYNQAPGQAPRTLIH STN IRSS GVPDRFSGSILGHKAALTITGAQADDECDYYC VL WM FGGGTKLTVL
> Cons__00045
SYELTQPPSVSVSPGQTARITC SANA QYAY WYQQKPGRAPVMVIY KDT QRPS GIPQRFSSSTSGTTVTLTISGVQAEDEADYYC QA SI FGGGTKLTVL
> Cons__00046
QSVLTQPPSVSVAPGQTARITC GGND KSVH WNQQKPGQAPVLVVC YDS DRPS GIPERFSGSNSGNTATLTISRVEAGDEADYYC QV VI FGGGTKLTVL
> Cons__00047
HVILTQPPSVSASLGASVKVTC TLTS YAIA WHQQQPHRGPRFLMR VHT NKGD GIPDRFSGSSSGAERYLTISSLQSEDEAEYYC QT NV FGGGTNVTVL
> Cons__00048
QSVLTQPPSASGTPGQRVTISC SGTS STVN WYQQLPGMAPKLLIY RDA MRPS GVPDRFSGSKSGASASLAIGGLQSEDETDYYC AA YV FGTGTKVTVL
> Cons__00049
SFELTQPPSVTVSPGQTARITC SGDA QYAY WYQQKTGQAPVVVIY KDS ERPS GIPERFSGSSSGTTVTLTISGVQAEDEADYYC QS VV FGGGTKLAVL
> Cons__00050
QSVLTQPPSVSAAPGQKVTISC SGSS NDVS WYQQLPGTAPKLLIY AND KRPS GIPDRFSGSKSGTSATLGITGLQTGDEADYYC GS EV FGGGTKLTVL
> Cons__00051
QSVLTQPPSVSAAPGQKVTISC SGSS NYVS WYQQLPGTAPKLLIY DNN KRPS GIPDRFSGSKSGTSATLGITGLQTGDEADYYC GT VV FGGGTKLTVL
> Cons__00052
SYELTQPPSASETPGQRVTISC SGSS NTVN WYQHLPGTAPKFLIY ANN QRPS GVPDRFSGSKSGTSASLAISGLQSEDEADYFC AS PV FGGGTKLTVL
> Cons__00053
SYELTQPPSVSVSPGQTASITC SGDK KYAC WYQQRPGQSPVLVIF QDT NRPS GIPERFSGSTSGDTATLTISGTQATDEADYYC QA VI FGGGTKLTVL
> Cons__00054
QSVLTQPPSASGTPGQRVTISC SGSS NTVN WYQQLPGTAPKLLIY SNN QRPS GVPDRFSGSKSGTSASLAISGLQSEDEADYYC AA WV FGGGTKLTVL
> Cons__00055
QSVLTQPPSVSGAPGQRVTISC TGSS YDVH WYQQLPGTAPKLLIY GNS NRPS GVPDRFSGSKSGTSASLAITGLQAEDEADYYC QS WV FGGGTKLTVL
> Cons__00056
QSVLTQPPSVSAAPGQKVTISC SGSS NYVS WYQQFPGTAPKLLIY DNN KRPS GIPDRFSGSKSGTSATLGITGLQTGDEADYYC GT GG FGGGTKLTVL
> Cons__00057
QSALTQPASVSGSPGQSITISC TGTS NYVS WYQQHPGKAPKLMIY EVS NRPS GVSNRFSGSKSGNTASLTISGLQAEDEADYYC SS WV FGGGTKLTVL
> Cons__00058
QSALTQPRSVSGSPGQSVTISC TGTS NYVS WYQQHPGKAPTLMIY DVI KRPS GVPDRFSGSKSGNTASLTISGLQAEDEADYYC SS YV FGTGTKVTVL
> Cons__00059
SYVLTQTPSVSEAPGQTARITC GGNS KSVH WYQQKPGQAPVLVVY DDY RRPS GVPDRFSGSNSGNTATLTISRVEAGDEADYYC QV FV FGSGTKVTVL
> Cons__00060
QSALSQPASVSGSPGQSITISC TGIS NSVS WYQHHPGEAPKVVIY DVN IRPS GVSHRFSGSKSGNTASLTISGLRAEDEADYYC GS YV FGSGTKVSVL
> Cons__00061
SYELTQPPSVSVSPGQTARITC SGDA KYAY WYQQKSGQAPVLVIY EDS KRPS GIPERFSGSSSGTMATLTISGAQVEDEADYYC YS WV FGGGTKLTVL
> Cons__00062
QSVLTQPPSVSVAPGKTARITC GGNN KSVH WYQQKPGQAPVLVIY YDS DRPS GIPERFSGSNSGNTATLTISRVEAGDEADYYC QV VV FGGGTKLTVL
> Cons__00063
QSVLTQPPSVSGAPGQRVTISC TGSS YDVH WYQQLPGTAPKLLIY GNS NRPS GVPDRFSGSKSGTSASLAITGLQAEDEADYYC QS YV FGTGTKVTVL
> Cons__00064
SYELTQPPSVSVSPGQTAGITC SGDA KYVH WYQQKSGQAPVLVIF EDN KRPS GIPERFSGSSSGTVATLTISGAHLEDEADYYC YS WV FGGGTKLTVL
> Cons__00065
QSALTQPASVSGSPGQSITISC TGTS NYVS WYQQHPGKAPKLMIY EVS NRPS GVSNRFSGSKSGNTASLTISGLQADDEGDYYC IS VV FGGGTKLTVL
> Cons__00066
QSVLTQPPSVSAAPGQKVTISC SGNS NYVS WYQHLPGTAPKLLIY DNN KRPS SIPDRFSGSKSGTSATLGITGLQTGDEADYYC AT WL FGGGTKLTVL
> Cons__00067
QTVVTQEPSLSVSPGGTVTLTC GLSS HYPS WYQQTPGQAPRTLIY NIN TRSS GVPDRFSGSILGNKAALTITGAQADDESDYYC ML WV CGGGTKVTVL
> Cons__00068
SYELTQPPSVSVSPGQTARITC SGDA QYAY WYQQKPGQAPVLVIY KDS ERPS GIPERFSGSSSGTTVTLTISGVQAEDEADYYC QS WV FGGGTKLTVL
> Cons__00069
QSVLTQPPSVSAAPGQKVTISC SGSS NYVS WYQQLPGSAPKFLIY ENT KRPS GIPGRFSGSKSGTSATLGITGLQTGDEADYYC GT WV FGGGTKVTVL
> Cons__00070
SYQLTQPPSVSGSPGQSITISC TGTS NLVS WYQQHPGEAPKLIIY EVS KRPS GVSNRFSGSKSGNTASLTISGLQAEDEAEYYC CS VI FGGGTKLTVL
> Cons__00071
QSALTQPASVSGSPGQSITISC TGTS NYVS WYQQHPAKAPKLMIY DVS KRPS GVSNRFSGSKSGNTASLTISGLQAEDEADYYC SS FV FGGGTKLTVL
> Cons__00072
QSVLTQPPSVSAAPGQKVTISC SGST NYVS WYQQHPGKAPKLMIY DVS KRPS GVPDRFSGSKSGNSASLDISGLQSEDEADYYC AA FL FGTGTKLTVL
> Cons__00073
ELELTQPPSASGTPGQRVTISC SGSN NFVG WFQQFPGTAPKVLIY KDN QRPS GVPDRFSGSRSGTSASLTIRGLRSEDEADYYC AT VV FGGGTKLTVL
> Cons__00074
QSALTQPASVSGSPGQSITISC TGTS NYVS WYQQHPGKAPKLMIY EVS NRPS GVSNRFSGSKSGNTASLTISGLQAEDEADYYC SS FR FGTGTKVTVL
> Cons__00075
SYELTQPPSVSVSPGQTASITC SGET KYAS WYQQKPGQSPVLVIH EDN RRPS GIPERFSASNSGNTATLTISGTQSMDEADYYC QA VV FGGGTKLTVL
> Cons__00076
ELVVTQPPSASGTPGQRVTISC SGSI NSVY WYQQLPGTAPKLLFY RNN QRPS GVPDRFSVSKSGTSASLAISGLRSEDEADYYC AG WV FGGGTKLTVL
> Cons__00077
QSALTQPRSVSGSPGQSVTISC TGTN NYVS WYQHHTDKAPKLMIY AVN KRPS GVPDRFSGSKSDNTASLTISGLQAEDEADYYC CS WV FGGGTTLTVL
> Cons__00078
QSALTQPASVSGSPGQSITISC TGTS NYVS WYQQHPGKAPKLMIY EVS NRPS GVSNRFSGSKSGNTASLTISGLQAEDEADYYC SS RV FGTGTKVTVL
> Cons__00079
QAVVTQEPSLTVSPGETVTLTC GSST HYPY WVQQKPGQAPRTLIY DTS NKHS WTPARFSGSLLGGKATLTLWGAQPEDEADYYC FL RV FGGGTRLTVL
> Cons__00080
QAGLTQPPSVSKGLRQTATLTC TGNS QGAA WLQQHQGHSPKLLSY RNH NRPS GISERFSASRSGNTASLTITGLQPEDEADYYC SA FI FGAGTKVTVL
> Cons__00081
QSALTQPRSVSGSPGQSVTISC TGTS NFVS WYQQHPGKAPKLMIY DAT KRPS GVPDRFSGSKSGNTASLTISGLQAEDEADYYC CS VV FGGGTKLTVL
> Cons__00082
QSVLTQPPSVSVSPGQTASITC SGDK KYAC WYQQKPGQSPVLVIY QDS KRPS GIPERFSGSNSGNTATLTISGTQAMDEADYYC QA YV FGTGTKVTVL
> Cons__00083
SYELTQPPSASGSPGQSVTISC TGTS NYVS WYLQHPGKAPKLIIY EVS KRPS GVPDRFSGSKSGNTASLTVSGLQAEDEADYYC SS FV FGTGTKVTVL
> Cons__00084
SSELTQDPAVSVALGQTVRITC QGDS YYAS WYQQKPGQAPVLVMY GKN NRPS GIPDRFSGSYPGNTASLTITGAQAEDEADYYC TS VL FGGGTKLTVL
> Cons__00085
QSVLTQPPSVSGAPGQRVTISC TGDR YNVH WYQHLPGTGPKLLMY DDS HRPS GVPDRFSGSKSGTSASLAITGLQAEDDAEYYC QS WV FGGGTKLTVL
> Cons__00086
QSVLTQPPSASGTPGQRVTISC SGNS NYVY WYQQLPGSTPKLLIF RDD QRPS GVPDRFSGSKSGTSASLAISGLRSEDEADYYC AS YV FGTGTKVTVL
> Cons__00087
LSVELQPPSVSAAPGQEVTISC SGSS NFVS WYQQLPGTAPKLLIY DNS KRPS GIPDRFSASKSATSATLDITGLQTGDEAEYYC GT YV FGAGTEVTVL
> Cons__00088
SSELTQDPAVSVALGQTVRITC QGDS YYAS WYQQKPGQSPVLVMF LDN KRPS GIPERFSGSNSGNTATLTISETQAMDEADYFC QA VI FGGGTKVTVL
> Cons__00089
QSALSQPASVSGSPGQSITISC TGIS NSVS WYQQHPGEAPKVVIY DVI IRPS GVSHRFSGSKSDNTASLTISGLRPDDEADYYC GA YV FGSGTKVTVL
> Cons__00090
QSVLTQPPSASGTPGQGVTISC SGSR NTVN WYQQLPGTAPKLLIY SND QCPS GVPDRFSGSKSGTSASLAIGGLQSEDEADYYC AA VV FGGGTKLTVL
> Cons__00091
QSALTQPASVSGSPGQSITISC TGTS DHVS WYQQHPGKAPQLMIY AVT NRPS GISHRFSGSKSGNTASLTISGLQAEDEADYYC YS FV FGTGTKLTVL
> Cons__00092
QSALTQPASVSGSPGQSITISC SGSS DYVS WYQHYPDKAPKLIIY EVN HRPS GISHRFSASKSGNTASLTISELQPGDEADYHC AS YI FGGGTKVTVL
> Cons__00093
DIELTQPPSVSVVPGQTARISC SGDN EYAS WYQQKPGQAPVLVIY GDN NRPS GIPERFSGSNSGNTATLTISGTQAEDEADYYC AS GV FGGGTKLTVL
> Cons__00094
SYVLTQPPSVSVAPGQTARITC GGNN RSVH WYQQKPGQAPVLVVY DDS DRPS GIPERFSGSNSGNMATLTISRVEAGDEADYYC QV WV FGGGTDLTVL
> Cons__00095
SYELTQPPSVSVSPGQTARITC SGDA KYAY WYQRKSSQAPVLLIY EDN KRPS EIPERFIGSTSGTTATLTISGAQVEDEADYYC YS VV FGGGTRLTVL
> Cons__00096
QSVLTQPPSVSAAPGQKVTISC SGSS NYVS WYQQLPGTAPKLLIY GHT NRPA GVPDRFSGSKSGTSASLAISGFRSEDEADYYC AA WV FGGGTKLTVL
> Cons__00097
ESALTQPASVSGSPGQSITVSC AGHT NSIS WFQQHPDKAPKLLIY AVT FRPS GIPLRFSGSKSGNTASLTISGLLPDDEADYFC MS FV FGSGTKVTVL
> Cons__00098
QSALTQPPSVSAAPGQKVTISC SGTS NFVS WYQQFPGTAPKLLIY DNN KRPS GVPDRFSGSKSGTSATLGITGLQTGDEADYYC GT GV FGGGTKLTVL
> Cons__00099
QSVLTQPPSVSGTPGQGVTISC SGSR NTVN WYQQFPGTAPKLLIY GNN QWAS GVPDRFSGSKSGTSASLAIGGLQSEDEADYYC AA VV FGGGTKLTVL
> Cons__00100
QSALTQPASVSGSPGQSITISC TGTS NYVS WYQQHPGKAPKLMIY GVT NRPS GVSNRFSGSKSGNTASLTISGLQAGDEADYYC SS YV FGTGTKVEIK
> Cons__00101
QSVLTQPPSVSGAPGQRVTISC TGSS YDVH WYQQLPGTAPKLLIY GNS NRPS GVPDRFSGSKSGTSASLAITGLQAEDEADYYC QS WV LGGGTKLTVL
> Cons__00102
SYELTQPPSVSVSPGQTATITC SGDK KYVC WYQQKPGQSPVLVLY QDT KRPS GIPERFSGSNSGDTATLTISGTQAMDEADYYC QA YV FGTGTKVTVL
> Cons__00103
QSVLTQPPSVSAAPGQQVTISC SGSS NYVS WYQQLPGTAPKLLIY DNS ERPS GIPDRFSGSKSGTSATLAITGLQTGDEADYYC GT GL FGGGTKLTVL
> Cons__00104
ESVLTQPPSVSAAPGQKVTISC SGSS NYVS WYQQLPGTAPKLLIY DNN KRPS GIPDRFSGSKSGTSATLGITGLQTGDEADYYC GT PV FGGGTKLEIK
> Cons__00105
SYVLTQPPSVSVAPGKTATITC GGNN KSVH WYQQKPAQAPVLVIY SDR DRPS GIPERFSGSTSGDTATLTISTVEAGDEADFYC QV YV FGTGTSLTVL
> Cons__00106
SYELTQPPSVSVSPGQTARITC SGDA KYAY WYQQKSGQAPVLVSY EDS KRPS GIPERFSGSSSGTMATLTISGAQVEDEGDYYC YS RV FGGGTKLTVL
> Cons__00107
QSVLTQPPSASGTPGQRVTISC SGSS NTVN WYQQLPGTAPKLLIY SNN QRPS GVPDRFSGSKSGTSASLAISGLQSEDEADYYC AP PV FGGGTKLTVL
> Cons__00108
QTVVTQEPSLTVSPGGTVSLTC ASST HYPN WFQQKPGQAPRALIY STN NKQS WTPARFSGSLLGGKAVLTLSGVQPEDEAEYYC ML WV FGGGTKLTVL
> Cons__00109
QSALTQPPSASGSPGQSVTISC TGTS IYVS WYQHHPGKAPKLIIY EVS KRPS GVPDRFSGSKSGNTASLTVSGLQAEDEADYFC SS GV FGTGTKVTVL
> Cons__00110
QSALTQPASASGSPGQSVTISC TGTS NYVS WFQQHPGKVPKLMIY EVS KRPS GVPDRFSGSKSGNTASLTVSGIQAEDEADYYC IS FV FGTGTKVTVL
> Cons__00111
SYELTQPLSVSVALGQTARITC GGNN KNVH WYQQKPGQAPVLVIY RDS NRPS GIPERFSGSNSGNTATLTISRAQAGDEADYYC QV AV FGGGTKLTVL
> Cons__00112
QSVLTQPPSVSEAPRQRVTISC SGSS NAVN WYQQLPGKAPKLLIY YDD LLPS GVSDRFSGSKSGTSASLAISGLQSEDEADYYC AA YV FGTGTKVTVL
> Cons__00113
SYELTQPPSVSVSPGQTASITC SGDN KYVC WYQQKPGQSPVLVIY KDS RRPS GIPERFSGSNSGNTATLTISGTQAMDEAAYYC QA AV FGGGTEVTVL
> Cons__00114
QSALTQPPSASGSLGQSVTFSC TGTS NYVS WYQQHPGKAPKLMIY EVS KRPS GVPDRFSGSKSGSTASLTVSGLQAEDEADYYC SS WL FGGGTKLTVL
> Cons__00115
SYELTQPPSVSVSPGQTARIPC SGDA KFAY WYQSKSGQAPVLVIY EDS KRPS GIPERFSGSSSGTVATLTITGAQVEDDADYYC YS GV FGGGTKLTVL
> Cons__00116
QSELTQPPSASGTPGQRVTISC SGSS NYVY WYQQLPGTAPKLLIY RNN QRPS GVPDRFSGSKSGTSASLAISGLRSEDEADYYC AA WV FGGGTQLDIL
> Cons__00117
QSALTQPASVSGSPGQSITISC TGTS NSVS WYQQHPGRAPKLVIY EVN NRPS GISHRFSGSKSDNTASLTISGLQAEDEADYYC GS YV FGSGTRVTVL
> Cons__00118
QSVLTQPPSVSAAPGQKVTISC SGSS NYVS WYQQLPGAAPKLLIF DDT QRPS GIPDRFSGSKSGTSATLAITGLQTGDEADYYC GT QL FGGGTKLTVL
> Cons__00119
QSALTQPRSVSGSPGQSVTISC TGTS DYVS WYQQHPGKAPKLIIY DVT KRPS GVPDRFSGSKSGNTASLTISGLLAEDEADYHC CS VI FGGGTKLTVL
> Cons__00120
ESVLTQPPSASGTPGQRVTISC TGSA NSVI WYQQVPGKAPKLLIY YND LLPS GVSDRFSASKSGTSASLAISGLESEDEADYYC AA PG FGGGTKLTVL
> Cons__00121
SYELTQPPSVSVSPGQTARITC SGDA KYAY WYQQKSGQAPVLVIY EDS KRPS GIPERFSGSSSGTMATLTISGAQVEDEADYYC YS RV FGGGTKLTVL
> Cons__00122
QSVLTQPPSVSVAPGKTARITC GGNN KSVH WYQQKPGQAPVLVIY YDS DRPS GIPERFSGSNSGNTATLTISRVEAGDEADYYC QV PV FGGGTKLTVL
> Cons__00123
QTVVTQEPSFSVSPGGTVTLTC GLSS HYPS WYQQTPGQAPRTLIY TTN TRSS GVPDRFSGSILGNKAALTITGAQADDESDYYC VL WV FGGGTKLTVL
> Cons__00124
QTVVTQEPSFSVSPGGTVTLTC GLTS NSPS WYQQTPGQAPRTLIY STN TRSS GVPDRFSGSILGNKAALTITGAQAEDESDYYC VL WV FGGGTKVTVL
> Cons__00125
SPVLTQPPSASETPGQRVTISC SGSS NTVN WYQHLPGTAPKFLIY ANN QRPS GVPDRFSGSKSGTSASLAISGLQSEDEADYFC AS PV FGGGTKLTVL
> Cons__00126
QSVLTQPPSASGTPGQRVTISC SGSS NYVY WYQQLPGTAPKLLIY RNN QRPS GVPDRFSGSKSGTSASLAISGLRSEDEADYYC AA WV FGGGTKLTVL
> Cons__00127
QLVLTQSPSASASLGASVKLTC TLSS YAIA WHQQQPEKGPRYLMK LNS SKGD GIPDRFSGSSSGAERYLTISSLQSEDEADYYC QT VV FGGGTKLTVL
> Cons__00128
SYELTQPPSVSVSPGHTARITC SGDA KYAY WYQQKSGQAPMLVIY EDS KRPS GIPERFSGSSSGTMATLIISGAQVEDEADYYC FS HS FGTGTRVTVL
> Cons__00129
PYELTQPPSVSVSPGQTARITC SGDA QYAY WYQQKSGQAPVLVIY KDT ERPS GIPERFSPSSSGTTVTLTISGVQAEDEADYYC QS VV FGGGTKLTVL
> Cons__00130
QSALTQPASVSGSPGQSITISC NGTS ESVS WYQQHPGKAPKVVIY DVS KRPS GVSNRFSGSKSGNTASLTISGLQAEDEGDYYC KS RV FGTGTKLTVL
> Cons__00131
QSQLTQPASVSVSPGQTASITC SGDK KYAS WYQRKPGQSPVLVMY QDM KRPS GIPERFSGSNSGNTATLTISGTQAMDEADYYC QA VV FGGGTKLTVL
> Cons__00132
SYELTQPPSVSVSPGQTASITC SGDK KYAC WYQQKPGQSPVLVIY QDS KRPS GIPERFSGSNSGNTATLTISGTQAMDEADYYC QA VV FGGGTKLTVL
> Cons__00133
QSALTQPASVSGSPGQSITISC TGTS NYVS WYQQHPGKAPKLIIY GVN NRPS GVSTRFSGSKSGNTASLTISGLQAQDEADYFC TS WV FGGGTKLTVL
> Cons__00134
PSALTQPPSASGSLGQSVTISC TGTS NYVS WYQQHAGKAPKVIIY EVN KRPS GVPDRFSGSKSGNTASLTVSGLQAEDEADYYC SS FV FGTGTKVTVL
> Cons__00135
FYVLTQPPSVSVAPGQTATITC GGNN DSVH WYQQKPGQAPVLVVY DDS DRPS GIPERFSGSNSGNTATLTISRVEAGDEADYYC QV YV FGTGTKVTVL
> Cons__00136
LSVELQPPSVSAAPGQEVTISC SGSS NFVS WYQQLPGTAPKLLIY DNS KRPS GIPDRFSASKSATSATLDITGLQTGDEAEYYC GT YV FGAGTKVTVL
> Cons__00137
QSALTQPASVSGSPGQSITISC TGTS NYVS WYQQHPGKAPKLMIY DVS NRPS GVSNRFSGSKSGNTASLTISGLQAEDEADYYC SS LV FGTGTKVTVL
> Cons__00138
QSVLTQPPSVSGAAGQGVTISC TGSN YDVH WYQQLPGKAPKLVIH GNS NRPS GVPGRFSGSKSGASASLAITGLQSEDEADYYC QT CV FGGGTRLTVV
> Cons__00139
QSVLTQPPSVSVAPGKTARITC GGNN KSVH WYQQKPGQAPVLVIY YDS DRPS GIPERFSGSNSGNTATLTISRVEAGDEADYYC QV LV FGGGTKLTVL
> Cons__00140
QSVLTQPPSASGTPGQRVTISC SGSS NTVN WYQQLPGTAPKLLLY ANN QRPS GVPDRFSGSKSATSASLAISGLQADDEADYYC AA PL FGGGTKLTVL
> Cons__00141
QSVLTQPPSVSAAPGQKVTISC SGSS NYVS WYQQLPGTAPKLLIC DDN KRPS GIPDRFSGSKSGTSATLGITGLQTGDEADYYC GT GV FGGGTKLTVL
> Cons__00142
QAAELQPPSVSGAPGQRVTISC TGSS YDVH WYQQLPGTAPKLLIY GNN NRPS GVPDRFSGSKSGTSASLAITGLQAEDEADYYC QS SV FGGGTKLTVL
> Cons__00143
SYELTQPPSVSVSPGQTARITC SGDA QYSY WYQQRPGQAPLMVIY KDS ERPS GIPERFSGSRSGTTLTLIISGVQAEDGADYYC QS VV FGGGTKLTVL
> Cons__00144
QSALTQPASVSGSPGQSITISC TGTS NYVS WYQQHPGKAPKLMIY DVS NRPS GVSNRFSGSKSGNTASLTISGLQAEDEADYYC SS YV FGTGTKVTVL
> Cons__00145
SYVLTQPPSLSLAPGQTATITC GGHN KAVH WYQQMPGQAPVPVVH DDS DRPS GIPARFSGSNSGNTATLTISRVEAGDEADYYC QV WV FGGGTKLTVL
> Cons__00146
QSALTQPASVSGSPGQSITISC TGTS NYVS WYQQHPGKAPKLMIY DVS NRPS GVSNRFSGSKSGNTASLTISGLQAEDEADYYC SS YV FGTGTKVTVL
> Cons__00147
SYELTQPPSVSVSPGQTASITC SGDR KYAC WYQQKPGQSPVLVIY QDT KRPS GIPERFSGSNSGNTATLTISGTQAMDEADYYC QA AV FGGGTKLTVL
> Cons__00148
QSVLTQPPSVSGAPGRRVTISC TGDS YHVH WHQQPPGTAPKLLIY DST NRPS GVPDRFSGSKSGTSASLAITGLQAEDEADYYC QS VI FGGGTKLTVL
> Cons__00149
QVVVTQEPSLTVSPGGTVTLTC GSSI HYPY WLQQKPGQAPRTLIY DTS NKHS WTPARFSGSLLGGKAALTLSGAQPEDEADYYC FL RV FGGGTKLTVL
> Cons__00150
QSVLTQPPSVSAAPGQKVTISC SGSS NYVF WYQQLPGTAPKLLIY ENN KRPS GIPDRFSGSKSGTSATLVITGLQTGDEADYYC GT GL FGGGTKVTVL
> Cons__00151
QSVLTQPPSVSAAPGQEVTISC SGSS NYVS WYQQLPGTAPKLLIY ENN KRPS GIPDRFSGSKSGTSATLVITGLQTGDEADYYC GT GV FGGGTKVTVL
> Cons__00152
QSVLTQPPSVSAAPGQTVTISC SGSS NVVS WYLQFPGAAPKLLIY DNN QRSS GIPDRFSGSKSGTSATLGITGLQTGDEAHYYC AT GV FGGGTKLTVL
> Cons__00153
QSVLTQPPSASGTPGQRVTISC SGSS NTVN WYQQLPGTAPKLLIY CNN QRPS GVPDRFSGSRSGTSASLAISGLQSEDEADYYC AA YV FGTGTKVTVL
> Cons__00154
QSVLTQPPSVSGAPGQRITISC TGSS YDVH WYQQLSGTAPKLLIY DNN NRPS GVSDRFSGSKSGTSASLAITGLQADDEADYYC QS YV FGGGTKLTVL
> Cons__00155
QSVLTQPPSASGTPGQRVIISC SGSS NHVY WHQQLPGTAAKLLIY SNN QRPS GAPDRFSGSKSGTSASLAISGLRSEDEADYYC AT WV FGGGTKLTVL
> Cons__00156
QLVLTQSPSASASLGASVKLTC TLSS YTIA WHQQQPEKGPRYLMK LNS TKGD GIPDRFSGSSSGAELYLTISSLQSEDEADYYC QT QV FGGGTKLTVL
> Cons__00157
RAGLTQPPSVSKGLRQTATLTC TGNS QGAA WLQQHQGHPPKLLSY RNH NRPS GISERFSASRSGNTASLTITGLQPEDEADYYC SA FI FGAGTKVTVL
> Cons__00158
HIVLTQSPSASASLGASVKLTC TLSS YTIA WHQQQPEKGPRYLMK LNS TKGD GIPDRFSGSSSGAERYLTISSLQSEDEADYYC QT RV FGGGTKLTVL
> Cons__00159
SYELTQPPSVAVSLGQRSTITC SGEA KFAF WYQQKPGQAPVLVIY KDD ERPS GIPDRFSASSSGTIATLTISGVQAEDEADYYC LS RV FGGGTKLSVL
> Cons__00160
QSPLTQPASVSGSPGQSITISC SGTS QYVS WYQQQSGKAPKLLIY EVN NWPS GVSNRFSGSKSGNTASLTISGLQPEDEGDYYC SS LI FGGGTKLTVL
> Cons__00161
SYELTQPPSVSVSPGQTARITC SGDA KYAC WYQQKSGQAPVLVIY EDS KRPS GIPERFSGSSSGTMATLTISGAQVEDEADYYC YS RL FGGGTRLTVL
> Cons__00162
SYVLTQPPSVSVAPGQTARITC GGNN KSVH WYQQKPGQAPVLVVY DDS DRPS GIPERFSGSNSGNTATLTISRVEAGDEADYYC QV GV SGTGTKVTVL
> Cons__00163
SSELTQDPAVSVALGQTVRITC QGDS NYAV WYQKKPGQAPVLLIY GKG KRPS GIPDRFSGSTSGDTASLTITGAQAEDEADYYC NS LV FGGGTKVTVL
> Cons__00164
QTVVTQEPSFSVSPGGTVTLTC GLSS HYPS WLQQTPGQTPRTLIY STT TRAS GVPDRFSGSIAGNKAALTITGAQADDEADYYC VL PL FGGGTKLTVL
> Cons__00165
SYVLTQPPSVSVAPGQTARITC GGNN KSVH WYQQKPGQAPVLVVF DDR DRPS GIPERFSGSNSGNTATLTISGVEAGDEADYYC QV VL FGGGTKVTVL
> Cons__00166
RAVVTQEPSFSVPPGGTVTLTC GLTS YYPS WYQQTPGQAPRTLIY NTN TRSS GVPDRFSGSILGNKAALTITGAQADDDSDYYC VL WA FGGGTRLTVL
> Cons__00167
QTVVTQEPSFSVAPGETVTLTC GLSS NYPS WYQQAPGQAPRTLIH STN TRSS GVPDRFSGSILGHKAALTITGAQADDECDYYC VL WM FGGGTKLTVL
> Cons__00168
SYVLTQPPSVSVAPGQTARITC GGNN KSVH WYQQKPGQAPVLVVF DDR DRPS GIPERFSGSNSGNTATLTISRVEAGDEADYHC QV VL FGGGTKVTVL
> Cons__00169
SYVLTQPPSVSVAPGQTARITC GGNN KSVH WYQQKPGLAPVLVVY EDA DRPS GIPERFSGSNSGNTATLTISRVGAGDEAVYYC QI AV FGGGTKLTVL
> Cons__00170
SYVLTQPPSVSVVPGQTARITC GGNN KSVH WYQQKPGQAPVLVVF DDR DRPS GIPERFSGSNSGNTATLTISRVEAGDEADYYC QV VL FGGGTKLTVL
> Cons__00171
SYVLTQPPSVSVAPGQTARITC GGNN KSVH WYQQKPGQAPALVVY DDS DRPS GIPERFSGSNSGNTATLTISRVEAGDEADYYC QV RV FGGGTKLTVL
> Cons__00172
SYVLTQPPSVSVAPGQTARITC GGNN KSVH WYQQKPGQAPVLVVF DDR DRPS GIPERFSGSNSGNTATLTISRVEAGDEADYYC QV VL FGGGTKVTVL
> Cons__00173
SYVLTQPPSVSVAPGQTARITC GGNN KSVH WYQQKPGQAPVLVVF DDR DRPS GIPERFSGSNSGNTATLTISRVEAGDEADYYC QV VL FGGGTKVTVL
> Cons__00174
SYVLTQPPAVSVAPGQTASITC GGNN KGVH WYQQKPGQAPVLVVF DDS DRPS GIPERFSGSHSGNTATLTISGVEAGDEADYYC QV YV FGTGTKVTVL
> Cons__00175
SYVLTQPPAVSVAPGQTASITC GGNN KSVH WYQQKPGQAPVLVVF DDS DRPS GIPERFSGSHSGNTATLTISGVEAGDEADYYC QV YV FGTGTKVTVL
> Cons__00176
QVVVTQEPSLTVSPGGTVTLTC GSSI HYPY WFQQKPGQAPRTLIF DTS NKHS WTPARFSGSLLGGKAALTLSGAQPEDEADYYC FL RV FGGGTKLTVL
> Cons__00177
HVILTQPASVSGSPGQSITISC TGSS NYVS WYQQHPGKAPKLLIS EVT NRPS GVSNRFSASKSGNTASLTISGLQAEDEADYFC AS YV FGRGTKLTVL
> Cons__00178
SSELTQDPAVSVAFGQTVRITC QGDS SYAS WYQQKPGQAPLLVIY GEN SRPS GIPDRFSGSSSGNTASLTITGAQAEDEADYYC NS EV FGGGTKLTVL
> Cons__00179
QSALTQPASVSGSPGQSITISC SGSS DYVS WYQHYPDKAPKLIIY EVK HRPS GISHRFSASKSGNTASLTISELQPGDEADYYC AS YI FGGGTKVTVL
> Cons__00180
QAVVTQESALTTSPGETVTLTC RSST NYAN WVQEKPDHLFTGLIG GTK HRTP GAPARFSGSLIGDKAALTITGAQTEDEAIYFC AL WV FGGGTKLTVL
> Cons__00181
QSVLTQPPSVSGAPGQRVTISC TGST YDVQ WYQQLPGAAPKVLIY ANN NRPS GVPDRISGSKSGTSASLAITGLQAEDEADYYC QS EV FGTGTKVTVL
> Cons__00182
ENVLTQPPSVSGAPGQRVTISC TGSN FTVH WYQHLPGTAPKLLIF ANT NRPS GVPDRFSGSKSGTSASLAITGLQAEDEADYYC QS AR FGGGTRLTVL
> Cons__00183
QSVLTQPPSVSAAPVQKVTISC SGSS NYVS WYHQLPGTAPKLLIY ENN KRPS GIPDRFSGSKSGTSATLGITGLQTGDEADYYC GT VV FGGGTKLTVL
> Cons__00184
QSVLTQPPSASGTPGQRVTISC SGSS YAVS WYQQLPGTAPKLLIY RNN QRPS GVPDRFSGSKSGTSASLAISGLQSEDEADYFC AA GV FGGGTKLTVL
> Cons__00185
QSVLTQPPSVSAAPGQKVTISC SGSS NYVA WYQQLPGTAPKLLIY DNN NRPS GIPDRFSGSKSGTSATLAITGLQTGDEADYYC GT GV FGGGTKLTVL
> Cons__00186
SSELTQDPAVSVALGQTVRITC QGDS YYAS WYQQKPGQAPVLVIY GKN NRPS GIPDRFSGSSSGNTASLTITGAQAEDEADYYC NS VV FGGGTKLTVL
> Cons__00187
QSVLTQPPSVSGAPGQRVTISC TGSS YDVH WYQQLPGAAPKLLIY GNS NRPS GVPDRFSGSKSGTSASLAITGLQAEDEADYYC QS WV FGGGTKVTVL
> Cons__00188
QSVLTQPPSVSGPPGQRVTISC TGTS YDVY WYQQLPDTSPRVLIY RNS NRPS GVPDRFSGSKSGTSASLAITGLQAEDEADYYC QS RV FGGGTKLTVL
> Cons__00189
ESALTQPASVSASPGQSITISC TGTT SYVS WYQQYPGKAPKVLIF DVN SRPS GVSHRFSGSKSGNTASLTISGLQAEDEAHYFC SS II FGGGTYVTVL
> Cons__00190
ESALTQPRSVSGSPGQSVTISC TGTS NSVS WYQQHPGKAPKLMIF DVT KRPS GVPDRLSGSKSGDTASLTISGLRADDEADYYC CS VI FGGGTKLTVL
> Cons__00191
QSALTQPPSASGSLGQSVTFSC SGTS NYVS WYRQHPGKAPKLMIY EVT KRPS GVPNRFSGSKSGNTASLTVSGLQAEDEADYYC SS LI FGGGTRLTVL
> Cons__00192
QPVLTQSSSASASLGSSVKLTC TLSS YIIA WHQQQPGKAPRYLMK LEG NKGS GVPDRFSGSSSGADRYLTISNLQSEDEADYYC ET QV FGGGTKLTVL
> Cons__00193
HSALTQPASVSGSLGQSITISC TGTS NYVS WFQQHPGTAPKLIIS EVR NRPS GVSDRFSGSKSANTASLTISGLQAEDEADYYC SS VV FGGGTKLTVL
> Cons__00194
VSELTQPASASGNPGQRVIISC SGGN KSVN WYQQLPGTAPRLLIY GND HRPS GVPDRFSGSKSGTSASLAISGLQSEDEAVYYC AA VV FGGGTKLTVL
> Cons__00195
QSVLTQPPSVSAAPGQKVTISC SGSS NYVS WYQHLPGTAPNLLIY DNN KRPS GIPDRFSGSKSGTSATLGITGLQTGDEADYYC GT AV FGSGTKVTVL
> Cons__00196
QSQLTQPASVSGSPGQSVTISC TGTS NSSS WYQQHPGKAPKLVIY NGM KRPS GVPDRFSGSKSGNTASLTISGLQAEDEADYYC SS VV FGGGTKLTVL
> Cons__00197
SSELTQDPAVSVALGQTVRITC QGDS YYAS WYQQKPGQAPVLVIY GKN NRPS GIPDRFSGSSSGNTASLTITGAQAEDEADYYC NS LG FGGGTKLTVL
> Cons__00198
QSALTQPASVSGSPGQSITISC TGTS NYVS WYQQHPGKAPKLMIY DVS NRPS GVSNRFSGSKSGNTASLTISGLQAEDEADYYC SS VV FGGGTKLTVL
> Cons__00199
QSALTQPPSASGSPGQSVTISC TGTS NYVS WYQQHPGKAPKLMIY EVS KRPS GVPDRFSGSKSGNTASLTVSGLQAEDEADYYC SS VV FGGGTKLTVL
> Cons__00200
QSVLTQTPSVSGTPGQSVVISC SGNT HSVY WYQQYTGTAPKLLIY SDY KRPS GVPDRFSGSKSGTSASLDTSGLRSDDESDYYC AS VV FGGGTKVSVL
> Cons__00201
QSVLTQPPSASGTPGQRVTISC SGSG NTVN WYQLLPGTAPKLLIY SND QRPS GVPDRFSGSKSGTSASLAISGLQSEDEARYYC GS PV FGGGTKLTVL
> Cons__00202
QSALTQPASVSGSPGQSITISC TGTS NYVS WYQQHPGKAPKLMIY DVS NRPS GVSNRFSGSKSGNTASLTISGLQAEDEADYYC SS RV FGGGTKLTVL
> Cons__00203
SSELTQDPAVSVALGQTVRITC QGDS YYAS WYQQKPGQAPVLVIY GKN NRPS GIPDRFSGSSSGNTASLTITGAQAEDEADYYC NS WV FGGGTKLTVL
> Cons__00204
LSVLTQPASVNGSPGQLIIISC TGPS QYIS WYQQHPGKAPKLIIY DVD KRPS GVSNRFSGSKSGNTASLTISGLQAEDEADYYC SS VV FGGGTKVTVL
> Cons__00205
QSVLTQPPSVSGAPGQRVTISC TGSS YDVH WYQQLPGTAPKLLIY DNN NRPS GVPDRFSGSKSGTSGSLAITGLQAEDEADYYC QS YV FGTGTKVSVL
> Cons__00206
QSQLTQPPSVSVAPGQTARINC GGYN SSVH WYQQKSGQAPVLVVY DDS DRPS GIPERFSGSNSGTTATLTISRVEAGDEADYYC QV YV FGTGTEVTVL
> Cons__00207
QSVLTQPASVSGSPGQSITISC AGTS NYVS WYQQHPGKAPKLMIY EGS KRPS GVSNRFSGSKSGNTASLTISGLQAEDEADYYC SS RV FGGGTKLAVL
> Cons__00208
QSALTQPASVSGSPGQSITISC TGTS NYVS WYQQHPGKVPKLLIF EVN NRPS GVSNRFSGSKSGNTASLTISGLQAEDEADYYC SS VA FGGGTKLTVL
> Cons__00209
IVLTQSPGTLSLSPGERATLSC RASQ SFLA WYQQKPGQAPRLLMY ATS SRAT GIPDRFSGSGSGTDFTLTISRLEPEDFAVYYC QQ RT FGPGTKVDMK
> Cons__00210
IVLTQSPGTLSLSPGERATLSC RASQ SFLA WYQQKPGQAPRLLMY ATS SRAT GIPDRFSGSGSGTDFTLTISRLEPEDFAVYYC QQ RT FGPGTKVDMK
> Cons__00211
QSVLTQPPSVSAAPGQKVTISC SGSS NYVS WYQQLPGTAPKLLIY DNN KRPS GIPDRFSGSKSGTSATLGITGLQTGDEADYYC GT LV FGGGTQLTVL
> Cons__00212
QSVLTQPPSVSAAPGQKVTISC SGSS NYVS WYQQLPGTAPKLLIY DNN KRPS GIPDRFSGSKSGTSATLGITGLQTGDEADYYC GT AV FGGGTQLTVL
> Cons__00213
SYELTQPPSASGTPGQRVTISC SGSI NYVY WYQQLPGTAPKLLIY RND QRPS GVPDRFSGSKSGTSASLAISGLRSEDESDYYC AA YV FGTGTKVTVL
> Cons__00214
SYELTQPPSASGTPGQRVTISC SGSS NYVY WYQQLPGTAPKLLIY RNN QRPS GVPDRFSGSKSGTSTSLAISGLRSEVEADYYC AA WV FGGGTKLTVL
> Cons__00215
QSALTQPPSASGSPGQSVTISC TGTS NHVS WYQQHPGKAPKLMIY EVS KRPS GVPDRFSGSKSGNTASLTVSGLQAEDEADYYC ST YV FGTGTKVTVL
> Cons__00216
SYELTQPPSVSVSPGQTASITC SGDK KYAC WYQQKPGQSPVVVIY QDS KRPS GIPERFSGSNSGNTATLTISGTQAMDEADYYC QA VV FGGGTKLTVL
> Cons__00217
SYELTQPPSVSVSPGQTARITC SGDA QYAY WYQQKPGQAPVLVIY KDS ERPS GIPERFSGSSSGTTVTLTISGVQAEDEADYYC QS HV FGGGTKLTVL
> Cons__00218
SYVLTQPPSVSVAPGQTARITC GGNN KSVH WYQQKPGQAPVLVVY DDS DRPS GIPERFSGSNSGNTATLTISRVEAGDEADYYC QV YV FGTGTKVTVL
> Cons__00219
SYELTQPPSVSVSPGQTASITC SGDK KYAF WYQQKPGQSPMLVIY QDT KRPS GIPERFSGSNSGNTATLTISGTQAMDEADYYC QA TV FGGGTKLTVL
> Cons__00220
ESVLTQPPSASGTPGQRVTISC SGGN NSVN WYQVHPGTAPRLLIY SSD QRSS GVPDRFSGSKSGTSASLAISGLQSENEADYFC AT PV FGGGTKVTVL
> Cons__00221
ESVLTQPPSASGTPGQRVTISC FGSS YYVY WYQQLPGTTPKLLIY KDN QRPS GVPDRFSGSKSGTSASLAISGLRSEDEADYYC AA WV FGGGTTLTVL
> Cons__00222
ESALTQPPRVSGSPGQSVTISC TGSY NHVS WYQQDPGKVPKLMIY DVD KRPS GVPDRFSGSKSANTASLTISGLQANNEADYYC SS LI FGGGTKLTVL
> Cons__00223
SYVLTQPPSVSVAPGQTARITC GGNN KSVH WYQQKPGQAPVLVVY DDN DRPS GIPERFSGSNSGNTATLTISRVEAGDEADYYC QV VV FGGGTKLTVL
> Cons__00224
PYELTQPPSVSVSPGQTARITC SGDA QYAY WYQQKSGQAPVLVIY KDT ERPS GIPERFSPSSSGTTVTLTISGVQAEDEADYYC QS VV FGGGTKLTVL
> Cons__00225
SYVLTQPPSVSVAPGQTARITC GGNN NSVH WYQHKPGQAPVLVVY DDS DRPS GIPERFSGSNSGNTATLTINRVEAGDEADYYC QV VV FGGGTKLTVL
> Cons__00226
QSVLTQPPSVSGAPGQRVTISC TGSS YHVH WYQQLPGTAPQLVIF RNS DRPS GVPDRFSGSKSGTSASLDITGLQPEDEAYYYC QS VV FGGGTKLTVV
> Cons__00227
SYVLTQPPSVSVAPGQTARITC GGNN KSVH WYQQKPGQAPVLVVY DDS GRPS GIPERFSGSNSGNTATLTISRVEAGDEADYYC QV VV FGGGTKLTVL
> Cons__00228
SYELTQPPSVSVSPGQTAGITC SGDA KYVH WYQQKSGQAPVLVIF EDN KRPS GIPERFSGSSSGTVATLTISGAHLEDEADYYC YS WV LGGGTKLTVL
> Cons__00229
SYVLTQPPSVSVAPGQTARITC GGNN KSVH WYQQKPGQAPVLVVF DDR DRPS GIPERFSGSNSGNTATLTISRVEAGDEADYYC QV VL FGGGTRVTVL
> Cons__00230
SYVLTQPPAVSVAPGQTASITC GGNN KSVH WYQQKPGQAPVLVVF DDS DRPS GIPERFSGSHPGNTATLTISGVEAGDEADYYC QV YV FGTGTKVTVL
> Cons__00231
VSELTQDPGVSVALGQRVRITC RGDS NFAS WYQQKPGQAPKLIIY GKN NRPS GIPSRFSGSRSGDTVSLTISGAQAEDEADYYC HV LI FGAGTKLTVL
> Cons__00232
SYELTQPPSASGTPGQRVTISC SGST NSVF WYQRLPGTAPKVVIY RNN QRPS GVPDRFSGSKSGASASLVISGLRSEDEAEYHC GT WV FGGGTKLSVL
> Cons__00233
QSALTQPASASGTPGQRVTMSC SGDS NYVY WYQQLPRTPPKLLIY KND QRPS GVPDRFSGSKSGNTASLIISGLQAEDEADYYC SS VV FGGGTKLTVL
> Cons__00234
SYELTQPPSASGIPGQRVTISC SGDS FSVN WYQQLPGTAPKLLIY SNT QRPS GVPDRFSGTKSGTSASLAITGLQSEDEAHYYC AT VV FGGGTKLTVL
> Cons__00235
QSVLTQPPSASGTPGQRVTISC SGSS NYVY WYQQLPGTAPKLLIY RND QRPS GVPDRFSGSKSGTSASLAVSGLRSEDEAVYYC AV VI FGGGTKLTVL
> Cons__00236
QSVLTQPPSVSGAPGQRVTISC TGSS YDVH WYQQLPGTAPKLLIY GNN NRPS GVPDRFSGSKSGTSASLAITGLRAEDEADYYC QS SL FGGGTRLTVL
> Cons__00237
QSVLTQPPSVSGAPGQRVTISC TGSS YDVH WYQQLPGIAPRLLIY ANT NRPS GVPDRFSGSRSGTSASLAITGLQAEDESDYYC QS WV FGGGTKLTVL
> Cons__00238
QSVLTQPPSASGTPGQRVTISC SGSS NYVF WYQQLPGTSPKLLVY RNN QRPS GVPDRFSGSKSGTSASLAISGLRAEDEADYYC AT YV FGTGTKVTVL
> Cons__00239
QSVLTQPPSVSGAPGQRVTISC TGSS YDVH WYQQLPGVAPKLLIY GNS NRPS GVPDRFSGSKSGTSASLAVTGLQAEDEADYYC QS WV FGGGTKLTVL
> Cons__00240
QSVLTQPPSVSVAPGMTARITC GGNK KSVH WYQQKPGQAPVVVIY YDS ERPS GTPDRFSGSISGNRATLTISRVEAGDEADYYC QV VV FGGGTELTVL
> Cons__00241
QSALTQPASASGTPGQRVTISC SGSS NTVN WYQQLPGTAPKLLIY SNN QRPS GVPDRFSGSKSGTSASLAISGLQSEDEADYYC AA GL FGGGTKLTVL
> Cons__00242
QSALTQPASVSGSPGQSITISC TGTS NLVS WYQQHPGKAPKLLIY EGS KRPS GVSNRFSGSKSGNTASLTISGLLAEDEADYYC CS FL FGGGTGLAVL
> Cons__00243
QSALTQPASVSGSPGQSITISC TGTS NYVC WYQQHPGEAPKLLIY DVN NRPS GVSNRFSGSKSGNTASLTISGLQAEDEADYYC CS YV FGTGTKVTVV
> Cons__00244
QSALTQPPSVSGPPGQRVTVSC TGSN YDVH WYQQVPGTAPKVLIY ANT NRPS GVPDRFSGSKSGTSASLAITGLQAEDEAQYYC QS WV FGGGTTLTVL
> Cons__00245
QSALTQPASVSGAPGQRVTISC TGSS YDVH WYQQLPGTAPKLLIY GNS NRPS GVPDRFSGSKSGTSASLAITGLQAEDEADYYC QS YV FGTGTKVTVL
> Cons__00246
QSALTQPASVSGPPGQRVTISC TGSS YDVH WYQQLPGTAPKLLIY GNS NRPS GVPDRFSGSKSGTSASLAITGLQAEDEADYYC QS VV FGGGTKLTVL
> Cons__00247
SYELTQPPSASGTPGQRVTISC SGSS NYVY WYQQLPGTAPKLLIY RDN QRPS GVPDRVSGSKSGTSASLAISGLRSEDEADYYC AA WV FGGGTKLTVL
> Cons__00248
SYELTQPPSASGTPGQRVTISC SGSS NTVN WYQQLPGTAPKLLIY SNN QGPS GVPDRFSGSKSGTSASLAISGLQSEDEADYYC AA PV FGGGTKLTVL
> Cons__00249
SYELTQPPSASGTPGQPGTISC SGSS SYVY WYQQFPGTAPKLLIY RNS ERPS GVPDRFSGSKSGTSASLAISGLRSEDEADYHC AA WV FGGGTKLTVL
> Cons__00250
QSALTQPASVSGSPGQSITISC SGTS NYVS WYQQYPGKAPKVMIY EVS NRPS GVSNRFSGSKSGNTASLTISGLQAEDEADYYC SS LV FGTATKVTVV
> Cons__00251
QSALTQPASVSGSPGQSITISC TGTS DYVS WYQQHPGRAPKLMIY DVS NRPS GVSNRFSGSKSGNTASLTISGLQAEDEADYYC SS LV FGTGTKVTVL
> Cons__00252
QSALTQPASVSASRGQSIAISC TGTS NYVS WYQQRPGKAPQLIIY DVS NRPS GVSNRFSGSKSGNTASPTISGLQAEDEADYYC SS YD FGTGTKVTVL
> Cons__00253
QSALTQPPSASGSPGQSVTISC TGTS NYVS WYQQHPAKAPKLMIY EVT KRPS GVPDRFSGSKSGNTASLTVSGLQAEDEADYYC SS FV FGGGTKVTVL
> Cons__00254
QSALTQPASVSGSPGQSITISC TGTS NYVS WYQQHPGKAPKLMIY EVS NRPS GVSNRFSGSKSGNTASLTISGLQADDEADYYC SS GV IGGGTKLTVL
> Cons__00255
QSALTQPASVSGSPGQSITISC TGTS NLVS WYQQHPGKAPKLIIF EGS KRPS GVSNRFSGSKSGNTASLTISGLQAEDEADYYC CS VV FGGGTKLTVL
> Cons__00256
QSALTQPASVSGSPGQSITIPC TGSS NYVS WYQQHPGKAPKLIIY EVF NRPS GVSNRFSGSKSGNTASLTISGLHAEDAADYYC SS YL FGTGTKVTVL
> Cons__00257
QSALTQPPSVSGSPGQSVTIPC TGSS NRVS WYQQPPGTAPKLMIY EVS NRPS GVPDRFSGSKSGNTASLTISGLQAEDEAGYYC TS FL FGGGTKLTVL
> Cons__00258
QSALTQPASVSGSPGQSITISC TGTS NYVS WYQQHPGKAPKLMIY DVS NRPS GVSNRFSGSKSGNTASLTISGLQAEDEADYYC SS LV FGGGTKLTVL
> Cons__00259
SYELTQPPSVSVFPGQTASITC SGDK KYAS WYQQRPGQSPVLVIY EDT KRPS GIPERFSGSNSGNTATLTISGTQAVDEADYYC QA VV FGGGTKLTVL
> Cons__00260
SYELTQPPSVSVSPGQTASITC SGDK KYVC WYQLKPGQSPVLVIY QDS KRPS GIPERFSGSNSGNTATLTISGTQAMDEADYYC QA VI FGGGTKLTVL
> Cons__00261
SYVLTQPPSVSVAPGKTAIITC GGNN KSVH WYQQKPGQAPVLVMY SDS DRPS GIPERFSGSNSGNTATLTITRVEAGDEADYYC QV YV FGTGTKVTVL
> Cons__00262
SYELTQPPSVSVFPGQTGSITC SGDK KYAS WYQQRPGQSPVLLIY EDT KRPS GIPERFSGSNSGNTATLTISGTQAMDEADYYC QA VV FGGGTKLTVL
> Cons__00263
SYVLTQPPSVSVAPGKTARITC GGHN KSVQ WYQQKPGQAPVLVIY YDS DRPS GIPERFSGSNSGNTATLTISRVEAGDEADYYC QV VV FGGGTKVTVL
> Cons__00264
SYVLTQPPSVSVAPGQTARITC GGNN KNVH WYQQKPGQAPVLVVY DDS DRPS GIPERFSGSNSGNTATLTISRVEAGDEADYYC QV YV FGTGTKVTVL
> Cons__00265
SYELTQPPSVSVSPGQTASITC SGDK KHAC WYQQKPGQSPVLVIY QHT KRPS GIPERFSGSNSGNTATLTISGTQAMDEADYYC QA VV FGGGTKLTVL
> Cons__00266
SYELTQPPSVSVSPGQTASITC SGDK KYAC WYQQKPGQSPVLVIY QDS KRPS GIPERFSGSNSGNTATLTISGTQAMDEADYYC QA VV FGGGTKLTVL
> Cons__00267
QSVLTQPPSASGTPGQRVTISC SGNS NYVY WYQQFTGTAPKVLIY KNN ERPS GVPDRFSGSKSGTSASLAVSGLRSEDEADYYC TT PV FGGGTKLTVL
> Cons__00268
QSALTQPPSASGTPGQRVTISC SGSS NTVN WYQQLPGTAPKLLIY SNN LRTS GVPDRFSGSKSGTSASLAISGLQSEDEADYYC AT GV FGGGTKLTVL
> Cons__00269
QSVVTQPPSASGTPGQRVTISC SGSS NTVN WYQHLPGTAPKLLIY SNN QRPS GVPARLSGSKSGTSASLAISGLQSEDEADYYC AA AV FGGGTKLTVL
> Cons__00270
QSVLTQPPSVSAAPGQKVTISC SGSS NYVS WYQHVPGTAPKLLIY EDN KRPS GISDRFSGSKSGTSATLGITGLQTGDEADYYC GT GV FGGGTKLTVL
> Cons__00271
QSVLTQPPSASGTPGQRVTISC SGGS NYVY WYQKLPGTAPKQLIY RDD ERPS GVPDRFSGSKSGTSASLAISGLRSEDEADYYC AT GV FGGGTKLTVL
> Cons__00272
QSVLTQPPSVSGAPGQRVTISC TGSS YDVY WYQQLPGTSPKLLIS GNN NRPS GVPDRFSGSKSGTSASLAITGLQAEDEADYYC QS YV FGTGTKVTVL
> Cons__00273
QSVLTQPPSASGTPGQRVSISC SGSN NTVN WYQQLPGTAPRLFMW GDD QRPS GVRDRVSGSKSGTSASLAISGLQSEDEADYYC AS VV FGGGTKVTVL
> Cons__00274
QSVLTQPPSVSAAPGQKVTISC SGSN NYVS WYRQLPGTAPKLLIY DND KRPS GIPERFSGSTSGTSATLVITGLQTGDEADYYC GT GV FGGGTKLTVL
> Cons__00275
QSVLTQPPSVSAAPGQRVTISC SGSN NYVS WYQHLPGTAPKLLIY ENN KRAS GIPVRFSASKSGTSATLAITGLQTGDEADYYC GA FV FGVATQLTVL
> Cons__00276
QPVLTQSSSASASLGSSVRLTC TLSR YIIA WHQQQPGKAPRFLMK LEG NKGN GVSDRFSGSSSGADRYLTISNLQSDDEADYYC ET WL FGGGTKLTVL
> Cons__00277
QPVLTQSSSASASLGSSVKVTC TLSS HIIA WHQHQPGKAPRYLMK LEG NKGS GVPDRFSGSSSGADRYLTISNLQSDDEADYYC ET RV FGGGTKLTVL
> Cons__00278
QPVLTQSSSASASLGSSVKLTC TLSS YIIA WHQQQPGKAPRYLMK LEG NKGS GVPDRFSGSSSGADRYLTISNLQSEDEADYYC ET NV FGSGTKVTVL
> Cons__00279
QSALTQPASVSGSPGQSITISC TGTS KYVS WYQHHPGKAPKLIIF EVS YRPS GVSDRFSGSKSGNTASLTISGLQAEDEADYYC CS YV FGTGTKVTVL
> Cons__00280
QSALTQPPSASGSPGQSVTISC TGIS NYVS WYQQHPGKAPKLMIY EVR KRPS GIPDRFSGSKSGNTASLTVSGLQAEDEANYYC CS GV FGGGTKLTVL
> Cons__00281
QSALTQPASVCGSPGQSITISC TGTS NYVS WYQQHPGKVPKLMIY EVS NRPS GVSNRFSGSKSGNTASLTISGLRAEDEADYYC SS WV FGGGTKLTVL
> Cons__00282
QSALTQPASVSGSPGQSITISC TGTS NLVS WYQQHPGKAPKLMIY EGS KRPS GVSNRFSGSKSGNTASLTISGLQAEDEADYYC CS LV FGGGTKLTVL
> Cons__00283
QSALTQPASVSGSPGQSITISC TGTS NYVS WYQQHPGKAPKLMIY DVS NRPS GVSNRFSGSKSGNTASLTISGLQAEDEADYCC SS LV FGGGTKLTVL
> Cons__00284
QLVLTQSPSASASLGASVKFTC TLSS NAIA WHQQQPEKGPRFLMK LNS TKGD GIPDRFSGSSSGAERYLSISSLQSEDEADYYC QT LV FGGGTKLTVL
> Cons__00285
QLVLTQSPSASASLGASVKLTC TLSS YAIA WHQQRPEKGPRYLMK LNS NKGD GTPDRFSGSSSGAERYLTISSLQSEDEADYYC QS RV FGGGTKLTVL
> Cons__00286
QLVLTQSPSASASLGASVKLTC TLSS DAIA WHQQQPDKGPRYLMK LNN SKGD GIPDRFSGSSSGAERYLTISSLQSEDEADYYC QT VL FGGGTKLTVL
> Cons__00287
QLVLTQSPSASASLGASVKLTC TLSS YAIA WHQQQPEKGPRYLMK LNS NKGD GIPDRFSGSSSGAERYLTISSLQSEDEADYYC QT RV FGGGTKLTVL
> Cons__00288
QLVLTQSPSASASLGASVKLTC TLSS YAIA WHQQQPEKGPRYLMK LNS GKGD GIPDRFSGSSSGAERYLTISSLQSEDEADYYC QT VV FGGGTKLTVL
> Cons__00289
QLVLTQSPSASASLGASVKLTC TLSS YDIA WHQQQPEKGPRHLMK LNS TKGD GIPDRFSGSTSGAERYLTISSLQSEDEADYYC QT RV FGGGTKLTVL
> Cons__00290
QAGLTQPPSVSKGLRQTATLTC TGNT QGAA WLQQHQGHPPKLLSY RNN SRPT GISERLSASRSGNTASLTITGLQPEDEADYYC SA VV IGGGTKLTVL
> Cons__00291
QAGLTQPPSVSKDLRQTATLTC TGTT EGAT WLQHHQGYPPKLLSY RNN NRPS GISERFSASRSGNTASLTIAGLQPEDEADYYC SA WV FGGGTKLTVL
> Cons__00292
QAGLTQPPSVSKGLRQTASLTC TGNS QGAT WLQQHQGHPPKLLSF RNN NRPS GISERLSASRSGNTASLTITGLQPEDEADYYC SA WV FGGGTKLTVL
> Cons__00293
QAGLTQPPSVSKGLGQTATLTC TGNN QGAA WLQQHQGHPPKLLSY RNN NRPS GISERLSASRSGNTASLTITGLQPEDEADYYC SA VL FGGGTKLTVL
> Cons__00294
QPVLTQPPSASASLGASVTLTC TVSN YKVD WYQQRPGKGPRFAMR VGT SKGD DIPDRFSVLGSGLNRYLTIKNIQEEDESDYHC GA GL FGGGTKLTVL
> Cons__00295
QTVVTQEPSFSVSPGGTVTLTC GLKS YYPS WYQQTPGQAPRTLIY NTN TRSS GVPDRFSGSILGNKAALTITGAQADDESDYYC VL WV FGGGTKLTVL
> Cons__00296
QTVVTQEPSFSVSPGGTVTLTC GLSS YYPS WYQQTPGQAPRTLIY STN TRSS GVPDRFSGSILGNKAALTITGAQADDESDYYC VL FV FGGGTKLTVL
> Cons__00297
QTVVTQEPSFSVSPGGTVTLTC GLSS YYPS WYQQTPGQSPRTLIY STN TRSS GVPDRFSGSILGNKAALTITRAQAEDESDYYC VL WV FGGGTKLTVL
> Cons__00298
QTVVTQEPSLTVSPGGTVTLTC ACST YYPN WFQQKPGQAPRALIY RTS NKHS WTPARFSGSLLGGKAALTLSGVQPEDEAEYYC LL WV FGGGTKLTVL
> Cons__00299
QTVVTQEPSLTVSPGGTVTLTC ASNT YYPN WFQQKPGQAPRTLIY STS NKES WTPARFSGSLLGGKAALTLSGVQPEDEAEYYC LL WV FGGGTKLTVL
> Cons__00300
QAVVTQEPSLTVSPGGTVTLTC GSST HYPY WFQQKPGQVPRTLIY DTS NKHS WTPARFSGSLLGGKTALTLSGAQPEDEAEYYC LL RV FGGGTKLTVL
> Cons__00301
SYVLTQPPSVSVAPGQTARITC GGNN KSVH WYQQKPGQAPVLVVY DDS DRPS GIPERFSGSNSGNTATLTISRVEAGDEADYYC QV WV FGGGTKLTVL
> Cons__00302
SYELTQPPSVSVSPGQTASITC SGDK KFAC WYQQRPGQSPVLVIH QDS KRPS GIPERFSGSNSGNTATLTISGTQAMDEADYYC QA VV FGGGTKLTVL
> Cons__00303
SYELTQPPSVSVSPGQTARITC SGDA QYAY WYQQKPGQAPVLVIY KDS ERPS GIPERFSGSSSGTTVTLTISGVQAEDEADYYC QS LV FGGGTKLTVL
> Cons__00304
QSALTQPASVSGSPGQSITISC TGTS EYVS WYQHHPGEAPKFIIY EVA NRPS GVSTRFSGSKSGNTASLTISGLQPEDDGLYYC SS WV FGTGTKVTVL
> Cons__00305
SYELTQPPSVSVSPGQTARITC SGHA NYVY WYQKKSGQAPVLVIF EDD KRPS GIPERFSGSTSGTTVTLTITGVRVVDEADYYC YS GV FGGGTKLTVL
> Cons__00306
QTVVTQEPSLTVSPGGTVSLTC ASST HYPN WFQQKPGQAPRALIY STN SKQS WTPARFSGSLLGGKAVLTLSGVQPEDEAEYYC ML WV FGGGTKLTVL
> Cons__00307
SYELTQPPSLSVSPGQTARISC SGDA QYVY WYQQKPGQAPVMVIY KDT ERPS GIPERFSGSSSGTTVTLTISGVQAEDEADYYC QS QV FGGGTKLTVL
> Cons__00308
SYELTQPPSVSVSPGQTATITC SGDA QYTY WYQQKAGQAPVLVIY KDG ERPP GIPERFSGSTSGTTVTLTISGVQAEDEADYYC QS RV FGLGTTLTIL
> Cons__00309
SYELTQLPSVSVSPGQTARITC SGDA KYAY WYKRESGQAPVLVIY EDT KRPS GIPERFSGSSSGTTATLTISGAHVEDEADYFC YS RV FGRGTKLTVL
> Cons__00310
SDELTQPPSVSVSPGETARITC SGET KYTY WYQQKSGQAPVLVIY EDN KRPP EIPERFSGSSSGTTATLTISGAKVEDEGDYYY FS PV FGGGTKLTVL
> Cons__00311
QLVLTQSPSASASLGASVKLTC TLSS YAIA WHQQQPEKGPRYLMK LNS SKGD GIPDRFSGSSSGAERYPTISSLQSEDEADYYC QT GG IGGGTKLTVL
> Cons__00312
QAVVTQEPSLTVSPGGTVTLTC GSSA HFPY WLQQKPGQAPRTLIY DTN KKHS WTPVRFSGSLLGGKAALTLSGAQPEDEADYYC LL RV FGGGTKLTVL
> Cons__00313
QTVVTQEASFSVSPGGTVTLTC GLNS YYPS WYQQTPGQAPRTLIH STN IRSS GVPDRFSGSILGNKAALTITGAQADDESDYYC VL SR FGGGTKLTVL
> Cons__00314
QTVVTQEPSLTVSPGGTVTLTC ACST HYPN WFQQKPGQAPRALIY STS NKHS WTPARFSGSLIGGKAALTLSGVQPEDEAEYYC LL VP FGGGTELTVL
> Cons__00315
QSALTQPASMSGSPGQSITISC TGTN NYVS WYQQHPGKVPKVIIC DVS NRPS GISNRFSGSKSGNTASLTISGLQAEDEADYYC SS WV SGGGTKLTVL
> Cons__00316
QSVLTQPPSVSAAPGQKVTISC SGSS NYVS WYHQLPGTAPKLLIY DNN KRPS GIPDRFSGSKSGTSATLGITGLQTGDEADYYC GT GV FGGGTKLTVL
> Cons__00317
QLVLTQSPSASASLGASVKLTC TLSS YAIA WHQQQPEKGPRYLMK LNS SKGD GIPDRFSGSSSGAERYLTISSLQSEDEADYYC QT GV FGGGTKLTVL
> Cons__00318
QSVLTQPPSVSAAPGQTVTISC SGSS NDVS WYLQLPGAAPKLLIY DNN QRSS GIPDRFSGSKSGTSATLGITGLQTGDEAHYYC AT GV FGGGTKLTVL
> Cons__00319
SYELTQPPSVSVSPGQTAGITC SGDA KYVH WYQQKSGQAPVLVIF EDN KRPS GIPERFSGSSSGTVATLTISGAHLEDEADYYY YS WV FGGGTKLTVL
> Cons__00320
QSVLTQSPSVSGAPGQRVTISC TGSL YDVH WYQQFPGTAPKLVIY RNY NRPS GVPDRFSGSKIGKTASLVITGLRTEDEAMYYC QS VL FGAGMKLTVL
> Cons__00321
SFELTQPPSASVSPGQTARITC SSSA QRVE WYQQKSGQAPLLVMS KDS VRPS GIPERFYGSTSGTTLALNIIGVQAEDEADYYC QS WV FGGGTRLTVL
> Cons__00322
QSALTQPASVSGSPGQSITISC TGTT NYVS WYQYRPGTAPKLIIF DVT NRLS GVSDRFSASKSGNTASLTISGLQAEDEADYYC CS LV FGGGTKVTVL
> Cons__00323
QSALAQPASVSGSPGQSITISC SGTS DYVS WFQHHPGKAPQLIIY EVS HRPS GVSYRFSGSKSGNTASLTISGLRPEDEADYYC NS YV FGTGTKVTVL
> Cons__00324
QSVLTQPPSVTGAPGQRVTISC AGDS FHVH WYQQPPGTAPKLLIY GNT NRPS GVPDRFSGSKSDTSASLAITGLQADDEADYYC QS VV FGGGTKLTVL
> Cons__00325
QTVATQEPSFSVAPGETVTLTC GLSS NYPS WYNQAPGQAPRTLIH STN IRSS GVPDRFSGSILGHKAALTIMGAQADDECDYYC VL WM FGGGTKLTVL
> Cons__00326
QTVVTQEPSFSVAPGETVTFTC GLSS NYPS WYNQAPGQAPRTLIH STN IHSS GVPDRFSGSILGHKAALTITGAQADDECDYYC VL WM FGGGTKLTVL
> Cons__00327
QVVVTQEPSLSVSPGGTVTFTC GSNT HYPY WFQQKPGQAPRTLIF DTD NRHS WTPARFSGSLLGGKAALTLSGAHPEDEADYYC FV RV FGGGTKLTVL
> Cons__00328
SYILSQPPSVSVAPGQTASIPC GGNN KSVH WYQQKSGRAPVEVVY DDA DRPP GIPERFSGYNSANTATLAIGEVEAGDEADYYC PV WV FGGGTKLTVL
> Cons__00329
QSVVTQPPSVSAAPWQRVTISC SGSA HTIN WYQQLPGKPPKLLIY YDD FLAS EVSGRFSGSKSGSTASLAISDLRSEDEGVYYC EM WI FGGGTMLTVL
> Cons__00330
QSVVTRPPSVSAAPWQRVTISC SGSA HSIN WYQQLPVKPPKLLIY YDD FLAS EVSGRFSGSKSGSTASLAISDLRSEDEGVYYC EM WI FGGGTMLTVL
> Cons__00331
QSVVTQPPSVSAAPWQRVTISC SGSA HSIN WYQQLPGKPPKLLIY YDD FLAS GVSGRFSGSKSGSTASLAISDLRSEDEGVYYC EM WI FGGGTMLTVL
> Cons__00332
QSALTQPASVSGSPGQSITISC TGTT NYVS WYLYRPGTAPKPIIF DVT NRLS GVSDRFSASKSGNTASLTISGLQAEDEADYYC CS LV FGGGTKVTVL
> Cons__00333
QSGLTQPASVSGTPGQSIVIPC TGTS NFVS WYEQHPGRAPKLIVF DVK FRPS EVSDRFAGSKAGNTAALIISGLQPEDEADYYC SS WV FGGGTKLTVL
> Cons__00334
QSALTQPPSASGSPGQSVTISC TGTS NYVS WYQQHPGKAPEVLIF EVS RRPS GVPNRFSGSKSGNTASLTVSGLQAEDVADYYC SS FV FGTGTQVTVL
> Cons__00335
QSVLTQPPSMSAAPGQTVTIPC SGSR NYVF WYQQLPGTAPKFLIY DNN RRPS GIPDRFSGSKFGTSANLDITGLQTGDEADYYC GA LA FGGGTRLTVL
> Cons__00336
QSVLTQPPSASGTPGQRVTISC SGSS NTVN WYQQLPGTAPKLLIY SNN QRPS GVPDRFSGSKSGTSASLAISGLQSEDEADYYC AA YV FGTGTKVTVL
> Cons__00337
QSVLTQPPSASGAPGQRVTISC SGSS NTVN WYQQLPGTAPKLLIY SNN QRPS GVPDRFSGSKSGTSASLAISGLQSEDEADYYC AA YV FGTGTKVTVL
> Cons__00338
QSALTQPPSASGSPGQSVTISC TGTS NYVS WYQQHPGKAPKLMIY EVS QRPS GVPDRFSGSKSGNTASLTVSGLQAEDEADYYC SS YV FGTGTKVTVL
> Cons__00339
SYELTQPPSVSVPPGQTARITC SGDA KFAY WYQQKSGQAPVLVIY EDN KRPS EIPERFSGSSSGTMATLTISGAQVEDEGDYYC YS RV FGGGTKLTVL
> Cons__00340
QSVLTQPPSVSEAPRQVVTISC SGSR NSVN WYQQLPGKSPKVVVY YDD MKPK GVSARFSGFKSGTSASLTISDLQSEDEADYYC TT WV FGGGTKLTVL
> Cons__00341
QSVLTQPPSLSEAPRQVVTISC SGSR QSVN WYQQLPGKSPKVVVY YDH MRPS GVSARFSGFKSGTSASLTISDLQSEDEADYYC TT WV FGGGTKLTVL
> Cons__00342
QSALTQPASVSGSPGQSITISC TGTS NSVS WYQQHPGRAPKPVIY EVN NRPS GISHRFSGSKSDNTASLTISGLQAEDEADYYC GS YV FGSGTRVTVL
> Cons__00343
SYELTQPPSVAVSLGQRATITC SGEA KYAF WYQQKPGQAPVLVIY KGD ERPS GIPDRSSASSSGTIATLTISGVQAEDEADYYC LS RV FGGGTKLSVL
> Cons__00344
SYGLTQPPSVSVSPGQTVRITC SGEI NYAD WYQQKPGQAPTLLIY EDS LRYP GVPERFSGSASGNTTTLTISGALTEDEADYYC LS YV FGTGTGVTDL
> Cons__00345
SYGLTQPPSVSVSPGQTVRITC SGEI NYAD WYQQKPGQAPTLLIY EDS LRYP GVPERFSGSASGNTTTLTISGALTEDEADYYC LS YV FGTGTGVTVL
> Cons__00346
QSVLTQPPSVSGAPGQRVTISC TGSR YDVH WYQQLPGTAPKLLIY GNS NRPS GVPDRFSGSRSGTSASLAITGLQAEDEADYYC QS VI FGGGTKLAVL
> Cons__00347
SYELTQPPSVSVSPGQTARITC SGDA QYIC WFQQKSGQAPVLVMY EGT RRPY GIPERFSGSTSGTMATLTISGARVEDEADYYC YS RV FGGGTKLTVL
> Cons__00348
QSALTQPASVSGSPGQSITISC TGTS HYVS WYQQLPGKAPKLLIY EVN HRPS GISSRFSGSRSGNTASLTISGLQAEDEGDYYC SS VI FGGGTKLTVL
> Cons__00349
QSALTQPRSVSGSPGQSVTISC TGSS NFVS WYQVHPDKVPKLIIY DVY RRPS GVPSRFSGSKAGNTASLTISGLEAEDEADYYC CS NV FGPGTKVTVL
> Cons__00350
SYVLTQTPSVSGAPGQTARMTC VGDN KSVH WYQLKPGQAPVLVVY EDR ERPS GIPERFSGSNSGNTASLTIRSVEAGDEAVYYC QV VV FGGGTKLTVL
> Cons__00351
QSVLTQSASVSGSPGQSITISC TGTS NYVS WYQQHPGKAPKLLIS GVS LRAS GVSDRFSGFQSGNTASLTISGLQVDDEADYYC NS VI FGGGTRLTVL
> Cons__00352
QIVLTQSPSASASLGASVKITC ILTS YAIA WHQQQPEKGPRYLMT VNN NKGD GIPDRFSGSSSGAERYLTISSLQSEDEADYYC QT LA LGGGTKLTVL
> Cons__00353
QLVVTQSPSASASLGASVKLTC TLSS YAIA WHQQQPEKGPRYLMK LNS SKGD GIPDRFSGSSSGAERYLTISSLQSEDEADYYC QT GV FGGGTKLTVL
> Cons__00354
QAGLTQPPSVSKGLRQTATLTC TGDS QGAA WLQQHQGHPPKLLSY RNN NRPS GISERFSASRSGNTTSLTISGLLPEDEADYYC SA LV FGGGTKLTVL
> Cons__00355
QSGLTQPPSVSKGLRQTATLTC TGNS QGAA WLQQHQGHPPKLLSY RNN NRPS GISERFSASRSGNTASLTITGLQPEDEADYYC SA EV FGGGTKLTVL
> Cons__00356
QPVLTQPPSASASLGASVTLTC TLSS YKVD WYQQRPGKGPRFVMR VGT SKGD GIPDRFSVLGSGLNRYLTIKNIQEEDESDYHC GA WV FGGGTKLTVL
> Cons__00357
QPVLTQPPSASASLGASVTLTC TLSS YKVD WYQQRPGKGPRFVMR VGT SKGD GIPDRFSVLGSGLDRYLTIKNIQEEDESDYHC GA YV FGAGTKVTVL
> Cons__00358
QTVVTQEPSFSVSPGGTVTLTC GLTS YYPS WYQQTPGQAPRTLIY NTN TRSS GVPDRFSGSILGNKAALTITGAQADDESDYYC AL SI FGGRTKLTVL
> Cons__00359
QTVVTQEPSFSVSPGGTVTLTC GLSS YYPS WYQQTPGQTPRTLIH STN TRSS GVPDRFSGSILGNKAALTITGAQADDESVYYC LL WV FGGGTKLTVL
> Cons__00360
QTVVTQEPSFSVSPGGTVTLTC GLSS YYPS WYQQTPGQAPRTLIY STN TRSS GVPDRFSGSILGNKAALTITGAQADDESDYYC AL GV FGGGTKLTVL
> Cons__00361
QAVVTQEPSLTVSPGGAVTLTC GSST HYPY WFQQKPSQGSRTLIY DTT NKHS WTPARFSGSLLGGKAALTLSGAQPEDEADYYC LL GV FGGGTKLTVV
> Cons__00362
QTVVTQEPSLTVSPGGTVTLTC ASST YYPN WFQQKPGQAPRALIY STS NKHS WTPARFSGSLLGGKAALTLSGVQPEDEAEYYC LL YV FGTGTKVTVL
> Cons__00363
QTVVTQEPSLTVSPGGTVTLTC ASST YNPN WFQQKPGQAPRPLIY STN SKHS WTPARFSGSLLGGKAALTLSGVEPEDEAEYYC LL WV FGGGTKLTVL
> Cons__00364
QIVVTQEPSLTVSPGGTVTLTC VSSA LYPN WFQQIPGQAPRALIY STS NKHS WTPARFSGSLLGGKAVLTLSHVQPEDEADYYC LL RV FGGGTKVTVL
> Cons__00365
AVVTQEPSLTVSPGGTVTLTCG SSTG NWPY WFQQKPGQAPRTLIY DTS KKYS WTPARFSGSLLGDKAALTLSGAQPEDEADYYC LL EV FGGGTKLTVL
> Cons__00366
QTVVTQEPSLTVSPGGTVTLTC ASST YYPN WFQQKPGQAPRALIY STS NKHS WTPARFSGSLLGGKAALTLSGVQPEDEAEYYC LL LV FGGGTKLTVL
> Cons__00367
QSVLTQPPSVSGAPGQRVTISC TGSS YDVH WYQQLPGTAPKLLIY GNS NRPS GVPDRFSDSKSGTSASLAITGLQAEDEADYYC QS WV FGGGTKLTVL
> Cons__00368
QSVLTQPPSVSAAPGQKVTISC SGSS RSVS WFQQFPGTAPKLLIY ENN KRPS GIPDRFSGSKSGTSATLGITRLQTGDEADYYC GA GV FGEGTKLTVL
> Cons__00369
QSGLTQPASVSGTPGQSIVIPC TGTS NFVS WYEQHPGRAPKLIIF DVK FRPS EVSDRFAGSKAGNSAALIISGLQPEDEADYFC SS WV FGGGTKLTVL
> Cons__00370
QSALTQPASVSGSPGQSITISC TGSN NYVS WYQQHPGKAPKLITQ DVF NRPS GFSLRFSESKSGNTASLTISGLQAEDEADYYC CS YI FGTGTRLTVL
> Cons__00371
QSALTQPASVSGSPGQSITISC TGTS NYVS WYQKHPGKAPKMMIY EVS NRPS GVSNRFYGSKSGNTASLTISGLQTEDEADYYC SS DV FGTGTKVSVI
> Cons__00372
QSVLTQPPSVSGAPGQRVTISC TGTS YDVH WYKQLPGTAPKLLIY ANN NRPS GVPDRFSGSKSGTSASLAITGLQADDEADYYC QS VV FGGGTKLTVL
> Cons__00373
QSALTQPASVSGSPGQSITISC TGTT NYGS WYLYRPGTAPKPIIF DVT NRLS GVSDRFSASKSGNTASLTISGLQAEDEADYYC CS LV FGGGTKVTVL
> Cons__00374
QSALTQPASVSGSPGQSITISC IGTS NYVS WYQYHPGTAPKLIIY EVT YRLS GVSNRFSASKSGNTASLTISRLQVEDEADYYC TS LV FGGGTKVTVL
> Cons__00375
QSALSQPASVSGSPGQSITISC TGIS NSVS WYQQHPGEAPKVVIY DVI IRPS GVSHRFSGSKSDNTASLTISGLQADDEADYYC GA YV FGSGTKVTVL
> Cons__00376
QSALTQPASVSGSPGQSITISC TGTT NYVS WYLYRPGTAPKPIIF DVT NRLS GVSDRFSGSKSGNTASLTISGLQAEDEADYYC CS LV FGGGTKVTVL
> Cons__00377
SYELTQPPSVSVSPGQTARITC SGDA KYAY WYQRKSGQAPVLVIY EDR KRPS GIPERFCGSSSGTMATLTISGAQVEDEADYYC YS RV FGGGTKLTVL
> Cons__00378
SYELTQPPSVSVSPGQTARITC SGDA RFAY WYQQKSGQAPVLVIH EDE KRPS GIPERFSGSSSGTVATLTITGAQVEDEADYFC FS RI FGGGTKLTVL
> Cons__00379
SYILSQPPSVSVAPGQTASIPC GGNN KSVH WYQQKSGRAPVEVVY DDA DRPP GIPERFSGYNSANTATLANGEVEAGDEADYYC PV WV FGGGTKLTVL
> Cons__00380
QTVVTQEPSFSVAPGETVTFTC GLSS NYPS WYNQAPGQAPRTLIH STN IRSS GVPDRFSGSILGHKAALTITGAQADDECDYYC VL WM FGGGTKLTVL
> Cons__00381
QSVVTQPPSVSAAPWQRVTISC SGSA HSIN WYQQLPVKPPKLLIY YDD FLAS EVSGRFSGSKSGSTASLAISDLRSEDEGVYYC EM WI FGGGTMLTVL
> Cons__00382
QSALTRPASVSGSPGQSITISC TGTT NSVS WYQCHPGTPPKLIIY EVG SRPS GVSNRFSGYKSGNTASLTISGLQADDEADYYC SS LV FGGGTKVTVL
> Cons__00383
QSVLTQPPSVSAAPGQKVTISC SGSS NCVS WYQQLPGKAPKLLIY EDK KRPS GIPDRFSGSRSGTSATLDITGLQTGDEADYYC GT AV FGGGSQLTVL
> Cons__00384
QLLLTQSPSASASLGASVKLTC TLSS YAIA WHQQHPEKGPRFLMK LST TKGD GIPDRFLGSSSGAERYLTISSLQSEDEADYYC QT IE FGGGTKLTVL
> Cons__00385
QLVVTQSPSASASLGASVKLTC TLSS YAVA WHQQQAEKAPRYLMN VDN FKGD GIPDRFSGSRSGAERYLTISSLQSEDEADYYC QT EI FGGGTKLTVL
> Cons__00386
QSVLTQPPSVSAAPGQKVTISC SGSS NYVT WYQQLPGSAPKLLIY ENT KRPS GISDRFSGSQSGTSATLVITGLHTGDEADYFC GT LV FGGGTELTVL
> Cons__00387
SYELTQPPSVSVSPGQTARITC SGDD KYAY WYQQKSGQAPVLVVY EDK KRPS KIPERFSGSSSGTVATLTISGAQVDDEADYYC YS GI FGGGTKLTVL
> Cons__00388
SYELTQSPSVSVSPGQTARITC SGDA QYAY WHQQKAGQAPVLVIY KDS ERPS GIPERFSGSSSGTTVTLTISGVQAEDEADYYC QS EV FGGGTKLTVL
> Cons__00389
SYVLTQPPSVSVAPGQTARIAC GGNN KSVH WYQQKPGQAPVLVVY DDN DRPS GIPERFSGSNSGNTATLTISRVEAGDEADYYC QV YV FGTGTKVTVL
> Cons__00390
SYELTQAPSVSVSPGQTARITC SGNA KYAF WYQQKSGQAPVLVIY EDS RRPS GIPERFSGSSSGTMATLTISGAQVEDEAEYYC YS PL FGGGTKLTVL
> Cons__00391
SYEVTQPPSVSVSPGQTASITC SGDK KYAY WYQQKPGQSPVLVIY EDS KRPS GIPERFSGSNSGNTATLTISGTQAMDEADYYC QA WV FGTGTKVTVL
> Cons__00392
SYVLTQPPSVSVAPGQTATISC GGYN RSVH WYQQKPGQAPALVIY YDS DRPS GIPERFSGSNSGNTATLTISRVEAGDEADYYC QV DV FGTGTKVSVL
> Cons__00393
SYELFQPPSVSVSPGQTASISC SGEK KYVC WYQQKPGQSPVLVIY QDD RRPS GIPPRFSGSNSGNTATLTISGTQAMDEADYYC QA AV FGTGTKVTVL
> Cons__00394
SYELTQPPSVSVSPGQTASITC SGDK KYAC WYQQKPGQSPVLVIY QDN KRPS GIPERFSGSNSGNTATLTISGTQAMDEADYYC QA YV FGTGTKVTVL
> Cons__00395
SYELTQPPSVSVSPGQTASVTC SGDK KYAS WYQLKPGQSPLLVIS EDN KRPS GIPERFSASNSGNTATLTISGTQSMDEADYYC QA YV FGTGTKVTVL
> Cons__00396
SYELTQPPSVSVSPGQTARITC SGDA KYAY WYQRKSSQAPVLLIY EDN KRPS EVPERFIGSTSGTTATLTISGAQVEDEADYYC YS VV FGGGTRLTVL
> Cons__00397
SYELTQPPSVSVSPGQTARITC SGDA QYAY WYQQRPGQAPVRIIY KDS ERPS GIPERFSGSSSGTTVTLTISGVQAEDEAVYHC QS VI FGGGTKLTVL
> Cons__00398
SYELTQPPSVSVSPGQTARITC SGDT QYSY WYQQKPGQAPILLIY KDS ERPS GIPERFSGSTSGTTVTLTISGVQAEDEADYYC QS RI FGGGTKLTVL
> Cons__00399
SYVLTQPPSVSVAPGKTARITC GGNN KSVH WYQQKPGQAPVLVIY YDS DRPS GIPERFSGSNSGNTATLTISRVEAGDEADYYC QV YV FGTGTKVTVL
> Cons__00400
NFMLTQPHSVSESPGKTVTISC TRSS HFVQ WYQQLPGTAPKLLIY GNS NRPS GVPDRFSGSKSGTSASLAITGLQAEDEADYYC QS YV FGTGTKVTVL
> Cons__00401
SYVLTQSPAVSVAPGQTARITC GGNN KSVH WYHQKPGQAPVLVVY DDD DRPS GIPERFSGSNSGHTATLTISRVEVGDEADYYC QV WV FGGGTKLTVL
> Cons__00402
QLEVTQSPSASASLGDSVKFTC TLSS YAIA WHQQRPGVGLRYLMT VTG NLGH GIPDRFSGSSSGADRYLTISRVQSEDEADYYC QT VI FGGGTTLTVL
> Cons__00403
SYVLTQPPSVSAAPGTTATITC GGNN KSVH WYQQKPGQAPVLVIY YNS DRPS GIPERFSGSNSGHTATLTISRVEAGDEAGYYC QV YV FGGGTKVTVL
> Cons__00404
SYELTQPPSVSVSPGQTARITC SGDA KYAY WYRQRSGQAPVQVIY EDN KRPS GIPERLSGSSSGTMATLTISGAQVEDEGDYYC YS RV FGGGTKLTVL
> Cons__00405
SHELTQPPSVSVSPGQTARITC SGDG QYAY WYQHKAGQAPVRVIY EDS ERPS GIPERFSGSSSGTTATLTISEIQTEDEADYYC ES WV FGGGTKVTVL
> Cons__00406
SYELTQPPSVSVSPGQTARITC SGDA QYAY WYHQKPGQAPVLLIY KDT ERPS GIPERFSGSSSGTTVTLTISGVQAEDEADYHC QS VV FGGGTRLTVL
> Cons__00407
SNDLTQAPSVSVSPGQTARITC SGDA QYVY WYQKKPGQALVLVIY EDT ERPS GIPERFSGATSGTTVTLTITGVQAEDEADYYC QS VD FGGGTKLTVL
> Cons__00408
SYELTQPPSVSVSPGQTARITC SADA QYGY WYQQKPGQAPVLVIY KDS ERPS GIPERFSGSSSGTTVTLTISGVQAEDEADYYR QS PL FGGGTKLTVL
> Cons__00409
SYVLTQPPSVSVAPGKTATITC EGIN KSVH WYQQKPGQAPVLVIY YDS DRPS GIPERFSGSNSGNTATLTIRRVEAGDEADYYC QV YV FGTGTKVTAL
> Cons__00410
SYVLTQPPSESVAPGKTARITC GGNN KSVY WYQQRPGQAPVLVVY DDS DRPS GIPERFSGSNSGNTVTLTISRVEAGDEADYYC QV GV FGTGTKVTVV
> Cons__00411
SYELTQPPSVSVSPGQTASITC SGEK KYAS WYQQKPGQSPVLVIY QDS KRPL GIPERFSGSKSGKTATLTISGTQAMDEADYYC QA IV FGTGTKVTVL
> Cons__00412
SFEVTQPPSVSVSPGQKANITC SGEN KYVC WYQQRPGQSPVMVIY EDG ARPS EIPERFSGSNSGNIATLTISGTQAIDEAEYYC QA GV FGGGTKLTVL
> Cons__00413
SYVLTQPPSLSVAPGQTATITC RGDD KSVH WYRQKPGQAPALVIY YDF HRPS GIPERFSGSNSGNTAALTITSVEAGDEADYYC QV RL FGGGTKLTVL
> Cons__00414
SYVLTQPPSVSVAPGKTARITC GGND KPVH WYQQKPGQAPVLVIY YDN DRPS GIPERFSGSKSGNTATLTISRVEAGDEADYSC QV WV FGGGTKLTVL
> Cons__00415
SYELTQPPSVSVSPGQTASITC SGDK KYAS WYQQKPGQSPVLVIC QDS KRPS GIPERFSGSNSGNTATLTISGTQAMDEADYYC QA AV FGTGTKVTVL
> Cons__00416
SYVLTQPPSVSVAPGKTARITC GGNN KGVH WYQQKPGQAPVLVVY DDS DRPS GIPERFSGSKSRNTATLTISRVEAGDEADYYC QV YV FGTGTKVTAL
> Cons__00417
SYEVTQPPSVSVSPGQTANIPC SGDK KAVC WYQQKSGQSPILVLF YDT RRPS GIPERFSGSNSGNTATLTISGTQSMDEADYYC QT AV FGGGTKLTVR
> Cons__00418
QLVLTQSPSASASLGASVNLTC TLSS YTIA WHQQLPQRGPRYLMK VKS NKGD GIPDRFSGSSSGAERYLTISSLQSEDEADYYC QT WV FGGGTTLTVL
> Cons__00419
QSALTQPASVSGSPGQSITISC TGTR NFVS WYQQHPGKAPKLMIY EVS HRPS GVSTRFSASKSGSTASLTISGLQAEDEADYYC SS VV FGGGTKLTVL
> Cons__00420
SYDLTQPPSVSVSPGQTARITC SGDA KYAY WYQQKSGQAPVLVIY DDT KRPS GIPERFSGSSSGTMATLTISGAQMEDEADYYC YS YV FGIGTKVTVL
> Cons__00421
SYLLTQPPSVSVAPGKTARITC GGNN KSVH WYQQKPGQAPVLVIS HDT DRPS GIPERFSGSNSGNTATLTISRVEAGDEADYYC QV YV FGTGTKVAVL
> Cons__00422
SYELTQPPSVSVSPGQTASITC SGDK KYAC WYQQKPGQSPVLVIY EDS KRPS GIPERFSGSNSGNTATLTISGTQAMDEADYYC QA WV FGTGTKVTVL
> Cons__00423
ESVLTQPPSVSGAPGQRVTISC TGSS YDVH WYQQLPGTAPKLLIS GNS NRPS GVPDRFSGSKSGTSASLAITGLQAEDEADYYC QS SV FGGGTKLTVL
> Cons__00424
QSVLTQPPSVSGTPGQRVTISC SGSS NYVY WYQQLPGTAPKLLIY KNN IRPS GVPDRFSGSKSGTSASLAISGLRSEDEADYYC AA YV FGAGTKLTVL
> Cons__00425
QSVLTQPSSVSGTPGQRVTISC SGSS NTVN WYQQLPGTAPKLLIY GNN QRPS GVPDRFSGSKSGTSASLAISGLQSEDEADYYC AA PV FGGGTKLTVL
> Cons__00426
QSVLTQPPSVSAAPGQKVTISC SGSS NYVS WYQQFPGTAPKLLIY DNN KRPS AIPDRFSGSKSGTSATLGITGLQTGDEADYYC GT AV FGGGTQLTVL
> Cons__00427
LTVLTQPPSVSGAPRQRVTISC SGNS NAVN WYQQLPGKAPKLLIY YDD QLPS GVSDRFSGSRSGTSASLAIRGLQSEDEADYYC TS QL FGGGTRLTVL
> Cons__00428
ESVLTQPPSASGTPGQRVTISC SGSS NVVT WYQQLPGTAPKLLIY TNN QRPS GVPGRFSGSKSGTSASLAVSGLQSEDEADYYC AT WV FGGGTKLTVL
> Cons__00429
QSALTQPASVSGSPGQSITISC TGTS NYVS WYQQCPGKGPKLLIY DVT NRPS GVSNRFSGSKSDNTASLTISGLQAEDEADYYC YS YV FGSGTKVTVL
> Cons__00430
SYILNQPPSVSVAPGKTVRITC GGNN KSVH WYQQKPGQAPAVVIY HDS DRPS GIPERVSGSNSGNTATLTISRVEAGDEADYYC QV RV FGGGTNLTVP
> Cons__00431
QSALTQPASVSGSPGQSITISC TGTS NYVS WYQQHPAKAPKLMIY DVS KRPS GVSNRFSGSKSGNTASLTISGLQAEDEADYYC SS GV FGGGTKLTVL
> Cons__00432
QSALTQPASVSGSPGQSITISC TGTS NYVS WYQQHPGKAPKLMIY DVS KRPS GVSNRFSGSKSGNTASLTISGLQAEDEADYYC SS FV PGGGTKLTVL
> Cons__00433
QSVLTQPPSVSAAPGQRVTISC SGSS DYVS WYQQLPGTAPKLLIY DNN KRPS GIPDRFSGSKSGTSATLAITGLQTGDEADYYC GT YV FGTGTKVTVL
> Cons__00434
SDELTQPPSVSVSPGQTARITC SGDA QYGY WYQQKAGQAPVLVIY KDN ERPS GIPERFSGSSSGTTVTLTISGVQAEDEADYYC QS YV FGTGTTVTVL
> Cons__00435
QSVLTQPPSVSAAPGQKVTISC SGSS RYVS WYQQLPGTAPKLLIY DNN KRPS GIPDRFSGSKSGTSATLGITGLQTGDEADYYC GT GV FGGGTKLTVL
> Cons__00436
QAVVTQEPSFSVSPGGTVTLTC GLSS YYPS WTQQTPGQAPRTLIY STN TRSS GVPDRFSGSILGNKAGLTITGGQADDESDYYC VL LV FGGGTKLTVL
> Cons__00437
QSALTQPASVSGSPGQSITISC TGTS NYVS WYQQYPGKAPKLLIY EVS KRPS GVSNRFSGSKSGNTASLTISGLQTEDEADYFC SA MM FGGGTKLTVL
> Cons__00438
QSVLTQPPSVSAAPGQKVTISC SGTS NYVS WYQQLPGTAPKLLIY DNN KRPS GIPDRFSGSKSGTSATLGITGLRTGDEADYYC AT VV FGGGTKLTVL
> Cons__00439
SSELTQDPAVSVALGQTVRITC QGDS YYAT WYQQKPGQAPVLVIY GKN NRPS GIPDRFSGSSSGNTASLTITGAQAEDEADYYC NS RV FGGGTKLTVL
> Cons__00440
SSELTQDPAVSVALGQTVRITC QGDS YYAS WYQQKPGQAPVLVIY GKN NRPS GIPDRFSGSSSGNTASLTITGAQAEDEADYYC NS VV FGGGTKLTVL
> Cons__00441
SSELTQPPSVSMSPGQTATITC SGDP QFAY WYQKKPGQAPLLVMS KDD ERPS GISERLSGSRSGATVNLIISEVQAEDEAEYYC QS IV FGGGTKLTVL
> Cons__00442
SYELTQPPSMSVSPGQTARINC SRDA AYFY WYQQKAGQAPVMIIF KNI GRPS GIPERISASSSGTNSTLTINNVQAEDEADFYC QS LL FGGGTKLTVL
> Cons__00443
SYTLTQSSSVSVSPGQTASITC SGDK KNTY WFQQKPGQSPMMVIY QND KRPS GIPERFSGSISGDTATLTISGTQSVDEADYYC QV VV FGGGTKLTVL
> Cons__00444
SYELTQPPSVSVSPGQTASITC SGDK KYAC WYQQKPGQSPVLVIY QDS KRPS GIPERFSGSNSGNTATLTISGTQAMDEADYYC QA GV FGTGTKVTVL
> Cons__00445
QSVLTQPPSVSAAPGQKVTISC SGSS DYVS WYQQVPGTAPKLLIY DNN KRPS GIPDRFSGSKSGTSATLGITGLQTGDEADYYC GT WV FGGGTKLTVL
> Cons__00446
ESALTQPPSASGSPGQSVTISC TGTS KYVS WYQQHPGRAPKLVIF EVS GRPS GVPDRFSGSKSDNTASLTVSGLRAEDEADYYC SS FV FGGGTKLTVL
> Cons__00447
ESALTQPRSVSGSPGQSVTISC AGTS HFVS WYQQHPGKAPKLIIY GVN KRPS GVPYRFSGSKSGNTASLTISGLQAEDEAHYYC CS WV FGGGTNLTVL
> Cons__00448
SSELTQDPAVSVALGQTVRITC QGDS YYAS WYQQKPGQAPVLVIY GKN NRPS GIPDRFSGSSSGNTASLTITGAQAEDEADYYC NS VV FGGGTKLTVL
> Cons__00449
QSVLTQPPSVSGAPGQRVTISC TGSS YDVH WYQQLPGTAPKLLIY GNS NRPS GVPDRFSGSKSGTSASLAITGLQAEDEADYYC QS GV FGSGTKVTVL
> Cons__00450
SYELTQPPSVSVSPGQTARITC SGDA EYAY WYQQKPGQAPVMVIY ETN KRPS GIPERFSGSTSGTTVTLTISGVQAEDEADYYC SS MV FGGGTKLTVL
> Cons__00451
HVILTQPPSASVAPGQRVTISC SGSR NPVS WYRQFPGAAPKLLIY IDD RRSS GVPDRVSGSRSGTSASLAISGLQSEDEADYYC VA WV FGEGTKLTVL
> Cons__00452
QSVLTQPPSASGTPGQRVTISC SGSN NTVN WYQHLPGTAPKLLIY RNN QRPS GVPDRFSGSRSGTSASLAISGLQSEDEADYYC TA VV FGGGTKLTVL
> Cons__00453
QSVLTQPPSVSVAPGKRARITC GGNN KSVH WYQQKPGQAPVLVIY YDS DRPS GIPERFSGSNSGNTATLTISRVEAGDEADYYC QV YV FGTGTKLTVL
> Cons__00454
ESVLTQPPSASGTSGQRVTISC SGSS NQVN WYRHLPGTAPKLVIY SDS QRPS GVPDRISASKSGTSASLAISGLQSEDESDYYC AS PV FGGGTKVTVL
> Cons__00455
SYVLTQPPSVSVSPGQTARITC SAEA QYAY WYRQRPGQAPLLIIY KDT KRPS GIPERFSGSTSGTTVTLTISGVQAEDEADYYC QS YV FGGGTKVTVL
> Cons__00456
QSALTQPASVSGSPGQSITISC TGTS NYVS WYQQYAGKAPKLIIF DVS KRPS GVSNRFSGSKSGDTASLTISGLQAEDEADYHC SS VL FGGGTKLTVL
> Cons__00457
EPVLTQPPSASGTPGQRVTISC SGSS NTVS WYQQVPGTAPKLLIY GNN ERPS GVPDRFSGSKSATSASLAISGLQSEDEADYYC AA WV FGGGTKLTVL
> Cons__00458
QSILTQPPSVSAAPGQKVTISC SGSS NDVS WYQQFPGTVPKLVIY ENN ERPS GIPDRFSGSKSGTSATLGITGLQTGDEADYYC GT VV FGGGSKVTVL
> Cons__00459
SYVLTQPPSLSVALGLTARITC GGDN KSVH WYQQKPGQAPVLVVY DDR ARPS GIPERFSGSNSGNTATLTISRVEAGDEADYCC QV PA FGGGTKLTVL
> Cons__00460
SSELTQDPAVSVALGQTVRITC QGDS YYAD WYQQKPGQAPVLVIY GKN NRPS GIPARFSGSNSRNTASLTITGAQAEDEADYYC HS YV FGIGTKVTVL
> Cons__00461
SSELTQDPAVSVALGQTVRITC QGDS YYAS WYQQKPGQAPVLVIY GKN NRPS GIPDRFSGSSSGNTASLTITGAQAEDEADYYC NS LV FGGGTKLTVL
> Cons__00462
SYVLTQPPSASGTPGQRVTISC SGSS NTVN WYQQVPGTAPKLLIY NNN RRPS GVPDRFSGSKSGTSASLAISGLQSEDEADYYC AA PV FGGGTKLTVL
> Cons__00463
SYVLTQPPSASVAPGKTARITC GGNN KSVH WYQQKPGQAPVLVVY DES DRPS GIPERFSGSNSGNTATLTISRVEAGDEADYYC QV RV FGGGTKLTVL
> Cons__00464
SYVLTQPPSASGTPGQRVTISC SGSS NYVY WYQQLPGTAPKLLIY RNN QRPS GVPDRFSGSKSGTSASLAISGLRSEDEADYYC AA WV FGGGTKLTVL
> Cons__00465
SSELTQDPAVSVALGQTVRITC QGDS FYVS WYQQKPGQAPLLVMY AKN NRPS GIPDRFSGSGSGNTASLTITGAQAEDEAAYYC NS YV FGSGTKVTVL
> Cons__00466
SSELTQDPVVSVALGQTVRITC QGDS YHAS WYQQKPRQAPVLVIY DEN NRPS GIPDRFSGSTSGNTASLTITGAQAEDEADYYC NS LV FGGGTKLTVL
> Cons__00467
SYELTQPPSVSVSPGQTARITC SGDA RYAY WYQQKPGQAPVLIYK DSE RPSG IPERFSGSSSGTTVTLTISGVQAEDEADYYCQ SA VL FGGGTKLTVL
> Cons__00468
QSVLTQPPSVSAAPGQKVTISC SGSS NYVS WYQHLPGTAPKLLIY DNN ERPS GIPDRFSGSKSGTSATLGITGLQTGDEADYYC GT VV FGGGTKLTVL
> Cons__00469
QSALTQPASVSGSPGQSITISC TGTS KLVS WYQQHPGKAPKLMIY EVT ERPS GVSNRFSGSKSGNTASLTISGLQAEDEADYYC CS YV FGTGTKVTVL
> Cons__00470
AAELTQPPSVSGSPGQSVTISC TGTT DRVS WYQQSPGTAPKVMIY EVS ERPS GVPDRFSGSKSGNTASLTISGLQAEDEADYYC SS TI FGGGTKLTVL
> Cons__00471
ESVLTQPPSVSAAPGQTVTISC SGSS NYVS WYQQFPGTAPKLLIY DDN KRPS GIPDRFSGSKSATSATLGITGLQTGDEADYYC GA GA FGGGTKLTVL
> Cons__00472
ESALTQPASVSGSPGQSITISC TGTS NYVS WYQQHPGKAPQLMIY EVS NRPS GVSNRFSGSKSGNSASLTISGLQAEDEADYYC SY WV FGGGTKVTVL
> Cons__00473
ESVLTQPPSVSAAPGQKVTISC SGSS NSVS WYQQFPGAAPKLLIY DNH KRPS RIPDQFSGSKSGTSATLGITGLQTGDEADYYC GT GV FGGGTKLTVL
> Cons__00474
ESALTQPATVSGSPGQSITISC TGTS NYVS WYQQHPGKAPKLMIY DVS DRPS GVSYRFSGSKSGNTASLTISGLQAEDEADYYC SS RV FGTGTKVTVL
> Cons__00475
HSVLTQPPSASGTPGQRVAISC SGSS SVNN WYQQFPGTAPRLVMY SND RRPS GVPDRFSTSKSGTSASLAISGLQSEDEADYYC AA VV FGGGTKLTVL
> Cons__00476
SYELTQPPSASGTPGQRVTISC SGST NYVY WYQHLPGTAPKLLIF RNS QRPS GVPDRFSGSKSGTSASLAISGLRSEDEADYYC AA VV FGGGTKLTVL
> Cons__00477
SYVLTQPPSVSVAPGKTARITC GGNN KSVH WYQQKPGQAPVLVIY YDT DRPS GIPERFSGSNSGNTATLTISRVEAGDEADYYC QV WM FGGGTKLTVL
> Cons__00478
QSALTQPASVSGSPGQSITISC TGTS NYVS WYQQHPGKAPKLMIY DVS NRPS GVSNRFSGSKSDNTASLTISGLQAEDEADYYC SS LV FGGGTKLTVL
> Cons__00479
SYELTQPPSVSVSPLQTARITC SGDA QFAY WYQQKPGQAPVLVIY KDT ERPS GIPARISASSSGTTVTLTISGVQAEDEADYYC QS WV FGGGTKLTVL
> Cons__00480
QSVLTQPPSASGTPGQRVTISC SGSS NYVY WYQQVPGTAPKLLIY RDN QRPS GVPDRFSGSRSGTSASLAISGLRSDDEADYYC AT WV FGGGTKLTVL
> Cons__00481
SYELTQPPSVSVAPGQTARISC GGNN ISVH WYQQRPGQAPVLVVY DDS DRPS GIPERFSGSKSGNTAILTISRVEAGDEVDYYC QV VI FGGGTKLTVL
> Cons__00482
SSELTQDPAVSVALGQTVRITC QGDS YYVS WYQQKPGQAPVVVIY GKK NRPS GIPDRFSGSSSGNTASLTITGAQAEDEADYYC HS HV FGTGTKVTVL
> Cons__00483
QSALTQPASVSGSPGQSITISC TGTS NYVS WYQQHPGKAPKLMIY EVS NRPS GVSNRFSGSKSGNTASLTISGLQAEDEADYYC SS GV FGTGTKVTVL
> Cons__00484
QSALTQPASVSGSPGQSITISC TGTS NYVS WYQQHPAKAPKLMIY DVS NRPS GVSNRFSGSKSGNTASLTISGLQAEDEADYYC SS RV FGGGTKLTVL
> Cons__00485
QSVLTQPPSVSAAPGQKVTISC SGSS NYVL WYRQFPGTAPKLLIY GNN KRPS GIPDRFSGSKSGTSATLGITGLQTGDEADYFC AT WV FGGGTKLTVL
> Cons__00486
QSVLTQPPSVSAAPGQKVTIPC SGSS NYVL WYQQFPGTAPKLLIY GNN KRPS GIPDRFSGSKSGTSATLGITGLQTGDEADYFC AT WV FGGGTKLTVL
> Cons__00487
QSVLTQPPSVSAAPGQKVTISC SGSS NYVL WYQQFPGTAPKLLIY GNN KRPS GIPDRFSGSKSGTSATLGITGLQTGDEADYFC AT WV FGGGTKLEIK
> Cons__00488
QSVLTQPPSVSAAPGQKVTISC SGSS NYVL WYQQFPGTAPKLLIY GNN KRPS GIPDRFSGSKSGTSATLGIAGLQTGDEADYFC AT WV FGGGTKLTVL
> Cons__00489
QSVLTQPPSVSAALGQKVTISC SGSS NYVL WYQQFPGTAPKLLIY GNN KRPS GIPDRFSGSKSGTSATLSITGLQTGDEADYFC AT WV FGGGTKLTVL
> Cons__00490
QSVLTQPPSVSAAPGQKVTISC SGSS NYVL WYQQFPGTAPKLLIY GNN KRPS GIPDRFSGSKSGTSATLGITGLQTGDEADYFC AT WV FGGGTKVTVL
> Cons__00491
QSVLTQPPSVSAAPGQKVTISC SGSS NYVL WYQQFPGTAPKLLIY GNN KRPS GIPDRFSGSKSGTSATLGITGLQTGDEADYFC AT WV FGGGTKVEIK
> Cons__00492
QSVLTQPPSVTAAPGQKVTISC SGSS NYVL WYQQFPGTAPKLLIY GNN KRPS GIPDRFSGSKSGTSATLGITGLQTGDEADYLC AT WV FGGGTKLTVL
> Cons__00493
QSVLTQPPSVSAAPGQKVTISC SGSS NYVL WYQQFPGTAPKLLIY GNN KRPS GIPDRFSGSKSGTSATLGITGLQTGDEADYFC AT WV FGGGTKLTVL
> Cons__00494
QSVLTQPPSVSAAPGQKVTISC SGSS NYVS WYQQLPGTAPKLLIY DNN KRPS GILDRFSGSKSGTSATLGITGLQTGDEADYYC GT GV FGGGTKLTVL
> Cons__00495
SYELTQPPSVSVSPGQTARITC SGDA QYAY WYQQKPGQAPVLVIY KDS ERPS GIPERFSGSSSGTTVTLTISGVQAEDEADYYC QS AV FGGGTKLTVL
> Cons__00496
SYDLTQPPSVSVSPGQTVRITC SADA RFTY WYQQKPGQAPVLVIF KDD ERPS GIPERFSGSYSGTTVTLTITGVQAEDEADYYC QA YV FGPGTTVTVR
> Cons__00497
SDELTQPPSVSVSPGQTARITC SGDE SFVY WYQQRPGQAPVLVMK KDT ERPS GIPERFSGSSSGTTVTLTISGVQAEDEADYYC QS LV FGGGTKLTVL
> Cons__00498
SYELTQPPSVSVSPGQTARITC SGDA QYTS WYQHKPGQAPILVIF RDR ERPS GIPDRSSGSSSGTIATLTISGVRAEDEADYYC QS YV FGSGTKVTLL
> Cons__00499
SYVLTHPPSVSVAPGKTARITC GGNN KSVH WYQQKPGQAPVLVVY DDS DRPS RIPERFSGSNSGNTATLTISRVEAGDEADYYC QV VV FGGGTKLTVL
> Cons__00500
SYELTQPPSVSVSPGQTARITC SGDA QYAY WYQQKSGQAPVLVIY EDS KRPS GIPDRFSGSSAGTMATLTITGAQVEDEADYYC YS RV FGGGTKLTVL
> Cons__00501
SYVVTQPPSVSVAPGQTATITC GGDD LGVH WYQQRPGQAPLLVIH SDS DRPS GIPERFSGSNSGNTATLTITRVEAGDEADYYC QV VI FGGGTKLTVL
> Cons__00502
SYELTQPPSVSVYPGQSATITC SGDA QYAY WYQQKAGQAPVTVIF EDS ERPS GIPERFSGSASGTTVTLTISEVQAEDEADYYC QS QV FGGGTHLTVL
> Cons__00503
SYVVTQPPSVSVAPGKTARITC GGND KSVQ WYQQKPGQAPVLVVY DDT DRPS GIPERFSGSNSGNTATLTINRVEAGDEAEYYC QV YV FGSGTMVTVL
> Cons__00504
QSVLTQPPSVSGAPGHNITTSC TGSR FDVN WYQQVPGTAPKLLIY GNY NRPS GVPDRFSGSKSGTSASLAITGLQADDEGDYYC QS GV FGGGTKLTVL
> Cons__00505
SYVLPQPPSVSVAPGQTASITC GGND YGVH WYQKKPGQAPVLVIY CDS DRPS GIPERFSGSNSGNTATLTISRVEAGDEADYYC QV VV FGGGTKLTVL
> Cons__00506
QLVLTQSPSASASLGASVKLTC TLSS YAIA WHQQQPAKGPRYLMK LNT SRGD GIPDRFSGSSSGAERYLTISSLQSEDEADYYC QT QV FGGGTKLTVL
> Cons__00507
QSVLTQPPSVSGAPGQRVTISC TGSS HDVH WYQQLPGTAPKLLIY GNT NRPS GIPDRFSGSKSGASASLAITGLQAEDEADYYC QS SV FGGGTKVTVL
> Cons__00508
SYELTQPSSVSVSPGQTARITC SGHV KYAR WFQQKPGQAPVLVIY KDS ERPS GIPERFSGSSSGTTVTLTISGAQVEDEADYYC YS GV FGGGTKLTVL
> Cons__00509
SYELTQPPSASVSPGQTARITC SGDA QYAY WYQQMPGQAPVLVIY TDS ERPS GIPERFSGSSSGTTVTLTISGVQAEDEADYYC QS WV FGGGTKLTVL
> Cons__00510
SYELTQPPSVSVSPGQTARITC SGDA QFAF WYQQKPGQAPVQVMY LNT KRPS GIPERFSGSSSGTTVTLTISGVQSGDEADYYC QS QV FGGGTKLTVL
> Cons__00511
SFDLTQPPSVSVSPGQTARITC SGET QYTF WYQKKPGRAPVQVIQ KDT ERPS GIPERFSGSTSGTIATLTITGVHADDEADYYC QS WV FGGGTKLTVL
> Cons__00512
SYELTQPPSVSVSPGQTARITC SGDA QYAF WYQQKPGQAPVQVIY KDT ERPS GIPERFSGSSSGTTVTLTISGVQAGDEADYYC QS QV FGGGTKLTVL
> Cons__00513
SYELTQPPSASGTPGQTVTITC SGSS NFVY WYQQLPGTAPKLLVY RDN RRPS GAPDRFSGSKSGTSASLAISGLRSEDDAVYYC AS VV FGGGTKLTVL
> Cons__00514
QSALTQPPSASGSPGQSVTISC TGTS NYVS WYQQHPGKAPQLMIY EVS KRPS GVPDRFSGSKSGNTASLTVSGLQADDEADYYC SS YV FGTGTKVTVL
> Cons__00515
QSALTQPASVSGSPGQSITISC TGTS DYVS WYQQHPGKAPKLMIY DVN NRPS GVSDRFSGSKSGNTASLTISGLQAEDEADYYC SS DV FGTGTQVTVL
> Cons__00516
ALTQPRSVSGSPGQSVTISCTG TSSD DYVS WYQHHPGKAPKLMIY DVS KRPS GVPDRFSGSKSGNTASLTISGLQADDEADYYC CS LV FGGGTKLTVL
> Cons__00517
SYVLTQPPSVSVAPGQTARITC GGNN KSVH WYQQKPGQAPVVVIY YDR DRPS GIPERFSGSNSGNTASLTISRVEVGDEADYHC QV IV FGGGTKLTVL
> Cons__00518
PFEVTQPPSVSVSPGQTASITC SGDK KYVC WFQQKPGQSPVVVMY PDN KRPS GIPERFSGSKSGNTATLTISGTQSMDEADYYC QT AV FGTGTKLTVL
> Cons__00519
SYELTQPPSVSVSPGQTATISC SGDK KFVC WYQQKPGQSPVLVIY QTF KRPS GTPERFSGSNSGDTATLTISGTQAMDEADYYC QA AV FGGGTELTVL
> Cons__00520
SYELTQPPSVSVSLGQTATITC SGYK KFVC WFQQKPGQAPVLIIH QDS QRPS GIPARFSGSNSGNTATLTINGIQTVDEADYYC QA RV FGTGTKVFVL
> Cons__00521
SYELSQPPAVSVSPGQTASITC SGDK TYTC WYQQKPGQSPVLVIY QDT RRPS GISERFSGSTSGNTATLTISGTQSMDEADYYC QA EV FGTGTKVTVL
> Cons__00522
SYELTQPPSVSVSPGQTATISC SGDK KYTC WYQQKPGQSPVLVIY QDI QRPS GIPERFSGSNSGNTATLTITGTQALDEADYYC QA YV FGSGTRVTVL
> Cons__00523
SYVLTQPPSVSVAPGKTARITC GGNN KSVH WYQQKPGQAPVLVVY DDS DRPS GIPERFSGSNSGNTATLTISRVEAGDEADYYC QV WV FGGGTKLTVL
> Cons__00524
SYVLTQPPSVSVAPGKTARIPC GGDN RSVQ WYYQKPGQAPVLVVY DDS ARPS GIPERFSGSNSGNMATLTITWVGAGDEADYYC EV VV FGGGTKLTVL
> Cons__00525
QSVLTQPPSVSGAPGQRVTISC TGST YDVH WYQQLPGTAPKLLIY GNS NRPS GVPDRFSGSKSGTSASLAIIGLQAEDEGDYYC QS KV FGTGTRVTVL
> Cons__00526
QSVLTHPPSVSGAPGQRVTISC TGSS YAVH WYQQLPGTAPKLLIY ANT NRPS GVPDRISGSTSGTSASLAISGLQAEDEDDYYC QS QV FGGGTKLTVL
> Cons__00527
QSVLTQPPSVSGAPGQRVTISC TGSS YDVH WYQQLPGTAPKLLIY GNS NRPS GVPDRFSGSKSGTSASLAITGLQAEDEADYYC QS LV FGGGTKLTVL
> Cons__00528
SYVLIQAPSVSVSPGETATITC DGDN KTVH WYQQKLGQAPVLVVY DDS DRPS GISYRLAGSKSANTATLTITRVAAGDEADYYC QV WV FGGGTKLTVL
> Cons__00529
SYELTQPPSVSVSPGQTASITC SGDK KYTY WYQQKPGQSPVLVIY QDS KRPS GIPERFSGSNSGNTATLTISGTQAMDEADYYC QA YV FGTGTKVTVL
> Cons__00530
SFELNQPPSVSVFPGQTARIPC SADV QFVY WYQQKPGHAPVLVIF KDT ERPS WIPERFSGSNSGTTVSLIITGVQAEDEADYYC QS VV FGGGTKLTVL
> Cons__00531
SYDLTQPPSVSVSPGQTVRITC SADA RFTY WYQQKPGQAPVLVIF KDD ERPS GIPERFSGSYSGTTVTLTITGVQAEDEAEYYC QA YV FGPGTTVSVL
> Cons__00532
SYQLTQPPSVSVSPGQTARITC SGDA QYAY WYQQKSGQAPVVVMY LDT ERPS GIPERFSGSTSGTTVTLTISGVQAEDEADYYC QS YV FGTGTKVTVL
> Cons__00533
SYELTQSPSVSVSPGQTASITC SGDR KYVC WYQQKPGQSPVLVIY QNN KRPS GIPERFSGSNSGNTATLTISGTQAMDEADYYC QA GV FGTGTKVTVL
> Cons__00534
SYELTQPPSVSVSPGQTASITC SGDK KYAC WYQQKPGQSPVVIIY QDN KRPS GIPERFSGSNSGNTATLTISGTQAMDEADYYC QA YV FGTGTKVTVL
> Cons__00535
SYDLTQPPAVSVSPGQTASISC SGHK KYAC WYQQKPNQSPVLIVY EDK KRPT GIPERFSGSNSGNTATLNISGAQALDEADYYC QA VV FGGGTKLTVI
> Cons__00536
SYELTQPPSVSVSPGQTASITC SGDK KYAC WYQQKPGQSPVLVIY QDN KRPS GIPERFSGSNSGNTATLTISGTQAMDEADYYC QA GV FGTGTKVTVL
> Cons__00537
SYELTQPPSVSVSPGQTARITC SGEA QYSY WYQQKSGQAPVLVIY KDS ERPS GIPERFSGSSSGTTVTLTISGVQAEDEADYYC QS KV FGGGTKLTVL
> Cons__00538
ELVVTQPPSASGTPGQRVTIPC TGSS NTVN WYRQVPGAAPTLLLY SNI HRPL GVPDRFSGSKSGSSASLAISGLQSEDEAPYYV QR AS FGSGTKVGVP
> Cons__00539
ESVLTQPPSASGTPGQRVTISC SGSS NSVS WYQHLPGTAPKLLIY EDN SRAS GVSDRFSASKSGTSASLAISGLQPEDETDYYC AA AV FGTGTKVTVL
> Cons__00540
QSALTQPASVSGSPGQSITISC TGTS NYVS WYQQHPGKAPKLMIY EVS NRPS GVSNRFSGSKSGNTASLTISGLQAEDEADYYC SS LV PGGGTKLTVL
> Cons__00541
QSALTQPASVSGSPGQSITISC TGTS DYVS WYQQHPGKAPKLMIY DVS KRPS GVSNRFSGSKSGNTASLTISGLQAEDEADYYC SS FV PGGGTKLTVL
> Cons__00542
QSALTQPASVSGSPGQSITISC TGTS NYVS WYQQHPGKAPKLMIY DVS KRPS GVSNRFSGSKSGNTASLTISGLQAEDEADYYC SS FV PGGGTKLTVL
> Cons__00543
QSALTQPASVSGSPGQSITISC TGTS DYVS WYQQHPGKAPKLMIY DVS KRPS GVSNRFSGSKSGNTASLTISGLQAEDEADYYC SS FV PGGGTKLTVL
> Cons__00544
QSALTQPASVSGSPGQSITISC TGTS NYVS WYQQHPGKAPKLMIY DVN KRPS GVSNRFSGSKSGNTASLTISGLQAEDEADYYC SS FV PGGGTKLTVL
> Cons__00545
QSALTQPASVSGSPGQSITISC TGTS NYVS WYQQHPGKAPKLMIY DVS KRPS GVSDRFSGSKSGNTASLTISGLQAEDEADYYC SS FV PGGGTKLTVL
> Cons__00546
QSALTQPASVSGSPGQSITISC TGTS NYVS WYQQHPGKAPKLMIY DVS KRPS GVSNRFSGSKSGNTASLTISGLQAEDEADYYC SS PV PGGGTKLTVL
> Cons__00547
QSVLTQPPSISAAPGQKVAISC SGSS NYVS WYQQLPGTAPKLLIY DNN KRPS GIPGRFSGSKSGTSATLGITGLQTGDEADYYC GT EV FGGGTKLTVL
> Cons__00548
SYELTQPPSLSVSPGQTARITC SGNE KFAY WYQQKPGQSPVLVIY HDD DRPS GIPERFSGSNSGNTAILTISGTQAMDEADYYC QV VV FGGGTKLTVL
> Cons__00549
QSVLTQPPSASGTPGQRVTISC SGSS NYVY WYQQLPGTAPKLLIY RNN QRPS GVPDRFSGSKSGTSASLAISGLRSEDEADYYC AT VI FGGGTKLTVL
> Cons__00550
QSVLTQPPSASGTPGQRVTISC SGSN NTVN WYQQLPGTAPKLLIY SNN QRPS GVPDRFSGSKSGTSASLAISGLQSEDEAAYYC AA VL FGGGTKLTVL
> Cons__00551
SYELTQPPSVSVSPGQTARITC SGDA QYSF WYQQKAGQAPALLIY KDT ERPS GIPERFSGSSSGTKATLTIIGVQAEDEADYYC QS WI FGGGTKLTVL
> Cons__00552
QLVLTQSPSASASLGASVKLTC TLSS YAIA WHQQQPEKGPRYLMK LNS SRGD GIPDRFSGSSSGAERYLTISSLQSEDEADYYC QT SV FGGGTKLTVL
> Cons__00553
QSVLTQPPSVSGAPGQRVTISC TGSS YDVH WYQQLPGTAPKILIY GNS NRPS GVPDRFSGSKSGTSASLAITGLQAEDEADYYC QS YV FGTGTKVTVL
> Cons__00554
QPVLTQSSSASASLGSSVKLTC TLSS HIIA WHQQQPGKAPRYLMK LES NQGG GDPNRFSGSSSGADRYLTISNLQSDDQADYYC ET RV FGGGTKVTVL
> Cons__00555
SYVLTQPPSLSVAPGQTARITC GGNN KSVH WYQQKPGQAPLLVIH DDR DRPS GIPERFSGSDSGDTATLIISGVEAGDEADYYC QV VV FGGGTKLAVL
> Cons__00556
SYELTQPPSVSVSPRQTARITC SGDV QYVY WYQQKPGQAPVLVMY KDR ERPS GIPERFSGSSSGATVTLTISGVQAEDEADYYC QT YV FGSGTKVTVV
> Cons__00557
SYELTQPPSVSVSPGQTASITC SGDK KYAH WYQQKPGQSPVLVIY QGT KRPS GIPERFSGSNSGNTATLTISGTQAMDEADYYC QA RV FGGGTKLTVL
> Cons__00558
SYELTQPPSMSVSPGQTATITC SGHK KYAC WYQQKPGQSPVMVIY QDN NRPS GIPDRFSGSNSGNTATLTIVGTQAMDEADYYC QA YV FGPGTKVTVL
> Cons__00559
SYELTQPPSVSVSPGQTASITC SGDK KYAC WYQQKPGQSPVLVIY QDS KRPS GIPERFSGSNSGNTATLTIIGTQAMDEADYYC QA AV FGGGTKLTVL
> Cons__00560
SYELTQSPSVSVSPGQTARITC SGDV QHAY WYQLKPGQAPVLVIY RDS QRPS GIPERFSGASSGRTVTLIISGVQAEDEADYYC QS VI FGGGSKLTVL
> Cons__00561
FYELTQPPSVSLSAGQTAMITC SGDA KDVH WYQQKPGQSPVLVIY QDN KRPS GIPERFSGSNSGNTASLTVSRVEAGDEADYFC QA VV FGGGTKVTVL
> Cons__00562
SYDLTQPPSVSVSPGQTVTITC SGYN KYAC WYQQKLGQSPVLVIY QDT KRPS GIPERFSGANSGNTATLTITGTQTMDEADYYC QT YV FGTGTKVTVL
> Cons__00563
QYVLTQPPSVYGAPGQRVTISC TGSS YDVH WYQQVPGTAPKLLIY GNS NRPS GVPDGFLGSKWGTSASLAITGLQAEDEADYYC QS LA FGGGTKLTVL
> Cons__00564
SYELTQPPSVSVSPGQTARITC SGDA QYAY WYQQKPGQAPILVIY KDT ERPS GIPERFSGSSSGTTVTLTISGVQAEDEADYYC QS WV FGGGTKLAVL
> Cons__00565
SELTQPASVSVSPGQTASITCS GDVL KYAR WLQQRPGQAPVVVIY KDI ERPS GIPERFSGSTSGTTVTLTISGAQVEDEADYYC YS WV FGGGTKLTVL
> Cons__00566
SYELTQPPSVSVSPGQTARITC SGDA KYAY WYQQKSGQAPVLVIY EDS KRPS GIPERFSGSSSGTMATLTISGAQVEDEADYYC YS VV FGGGTKLTVL
> Cons__00567
SYQLTQPPSVSVSPGQTARITC SGDA QYTY WYQQKSGQAPVVVMF LDT ERPS GIPERFSGSTSGTTVTLTISGVQAEDEADYYC QS YV SGTGTKVTVL
> Cons__00568
QSVLTQPASVSGSPGQSITISC TGTS NYVS WYQQYPGKAPQLMIY EVD NRPS GVSSRFSGSKSGNTASLTITGLQAEDEADYYC SS LL FGGGTKLTVL
> Cons__00569
ESVLTQPPSASGVPGQSVIISC SGSS NTVN WYQQVPGAAPKLLVY SNN QWPS GVPDRFSGSKSGTSASLAISGLHSEDEADYFC AT PV FGGGTKLTVL
> Cons__00570
ESALTQPRSVSGSPGQSLTISC SGAP ESVS WYQQHPGKAPKLIIY GFS NRPS GVPLRFSGSKSGDAASLTISGLQVEDEADYYC SS VI FGAGTKLTVL
> Cons__00571
ESVLTQPPSVSAAPGQEVTISC SGSS NFVS WYQQLPGTAPKLLIY DNN KRPS GIPDRFSGSKSGTSATLGITGLQTGDEADYYC GT GM FGGGTRVTVL
> Cons__00572
ESVLTQPPSASGTPGQRVTISC SGST NTVT WYQHLPGTAPKLLIY SND QRPS GVPHRFSGSKSGASASLAISGLQSEDETDYYC AT PV FGGGTKVTVQ
> Cons__00573
ESALTQPASVSGSPGQSITISC TGTT DFVS WYQQHPGKAPKLLIY DVN SRPS GISNRFSGSKSGNTASLTISGLQAEDEADYYC SS AV FGGGTKLSVL
> Cons__00574
SSELTQDPAVSVALGQTVRITC QGDS YYAS WYQQKPGQAPVLVIY GKN NRPS GIPDRFSGSSSGNTASLTITGAQAEDEADYYC NS VV FGGGTKLTVG
> Cons__00575
QSQLTQPASVSGSPGQSITLSC AGTG SLVS WYQQYPGKAPKVIIY EDN KRPS GVSDRFSGSKSGTTASLTVSGLQAEDEADYYC CS SL FGTGTKVTVL
> Cons__00576
ESALTQPASVSGSPGQSITISC TGTS NLVS WYQQHPGKAPKLIIY EVI KRPS GVSDRFSGSKSANTASLTISGLQPEDEADYYC CS LL FGGGVTVLGQ
> Cons__00577
ASELTQDPAVSVALGQTVRITC QGGG YSAT WYQQKPGQAPVLVIY GNN NRPS GIPDRFSGSTSGNTASLTITGAQAEDEADYYC NS YV FGTGTKVTVL
> Cons__00578
ESVLTQPPSASGTPGQRVTISC SGSG HTVN WYHQFPGTAPKLLIY RND QRPS GVPDRFSGSKSGTSASLAISGLQSEDEADYYC AA PV FGGGTKLTVL
> Cons__00579
QSQLTQPPSVSVAPGQTARITC GGDN KSVN WFQQKPGQAPVLVVY DDN ERPS GISERFSGSNSGNTATLTISRVEAGDEADYYC QV VV FGGGTKLTVL
> Cons__00580
QPVLTQPPSASGTPGQRVSISC SGSS NTVN WYQHLPGTAPKLLVY TDN QRPS GVPDRFSGSKSGTSASLAISGLQSEDEADYYC TA PV FGGGTQLTVL
> Cons__00581
SSVLTQPPSVSVAPGKTARITC GGNN KSVH WYQQKPGQAPVLVIY FDT DRPS GIPERFSGSNSGNTATLTISRVEAGDEADYYC QV GV FGGGTQLTVL
> Cons__00582
QSALTQPASASGSPGQSVTISC AGTS DYVS WYQQHPGKAPKLVIY EVT KRPS GVPDRFSGSKFGNAASLTVSGLQAEDEADYYC SS VI FGGGTQLTVL
> Cons__00583
SYELTQPPSVSVSPGETASITC SGDK KYVS WYQQKPGQSPVVVIY QDA NRPS WIPERFSGSNSGNTATLTISGTQAMDEADYYC QA LI FGGGTKLTVL
> Cons__00584
QSVLTQPPSVSAAPGQKVTISC SGSS NYVL WYQQFPGTAPKLLIY GNN KRPS GIPDRFSGSKSGTSATLGITGLQTGDEADYFC AT WV FGGGTKLTVL
> Cons__00585
SYVLTQPPSVSVAPGQTARITC GGNN KSVH WYQQKPGQAPVLVVY GAS DRPS GIPERFSGSNSGNTATLTISRVAAGDEADYYC QV VV FGGGTKLTVL
> Cons__00586
SSELTQDPPVSVALGQTVRITC QGDS YYAS WYQEKPGQAPVLVIY GKN NRPS GIPDRFSGSSSGNTASLTITGAQAEDEADYYC NS YV FGTGTKVTVL
> Cons__00587
SSELTQDPAVSVALGQTVRITC QGDS SYAS WYQQKPGQAPVLVMF GKN NRPS GIPDRFSGSSSGNTASLTITGTQAEDEADYYC NS VL FGGGTKLTVL
> Cons__00588
LSVLTQPASVSGSPGQSVTISC TGTS DYVS WYQQHPGKAPKLMIY EVT NGPS GVSNRFSLSKSGNTASLTISGLQAEDEADYYC SS VV FGGGTKLTVL
> Cons__00589
QSVLTQPPSASGTPGQRVTIAC SGSS NAVT WYQQLPGTAPQLLID TNN QRPS GVPDRFSGSKSGTSASLAISGLQSEDEADYYC AT PV FGGGTQLTVL
> Cons__00590
QSQLTQPASVSVSPGQTASITC SGDR EFAS WYQQKPGQSPILVIF EDN KRPS GIPERFSGSNSGNTATLTISGTQAMDEADYYC LA WV FGGGTKLTVL
> Cons__00591
ESALTQPASVSGSPGQSITISC TGTS NYVS WFQQHPGKAPKLMIF DVS ERPS GVSDRFSGSKSGNTASLTISGLQAEDEADYYC SS VI FGGGTKLTVL
> Cons__00592
QSVLTQDPAVSVALGQTVRITC QGDS YYAS WYQQKPGQAPVLVIY GKN NPAS GIPDRFSGSSSGNTASLTITGAQAEDEADYSC NS EV FGGGTKLTVL
> Cons__00593
QSVLTQPRSVSGSPGQSVTISC TGTS DYVS WYQQHPGEAPKLIIY DVA KRPS GVPDRFSGSKSGNTASLTVSGLQAEDEADYYC FS FV FGGGTKLTVL
> Cons__00594
QSALTQPASVSGSPGQSITISC TGTS NYVS WYQQRPGTSPKRWIY DTS NLAS GVPARFSGSGSGTSYSLTISSMEAEDAATYYC HQ WT PGGGTRLEIR
> Cons__00595
SYELTQPPSVSVSPGQTASITC QGAS NWVH WYQQQPGKAPNSLIY GFS KRPS GLPERFSGSSSGRTGTLGISGIQAVDEADYYC NT VG FGSGTQLTVL
> Cons__00596
QSVLTQPPSVSAAPGEKVTISC SGSS YCVS WYQQLPGTPKKLLIY GDN KRPS GIPDRFSGSKSGTSATLGITGLWPEDEADYYC SA VV FGGGTKLTVL
> Cons__00597
QSVLTQPPSVSEAPRQRVTISC SGAS NAVQ WYQHLPGKVPKLLIY DDN QLPS GVSDRFSGSKSGNTASLTISGLQAEDEADYYC AV DG FGTGTKVTVL
> Cons__00598
QSALTQPRSVSGSPGQSVTISC TGTN NYVS WYQHHPGKAPKLMLY EGN RRPS GVSNRFFGSKSASTASLTISGLRPEDEADYYC SS VF FGGGTKLTVL
> Cons__00599
SSELTQDPAVSVGLGQTVRITC QGDS DYAN WYQQKPGQAPILVIY GNN NRPS GIPDRFSGSSSGNTATLTITTAQAGDEADYYC NG WV FGTGTKVTVL
> Cons__00600
FYELTQPPSVSLAAGQTAMITC EGND RSVH WYQQKPGQAPVPVIY DDA DRPS GVPARFSGYNSGNSAILTINRVEAGDEADYFC QS VV FGTGTMVTVL
> Cons__00601
QSQLTQPASASGSPGQSVTISC TGTG NYVS WYQQHPGKAPKLMIY EVS KRPS GVPYRFSGSKSGNTASLTVSGLRAEDEADYYC SS LV FGGGTKVTVL
> Cons__00602
QSVLTQPASVSGSPDQSITISC TGTS KYVS WYQQHPDKAPKVMIY DVT NRPS GGSNRFSGSKSGNTASLTISGLQAEDEADYYC SS LV FGGGTKLTVL
> Cons__00603
ESVLTQPPSVSAAPGQKVTISC SGGS NYVS WHQHLPGTAPKLLIY EDN KRPS GIPDRISASKSGTSATLAITGLRTGDEADYYC AT VV FGGGTKVTVL
> Cons__00604
SYELTQPPSVSVSPGHTARITC SGDA KYAY WYQQKSGQAPMLVIY EDS KRPS GIPERFSGSSSGTMATLIISGPQVEDEADYYC FS HS FGTGTRVTVL
> Cons__00605
SYELTQPPSVSVSPGQTARITC SGDA QYAY WYQQKPGQAPVLVIY KDS ERPS GIPERFSGSSSGTTVTLTISGVQAEDEADYYC QS YV FGTGTKVTVL
> Cons__00606
SYELTQPPSVSVSPGHTARITC SGDA KYAY WYQQKSGQAPMLVIY EDS KRTS GIPERFSGSSSGTMATLIISGAQVEDEADYYC FS HS FGTGTRVTVL
> Cons__00607
SYELTQPPSVSVSPGQTARITC SGDA QYAY WYQQKPGQAPVLVIY KDS ERPS GIPERFSGSSSGTTVTLTISGVQAEDEADYYC QS YV FGTGTKVTVL
> Cons__00608
QSVLTQPPSASGTPGQRVTISC SGSS NVVN WYQQLPGTAPKLLIY SNN QRPS GVPDRFSGSKSGTSASLAISGLQSEDEADYYC AT RV FGGGTKLTVL
> Cons__00609
QHVLTQPPSVSGTPEQRVTISC SGSG NFVY WYQQFPGSTPKLLIY RDN QRPS GVPDRFSGSKSGTSASLAISGLRSEDEADYYC AS YV FGTGPVSPSN
> Cons__00610
QSALTQPASVSGSPGRSVTISC TGTR NYVS WYQQHPGKAPKFLIY DVS SRPS GVSSRFSGSKSGNTAFLTISGLQAEDEADYYC SS GV FGGGTKLTNP
> Cons__00611
QSALTQPASVSGSPGQSITISC TGTS NLVA WYQQHPGRAPQLMIY EAS KRAS GVSNRFSGSYSDNTASLTISGLRPEDEAYYYC FS RV FGGGTKLTVL
> Cons__00612
QSALTQPASVSGSPGQSLTISC TGTR DFVS WYQQHPGKVPRLIIY DVQ NRPS GVSNRFSGSKSGNTASLTISGLQAEDEADYYC CS FV FGTGTKVTVL
> Cons__00613
QSALTQPASVSGSPGQSIAISC TGTS NYVS WYQQHPGKPPKLIIF DVT NRPS GVSSRFSGSKSGYTASLTISGLQAEDEADYYC MS WV FGGGTKLTVL
> Cons__00614
SYELTQPPSVSVSPGQTASITC SGDK KYAC WYQQKPGQSPVLVIY QDS KRPS GIPERFSGSNSGNTATLTISGTQAMDEADYYC QA RV FGTGTKLTVL
> Cons__00615
SYVLTQPPSVSVAPGKTARITC GGNN KSVH WYQQKPGQAPVLVIY YDS DRPS GIPERFSGSNSGNTATLTISRVEAGDEADYYC QV RV FGGGTKLTVL
> Cons__00616
SYELTQPPSVSVSPGQTARITC SGDA QYAY WYQQKPGQAPVLVIY KDS ERPS GIPERFSGSSSGTTVTLTISGVQAEDEADYYC QS GV FGGGTKLTVL
> Cons__00617
SYELTQPLSVSVALGQTARITC GGNN KNVH WYQQKPGQAPVLVIY RDS NRPS GIPERFSGSNSGNTATLTISRAQAGDEADYYC QV KV FGGGTKLTVL
> Cons__00618
SYELTQPPSVSVSPGQTARITC SGDK EYVC WYQQKSGQSPVLVIY QDS KRSS GTPERFSGSNSGNTATLTISGVQAEDEADYYC QS KI FGGGTKLTVL
> Cons__00619
SSELTQDPAVSVALGQTVRITC QGDS YYAS WYQQKPGQAPVLVIY GKN NRPS GIPDRFSGSSSGNTASLTITGAQAEDEADYYC NS VI FGGGTKLTVL
> Cons__00620
SSELTQDPAVSVALGQTVRITC QGDR YYAN WYQQKPGQAPILVIY GKN NRPS GIPDRFSGSASGNTASLTITGAQAEDEADYYC NS WV FGGGTKLTVL
> Cons__00621
SSELTQDPAVSVALGQTVRITC QGDS YYAS WYQQKPGQAPVLVIY GKN NRPS GIPDRFSGSSSGNTASLTITGAQAEDEADYYC NS VI FGGGTKVTVL
> Cons__00622
SSELTQDPAVSVALGQTVRITC QGDS YYAS WYQQKPGQAPVLVIY GKN NRPS GIPDRFSGSSSGNTASLTITGAQAEDEADYYC NS WV FGGGTKLTVL
> Cons__00623
ASELTQDPVVSVALGQTVRITC QGDR YYVS WYQQKPRQAPVLVIY GKN NRPS GIPDRFSGSSSGNTASLTITGAQAEDEADYYC NS LL FGGGTKLTVL
> Cons__00624
SYELKQPPSVSVSPGQTARITC SGDV KYAY WYQERSGQAPVLVVY EDS GRPS EIPERFSGSSSGTKATLTISGAQVEDEADYYC ST PL FGGGTKLSVL
> Cons__00625
QSALTQPPSASGSPGQSVTISC SGTS KYVS WFQQHPGKAPKLMIY EVN QRPS GVPDRFSGSKSGNTASLTVSGLQPEDEADYYC AS VI FGGGTKLTVL
> Cons__00626
QSALTQPASVSGSPGQSITISC TGTN NLVS WYQQHPGKAPKIMIY EVS KRPS GVSNRFSGSKSGNTASLTISGLQAEDEADYYC CS VV FGGGTKLTVL
> Cons__00627
ESVLTQPPSVSGTPGQRVTISC SGGS NYVY WYQQLPGTAPKLLIY RDD KRPS GVPDRFSGSKSGTSASLAISGLRSEDEAHYHC AA VV FGGGTQLTVL
> Cons__00628
QSALTQPASVSGSPGQSITISC TGTS NLVS WYQQYPGKAPKLIIY EVS KRPS GVSNRFSGSKSGNTASLTISGLRAEDEADYYC CS VV FGGGTRVSVL
> Cons__00629
QSVLTQPPSASGTPGQRVTIFC SGSS NYIY WYQQFPGTAPKLLIY GNN QRPS GVPDRFSGSKSGTSASLAISGLQSEDEADYFC AA WV FGGGTKLTVL
> Cons__00630
QSVLTQPLSVSVALGQTARITC GGNN KNVH WYQQKPGQAPVLVIY RDS NRPS GIPERFSGSNSGNTATLTISRAQAGDEADYYC QV VV FGGGTKLTVL
> Cons__00631
QSVLTHPPSVSAPPGQKVTISC SGST NYVS WYQQHPGKAPKLMIY DVS KRPS GVPDRFSGSKSGNSASLNISGLQSEDEADYYC AA FL FGTGTKLTVL
> Cons__00632
QSVLTQPPSVSAAPGQKVTISC SGSN NYVS WYQQLPGRAPKLLIY DNN ERPS GIPDRFSGSKSGTSATLAITGLQTGDEADYYC GT VV FGGGTKLTVL
> Cons__00633
QSVLTQAPSVSGPPGQSVTVSC SGNT KTVD WYQHFPGVAPRLLIY STS QRPS GVPDRFSGSRSGTSASLAISGLQSEDEADYYC AT YV FGSGTTVIVL
> Cons__00634
QSQLTQPPSASGSPGQSVTISC TGTS NYVS WYQQHPGKAPKLMIY EVS KRPS GVPDRFSGSKSGNTASLTVSGLQADDEADYYC SS WV FGGGTKLTVL
> Cons__00635
QSVLTQPPSVSGAPGQRVTISC AGNS YHVH WYQHLPGTAPKLLIH GNN NRPS GVPDRFSGSKSGTSASLAITGLQAEDEADYFC QS SV FGGGTKLTVL
> Cons__00636
QSVLTQPPSVSGAPGQRVTISC TGSS YDVH WYQHLPGTAPKLLIY GNN NRPS DVPDRFSGSKSGTSASLAITGLQAEDEADYYC QS WV FGGGTKLTVL
> Cons__00637
SYELTQPPSVSVSPGQTARITC SGDA KYAY WYQQKSGQAPVLVIY EDS KRPS GIPERFSGSSSGTMATLTISGAQVDDEADYYC YS WF FGGGTKLTVL
> Cons__00638
QSQLTQPASVSVSPGQTATIPC SGDN KYAS WFQQKPGQSPVLVIY QDN KRPS GIPERFSGSNSGSTATLTISGTQAMDEADYYC QA AV FGGGTKVTVL
> Cons__00639
QSQLTQPPSASGTPGQRVTISC SGRT YYVY WFQQRPRTAPKLLIY NNN QRPS GVPDRISGSRSGTSASLAISGLRSEDEAHYYC AA WV FGGGTKLTVL
> Cons__00640
SYELTQPPSVSVSPGQTARITC SGDA QYAY WYQQKPGQAPVLVIY KDS ERPS GIPERFSGSSSGTTVTLTISGVQAEDEADYYC QS VV FGGGTKLTVL
> Cons__00641
SYELTQPPSVSVSLGQMARITC SGEA KYAY WYQQKPGQFPVLVIY KDR ERPS GIPERFSGSSSGTVVALTISGVQAEDEADYYC LS YV FGTGTKVTVL
> Cons__00642
SYELTQPPSVSVSPGQTASFTC SGHK KYAC WYQQKPGQPPVLVIY QDT KRPS GIPERFSGSNSGNTATLTISGTQAMDEADYYC QA VV FGGGTKLTVL
> Cons__00643
SYELTQPPSVSVSPGQTASITC SGDK KYAC WYQQKPGQSPVLVIY QDS KRPS GVPERFSGSNSGNTATLTISGTQAMDEADYYC QA WV FGGGTKLTVL
> Cons__00644
SYVLSQPPSVSVAPGQTARITC GGNY KSVH WYQQKPGQAPVLVVF DDS DRPS AIPERFSGSNSGNTATLTISRVEAGDEADYFC QV QV FGGGTKLTVE
> Cons__00645
SYELTQPPSVSVSPGQTASITC SGDK KYAC WYQQKPGQSPVLVIY QNN KRPS GIPERFSGSNSGNTATLTISGTQAMDEADYYC QA YV FGTGTKVTVL
> Cons__00646
QSVLTQPPSVSGTPGQRVTLSC SGTS FDVH WYQQVPGAAPKLLIH SDN HRPL GVPDRFSGSKSGTSASLVITGVQVEDEAEYYC QS RV FGGGTKLTVL
> Cons__00647
HVILTQPPSVSASLGASVKVTC TLTS YAIA WHQQQPHRGPRFLMR VHT NKGD GIPDRFSGSSSGAERYLTISSLQSEDEADYYC QT NV FGGGTNVTVL
> Cons__00648
HVLLTQSPSVSASLGASVKLTC TLTS YAIA WHQQQPHKGPRFLMR VHS NKGD GIADRFSGSSSGAERYLTISSLQSEDEAEYYC QT NV FGGGTNVTVL
> Cons__00649
HVILTQPPSVSASLGASVKVTC TLTS YAIA WHQQQPHRGPRFLMR VHT NKGD GIPDRFSGSSSGAERYLTISSLQSEDEAEYYC QT NV FGGGTNLTVL
> Cons__00650
QSVLTQPPSVSAAPGQKVTISC SGSS NYVS WYQQLPGTAPKLLIY ENN KRPS GIPDRFSGSKSGTSATLGITGLQTGDEADYYC GT GV FGGGTKLTVL
> Cons__00651
SYELTQPPSLSVSPGQTARITC SGDA QYAY WYQQKPGQAPVVVIY RDT ERPS GIPERFSGSSSGTTVTLIISGVQAEDEADYYC QS VV FGGGTKLTVL
> Cons__00652
ESVLTQPPSASGTPGQRVTISC SGTS STVN WYQQLPGMAPKLLIY RDA MRPS GVPDRFSGSKSGASASLAIGGLQSEDETDYYC AA YV FGTGTKVTVL
> Cons__00653
QSALTQPASVSGSPGQSITISC TGTS DYVS WYQQLPGKAPKLLIY EVS YRPS GVSNRFSGSKSGNTASLTISGLQVEDEADYSC SS VL FGGGTKVTVV
> Cons__00654
QSALTQPRSVSGSPGQSVTISC TGTS NSVS WYQQNPGKAPKLMIY DVT KRPS GVPDRFSGSKSGNTASLTISGLQAEDEANYYC CS FV FGGGTKVTVL
> Cons__00655
QSVLTQPPSVSAAPGQKVTISC SGST NYVS WYQQLPGTAPKLLIY DNN KRPS GIPDRFSGSKSGTSATLGITGLQTGYEADYCC GT GV FGGGTKLTVL
> Cons__00656
QSVLTQPPSVSAAPGQKVTISC SGST NYVS WYHQLPGTAPKLLIY DNN KRPS GIPDRFSGSKSGTSATLGITGLQTGDEADYYC GT GV FGGGTKLTVL
> Cons__00657
SYELTQPPSVSVSPGQTASITC SGDK KYAC WYQQKPGQSPVLVIY QDR ERPS GIPERFSGSNSGNTATLTISGTQAMDEADYYC QA YV LGTGTKVTVL
> Cons__00658
SSELTQDPAVSVALGQTVRITC QGDS YYAS WYQQKSGQAPLLVIY GKH NRPS GIPDRFSGSSSGNTASLTITGAQAEDEADYYC YS YV FGSGTKVTVL
> Cons__00659
SYVLTQPPSVSVALGQTARITC GDNN KNVH WYQQKPGQAPVLVIY RNS NRPS GIPERFSGSNSGNTATLTISRAQAGDEAGYYC QV HI FGGGTKVTVL
> Cons__00660
IVLTQSPGTLSLSPGERATLSC RASQ NNLG WYQQKPGQAPRLLIY DAS NRAT GIPDRFSGSGSGTDFTLTISRLEPQDFAVYYC QH LT FGGGTKVEIK
> Cons__00661
SYVLTQPPSVSVAPGQTARITC GGDN YSVH WYQQKPGQAPVLVVY DDS DRPS EIPERFSGSKSGNTATLTISRVEAGDEADYYC QV YV FGTGTKVTVL
> Cons__00662
SYELTQPPSVSVSPGQTARITC SGDA QYVH WYQQKPGQAPVLVIY KDN ERPS GIPERISGSSSGTTVTLTISRVQAEDEADYYC QS YR FGGGTKVTVL
> Cons__00663
SYELTQPPSVSVSPGQTARITC SGDA QYAY WYQQKPGQAPVLVIY KDS ERPS GIPERFSGSSSGTTVTLTISGVQAEDEADYYC QS WV FGGGTKLTVL
> Cons__00664
SYELTQPPSVSVSPGQTARITC SGDA QNTY WYQQKPGQAPVLVIF EDS ERPS GIPERFSGSSSGTTVTLTISGVQAEDEADYYC QS GV FGTGTKVTVL
> Cons__00665
SYELTQPPSVSVSPGQTARITC SGDA QYAY WYQQKPGQAPVLVIY KDS ERPS GIPERFSGSSSGTTVTLTISGVQAEDEADYYC QS QV FGGGTKLTVL
> Cons__00666
SYVLTQPPSVSVAPGQTARISC GGNN KSVH WYQQKPGQAPVLVVY DDN DRPS GIPARFSGSNSGNTATLTSSRVEAGDEADYYC QV YV FGTGTKVTVL
> Cons__00667
SYELTQPPSVSVSPGQTANIIC SADK KYAS WYQKKPGQSPLLVIS QDT KRPS GIPERFSGSNSGNTATLTISGTQAMDEADYFC QA VV FGGGTKLTVL
> Cons__00668
SYELTQPPSVSVSPGQSANITC SGNK KFAS WYQQKPGQSPVLVIY QGN KRPS GIPERFSGSNSGDTASLTISGTQALDEADYFC QA GV FGGGTQLTVL
> Cons__00669
SYVLTQPPSVSVAPGQTARITC EGKN TNVH WYQQKPGQAPVLVVF ADS DRPS GIPERFSGSNSGNTATLTITRVEGGDEADYYC QV YV FGTGTKVTAL
> Cons__00670
SYELTQPPSVSVSPGQTATITC SGAT QYAH WYQQKPGQAPVLVMY RDK ERPS GIPERFSGSSSGTRVTLTITGVQADDEADYYC QT RV FGTGTRVTVL
> Cons__00671
SYVLTQPPSVSVAPGQTARITC GGDN KNVH WYQQKPGQAPVLVIY HDS DRPS GIPERFSGSNSGNTATLTISRVQAGDEADYYC QV GV FGGGTKLTVL
> Cons__00672
QLVLTQSPSASASLGASVKLTC TLSS YAIA WHQQQPEKGPRYLMK LNS NRGD GIPDRFSGSSSGAERYLTISSLQSEDEADYYC QT WV FGGGTKLTVL
> Cons__00673
SHELTQPPSVSVSSGQTARITC SGDA QFVF WYQQKSGQAPILIIY RDT ERPS GIPERSSGSTSGTTVTLTISGVQAEDEADYYC QS YV FGTGTKLTVL
> Cons__00674
SYELTQAPSVSVSPGQTARITC SGDG QYAY WYQQKPGQAPVQVIF KDT ERPS GIPERFYGSTSGTTVTLTISGVQAEDEADYYC QS VL FGRGTRLTVL
> Cons__00675
SYELTQPPSVSVSPGQTARITC SGDA QYAY WYQQKPGQAPVLVIY KDS ERPS GIPERFSGSSSGTTVTLTISGVQAEDEADYYC QS WV FGGGTKLTVL
> Cons__00676
SYELTQPPSVSVSPGQTASITC SGDA QYGY WYQQKPGQAPVLVMY KDN ERAS GIPERFSGSSSGTTVTLTISGVQAEDEADYYC QS VV FGGGTKLTVL
> Cons__00677
QSVLTQPPSVSAAPGQKVTISC SGSS NYVS WCQQLPGTAPKLLIY DNN QRPS GVPDRFSGSKSGTSASLAISGLRSEDEADYYC AA QV FGGGTKLTVL
> Cons__00678
QSALTQPASVSGSPGQSITISC TGTS NSVS WYQHHPGKAPKLMIY GVS NRPS GVSNRFSGSKSGNTASLTISGLQAEDEADYYC SS WV FGGGTKLTVL
> Cons__00679
QSVLTQPPSVSGSPGQSVTISC TGAS NYVS WYQQHPGKAPKVMIY DVT KRPS GVPDRFSGSKSGNTASLTISGLQAEDEADYYC CS WM FGGGTKLTVL
> Cons__00680
QSVLTQPPSASGTPGQRVTISC SGST YTVN WYQQLPGTAPKLLIY SNN QRPS GVPDRFSGSKSGTSASLAISGLQSEDEADYYC AT WV FGGGTKLTVL
> Cons__00681
QSVLTQPPSVSVSPGQTASITC SGDK KYAC WYQQKPGQSPVVVMY QDS KRPS GIPERFSGSNSGNTATLTISGTQAMDEADYYC QA VV FGGGTKLTVL
> Cons__00682
QSALTQPPSASGSPGQSVTISC TGTS NYVS WFQQHPGKAPKLMIY EVS KRPS GVPDRFSGSKSGNTASLTVSGLQAEDEADYYC SS YV FGTGTKVTVL
> Cons__00683
QSVLTQPPSASGTPGQRVTISC SGSS NYVY WYQQLPGTAPKLLIY RNN QRPS GVPDRFSGSKSGTSASLAISGLRSEDEADYYC AA WV FGGGTKLAVL
> Cons__00684
QSVLTQPPSVSGAPGQWVTISC TGSS YDVH WYQQLPGTAPKLLIY GNS NRPS GVPDRFSGSKSGTSASLAITGLQAEDEADYYC QS VV FGGGTKLTVL
> Cons__00685
QSVLTQPPSVSVAPGKTAKITC GGNN NSVH WYQQKPGQAPVQVIY YHN DRPS GIPERFSGSKSGNTATLTVSRVEAGDEADYYC QV PT FGGGTRLSVL
> Cons__00686
LSELTQDPVVSVALGQTVRITC QGDS YYAS WYQQKPGQAPVLVIY GKN NRPS GIPDRFSGSSSGNTASLTITGAQAEDEADYYC NS VV FGGGTKLTVL
> Cons__00687
QSVLTQPPSASGTPGQRVTISC SESS NYVY WYQQLPGTAPKLLIY RNN QRPS GVPDRFSGSKSGTSASLAISGLRSEDEADYYC AA GV FGGGTKLTVL
> Cons__00688
SYVLTQPPSVSVAPGKTARITC GGNN KSVH WYQQKPGQAPVLVIY YDS DRPS GIPERFSGSNSGNTATLTISRVEAGDEADYYC QV PV FGGGTKLTVL
> Cons__00689
QSVLTQPPSVSVSPGQTASITC SGDK KYAC WYQQKPGQSPVLVIY QDS KRPS GIPERFSGSNSGNTATLTISGTQAMDEADYYC QA RV FGTGTKVTVL
> Cons__00690
QSVLTQPPSASGTPGQRVTISC SGSS NSVL WYQQLPGTAPKLLIY SNN QRPS GVPDRFSASKSGTSGSLAISGLQSEDEADYYC AA VI FGGGTKPTVL
> Cons__00691
QSVLTQPPSASGAPGQRVTISC SGSS TSVN WYQQLPGTAPKVLIY SNN QRSS GVPDRFSGSKSGTSASLAISGLQSEDEADYYC AS WV FGGGTKLAVL
> Cons__00692
LSELTQDPAVSVALGQTVRITC QGDS YYAS WYQQKPGQAPVLVIY GKN NRPS GIPDRFSGSSSGNTASLTITGAQAEDEADYYC NS LV FGGGTKLTVL
> Cons__00693
LSELTQDPAVSVALGQTVRITC QGDS YYAG WYQQKPGQAPVLVIY GKN SRPS GIPDRFSGSSSGNTASLTITGAQAENEADYYC NS LV FGTGTKVTVL
> Cons__00694
QSVLTQPPSVSAAPGQKVTISC SGSS NYVS WYQQLPGTAPKLLIY GNS NRPS GVPDRFSGSKSGTSASLAITGLQAEDEADYYC QS AV FGGGTKLTVL
> Cons__00695
QSVLTQPPSASGTPGQRVTISC SGSS NYVY WYQQLPGTAPKLLIY RNN QRPS GVPDRFSGSKSGTSASLAISGLRSEDEADYYC AA VV FGGGTKLTVL
> Cons__00696
QSVLTQPPSVSGAPGQKVTISC AGTS FIVH WYQQLPGTTPKLLIH GTT YRPS GVPDRFSGSKSGTSASLAITGLQAEDEADYYC QS YV FGTGTKVTVL
> Cons__00697
SYELTQPPSVSVSPGQTARITC SGDA QYVF WYKQRPGQAPILVMS EDT KRPS GIPERISGSSSGTVTTLIISGAQVEDEGDYYC YS RV FGGGTKLTVL
> Cons__00698
SYVLTQPPSVSVAPGETASITC GGNN KSVH WYQQRPGQAPVLVVY DDD DRPS GIPERFSGSNSGNTATLAISRVEAGDEADYYC QV RV FGGGTKLTVP
> Cons__00699
QSALTQPASVSGSPGQSITISC TGTS NYVS WYQHHPGKAPKVLIY DVS NRPS GVSDRFSGSKSGNTASLTISGLQAEDEADYYC NS YV FGTGTKVTVL
> Cons__00700
SYELTQPPSVSVSPGQTATITC SGSQ KNAC WYQQKPGQSPVLVIY ENT KRPS GIPERFSGSRSGNTATLTISRTQAMDEADYYC QG EP FGGGTKLTVL
> Cons__00701
QSVLTQPSSASGTPGQRATISC SGTY NSVN WYQLLPGTAPKLLIY ATS ERPS GVPDRFSGSKSGTSASLAISGLQPEDEADYYC VA YV FGTGTTVTVL
> Cons__00702
QPVLTQSPSASASLGASVKLTC TLDS YTIA WHQQQPEKGPRYLMK VKS SKGD GITDRFSGSSSGAERYLTISSLQSEDEADYYC QT RV FGGGTKLTVL
> Cons__00703
QLVLTQSPSASASLGASVKLTC TLSS YAIA WHQQQPGKGPRYLMK VNR IRGD GIPDRFSGSTSGAERYLTISSLQSEDEADYYC QT RV FGGGTKLTVL
> Cons__00704
QLVLTQSPSASASLGASVKLTC TLSS YAIA WHQQQPLRGPRFLMK VNS TKGD GIPDRFSGSSSGAERYLSISSLQSEDESDYYC QT RV FGGGTKLTVL
> Cons__00705
QSALTQPPSVSGSPGQSITISC TGTS NLVS WYQQHPGKAPKLMIY EGS KRPS GVSNRFSGSKSGNTASLTISGLQAEDEADYYC CS TF FGTGTKVTVL
> Cons__00706
QSVLTQPPSASGTPGQRVTISC SGSS NTVN WYQQLPGTAPKLLIY SNN QRPS GVPDRFSGSKSGTSASLAISGLQSEDEADYYC AA YV FGTGTKVTVL
> Cons__00707
LSALTQPASVSGSPGQSITISC TGTS NYVS WYQQHPGKAPKLMIY EVS NRPS GVSNRFSGSKSGNTASLTISGLQAEDEADYYC SS YV FGTGTKVTVL
> Cons__00708
QSVLTQPPSVSGAPGQRVTISC TGSS YDVH WYQQLPGTAPKLLIY GNS NRPS GVPDRFSGSKSGTSASLAITGLQAEDEADYYC QS YV FGTGTKVTVL
> Cons__00709
QSVLTQPPSASGTPGQRVTISC SGSS NYVY WYQQLPGTAPKLLIY SNN QRPS GVPDRFSGSKSGTSASLAISGLQSEDEADYYC AA VV FGGGTKLTVL
> Cons__00710
QSVLTQPPSASGTPGQRVTISC SGSS NTVN WYQQLPGTAPKLLIY SNN QRPS GVPDRFSGSKSGTSASLAISGLQSEDEADYYC AA VV FGGGTKLTVL
> Cons__00711
LSELTQDPAVSVALGQTVRITC QGDS YYAS WYQQKPGQAPVLVIY GKN NRPS GIPDRFSGSSSGNTASLTITGAQAEDEADYYC NS WV FGGGTKLTVL
> Cons__00712
LYELTQPPSASGTPGQRVTISC SGSS NYVY WYQQLPGTAPKLLIY RNN QRPS GVPDRFSGSKSGTSASLAISGLQSEDEADYYC AA YV FGTGTKVTVL
> Cons__00713
QSVLTQPPSASGTPGQRVTISC SGSS NTVN WYQQLPGTAPKLLIY SNN QRPS GVPDRFSGSKSGTSATLGITGLQTGDEADYYC GT AL FGGGTKLTVL
> Cons__00714
QSVLTQPPSVSVSPGQTASITC SGDK KYAC WYQQKPGQSPVLVIY QDS KRPS GIPERFSGSNSGNTATLTISGTQAMDEADYYC QV YV FGTGTKVTVL
> Cons__00715
QSVLTQPPSVSVSPGQTASITC SGDK KYAC WYQQKPGQSPVLVIY QDS KRPS GIPERFSGSNSGNTATLTISGTQAMDEADYYC QA AV FGGGTKLTVL
> Cons__00716
QSVLTQPPSVSVAPGKTARITC GGNN KSVH WYQQKPGQAPVLVIY YDS DRPS GIPERFSGSNSGNTATLTISRVEAGDEADYYC QV GV FGGGTKLTVL
> Cons__00717
VCADAAALSVSGPRKRRPGLPV GETT KSVH WYQQKPGQAPVLVIY YDS DRPS GIPERFSGSNSGNAATLTISGTQAMDEADYYC QA CV FGTGTKVTVL
> Cons__00718
SYELTQPPSVSVSPGQTASITC SGDK KYAC WYQQKPGQSPVLVIY QDS KRPS GIPERFSGSNSGNTATLTISGTQAMDEADYYC QA RV FGTGTKVTVL
> Cons__00719
QSVLTQPPSVSVSPGQTASITC SGDK KYAC WYQQKPGQSPVLVIY QDS KRPS GIPERFSGSNSGNTATLTISGTQAMDEADYYC QA AV FGGGTKLTVL
> Cons__00720
QSVLTQPPSASGTPGQRVTISC SGSS NYVY WYQQLPGTAPKLLIY RNY QRPS GVPDRFSGSKSGTSASLAISGLRSEDEAYYYC AA VV FGGGTKLTVL
> Cons__00721
QSVLTQPPSVSVAPGKTARITC GGNN KSVH WYQQKPGQAPVLVIY YDS DRPS GIPERFSGSNSGNTASLTISRVEAGDEADYYC QV LV FGGGTKLTVL
> Cons__00722
QSVLTQPPSLSAAPGQKVTISC SGSS NYVS WYQQLPGTAPKLLIY DSD KRPS GIPDRFSGSKSGTSATLGITGLQTGDEADYYC GT RL FGGGTKLTVL
> Cons__00723
QSVLTQPPSVSAAPGQKVTISC SGSS NYVS WYQQLPGTAPKLLIY DSD KRPS GIPDRFSGSKSGTSATLGITGLQTGDEADYYC GT RL FGGGTKLTVL
> Cons__00724
QSVLTQPPSVSGAPGQRVTISC TGSS YDVH WYLQLPGTAPKLLIY DSN NRLS GVPDRFSGSKSDTSASLAITGLQVEDEADYYC QA RV FGGGTKLTVL
> Cons__00725
QSVLTQPPSVSGAPGQRVTISC TGSS YDVH WYQQLPGTAPKLLIY GNS NRPS GVPDRFSGSKSGTSASLAITGLQAEDEADYYC QS VV FGGGTKLTVL
> Cons__00726
QSVLTQPPSVSAAPEQKVTISC SGSS NYVS WYQQLPGTAPKLLIY DNN KRPS GIPDRFSGSKSGTSATLGITGLQTGDEADYYC GT VV FGGGTKLTVL
> Cons__00727
QSVLTQPPSASGTPGQRVTISC SGSS NYVS CHYQLPGTAPKVLIY RNN QWPS GVPDRFSGSKSGTSASLTISGLRSEDEADYYC AP VV FGGGTKLAVL
> Cons__00728
QSVLTQPPSVSAAPGQKVSISC SGTS NYVS WYQQLPGTAPKLLIY DNN KGPS GIPDRFSGSKSGTSATLGITGLQTGDEADYYC GT GV FGGGTKLTVL
> Cons__00729
QSVLTQPPSVSGAPGQRVTISC AGSS YNVH WYQQLPGTAPKLLIY GNN NRPS GVPDRFSGSKSGTSASLAITGLQAEDEADYYC QS WV FGGGTTLTVL
> Cons__00730
QSVLTQPPSVSGAPGQTVAISC TGSS YDVH WYQQLPGTAPKLLIY GNS NRPS GVPDRFSGSKSGTSASLAITGLQAEDEADYYC QS YV FGTGTKVTVL
> Cons__00731
QSVLTQPPSVSGSPGQSVTISC TGTS NYVS WYQQHPGKAPKLMIY DVS KRPS GVPDRFSGSKSGNTASLTISGLQAEDEADYYC CS YV FGTGTKVTVL
> Cons__00732
QSVLTQPPSVSAAPGQKVTVSC SGSS NEVS WYQQLPGLAPKLPIY DSI KRPS GIPDRFSASKSGSSATLDITGLQTGDEADYYC GA GV FGTGTKVTVL
> Cons__00733
SYELTQPPSVSVSPGQTASITC SGDK KYAC WYQQKPGQSPVLVIY QDS KRPS GIPERFSGSNSGNTATLTISGTQAMDEADYYC QA DV FGTGTKVTVL
> Cons__00734
SYELTQPPSASGSPGQSVTISC TGTS NYVS WYQQHPGKAPKLMIS EVS KRPS GVPDRFSGSKSGNTASLTVSGLQAEDEADYYC YS KV FGGGTKLTVL
> Cons__00735
QSVLTQPPSVSAAPGQKVTISC SGSS NYVS WYQQLPGTAPKLLIY DNT KGPS GIPDRFSGSKSGTSATLGITGLQTGDEADYYC GT YV FGPGTKVTVL
> Cons__00736
QSVLTQPPSVSVAPGKTARITC GGNN KNVH WYQQKPGQAPVLVIY YDS DRPS GIPERFSGSNSGNTATLTISRVEAGDEADYYC QV HV FGTGTKVTVL
> Cons__00737
LSELTQDPAVSVALGQTVRITC QGGS YYAS WYQQKPGQAPVLVIY GKN NRPS GIPDRFSGSSSGNTASLTITGAQAEDEADYYC NS VV FGGGTKLTVL
> Cons__00738
LSELTQDPVVSVALGQTVRITC QGDS YYAS WYQQKPGQAPVLVMY GEN NRPS GIPDRFSGSKSGDTASLTITGAQAEDEADYYC NS WV FGGGTKLTVL
> Cons__00739
QSVLTQPPSVSGAPGQRVTISC TGSG YDVH WYQQLPGTAPKLLIY GNS NRPS GVPDRFSGSKSGTSASLAITGLQAEDEADYYC QS YV FGTGTKVTVL
> Cons__00740
QSALTQPASVSGSPGQSVTISC TGTA DFVS WYQFYPDKAPKLIIF NVR HRPS GVSQRFSGSKYGYTASLTISGLQPDDEADYFC CS RV FGTGTKVTVS
> Cons__00741
QSVLTQPPSVSGAPGQRVTISC TGSS YDVH WYQQLPGTAPKLLIY GNS NRPS GVPDRFSGSKSGTSASLAITGLQAEDEADYYC QS VV FGGGTKLTVL
> Cons__00742
QSVLTQPPSVSVAPGQAARITC GGNN KSVH WYQQKPGQAPVLVVY DDS DRPS GIPERFSGSNSGNTATLTISRVEAGDEADYYC QV VV FGGGTKLTVL
> Cons__00743
QSVLTQPPSVSVSPGQTASITC SGDK KYAC WYQQKPGQSPVLVIY QDS KRPS GIPERFSGSNSGNTATLTISGTQAMDEADYYC QA YV FGTGTKVTVL
> Cons__00744
QSVLTQPPSASGIPGQRVTISC SGSS NTVN WYQQLPGTAPKVLIY SNN QRPS GVPDRFSGSRSATSASLAISGLQSEDEGDYYC AA VV FGGGTKLTVL
> Cons__00745
QSVLTQPPSASGTPGQRVTISC SGSS NYVY WYQQLPGTAPKLLIY RNN QRPS GVPDRFSGSKSGTSASLAIGGLRSEDEADYYC AA WV FGGGTKLTVL
> Cons__00746
QSVLTQPPSASGTPGQRVTISC SGSS NTVN WYQQLPGTAPKLLIY SNN QRPS GVPDRFSGSKSGTSASLAISGLQSEDEADYYC AA WV FGGGTKLTVL
> Cons__00747
QSALTQPASVSGSPGQSITISC TGTS NYVS WYQQHPGKAPKLMIY DVS NRPS GVSNRFSGSKSGNTASLTISRLQAEDEADYYC SS WV FGGGTKLTVL
> Cons__00748
QSALTQPASVSGSPGQSITISC TGTS NLVS WYQQHPGKAPKLMIY EGS KRPS GVSNRFSGSKSGNTASLTISGLQAEDEADYYC CS YV FGTGTKVTVL
> Cons__00749
QSALTQPASVSGSPGQSITISC TGTS NYVS WYQQHPGKAPKLMIY DVS NRPS GVSNRFSGSKSGNTASLTISGLQAEDEADYYC SS WV FGGGTKLTVL
> Cons__00750
QSVLTQPPSVSVAPGKTARITC GGNN KSVH WYQQKPGQAPVLVIY YDS DRPS GIPERFSGSNSGNTATLTISRVEAGDEADYYC QV YV FGTGTKVTVL
> Cons__00751
SSELTQDPAVSVALGQTVRITC KGDS YYAS WYQQKPGQAPVFVIY GKN NRPS GIPDRFSGSISGNTASLTITGAQAEDEADYYC NS YV FGTGTKVTVL
> Cons__00752
SSELTQDPAVSVALGQTVRITC KGHS YYAS GYQQKPGRAPIIVIY GKD KRPS GIPARFSGSNSGNTASLTITGAQAEDEADYYC NS WV FGGGTTLTVL
> Cons__00753
SYELMQPPSVSVSPGQMARITC SGDA QYAY WYQQRLGQAPVVIIH KDT ERPS GIPERFSGSSSGTTATLTISGVEAEDEADYYC ES RV FGGGTKLIVL
> Cons__00754
QSALTQPASASASLGASVKLTC SLSS YAIA WHQQQPEKGPRYLMK INT SKGD GIPDRFSGSSSGAERYLTISSLQSEDEADYYC ET GV FGGGTKLTVL
> Cons__00755
LSELTQPASVSVSPGQTASITC SGDN KYAC WYQQKPGQSPVLVMY QDS MRPS GIPERFSGSNSGNTATLTISGTQAIDEAGYYC QA AV FGGGTKLTVL
> Cons__00756
LSELTQPPSVSVSPGQTASITC SGDN KYAC WYQQKPGQSPVLVMY QDS MRPS GIPERFSGSNSGNTATLTISGTQAIDEADYYC QA AV FGGGTKLTVL
> Cons__00757
SYELTQPPSVSVSPGQTASITC SGDN KYAC WYQQKPGQSPVLVMY QDS MRPS GIPERFSGSNSGNTATLTISGTQAIDEADYYC QA AV FGGGTKLTAL
> Cons__00758
SYELTQPPSVSVSPGQTASITC SGDN KYAC WYQQKPGQSPVLVMY QDS MRPS GIPERFSGSNSGNTATLTISGAQAIDEADYYC QA AV FGGGTKLTVL
> Cons__00759
QSVLTQPPSVSVSPGQTASITC SGDN KYAC WYQQKPGQSPVLVMY QDS MRPS GIPERFSGSNSGNTATLTISGTQAIDEADYYC QA TV FGGGTKLTVL
> Cons__00760
QSVLTQPPSVSVSPGQTASITC SGDN KYAC WYQQKPGQSPVLVIY QDS MRPS GIPERFSGSNSGNTATLTISGTQAIDEADYYC QA AV FGGGTKLTVL
> Cons__00761
ALELTQPASVSVSPGQTASITC SGDN KYAC WYQQKPGQSPVLVMY QDS MRPS GIPERFSGSNSGNTATLTISGTQAIDEADYYC QA AV FGGGTKLTVL
> Cons__00762
SYELTQPPSASGTPGQWVTISC SGSS NNVH WYQQFPGTAPKLLIS SNN QRPS GVPDRFSGSKSGTSASLAISGLQSEDESDYYC AT WV FGGGTKLTVL
> Cons__00763
SYELTQPPSASGTPGQRVTISC SGSS NAVN WYQQVPGTAPKLLIF NNN QRPS GVPDRFSGSKSGTSASLAIRGLHSEDEADYYC VS YV FGTGTKVTVL
> Cons__00764
QSVLTQPPSASGTPGQRVTISC SGIS NTVN WYQQLPGTAPKVLIY SNN ERPS GVPDRFSGSKSGTSASLAISGLQSDDEADYYC SA VV FGGGTKLTVL
> Cons__00765
DFMLTQPHSASASLGASAKLTC TLSS YAIA WHQQQPGKGPRYLMK VNN IKGD GIPDRFSASNSGAERYLTISSLQSDDEADYFC QT RV FGGGTKLTVL
> Cons__00766
QSALTQPASASASLGASIKLTC TLTS YAIA WYQQQPGKGPRYLLK FNS SKGD GIPDRFSGFVSGAERFLSISSLETEDEADYYC QT WV FGGGTKLTVL
> Cons__00767
SYELTQPPSVSGTPGQGVTISC SGST NYVY WYQQFPGTAPKLLMY RNN ERPS GVPDRFSGSKSGTSASLAISGLRSEDEADYYC AA RV FGGGTKLTVL
> Cons__00768
QSALTQPASASGSPGQSITISC TGTS NLVS WYQQHPGKGPKRMIY EVS KRPS GVSNRFSGSKSGNTASLTISGLQAEDEADYYC CS FV FGSGTKVTVL
> Cons__00769
SSELTQPASVSVAPGKTAKITC GGND KSVH WYQQKPGQAPVLVIF YDT DRPS GIPERFSGSNSGNTATLTISRVEAGDEADYYC QV WV FGGGTKVTVL
> Cons__00770
SYELTQPPSVSVPPGQTARITC GGDY YSVH WYQQKPGQAPVLVVY ADK EQPS GIPERFSGSSSGNTATLTISGVEAGDEADYSC QL VL FGGGTTLTVL
> Cons__00771
QSELTQPASVSGSPGQSTTISC TGTS NFVS WYQHHPDKAPKLLIS DVT DRPS GVSTRFSASKSGNTASLTISGLQAEDEATYFC SA WI FGGGTTLTVL
> Cons__00772
QSALTQPASMSGSPGQSITISC TGTS NLVA WYQQYPGKAPKLMIY EVS KRPS GVSDRFSGSKSGNTASLTISGLQAEDEADYYC CS WV FGGGTKLTVL
> Cons__00773
QSALTQPASASASLGASVKLTC TLSS YAIA WHQQQAGEGPRFLMK LNG IKGD GIPDRFSGSSSGADRYLTISGLQSEDEADYYC QT RA LGGGSSADRP
> Cons__00774
QSALTQPPSASASLGASVKLTC TLSS YAIG WHQQQPEKGPRYLMK VNS IKED GIPDRFSGSSSGAERYLTISSLQSEDEADYYC QT WV FGGGTKLTVL
> Cons__00775
QSALTQPPSASASLGASVALTC TLSR YPIA WHQQQPGKGPQYLMK VNS KKGD GIPDRFSGSSSGTERYLIISSLQSEDEADYYC QT WV FGGGTKLTVL
> Cons__00776
QSVLTQPPSVSAAPGQKVTISC SGTS NYVS WYQQLPGTAPKLLIY DST KRPS GIPDRFSGSKSGTSATLAITGLQTGDEADYYC GT GV FGGGTKLTVL
> Cons__00777
HYELTQPPSASGTPGQGVTISC SGSS NYVY WYQQVPGTAPKLLIS KNN QRPS GVPDRFSGSKSGTSASLAISGLRSEDEADYVC AT WV FGGGTKLTVL
> Cons__00778
SSELTQDPVVSVALGQTVRITC QGDS YYTP WYQQKPGQAPVLVIY GKN KRPS GIPDRISASNSGNTASLTITGAQAEEEADYYC SS LL FGGGTKLTVP
> Cons__00779
SSELTQDPVVSVALGQTVRITC QGDR YYTS WYQRKPGQAPLLVLY GKN SRPS GISDRFSGSNSGNTASLTITGAQAEDEADYYC YC PV FGGGTKLTVL
> Cons__00780
SSELTQDPVVSVALGQTVRITC QGDS YYAS WYQQRPGQAPRLLIY GKN NRPS GIPDRFSGSYSGNTASLTITGAQAEDEADYYC NS VV FGGGTNLTVL
> Cons__00781
SSELTQDPVVSVALGQTVRITC QGDS SYAS WYQQKPGQAPVLVIY GEN NRPS GIPDRFSGSSSGNTASLTITGAQAEDDADYYC NS VI FGGGTKLTVL
> Cons__00782
QSELTQPASASGSPGQSVTISC TGTS NYVS WYQQHPGKAPKVMIF EVS KRPS GVPDRFSGSKSGNTASLTVSGLQAEDEAHYYC SS LV FGGGTKLTVL
> Cons__00783
QSELTQPASASGSPGQSVSISC TGTS NYVS WYQHHPGKAPKLIIY DVN KRPS GVPDRFSGSKSGNRASLTVSGLQAEDEAVYFC GS YV FGPGTDVTVL
> Cons__00784
QSELTQPASASGSPGQSVTISC TGTS TYVA WYQQHPGKAPKLIIY EVT KRPS GVPGRFSGSKSGNTASLTVSGLQTDDEADYYC SS RV FGTGTKVTVL
> Cons__00785
QSVLTQPPSVSAAPGQKVTISC SGSS NYVS WYQQLPGTAPKLLIY DND KRPS GIPDRFSGSKSGTSATLGITGLQTGDEADYYC GT GM FGGGTKLTVL
> Cons__00786
QSVLTQPPSASGTPGQRATISC SGGR NTVN WYQQLPGTAPNLIIY NND QRPS EVPDRFSGSKSGMSASLAISGLQSEDEADYYC AA WV FGGGTKLTVL
> Cons__00787
SYELTQPPSVSVSPGQTARITC SGDK KYAC WYQQKPGQSPVLVIY QDS KRPS GIPERFSGSNSGNTATLTISGTQAMDEADYYC QA GV FGTGTKVTVL
> Cons__00788
QSVLTQPPSVSGAPGQRVTISC TGSF YAVH WYQQLPGMAPKLLVF RNN NRPS GVPDRFSGSKSGTSASLAISGLRAEDEADYYC QS WV FGGGTKLTVL
> Cons__00789
QSVLTQPPSASGTPGQRVTISC SGSS STVN WYQQLPGTAPKLLIY DNN QRPS GVPDRFSGSKSGTSASLAISGLQSDDEADYYC AA VV FGGGTKLTVL
> Cons__00790
QSVLTQPPSVSGAPGQRVTISC TGSS YDAH WYQQLPGTAPKLLIY GNS NRPS GVPDRFSGSKSGTSASLAITGLQAEDEADYYC QS SV FGGGTKLTVL
> Cons__00791
QSVLTQPPSASGTPGQRVTISC SGSS STVN WYQQLPGTAPKLLIY DNN QRPS GVPDRFSGSKSGTSASLAISGLQSDDEADYYC AA VV FGGRTKLTVL
> Cons__00792
QSVLTQPPSASGTPGQRVTISC SGSS NTVN WYQQLPGTAPKLLIY SNN QRPS GVPDRFSGSKSGTSASLAISGLQSEDEADYYC AA KV LGGGTKLTVL
> Cons__00793
QSVLTQPPSASGTPGQRVTISC SGSS NTVN WYQQLPGTAPKLLIY SNN QRPS GVPDRFSGSKSGTSASLAISGLQSEDEADYYC AA KV FGGGTKLTVL
> Cons__00794
QSALTQPPSVSGSPGQSITVSC TGTS NYVS WYQHLPGKAPKLMIY EVS NRPS GVSNRFSGSKSGNTASLTISGLQAEDEADYYC SS VV FGGGTKLTVL
> Cons__00795
QSVLTQPPSASGTPGQRVTISC SGSS NYVY WYQQLPGTAPKLLIY SNN QRPS GVPDRFSGSKSGTSASLAISGLRSEDEADYYC AA WV FGGGTKLTVL
> Cons__00796
QSVLTQPPSVSGAPGQRVTVSC TGDR YNVH WYKQLPGTAPKLLIY DYM KRPS GVPDRFSGSRSGPSASLVITGLQAEDEADYYC QS WV FGSGTKVTVL
> Cons__00797
QSVLTQPPSASGTPGQRVTISC SGSS NTVN WYQQLPGTAPKLLIY SNN QRPS GVPDRFSGSKSGTSASLAISGLQSEDEADYYC AA VV FGGGTKLTVL
> Cons__00798
QSVLTQPPSVSGAPGQRVTISC TGSS YDVH WYQQLPGTAPKLLIY GNS NRPS GVPDRFSGSKSGTSASLAITGLQAEDEADYYC QS GV FGTGTKVTVL
> Cons__00799
QSVLTQPPSVSATPGQKVTISC SGSS NFVS WYQQLPGTAPKLLIY ENN KRPS GIPDRFSGSKSGTSGTLGITGLQTGDEAHYYC VT WV FGGGTKLTVL
> Cons__00800
QSVLTQPPSVSVAPGQTARITC GGNN KSVH WYQQKPGQAPVLVVY DDS DRPS GIPERFSGSNSGNTATLTISRVEAGDEADYYC QV WV FGGGTKLTVL
> Cons__00801
QSVLTQPPSVSGAPGQRVTISC TGSS YDVH WYQQLPGTAPKLLIY GNS NRPS GVPDRFSGSKSSTSASLAITGLQAEDEADYYC QS WV FGGGTKLTVL
> Cons__00802
QSVLTQPPSVSAAPGQRITISC SGSN AYVS WCQQVPGAAPKLLIY ENN KRPS GIPDRFSGSKSGTSATLDITGLQTGDEADYYC ET GI FGGGTKVTVL
> Cons__00803
QSVLTQPPSVSGAPGQRVTISC TGNT YHVH WYQQLPGTAPKLLIY GND NRPS GVPDRFSGSKSGTSASLAITGLQAEDEADYYC QS YV FGTGTKVTVL
> Cons__00804
QSVLTQPPSVSAAPGQKVTISC SGSS NYVS WYQQLPGSAPKFLIY ENT KRPS GIPGRFSGSKSGTSATPGITGLQTGDEADYYC GT WV FGGGTKVTVL
> Cons__00805
QSVLTQPPSVSAAPGQKVTISC SGSS NYVS WYQQLPGTAPKLLIY DNN KRPS GIPDRFSGSKSGTSATLGITGLQTGDEADYYC GT YV FGTGTKVTVL
> Cons__00806
QSALTQPRSVSGSPGQSVTISC TESS RYIS WYQQLSGEAPKLIIF DVS KRPS GVPDRFSGSRFGNTASLTISGLQAEDEATYYC CS YI FGGGTTLTVV
> Cons__00807
VLTQPPSVSGAPGQRVTISCTG SSSN YDVN WYQHLPGTAPKLLIH DDM SRPS GVPDRFSGSRSGTSASLAITGLQAEDEADYYC QS WV FGGGTKLTVL
> Cons__00808
QSVLTQPPSMFGAPGQGVTISC TGSN YKVH WYQLLPGTAPKVLIY GDT NRPS GVPDRFSGFKSGTSASLVITGLQAEDEADYYC QS VV FGGGTKLTVL
> Cons__00809
QSVLTQPPSVSGAPGQRVTISC SGSS SDVH WYQQLPGTAPKLLIY GNS NRPS GVPDRFSGSKSGTSASLAITGLQAEDEADYYC QS YV LGTGTKVTVL
> Cons__00810
QSVLTQPPSVSAAPGQTVTISC SGST NYVS WYQQLPGTGPKLLIY ENN KRPS GIPDRFSGSKSGTSATLDITGLQTGDEADYYC AS WV LGGGTKLTVL
> Cons__00811
QSVLTQPPSASGTPGQRVTISC SGST NTVN WYQQLPGTAPKLLIY SNN RRPS GVPDRFSGSKSGTSASLAISGLQSEDEADYYC AA VL FGGGSKLIVL
> Cons__00812
PYELTQPPSASGTPGQTVTMSC SGSS YTVN WYQQLPGTAPKLLIY SNN QRPS GVPDRFSGSKSGTSASLAISGLQSDDEADYYC AA VG FGGGTKLTVL
> Cons__00813
SYELTQPPSASGTPGHRVTISC SGSS NTAN WYQQLPGTAPKLLIY SNN QRPS RVPARFSGSNSGNTTTLTISGTQAMDEADYYC QA RV FGGGTKLTVL
> Cons__00814
QSVLTQPPSVSVSPGQTASITC SGDK KYAC WYQQKPGQSPVLVIY QDS KRPS GIPERFSGSNSGNTATLTISGTQAMDEADYYC QA VV FGGGTKLTVL
> Cons__00815
QSVLTQPPSVSVSPGQTASITC SGDK KYAC WYQQKPGQSPVLVIY QDS KRPS GIPERFSGSNSGNTATLTISGTQAMDEADYYC QA WV FGGGTKLTVL
> Cons__00816
QSVLTQPPSVSVSPGQTASITC SGDK KYAG WYQQKPGQSPVLVIY QDS KRPS GIPERFSGSNSGNTATLTISGTQAMDEADYYC QA VV FGGGTKLTVL
> Cons__00817
QSALTQPPSVSGSPGQAITISC TGTR DLVS WYQQHPGKAPKLLIY EVS KRPL GISDRFSASKSGNVASLTISGLLPEDEADYHC CS VI FGGRTKLTVL
> Cons__00818
SSALTQPASVSGSPGQSITISC TGTS NFVS WYQQHPGKAPKLLIY EVR NRLS GVSNRFSGSKSGDTASLTISGLQAEDEAAYFC AS VK FGGGTNPTVL
> Cons__00819
QSVLTQPPSASGTPGQRITISC SGRN NYVF WYQQLPGTAPKLLIY RNN QRPS GVPDRFSGSKSGTSASLAISGLRSEDEADYYC AT WV FGGGTKLTVL
> Cons__00820
SYELTQPPSVSEAPRQRVTISC SGGS NGVN WYQQFPGKAPKLLIY YDD LLPS GVSDRFSGSKSGTSASLAISGLQSEDEADYYC AT VV FGGGTKLTVL
> Cons__00821
QSALTQPASVSGSPGQSITISC TGTS NYVS WYQQHPGRAPKLMIY EVT KRPS GVPDRFSGSKSGNTASLTVSGLQAEDEADYYC YS KV FGGGTKLTVL
> Cons__00822
QSVLTQPPSASGTPGQRVTISC SGSS NYVY WYQQLPGTAPKLLIY KSN QRPS GVPDRFSGSKSGTSASLAINGLRSEDEADYYC AA PV FGGGTKLTVL
> Cons__00823
QSVLTQPPSVSGAPGQRVTISC TGSF YAVH WYQQLPGMAPKLLVF RNN NRPS GVPDRFSGSKSGTSASLAISGLRAEDEADYYC QS WV FGGGTKLTVL
> Cons__00824
QSVLTQPPSVSGAPGQRVTISC TGSF YAVH WCQQLPGMAPKLLVF RNN NRPS GVPDRFSGSKSGTSASLAISGLRAEDEADYYC QS WV FGGGTKLTVL
> Cons__00825
QSVLTQPPSVSVAPGKTARITC GGNN KSVH WYQQKPGQAPVLVIY YDS DRPS GIPERFSGSNSGNTATLTISRVEAGDEADYYC QV VV FGGGTKLTVL
> Cons__00826
QSALTQPASVSGSPGQSITISC TGTS DSVS WYQQHPDKVPKLMIY DVS NRPS RVSDRFSGSKSGNTASLTISGLQTEDEADYYC SS VV FGGGTKLTVV
> Cons__00827
QPVLTQPPSVSAAPGQKVTISC SGSS NFVS WYQQVPGTAPKLLIY DDN ERPS GIPDRFSGSKSPTSATLDITGLQTGDEANYYC GT AV FGGGTKLTVL
> Cons__00828
QSALTQPASVSGSPGQSITISC TGTS NYVS WYQQHPGKAPKLMIY DVS YRPS GVSDRFSGSKSGNTASLTISGLQAEDEADYYC NS VV FGGGTELTVL
> Cons__00829
QSVLTQAPSASGTPGQTVTISC SGSR NTVN WYQQVPGTAPTFLIY SNS QRPS GVPDRFSGSKSGTSASLAISGLQSDDEADYYC AA PV FGGGTKLTVL
> Cons__00830
QSALTQPASVSGSPGQSITISC TGTS NYVS WYQQHPGKAPKLMIY DVG NRPS GVSNRFSGSKSGNTASLTISGLQAEDDGDYYC LS LV FGGGTKLTVL
> Cons__00831
QSALTQPPSASGSPGQSVTISC TGTS NYVS WYQQHPGEAPKVVIY EVS KRPS GVPDRFSGSKSGNTASLTVSGLQAEDEGDYYC AS YV FGSGTMVTVL
> Cons__00832
QSMLTQPPAASGTPGQRVSISC SGSS NTVN WYQQLPGTGPKLLIF SSN QRPS GVPDRFSGSKSGTSASLAISGLQSEDEADYYC AA AV FGGGTQLTVL
> Cons__00833
QSVLTQPPSVSAAPGQKVTISC SGFS NYVS WYQQIPGTAPKLLIY DNN KRPS DIPDRFSGSKSGTSATLGISGLQTGDEAAYYC GT WV FGEGTKLAVL
> Cons__00834
SYELSQPPSVSVSPGQTASITC SGDK IYAC WYQQKSGQSPVLVIY QDT RRPS GIPERFSGSTSGNTVTLTISGTQAIDEADYYC QA VR FGGGTKLTVL
> Cons__00835
QSALTHPASVSESPGQSITISC TGSS NFVS WYQHIPGEAPKVLIY EDF KRPS EISDRFSGSKSGNTASLTISGLRPEDEGDYYC CS LL FGGGTKLTVL
> Cons__00836
SPEVTQPPSVSVSPGQTASITC FGDK EYVS WYQQKPGQSPVLVIY KDS RRPS GIPERFSGSNSGNTATLTISGTQTLDEADYYC QT AI FGGGTRLTVL
> Cons__00837
SSELSQPPSVSVSPGQTASITC SGDV KYAC WYHQKAGQSPMLLIY QDS KRPS GIPDRFSGSNSGNTATLTISGTQALDEADYYC QA GV FGGGTKLTVL
> Cons__00838
QPVLTQSPSASAFLGASVKLTC TLSS HAIA WHQQQPEKGPRYLMK LHS SKGD GITDRFAGSSSGADRYLTISSLQSEDEADYYC QT VV FGGGTKLTVL
> Cons__00839
QSALTQPASVSGSPGQSITISC TGTS NYVS WYQQYPGKAPKLMIY EVN NRPS GVSNRFSGSKSGNTASLIISGLQAEDEADYFC IS YV FGTGTKVTLL
> Cons__00840
QSVLTQPPSVSGAPGQRVTISC TGST YDVH WYQQLPGAAPKLLIY GNT NRPS GVPDRFSGSKSGTSASLAITGLQAEDEADYYC QS SV FGGGTKLTVL
> Cons__00841
QSVLTQPPSASGAPGQRVTISC SGSS NNVN WFQQLPGAAPKLLIY TNN QRPS GVPDRFSGSKSGTSASLAITGLQSEDGADYYC AT PV FGGGTQLTVL
> Cons__00842
QSVLTQPPSVSAAPGQRVTISC SGST NYVS WYQQFPGTAPKLLIY ENN ERPS GTPDRISGSKSGTSATLGISGLQTGDEADYYC GT GV FGGGTKLTVL
> Cons__00843
QSVLTQPPSTSGTPGQRVIISC SGTR NIVN WHQQFPGTAPKLLIY SDD QRPS GVPDRFSGSKSGTSASLAISGLQSEDEADYYC AA WV FGGGTKLTVL
> Cons__00844
SYELTQPPSVSVSPGQTASITC SGDK KYAC WYQQKPGQSPVLVIY QDS KRPS GIPERFSGSNSGNTATLTISRTQALDEADYYC QA CV FGGGTKVTVL
> Cons__00845
QSVLTQPPSASGTPGQRVTISC SGST NTVN WYQHVPGAAPQLLIY TND QRPS GVPDRISGSKSGTSASLAISGLQSEDEADYHC AA PV FGGGTRLTVL
> Cons__00846
SYVLTQPPSVSVAPGQTASITC GGNN KSVQ WYQHKPGQAPVVVVY DDS DRPS GIPERFSGSNSGNTATLTISGVEAGDEADYYC QV GV FGGGTKMTVL
> Cons__00847
SYDLTQPPSVSVSPGQTASITC SGAK EYAS WYQQKPGQSPILVIY QDG KRPS GIPERFSGSNSGNTATLTISGAQAMDEADYFC QA VV FGGGTKLTVL
> Cons__00848
QSALTQPASVSGSPGQSITISC TGTS NYVS WYQSHPGRAPKLIIY EVT YRPS GVSNRFSGSKSGNTASLTIAGLQAEDEGDYYC SS RV FGGGTRLTVI
> Cons__00849
SYVLTQPPSVSVAPGKTASVTC GGNN KNVH WYQQRPGQAPVLVVY DDS DRPL GIPERFSGSNSGNTATLTISRVEAGDEADYYC QV VV FGGGTKLTVL
> Cons__00850
SYELTQPPSISVSPGQTASITC SGDK KYTS WYQQKPGQSPVLVIY QDY RRPS GIPERFSGSNSGNTATLTISGTQAVDDGDYYC QA GV FGTGTKVTVL
> Cons__00851
QSALTQPASVSGSPGQSITISC TGTS DDVS WYQQHPGKAPKLMIY DVR NRPS GVSNRFSGSKSGNTASLTISGLQAEDEADYYC TS GV FGGGTQLTVL
> Cons__00852
QLVLTQSPSASASLGASVNLTC TLSS YAIA WHQQQPGKGPRYLMK LNF FKAD GIPDRFSGSRSGAERYLTISSLQSEDEADYYC QT WV FGGGTKLTVL
> Cons__00853
QSVLTQPPSASGTPGQRVTISC SGSN NTVQ WYQQVPGSAPKLLIY ADD QRLS GVPDRFSGSKSGTSASLAISGLHSEDEAAYSC AT PV FGGGTKLTVL
> Cons__00854
QSVLTQPASVSGSPGQSITISC TGTS NYVS WYQQLPGKAPKLVIY DVD KRLS GVSSRFSGSKSGNTASLTISGLQADDEATYHC IS YV FGTGTTVSVL
> Cons__00855
QSVLTQPPSASGTPGQRVTISC SGSI NTVN WYQQLPGTAPKLLMY SND QRPS GVPERFSGSKSGTSVSLAISGLQSEDEADYYC AA WV FGGGTELTVL
> Cons__00856
SYELTQPPSVSVSPGQTAIITC SGDK KYAW WYQQKPGLSPVLVIY QDN KRPS GIPERFSGSNSGNTATLTVSGTQDMDEADYYC QT VI FGGGTKLTVL
> Cons__00857
QSALTQPASVSGSPGQSITISC TGTS KYVS WYQQHPGKAPKVMIY EVS NRPS GVSNRFSGSKSGNTASLTISGLQAEDEADYYC NS YV FGTGTKVTVL
> Cons__00858
SYVLTQPPSVSVAPGQTARITC GGNN NTVH WYQQKPGQAPVLVLY DDV NRPS GIPERLSGSNSGNTATLTVSRVEAGDEADYYC QV VV FGGGTKLTVL
> Cons__00859
QSVLTQPPSASGTPGQRVTISC SGSS NTVN WYQHLPGTAPKFLIF SNN QRPS GVPDRFSGSKSGTSASLAISGLQSEDEADYYC AA PV FGGGTQLTVL
> Cons__00860
QSVLTQPPSASGTPGQRVTISC SGSR DSVN WYKHLPGSGPKLLIF GTD VRTS GVPERFSGSKSGTSASLAISGLQSEDEGDYFC AA PV FGGGTHLTVL
> Cons__00861
SYELTQPPSVSVAPGQTASITC SGDK KYIS WFQQKPGQSPLLVMY QDN KRPS GIPERLSGSSSGNTATLTISGTQAMDEAAYYC QA GV FGGGTKLTVL
> Cons__00862
SSELTQDPAVSVALGQTVRITC QGDR YYAS WYQQRPGQAPVLVIY GEN TRPS GIPGRFSGSNSGNTASLTITGAQAEDEADYYC NS YV FGNGTKVTVL
> Cons__00863
QSVLTQPPSVSGAPGQRVTISC TGSS YYVN WYQQFPGTAPRLLIY GNI NRPS GVTDRFSGSKSGTSASLAIAGLQAEDEADYYC HS VV FGGGTKLTVL
> Cons__00864
QSVLTQPPSASGTPGQRVAISC SGSN NSIN WYQHVPGTPPKLLIF TNN QRPS GVPDRFSGSKSGSSASLAIRGLQSQDEAFYYC SS PV FGGGTQLTVL
> Cons__00865
QSVLTQPPSASGTPGQRVTISC SGSN NIVT WYQQVPGRALKLLIY SNN QRPS GVADRFSGSKSGTSASLAISGLQSEDEADYYC AA PV FGGGTQLTVL
> Cons__00866
QSVLTQPPSASGAPGQTITISC SGSS NTVC WYQQYPGTAPKLLIY TND HRPS GVPDRFSGSKSGTSASLAISGLQSEDEADYYC AA PV FGGGTKLAVL
> Cons__00867
SYDLTQPPSVSVSPGQTASITC SGDN QYAC WYQQKPGQSPVLIIY QDN KRPS GIPERFSGSNSGDTATLTISGTQSTDEADYFC QT AV FGGGTKVTVL
> Cons__00868
QAGLTQPPSVSKGLRQTATLTC TGSS YGAA WLQQHQGHPPKLLSY KNN LRPS EMSERLAVSTSGNTASLTISGLQPEDEADYYC SS VV FGGGTRLTVL
> Cons__00869
QSALTQPASVSESPGQSITISC AGTS DYVS WYQQHPGKVPKVIIY DVN NRPS GVSNRFSGSKSGNTASLTISGLQAEDEADYYC SS VV FGGGTRLTVL
> Cons__00870
QSVLTQPPSVSAAPGQKVIISC SGSS NYVS WYQHLPGTAPKLLIY DNN ERPS GIPDRFSGSKSGTSATLGITGLQTGDEADYYC GT GV FGGGTKLTVL
> Cons__00871
QSVLTQPPSVSAAPGQKVTISC SGST NGVS WYQQVPGTAPKLLIY END KRPS GIPDRFSASQSGTSGTLDITGLQAGDEADYYC GS GV FGGGTKLTVL
> Cons__00872
QPVLTQPPSASGSPGQRVTISC SGSS YTVN WYQQLPGTAPKLLIY SLN QRPS GVPDRFSGSKSGTSASLAISGLQSEDEAVYYC AA VV FGGGTKLTVL
> Cons__00873
QAVVTQEPSFSVSPGGTVTLTC GLSS YYPS WYQQTPGQAPRTLIY STN TRSS GVPDRFSGSILGNKAALTITGAQADDESDYYC VL YV FGGGTKLTVL
> Cons__00874
SYVLTQPPSVSVAPGKTARITC GGNN KSVH WYQQKPGQAPVLVIY YDS DRPS GIPERFSGSNSGNTATLTISRVEAGDEADYYC QV VV FGGGTKLTVL
> Cons__00875
QSVLTQPPSASGTPGQRVTISC SGSS NYVY WYQQLPGTAPKVLIY RNN QRPS GVPDRFSGSKSGTSASLAISGLRSEDEADYYC AA VV FGGGTKLTVL
> Cons__00876
QSVLTQPPSASGNPGQRVTISC SGTI NTVN WYQHLPGTGPKLLIF SNN QRPS GAPDRFSGSRSGTSASLAISGLRSEDEADYFC AA PI FGGGTKLTVL
> Cons__00877
QSVLTQPPSVSGAPGQWVTISC TGSR FDVH WYQQLPGSAPKLLIY ANI YRPS GVPDRFSGSKSGTSASLAITGLQPEDEANYYC QS WI FGGGTKLTVL
> Cons__00878
NFMLTQPPSASGTPGQRVTISC SGSS NTVN WYQQLPGTAPKLLIY SNN QRPS GVPDRFSGSKSGTSASLAISGLQSEDEADYYC AA WV FGGGTKVDIK
> Cons__00879
SYVLTQPPSVSGTPGQRVIISC SGYS NTVN WYQQFPGTAPRLLIY ANN QRPP GVPDRFSGSKSGTSASLAISGLQSDDESDYYC AA WV FGGGTKVTVL
> Cons__00880
NFMLTQDPAVSVALGQTVRITC QGDS YYAS WYQQKPGQAPVLVIY GKN NRPS GIPDRFSGSSSGNTASLTITGAQAEDEADYYC NS KV FGGGTKLTVL
> Cons__00881
QSVLTQPPSASGTPGQRVTISC SGRS NTVH WYQHVPGAAPKLLIY SND ERPS GVPDRFSGSKSGTSASLAISRLQSEDEAHYYC AT VV FGGGTKLTVL
> Cons__00882
QSVLTQPPSASGTPGQRVTISC SGSS NFVY WYQQVPGTAPKFLIY SNN QRPS GVPDRFSGSKSGTSASLAISGLRSEDEADYYC AA GV FGTGTKVTVL
> Cons__00883
SYDLTQPPSVSVSPGQTASITC SGDK EYAC WYQLKPGQSPVLVIY EDT KRPS GIPERFSGSNSGNTATLTISGTQAMDEADYFC QA VV FGGGTKLTVL
> Cons__00884
QSALTQPASVSGSPGQSITISC TGTS NLVS WYQQHPGKAPKLMIY EVI KRPS GVSNRFSGSKSGNWASLTISGLQAEDEADYYC SS LM FGGGTKLTVL
> Cons__00885
SYVLTQAPSVSVAPGQTARITC GGNN ESVH WYQHKPGQAPVLVIY DDT DRPS GIPERFVGSNSGNTATLTINRVEDGDEADYYC QI QV FGGGTKLTVL
> Cons__00886
SSEVTQDPAVSVALGQTVRITC QGDS YYAS WYQQKPGQAPVLVLY GQN NRPS GIPDRFSGSYSGNKASLTITGTQAEDEADYYC NS YV FGTGTKVTVL
> Cons__00887
SFELTQPPSVSVSPGQTASITC SGDK EYVC WYQQKPGQSPLVVIY QDD KRPS GIPERFSGSSSGNTATLTITGTQSMDEADYYC QA VV FGGGTKLTVL
> Cons__00888
SYELIQPPSVSVSPGQTASITC SGDK KYAC WYQQKPGQSPVLVIY QDT RRPS GIPERISGSNSGNTATLTISGTQATDEADYYC QA VV FGGGTKLTVL
> Cons__00889
QSVLTQPPSASGTPGQRVFVSC SGSS NTVN WYQHLPGTAPKLLIY ITD QRPS GVPDRFSGSKSGTSASLAITGLQSEDEADYYC AV PI FGGGTKLTVL
> Cons__00890
QSALTQPPSASGSSGQSVTISC TGTS NYVS WYQRHPGKAPKLLIS EVS KRPS GVPDRFSGSKSGNTASLTVSGLQAEDEADYYC SS VV FGGGTKVTVL
> Cons__00891
QSALTQPASVSESPGQSITIYC AGTS DYVS WYQQHPGKAPKLIIY DVS DRPS GVSNRFSGSKSGNTASLTISGLQAEDEADYYC SS VV FGGGTKLTVL
> Cons__00892
QSLLTQPPSVSGAPGQGVTISC TGSN YDLH WYQQLPGTAPKLLIY GNT NRPS GVPDRFSGSKSGTSAYLAITGLQAEDEADYYC QT SV FGGGTKVIVL
> Cons__00893
QSALTQPASVSGSPGQSITISC TGSS KYVS WYQHHPGKAPKLMIY DVS NRPS GISNRFSGSKSGNTASLTISGLRAEDETDYYC SS LV FGGGTKLTVL
> Cons__00894
QSALTQPASVSGSPGQSITISC TGSI NFVS WYQQHPGKAPKLMIY DIN NRPS GVSNRFSGSKSGNTASLTISGLRAEDEADYYC NS YV FGTGTKVTVL
> Cons__00895
QSVLTQPPSVSAAPGQKVTISC SGSS NYVS WYHQLPGTAPKLLIY DNN KRPS GIPDRFSGSKSGTSATLGITGLQTGDEADYYC GT VV FGGGTKLTVL
> Cons__00896
QSALTQPASMSGSPGQSITISC TGSS NSVS WYQQHPGKAPRLIIY NVN NRPS GVSNRFSGSRSGNTASLTISGLRTDDEADYYC GS VI FGGGTKLAVL
> Cons__00897
QSVLTQPPSVSAAPGQKVTISC SGSS NYVS WYQHLPGRAPKLLIY DNN KRPS EIPDRFSGSKSGTSATLGITGLQTGDEADYYC AT GV FGGGSRLTVL
> Cons__00898
SYELTQPPSVSVSPGQTASITC SGDK KFAC WYQQKPGQSPVLVIY QDR ERPS GIPERFSGSNSGNTATLTISGTQTNDEADYFC QA VV FGGGTKLTVL
> Cons__00899
SSELTQDPAVSVALGQTVTITC QGDS YYGS WYQQKPGQAPVLVMY GKN KRPS GIPDRFSGYRSGNTGSLTITGAQAEDQADYYC SS VV FGGGTKLTVL
> Cons__00900
SYELTQPPSASGTPGQRVTISC SGSS NTVN WYQQLPGTAPKLLIY SNN QRPS GVPDRFSGSKSGTSASLAISGLQSEDEADYYC AA GV FGGGTKLTVL
> Cons__00901
QSVLTQPPSASGTPGQRVTISC SGNS DYVF WYQQVPGAAPKLLIY RNH QRPS GVPDRFSGSKSGTSASLAISGLRSEDEADYYC AA WV FGGGTKLTVL
> Cons__00902
QSVLTQPPSTSGTPGQRVTISC SGGS NYVF WYQQLPGTAPKLLIY RNN QRPS GVPDRFSGSKSGTSASLAISGLRSEDEADYYC SA WV FGGGTKLTVL
> Cons__00903
QSVLTQPPSVSGAPGQRVTISC TGSS YDVH WYQQLPGTVPKPLIY GNN NRPS GVPDRFSGSKSGTSASLAITGLQAEDEADYYC QS SV FGGGTKLTVL
> Cons__00904
QSVLTQPPSASGTPGQRVTISC SGSS NTVN WYQQLPGTAPKLLIY DNN QRPS GVPDRFSGSKSGTSATLGITGLQTGDEADYYC GT GV FGGGTKLTVL
> Cons__00905
QSVLTQPPSVSGAPGQRVTISC TGSS YDVH WYHQLPGTAPKLLIA GNS NRPS GVPDRFSGSNSGTSASLAITGLQAEDEADYYC QS YV FGTGTKVTVL
> Cons__00906
QSVLTQPPSVSGAPGQRVTISC TGSR YDVH WYQQLPGTAPKLLIY GDS NRPS GVPDRFSGSKSGTSASLAITGLQAEDEADYYC QS SV FGGGTKLTGL
> Cons__00907
QSVLTQPPSVSVAPGETARISC GGNN KSVH WYQQKPGQAPVLVIY YDS DRPS GIPERFSGSNSGNTATLTISRVEVGDEADYYC QV GV FGGGTKLTVL
> Cons__00908
QSVLTQPPSVSGSPGQSVTISC TGTS NYVS WYQQHPGKAPKLTIY DVS KRPS GVPDRFSGSKSGSTASLTISGLQAEDEADYYC CS WV FGGGTKLTVL
> Cons__00909
QSVLTQPPSVSAAPGQKVTISC SGSS NYVS WYQQLPGTAPKLLIY DNN KRPS GIPDRFSGSKSGTSATLGITGLQTGDEADYFC GT GM FGGGTKLTVL
> Cons__00910
QSVLTQPPSASGTPGQSVTISC SGSR NYVY WYQQFPGTAPKLLIH RNN QRPS GVPDRFSGSKSGTSASLAISGLRSEDEADYYC AA VV FGGGTKLTVL
> Cons__00911
QSVLTQPPSVSAAPGQKVTISC SGSS NYVS WYQQLPGTAPKLLIY DNN NRPS GIPDRFSGSKSGTSATLGITGLQTGDEADYYC GT VV FGGGTKLTVL
> Cons__00912
SHELTQPPSVSVPPGHTANITC SGEE KFVS WYQKKPGRSPLLLIH QDD KRPS GIPGRFSGSNSGNTATLTISGTQAMDEADYYC QT VL FGGGTELTVL
> Cons__00913
QSVLTQPPSVSGAPGQRVTISC TGSR YDVY WYQHLPGTAPKLLIY GND KRPS GIPDRFSGSKSGTSATLGITGLQTGDEADYYC ET AV FGGETKLTVL
> Cons__00914
LVMTQSPDTLSLSPGETATLSC RTSQ YYLA WFQQKPGQAPRLLML STS YMTS TFPDRFSGSGSGTDFTLTISRRQSEDVAVYYV QQ WS FGQGTKVEIK
> Cons__00915
QSVLTQPPSVSVSPGQTASIPC SGDK KYVS WYQQRPGQSPVLVMS QDT ERPS GVSERFSGSNSGNTATLIISGTQAMDEADYYC QV VV FGGGTQLTVL
> Cons__00916
SYVLSQPPSVSVAPGQTAMISC GGNH KSVH WYQQKPGQAPVLVVY DDS DRPS GIPERFSGSNSGNTATLTISRVEAGDEADFYC QV VV FGGGTKLTVL
> Cons__00917
SSELTQDPAVSVALGQTVRITC QGDS YYAN WYQQTAGHAPILVIH GKN NRPS GIPDRFSGSSSGNTASLTITGTQAEDEADYYC SS WV FGGGTKLTVL
> Cons__00918
QSVLTQPPSASGTPGQRVTISC SGST NFVY WYRQLPGTAPKLLIY SNN QRPS GVPDRFSGSKSGTSASLAISGLQSEDEADYYC AA VV FGGGTKLTVL
> Cons__00919
QSVLTQPPSVSAAPGQKVTISC SGSS NYVS WYQQLPGTAPKLLIY DNN ERPS GIPDRFSGSKSGTSATLGITGLQTGDEADYYC GT GV FGGGTKLTVL
> Cons__00920
QSVLTQPPSVSAAPGQKVTISC SGSS NYVS WYQQFPGTVPKLLIY QSN KRRS GIPDRFSGSKSGTSATLGITGLQTGDEADYYC GT GG FGGGTKLTVL
> Cons__00921
QSVLTQPPSVSAAPGQKVTISC SGGS NYVS WYQQLPGTAPKLLIY DNN ERPS GIPDRFSGSKSGTSATLGITGLQTGDEADYYC GT GV FGGGTKLTVL
> Cons__00922
QSVLTQPPSVSAAPGQKVTVSC SGSS KYVS WYQLLPGTAPKLLIY EDN KRPS GIPDRFSGSKSGMSATLGITGLQTGDEADYYC GT GG FGGGTKLTVL
> Cons__00923
QSVLTQPPSVSAAPGQKVTISC SGSS NYVS WYQQLPGTAPKLLIY DND ERPS GIPDRFSGSKSGTSATLGITGLQTGDEADYYC GT GV FGGGTKLTVL
> Cons__00924
SYELTQPPSMSVAPGQTARITC GGNN KSVH WYQQKPGQAPVLVVY DDS DRPS GIPERFSGSNSGNTATLTISRVEAGDEADYYC QV VV FGGGTKLTVL
> Cons__00925
QSVLTQPPSASGTPGQRVTISC SGSS NYVY WCQQLPGTAPKLLIY RDS QRPS GVPDRFSGSKSGTSASLAISGLRSEDEADYYC AA YV FGTGTKATVL
> Cons__00926
QSVLTQPPSASGTPGQRVTISC SGSS HSVN WYQQLPGTALKLLIF DNN QRPS GVPDRFSGSKSGTSASLAISGLQSEDEADYYC AA VV FGGGTKLTVL
> Cons__00927
QSVLTQPPSASGTPGQRVTISC SGSS HYVN WYQQLPGSAPKLLIY RNI QRPS GVPDRFSGSRSGTSASLAISGLRSDDEADYYC AS YV FGTGTKVTVL
> Cons__00928
QSVLTQPPSASGAPGQRVTISC SGRP NTIN WYQHLPGTAPKLLIY IND QRPS GVPDRFSGSRSGTSASLAISGLQSEDEADYHC AA PV FGGGTKLTVL
> Cons__00929
QSVLTQPPSVSGAPGQRVTISC TGSS YDVH WYQQLPGTAPKLLIY GNS NRPS GVPDRFSGSKSGTSASLAISGLRSEDEADYYC AA VV FGGGTKLTVL
> Cons__00930
QSVLTQPPSASGTPGQRVTISC SGNS DYVF WYQQVPGAAPKLLIY RNH QRPS GVPDRFSGSKSGTSASLAISGLRSEDEADYYC AT WV FGGGTKLTVL
> Cons__00931
QSVLTQPPSVSVSPGQTASITC SGDK KYAC WYQQKPGQSPVLVIY QDS KRPS GIPERFSGSNSGNTATLTISGTQAMDEADYYC QA WV FGGGTKLTVL
> Cons__00932
QSVLTQPPSVSVAPGKTARITC GGNN KSVH WYQQKPGQAPVLVVY DDS DRPS GIPERFSGSNSGNTATLTISRVEAGDEADYYC QV WV FGGGTKLTVL
> Cons__00933
QSVLTQPPSASGTPGQRVTISC SGSS NYVY WYQQLPGTAPKLLIY RDN QRPS GVPDRVSGSKSGTSASLAISGLRSEDEADYYC AS YV FGAGTEVTVL
> Cons__00934
QSVLTQPPSASGTPGQRVTISC SGSR NAVN WYQQLPRTAPTALMY NNN RRPS GVPDRFSASKSGTSASLAISGLQSEDEADYYC SA PV FGGGTKLTVL
> Cons__00935
QSVLTQPPSVSVSPGQTASITC SGDK KYAC WYQQKPGQSPVLVIY QDS KRPS GIPERFSGSNSGNTATLTISGTQAMDEADYYC QA AV FGGGTKLTVL
> Cons__00936
SYELTQPPSVSVSPGQTASITC SGDK KYAC WYQQKPGQSPVLVIY QDS KRPS GIPERFSGSNSGNTATLTISGTQAMDEADYYC QA YV FGTGTKVTVL
> Cons__00937
QSALTQPASVSGSPGQSITISC TGTS NFVS WYQQHPGKAPKLMIF DVS NRPS GVSHRFSGSKSDNTASLTISGLQAEDEADYYC SS WV FGGGTEVTVL
> Cons__00938
QSVLTQPPSASGTPGQGVTISC SGSS NYVY WYQYLPGMAPKLLIY LNN QRPS GVPDRFSGSKSGTSASLAISGLQSGDESDYYC AT GV FGGGTKLTVL
> Cons__00939
SYELTQPPSVSVSPGQTASITC SGDK KYAC WYQQKAGQSPVLIIY QDS KRPS GIPERFSGSNSGNTATLTISGTQAMDEADYYC QA GP FGGGTKLTVL
> Cons__00940
SYVVTQPPSVSVAPGQTTTITC GGNN ESVN WYQRQPGQAPVLVVY DDS VRPS GIPERFSGANSGNTATLTISGVEAGDEADYYC QV PV FGGGTKLTVL
> Cons__00941
QSVLTQPASVSGSPGQSVTISC TGTS NYVS WYQQHPGKAPKLMIY EVS NRPS GVSNRFSGSKSGNTASLTISGLQAEDEADYYC NS LL FGGGTKLTVL
> Cons__00942
QSVLTQPPSVSETPGQTVTISC SGSS VYVY WYQHLPGTAPKLLIQ RNS QRPS GITDRFSGSKSGTSASLTISGLRSEDEADYYC AV PV FGGGTKLTVL
> Cons__00943
SYELTQPPSVSVSPGQTASITC SGDN KYAS WFQQKPGQSPRLVMY QDS KRPS GIPERFSGSNSGNTATLTISGTQTMDEADYYC QA AV FGSGTTVTVL
> Cons__00944
QSALTQPASVSGSPGQSITISC TGTS NYVS WYQHHPDKAPKLMIY EVS NRPS GVSNRFSGSKSGNTASLTISGLQAEDEADYYC SS VV FGGGTKLTVL
> Cons__00945
HSALTQPASVSGSPGQSISISC TGTS NYVS WYQHYPGKAPKLIIY EVT NRPS GVSNRFSGSKSGNTASLTISGLQAEDEADYFC DS WV FGGGTKLTVL
> Cons__00946
QSVVTQPPSASGTPGQRVTISC SGSS NTVN WYQRLPGTAPKVLIY SND QRPS GVPDRFSGSKSDTSASLAISGLQAEDEADYFC AA WV FGGGTKVTVL
> Cons__00947
QSVLTQPPSASATPGQRVTISC SGSS NYVY WYQHLPGTAPKLLIY ANN QRPS GVPDRFSGSKSGTSTSLAISGLRSEDEADYHC AA PV FGGGTKLTVL
> Cons__00948
QSVLTQPPSASGTPGQRVTISC SGSS NYVY WYQQFPGTAPRLLIY TNN QRPS GVPDRFSGSKSGISASLAISGLRSDDEANYYC AT AV FGGGTNLTVL
> Cons__00949
QSVLTQPPSASGTPGQSITISC SGSS NSVT WYQHLPGTAPKLLIY SVN QRPS GVPARFSGSKSGTSASLAIIGLQSEDEADYYC GA PV FGGGTKLTVL
> Cons__00950
QSALTQPASVSGSLGQSIIISC TGSA DFVS WYQQYPGKAPKVMIY DVS SRPS GISNRFSGSKSGNTASLTISGLQAGDEADYYC SS YV FGTGTKVSVL
> Cons__00951
QSVLTQPPSASGTPGQVVTMSC SGSS NTVA WYQHLPGAAPRLLVY SNS ERPS GVPDRFSGSKSDTSASLAISGLQSEDEADYYC AA PV FGGGTKVTVL
> Cons__00952
QSVLTQPPSLSEAPRQRVIISC SGSS NAVN WYQQFPGKAPELLIY DDD LLPS GVSDRFSGSKSGTSASLAISGLQSEDEADYYC AS VV FGGGTKLTVL
> Cons__00953
SYELTQPPSVSVSPGQTASITC SGDK KYAC WYQQKPGQSPVLVIY QAS KRPS GIPERFSGSNSGNTATLTISGTQTMDEADYYC QA VV FGGGTKLTVL
> Cons__00954
QSALTQPASVSGSPGQSITISC TGTS KFVS WYQQHPGKAPKLIIY DDS DRPS GVSNRFLGSKYGNTASLTISGLQADDEADYYC TS VV FGGGSKVTVL
> Cons__00955
QSVLTQPPSVSGAPGQRVTISC TGSS YDVH WYQQLPGTAPKLLIY ANN NRPS GVPDRFSASKSGTSASLAITGLQAEDEADFYC QS VV FGGGTKLTVL
> Cons__00956
QSALTQPPSASGSPGQSVTISC TGTS NYVS WYQQHPGKAPKFMIY GVS KRPS GVPDRFSGSKSGNTASLTVSGLQAEDEADYYC SS VV FGGGTKLTVL
> Cons__00957
SSELTQDPAVSVALGQPVRITC QGDT SYAS WYQQRPGQSPVVVIY GDN RRPS GIPARFSGSRSGNTASLTITGAQAEDEADYYC NS LV FGGGTNLTVL
> Cons__00958
QSVLTQPPSASGTPGQRVTISC SGSS NTVN WYQHLPGSAPKLLIY SNN QRPS GVPDRFSASKSGTSASLAISGLQSEDESNYYC AA PV FGGGTKLTVL
> Cons__00959
QSALTQPASVSGSPGQSITISC TGTS NYVS WYQHHPGKAPKFMIY DVS QRPS GVSNRFSGSKSGNTASLTISGLQAEDEADYYC SS VL FGGGTKLTVL
> Cons__00960
PYELTQPPSVSVSPGQTASITC SGDT NFAS WYQQKPGQSPVLVIY QDT KRPS TIPGRFSGANSGNTATLTISGTQTIDEGDYYC QT LV FGGGTKLTVL
> Cons__00961
QSVLTQPPSVSGAPGQRVTISC TGSS YEVH WYQQPPGTAPKLLMY GNT NRPS GVPDRFSGSKSGSSASLAITGLQAEDESDYYC QS WV FGGGTKLTVV
> Cons__00962
SYDLTQPSSVSVSPGQTASITC SGNK KYVW WYQQKPGQSPVLVIY QDA KRPS GIPERFSASNSGNTATLTIGGTQAMDEADYYC QT VV FGGGTKLTVL
> Cons__00963
SYELTQPPSVSVSPGQTASITC SGHK TYTC WYQQKPGQSPLLVIY QDN KRPS GIPERFSGSNSGNTATLSISGTQALDEADYFC QA VV FGGGTKLTVL
> Cons__00964
QSALTQPASVSGSPGQSITISC TGTS NLVS WYQQYPGKAPKLMIY EGN KGPS GVSSRFSVSKSGNSAFLTISGLQTEDEADYFC CS WV FGGGTKLTVL
> Cons__00965
QSLLTQPPSASGTPGQRVTISC SGRR NTVT WYQQLPGTAPKLLIY TND LRPS GVPDRFSGSKSGTSGSLAISGLQSADEGDYYC AA PV FGGGTKLTVL
> Cons__00966
SYELTQPPSVSVSPGQTASITC SGDK EYAC WYQQKPGHSPVLVIY QDS KRPT GIPERFSGSNSGNTATLTISGTQAVDEADYYC QT AV FGGGTKLTVL
> Cons__00967
QSVLTQPPSVSAAPGQKVTISC SGSS NYVS WYRQLPGTAPQLLIY EDD KRPS GIPDRFSGSKSGTSAILGITGLQTGDEADYYC GT VV FGGGTKLTVL
> Cons__00968
QSALTQPASVSGSPGQSITISC TGTS KYVS WYEQHPGKAPKLMIY EVS SRPS GVSNRFSGSKSGNTASLTISGLRAEDEADFYC SS LV FGGGTKLTVL
> Cons__00969
QSALTQHASVSGSPGQSITISC TGTN NYVS WYQHHPGKAPKLLIY DVI KRPS GVSTRFSGSKSGNTASLTISGLQAADEATYSC NS WV FGGGTKVTVL
> Cons__00970
SYVLTQPPSVSVAPGQTATITC GGNN KTVH WYQQKPGQAPVLVVY GDS DRPS GIPERFSGSNSGNTATLTLSRVEAGDEADYYC QV AL FGGGTQLTVL
> Cons__00971
SYVLTQSPSMSVAPGQTARITC GGNN QGVH WYQQKPGQAPVVVVY DDS DRPS GIPERFSGSKSGNTATLTISRVEVGDAADYYC QV VV FGGGTKLTVL
> Cons__00972
SYDLTQPPSVSVSPGQTATISC SGNN KYVS WYQQKPGQSPVLVIF QDD KRPS GIPERFSGSNSGNTATLTISGTQAADEADYYC QA YV FGPGTEVTVL
> Cons__00973
QSALTQPASVSGSPGQSITISC TGSS NYVS WYQQHPGKGPKVMIY DVS SRPS GVSNRFSGSKSGNTASLTISGLQAEDEADYYC TS YV FGTGTKVTVL
> Cons__00974
QSVLTQPPSVSGAPGQRVTISC TGSS YDVH WYQHLPGTAPKLLIY ANN NRPS GVPDRFSGSKSGTSASLAITGLQAEDEALYYC QS VV FGGGTKLTVL
> Cons__00975
QTVVIQEPSASGTPGQTVTISC SGGR NYVS WFQQLPGTAPKLLIY SND QRPS GIPDRFSGSQFGTSASLAISGLQSEDEADYYC AA AV FGTGTKVTLL
> Cons__00976
QSVLTQPPSVSAAPGQKVTISC SGSS NYIS WYQQLSETAPKLLIY SDD QRPS GVPDRFSGSKSGTSASLTISGLQPEDEADYYC AA PV FGGGTQLTVL
> Cons__00977
QAVLTQPSSVSAAPGQKVTISC SGSS NYVS WYQQLPGTAPKLLIY DNN KRPS GIPDRFSGSKSGTSASLAISGLQSEDEGDYYC VA GV FGGGTKLTVL
> Cons__00978
QSVLTQPPSVSAAPGQKVTISC SGSN NYVS WYQQLPGTAPRLLIY DDD KRPS GVFDRFSGSKSGTSASLAINGLQSEDEGDYYC VA GV FGGGTKLTVL
> Cons__00979
QSVVTQPPSVSAAPGQRVTISC SGSS NYVS WYQQLPGTAPKLLIY DSN KRPS GIPDRFSGSKSGTSATLDITGLQTGDEADYYC AT GV FGGGTKVTVL
> Cons__00980
QSVLTQPPSVSVSPGQTARITC SGDA QYAY WYQQKPGQAPVLVIY EDS ERPS GIPERFSGSSSGTTVTLTISGVQAEDEADYYC QS VV FGGGTKVTVL
> Cons__00981
SSELTQDPAVSVALGQTVTITC QGDS YYVG WYQHKPGQAPVLIIF DDR DRPS GIPERFSGSSFGNTASLTITGAQAEDEADYYC VS LV FGGGTKLTVL
> Cons__00982
QSALTQPASVSGSPGQSITISC TGTS KYVS WYQQQPGKAPKLMIY EVS NRPS GVSNRFSGSKSGNTASLTISGLQAEDEADYYC SS FV FGTGAKVTVL
> Cons__00983
SYVLTQPPSVSVSPGQTASITC SGDK KYAC WYQQKPGQSPVLVIY QDS KRPS GIPERFSGSNSGNTATLTISGTQAMDEADYYC QA WV FGGGTKLTVL
> Cons__00984
QSVLTQPPSVSAAPGQKVTISC SGSS NYVT GIQQLPGTAPKLLIN GNT NRPA GVPDRFSGSKSGTTASLAISGFRSEDEADYYC AA WV FGGGTKLTVL
> Cons__00985
SYELTQPPSVSVSPGQTARITC SGDA QYAY WYQQKPGQAPVLVIY KDS ERPS GIPERFSGSSSGTTVTLTISGVQAEDEADYYC QS VV FGGGTKLTVL
> Cons__00986
SSEVTQDPAVSVALGQTVRITC QGDS YYAS WYQQRPGQAPVIVIY GKN NRPS GIPDRFSGSISGNTASLSITGAQAEDEADYYC NS WV FGGGTKLTVL
> Cons__00987
QSVLTQPPSVSAAPGQKVTISC SGSS NYVS WYQQLPGTAPKLLIY SDN QRPS GVPDRFSGSKSGTSASLAISGLRSEDEADYYC AA WV FGGGTKLTVL
> Cons__00988
QTVVTQEPSFSVSPGETVTLTC GLRS YYPS WYQQTPGQAPRTLIY NTD TRSS GVPDRFSGSILGNKAALTITGAQADDESDYYC VL WV FGGGTKVDIK
> Cons__00989
QSQLTRPASASGSPGQSVTISC TGTG NYVS WYQQHPGKAPKLMIY EVS KRPS GVPYRFSGSKSGNTASLTVSGLRAEDEADYYC SS LV FGGGTKVTVL
> Cons__00990
QSVLTQPPSVSAAPGQKVTISC SGTN NYVS WYQQLPGTAPKLLIY TND QRPS GVPDRFSGSKSGTSASLAISGLQSEDEADYYC AA WM FGGGTKLTVL
> Cons__00991
QSVLTQPPSVSAAPGQKVTISC FGSS NYVS WYQQLPGTAPKLLIY GHT NRPA GVPDRFSGSKSGTSASLAISGFRSEDEADYYC AA WV FGGGTKLTVL
> Cons__00992
SYELMQPPSVSVSPGQTASITC SGDK KYAC WYQQKPGQSPVLVIY QDS KRPS GIPERFSGSNSGNTATLTISGTQAMDEADYYC QA VV FGGGTQLTVL
> Cons__00993
QSVLAQPPSASGTPGQRVTISC SGNS NTVH WYQHLPGSAPKLLIY SSH QRPS GVPDRFSGSRSGTSASLAISGLQSEDEADYYC AV VV FGGGTTLTVL
> Cons__00994
QSVLTQPPSVSGAPGQRVTISC TGSS IDVH WYQQVPGTAPHLLIY DNI NRPS GVPDRFSGSKSATSASLAITGLQADDEADYYC QS VV LGGGTKLTVL
> Cons__00995
QSVLTQPPSASGTPGQRVTISC SGSS NTVH WYQQLSGTAPKFLIF NTY DRPS GVADRFAGSKSDTSASLAISGLQSDDEADYYC AT PV FGGGTKLTVL
> Cons__00996
QSALTQPRSVSGSPGQSVTISC TGTS NLVS WYQQHPGKAPKLMIY DVF TRPS GVPDRFSGSKSGNTASLTISGLQAEDEADYHC CS WE FGGGTKLTVL
> Cons__00997
QSVLTQPPSASGTPGQKVTISC SGSS NHVY WYQQLPGTAPKLLIY RNN QRPS GVPDRFSGSKSGTSASLAISGLRSEDEADYYC AT PV FGGGTKLTVL
> Cons__00998
SSELTQDPAVSVALGQTVRITC QGDS YYAS WYQQKPGQAPVLVIY GKN NRPS GIPDRFSGSSSGNTASLTITGAQAEDEADYYC NF GV FGGGTKLTVL
> Cons__00999
SSELTQDPAVSVALGQTVRITC QGDS YYAS WYQQKPGQAPVLVIY GKN NRPS GIPDRFSGSSSGNTASLTITGAQAEDEADYYC NS GV FGGGTKLTVL
> Cons__01000
QSVLTQPPSASGTPGQKVTISC SGSS NHVY WYQQLPGTAPKLLIY RNN QRPS GVPDRFSGSKSGTSASLAISGLRSEDEADYYC AA PV FGGGTKLTVL
> Cons__01001
SYVLTQPPSVSVSPGQTASITC SGDK KYVS WYQQKPGKSPVLVIY QDN KRPS GIPERFSGSNSGNTATLTISGTQAMDEADYYC QA GV FGGGTKVTVL
> Cons__01002
SYVQTQTPWVSVAPGKTAKIIC GGSD KSVH WYQQKTGQAPILVVY DDH KRPS GIPERFSGANSRNTATLTITRVEVGDEADFYC QV IV FGPGTKLTVL
> Cons__01003
QSVLTQPPSASGTPGQRVTISC SGSS NYVY WYQQLPGTAPKLLIY RNN QRPS GVPDRFSGSKSGTSASLAISGLRSEDEADYYC AA LV FGGGTKLTVL
> Cons__01004
SSELTQDPAVSVALGQTVRITC QGDS YFAS WYQQKPGQAPTLVMY ARN DRPS GVPDRFSGSTSGNMSSLTITGAQAEDEADYYC NS WV FGGGTKLTVL
> Cons__01005
QSVLTQPPSMSAAPGQKVTISC TGTS NYVS WYQQHPGKAPKLMLF EVS HRPS GVSNRFSGSKSDNTASLTISGLQAEDEADYYC SS WV FGGGTKVTVL
> Cons__01006
QSVLTQPPSVSAAPGQKVTISC SGSS NYVS WYQQLPGTAPKLLIY GHT NRPA GVPDRFSGSKSGTSASLAISGFRSEDEADYYC AP WV FGGGTKLTVL
> Cons__01007
QSVLTQPPPVSGSPGQSITISC TGSA NLVS RYQQQPGKAPKLIIY EVT NRPS GVSHRFSGSKSGNTATLTISGLQTDDEADYYC CS WV FGGGTKLTVL
> Cons__01008
ELVVTQPASVSGSPGQSITISC TGTR NYVS WYQQHPGKAPKLMIY DVS NRPS GVSNRFSGSKSGNTASLTISGLQAEDEADYYC SS GV FGGGTKLTVL
> Cons__01009
QSVLTQPPSVSAAPGQKVTISC SGSS NYVS WYRQLPGTAPKLLIY GHA NRPA GVPDRFSGSKSGTSASLAISGFRSEDEADYYC AA WV FGGGTKLTVL
> Cons__01010
VSELTQPPSASGTPGQRVTISC SGSS NTVN WYQQVPGTAPKLLIY SNN QRPS GVPDRFSGSKSGTSASLAISGLQSEDEANYYC AA VL FGGGTKLTVL
> Cons__01011
EIVLTQSPSVSTAPGQNVTISC SGSR NFVS WYQQFPETAPKLLIF DDN KRPS GIPDRFSGSKSGTSASLAISELQSEDEADYYC VS PL FGGGTKLTVL
> Cons__01012
QSVLTQPPSVSAAPGQKVTISC SGSS DYVS WYQQVPGTSPKHLIY DKN KRPS GIPDRFSGSKSGTSATLGITGLQTGDEADYYC GT GV FGGGTKLTVL
> Cons__01013
QSALTQPASVSGSPGQSITISC TGTS KYVS WYQQHPGKAPKLMIS EVS DRPS GVSNRFSGSKSGNTASLTISGLQAEDEADYYC SS YV FGTGTKVTVL
> Cons__01014
QSALTQPASVSGSPGQSITISC TGTS NYVS WYQQHPGKAPKLMIY DVS NRPS GVSNRFSGSKSGNTASLTISGLQAEDEADYYC SS YV FGTGTKVTVL
> Cons__01015
QSVLTQPPSVSAAPGQKVTMSC SGSS NYVS WYQQLPGTAPKLLIY GHT NRPA GVPDRFSGSKSGTSASLAISGFRSEDEADYYC AA WV FGGGTRLTVL
> Cons__01016
QSVLTQPPSVSAAPGQKVTISC SGSS NYVS WYQQLPGTAPKLLIY GHT NRPA GVPDRFSGSKSGTSASLAISGFRSEDEADYYC AA WV FGGGTKLTVL
> Cons__01017
QSVLTQPPSVSAAPGQKVTISC SGSS NYVS WYQQLPGTAPKLLIY GHT NRPA GVPDRFSGSKSGTSASLAISGFRSEDEADYYC AA WV FGGGTKLTVL
> Cons__01018
QSVLTQPASVSGSPGQSITISC TGTS NYVS WYQQHPGKAPKLMIY DVS NRPS GVSNRFSGSKSGNTASLTISGLQAEDEADYYC SS VV FGGGTKLTVL
> Cons__01019
SYVLTQPPSVSVAPGKTARITC GGDN KSVH WYQQKPGQAPVLVIY YDS DRPS GIPERFSGSNSGNTATLTISRVEAGDEADYYC QV WV FGGGTKLTVL
> Cons__01020
QSALTQPASVSGSPGQSITISC TGTS KLVS WYQQHPGKAPKLMIY EVS NRPS GVSNRFSGSKSGNTASLTISGLQAEDEAGYYC SS RS FGGGTKLTVL
> Cons__01021
QSVLTQPPSVSAAPGQKVTISC SGSS NYVS WYQQLPGTAPKLLIY GRT NRPA GVPDRFSGSKSGTSASLAISGFRSEDEADYYC AA WV FGGGTKLTVL
> Cons__01022
QSVLTQPPSVSAAPGQKVTISC SGSS NYVS WYQQLPGTAPKLLIY GHT NRPA GVPDRFSGSKSGTSASLAISGFRSEDEADYYC AA WV FGGGTKLTVL
> Cons__01023
AAELTQPPSVSGAPGQRVTISC TGSS YDVH WYQQLPGTAPKLLIY GNS NRPS GVPDRFSGSKSGTSASLAITGLQAEDEADYYC QS VV FGGGTKLTVL
> Cons__01024
ELVVTQPPSVSAAPGQKVTISC SGSS NYVS WYQQLPGTAPKLLIY DNN KRPS GIPDRFSGSKSGTSATLGITGLQTGDEADYYC GT RV FGGGTKLTVL
> Cons__01025
SYELTQPPSVSVSPGQTARITC SGDA QYGY WYQQKPGQAPVLVIY KDS ERSS GIPERFSGSSSGTTVTLTISGVQAEDEADYYC QS WV FGGGTKLTVL
> Cons__01026
QSALTQPPSASGSPGQSVTISC TGTS DYVS WYQQHPGKAPKLIIY EVT KRPS GVPDRFSGSKSGNTASLVVSGLQAEDEADYYC SS KI FGGGTKLTVL
> Cons__01027
SYVLTQPPSVSVAPGKTARITC GGNN KSVH WYQKKPGQAPGLVIY YDS DRPS GIPERFSGSNSGNTATLTISRVEAGDEADYYC QV WL FGGGTKLTVL
> Cons__01028
SYELTQPLSVSVALGQTARITC GGNN KNVH WYQQKPGQAPVLVIY RDS NRPS GIPERFSGSNSGNTATLTISRAQAGDEADYYC QV WV FGGGTKLTVL
> Cons__01029
SYVLTQPPSVSVAPGQTARITC GGNN KSVH WYQQKPGQAPVLVVY DDS DRPS GIPERFSGSNSGNTATLTISRVEAGDEADYYC QV WV FGGGTKLTVL
> Cons__01030
SYELTQLPSVSVSPGQTARITC SGDA QYAY WYQQKPGQAPVLVIY KDS ERPS GIPERFSGSSSGTTVTLTISGVQAEDEADYYC QS RV FGGGTKLTVL
> Cons__01031
QSALIQPRSVSGSPGQSVTISC TGTS NYVS WYQQHPGKAPKLMIY DVS KRPS GVPDRFSGSKSGNTASLTISGLQAEDEADYYC CS LV FGGGTKLTVL
> Cons__01032
SYELMQPPSVSVSPGQTARITC SGDE QYAF WYQQKPGQAPLLLIY KNK ERPS GIPERFSGSSPGTTVTLTISGVQAEDEADYYC QS VV FGGGTKLTVL
> Cons__01033
SSELTQDPAVSVALGQTVRITC QGDS YYAS WYQQKPGQAPVLVIY AKN NRPS GIPDRFSGSSSGNTASLTITGAQAEDEADYYC NS VL FGGGTKLTVL
> Cons__01034
QSALTQPPSASGSLGQSVTFSC SGTS NYVS WYRQHPGKAPKLMIY EVT KRPS GVPNRFSGSKSGNTASLTVSGLQAEDEADYYC SS LI FGGGTKLTVL
> Cons__01035
QSALTQPASVSGSPGQSITISC TGTS NLGS WYQQHPGKAPKLMIY EGS KRPS GVSNRFSGSKSGNTASLTISGLQAEDEADYYC CS WV FGGGTKLTVL
> Cons__01036
QSVLTQPPSVSAAAGQKVTISC SGSS NYVS WYQQLPGTAPKLLIY RNN QRPS GVPDRFSGSKSGTSASLAISGVRSEDEADYYC AS WV FGGGTKVTVL
> Cons__01037
QSVLTQPPSVSAPPGQKVTISC SGSS NYVS WYQQLPERAPKLLIY GHT NRPA GVPDRFSGSKSGTSASLAISGFRSEDEADYYC AA WV FGGGSKLTVL
> Cons__01038
SYELTQPPSVSVSPGQTASITC SGSK KYVS WYQLRPGQSPILVMY END RRPS GIPERFSGSNSGDTATLTISGTQALDEADFYC QA VF FGGGTQLTVL
> Cons__01039
SYELTQPPSVSVSPGKTARITC SGDT KYAY WYQQKSGQAPVLVIY EDS KRPS GIPERFSGSSSGTMATLTISGAQVEDEADYYC YS RV FGGGTKLTVL
> Cons__01040
QSVLTQPSSASGTPGQRVAISC SGST NTVN WYQQLPGTAPKLLMY SNI QRPS GVPDRFSGSKSGTSASLAISGLQSEDEADYYC AA WV FGGGTKLTVL
> Cons__01041
HVILTQPSSASETPGQSVTISC SGSS NPVI WYHQIPGMAPRLLVH TTD QRPS GVPDRFSGSRSGTSASLTISGLQSEDEGEYFC SA WV FGGGTKLTVL
> Cons__01042
HVILTQPSSASGTPGQRVTISC SGSS NSVN WYQHLPGTAPKLIIH DDN QRPS GVPDRFSGSKSGTSASLAISGLQSDDEADYYC AA WV FGGGTKLTVL
> Cons__01043
QSVLTQPPSASGTPGQRVTISC SGSD HKVN WYQHLPGTAPKLLLY SDD QRPS GVPDRFSGSASGTSASLAISGLQSEDEGDYYC SV WV FGGGTKVTVL
> Cons__01044
QSVLTQPPSMSGTPGQKVTISC SGSS NYVY WYQQVPGTAPKLLIY DDN KRPS GVPDRFSGSKSGTSATLGIRGLQSGDEADYYC AA VV FGGGTKLTVL
> Cons__01045
QSVLTQPPSVSGTPGQRVTISC FGSD NNVI WYQQVPGTAPKLLIH TSD QRPS GVPDRFSGSKSGTSASLAISGLRSEDEADYYC AS WV FGGGTKVTVL
> Cons__01046
QSVLTQPPSASGTPGQRVTISC SGSS NFVY WYQQLPGTAPKLLIN SNN QRPS GVPDRFSGSKSGTSASLAISGLRSEDEADYYC AA WM FGGGTKVSVL
> Cons__01047
QSVLTQPPSVSAAPGQKVTISC SGSS NYVS WYQQLPGTAPKLLIY GHT NRPA GVPDRFSGSKSGTSASLAISGFRSEDEADYYC AA WV FGGGTKLTVL
> Cons__01048
QFCADQPPSVSAAPGQKVTISC SGSS NYVS WYQQLPGTAPKLLIY DNN KRPS GIPDRFSGSKSGTSATLGITGLQTGDEADYYC GT GV FGGGTKLTVL
> Cons__01049
QSALTQPPSVSGAPGQKVTISC TGSS YDVH WYQQLPGTAPKLVIY SNA NRPS GVPDRFSGSKSDTSASLAITGLQAEDEADYYC QS YV FGTGTRLTVL
> Cons__01050
QSVLTQPPSASGTPGQRVTISC SGSS NTVN WYQQLPGTAPKLLIY RYN QRPS GVPDRFSGSKSGTSASLAISGLQSEDEADYYC AA WV FGGGTKLTVL
> Cons__01051
QSVLTQPPSVSGAPGQKVTISC TGSS YDVH WYQQLPGTAPKLVIY SNA NRPS GVPDRFSGSKSDTSASLAITGLQAEDEADYYC QS YV FGTGTRLTVL
> Cons__01052
QSVLTQPPSASGTPGQRVTISC SGSS NTVN WYQHLPGTAPKLLIY SNN QRPS GVPDRFSGSKSGTSASLAISGLQSEDEADYYC AT PV FGGGTRLTVL
> Cons__01053
QSVLTQPPSASGTPGQRVTISC SGSN NTVN WYQQFPGTAPKLLIS AND QRPS GVPDRFPGSKSGTSASLVISGLQSEDESDFYC AA WV FGGGTKLTVL
> Cons__01054
QSVLIQPPSASGTPGQRVTISC SGSS NYVY WYQQFPGTAPKFLIS RNS QRPS GVPDRFSGSKSGTSASLAISGLRSEDEADYYC AA QV FGGGTKLTVL
> Cons__01055
RSVLTQPPSVSGAPGQRVTISC TGSS YDVH WYQQLPGTAPKLLIY GNS NRPS GVPDRFSGSKSGTSASLAITGLQAEDEADYYC QS WV FGGGSKLTVL
> Cons__01056
QSVLTQPPSASGTPGQRVTISC SGSS NTVN WYQQLPGTAPKLLIY SNN QRPS GVPDRFSGSKSGTSASLAISGLQSEDEADYYC AA WV FGGGTKLTVL
> Cons__01057
QSVLTQPPSASGTPGQRVIISC SGSN LNVN WYQHRPGTAPKLLIC NND QRPS GVPDRFSGSKSDTSASLAISRLQSGDEADYYC AA RV FGGGTKLTVL
> Cons__01058
QSVLTQPPSASGTPGQRVTISC SGSS NTVN WYQQLPGTAPKLLIY SNN QRPS GVPDRFSGSKSGTSASLAISGPQSEDEADYYC AP PV FGGGTKLTVL
> Cons__01059
QSVLIQPPSASGTPGQRVTISC SGSS NYVY WYQQFPGTAPPFLIS RNS QRPS GVPDRFSGSKSGTSASLAISGLRSEDEADYYC AA QV FGGGTKLTVL
> Cons__01060
SDVLTQPPSVSVAPGQTARITC GGDN RTIH WYQQKPGQAPVLVVQ DDS DRPS GIPERFSGSNSGNTATLTINRVEAGDEADYYC HV GI FGGGTKLTVL
> Cons__01061
SSVLTQPPSVSVAPGQTARITC GRDN KSVH WYQRRPGQAPLLVMY DDN DRPS GIPERFSGSNSGSTATLTISRVEAGDEADYYC QV GV FGGGTKLTVL
> Cons__01062
QSALTQPASVSGSPGQSITISC TGTS NYVS WYQQHPGKAPRFIIY EVT NRPS GVPNRFSGSKSGNTASLAISGLQAEDEADYYC SS VV FGGGTKVTVL
> Cons__01063
QSALTQPASVSGSPGQSITVSC TGSS KFFS WYQQHPGKAPKLIIY DVT DRPS GVSSRFSGSKSGNTASLTISGLQSEDEADYYC SS WV FGGGTKVTVL
> Cons__01064
QSALTQPASVSGSPGQSITISC TGTS NYVS WYQQHPGKAPKLMIY DVS NRPS GVSNRFSGSKSGNTASLTISGLQAEDEADCYC SS LV FGTGTKVTVL
> Cons__01065
QSALTQPASVSGSPGQSITISC TGTS NYVS WYQQHPGRAPKLMIF EVS NWPS GVSNPFSGSKSGNTASLTISGLQAEDEADYYC AS YI FGTGTKVTVL
> Cons__01066
QSALTQPASVSGSPGQSITISC TGAS DYVS WYQQYPGKAPKLMIY GVS NRPS GVSDRFSGSKSGNTASLTISGLQAEDEADYYC AS FV FGTGTKVTVL
> Cons__01067
QSVLTQPPSVSGAPGQRVTISC TGSS YDVH WYQQLPGTAPKLLIY GNS NRPS GVPDRFSGSKSGTSASLAITGLQAEDEADYYC QS VV FGGGTKLTVL
> Cons__01068
QSVLTQPPSVSAAPGQKVTISC SGST NYVS WYQQLPGTAPKLLIY ENN KRPS GIPDRFSGSKSGTSATLGITGLQTGDEADYYC GT GV FGGGTKLTVL
> Cons__01069
QSVLTQPPSVSGAPGQRVTISC TGSS YDVH WYQQLPGTAPKLLIY GNS NRPS GVPDRFSGSKSGTSASLAITGLQAEDEADYYC QS VV FGGGTKLTVL
> Cons__01070
QSALTQPPSASGSPGQSVTISC TGTS KYVS WYQQHPGKALKLIIY EVN NRPS GVPDRFSGSKSGNTASLTVSGLQAEDEADYYC TS VV FGGGTKLTVL
> Cons__01071
QSALTQPASVSGSPGQSITISC TGTS NYVS WYQQHPGKAPKLVIY EVT NRPS GISNRFSGSKSGNTASLTISGLQAEDEADYYC SS RV FGGGTKVTVL
> Cons__01072
QSALTQPRPVTGSPGQSITISC TGTR NYVS WYQHHPGKAPKLIIY DVT KRPS GVPDRFSGSKSGNTASLTISGLQADDEGDYYC CS YV FGTGTKVTVL
> Cons__01073
QSALTQPASVSGSPGQSITISC TGTI NYVS WYQHHPGKAPKLMIY EVS NRPS GVSNRFSGSKSGNTASLTISGLQAEDEADYYC SS WV FGGGTKLTVL
> Cons__01074
QSALTQPASVSGSPGQSITISC TGTN NYVS WYQQHPGKAPKLIIY EVS NRPS GVSYRFSGSKSGSTASLTISGLQAEDEADYYC KS VL FGGGTKLTVL
> Cons__01075
QSALTQPPSASGSPGQSVVISC TGTS DSVS WYQQHPGKAPKVMIC DVN QRPS GVPDRFSGSKSGNTASLTVSGLQAEDEADYYC TS VV FGGGTKLTVL
> Cons__01076
QSALTQPASVSGSPGQSITISC TGTS NYVS WYQHHPGKAPKLMIY EVS NRPS GVSNRFSASKSGNTASLTISGLQAEDEADYYC YS YV FGGGTKVTVL
> Cons__01077
QSALTQPASVSGSPGQSITISC TGTS NYVS WYQQHPGKAPKLMIY EVT NRPS GASNRFSGSKSGNTASLTISGLQAENEADYYC SS VV FGGGTKLTVL
> Cons__01078
QSALTQPASVSGSPGQSIAISC TGTS RYVS WYQHYPGKAPKLMIF EVS NRPS RVPDRFSGSKSGNTASLTISGLQAEDEADYFC SS VI FGGGTKLTVL
> Cons__01079
QSALTQPASVSGSPGQSISISC TGTS NYVS WYQQHPGKAPKLMIY EVT NRPS GVPDRFSGSKSGNTASLTISGLQAGDEADYYC SS VV FGAGTKLTVL
> Cons__01080
SYELTQPPSVSVSPGQTARITC SGDA RYAY WYQQKPGQAPVLVIY KDS ERPS GIPERFSGSSSGTTVTLTISGVQAEDEADYYC QS VV FGGGTKVTVL
> Cons__01081
SYVLTQPPSVSVAPGQTARITC GGSN KSVH WYQQKPGQAPLLVVY DDN DRPS GIPERFSGSISRNTATLIISRVEAGDAADYYC QV CV FGPGTKVNVL
> Cons__01082
SYVLTQPPSVSVAPGQTASITC GGNN KSVH WYQQKPGQAPVLVVY DDS DRPS GIPERFSGSNSGNTATLTISRVEAGDEADYYC QV WV FGGGTKLTVL
> Cons__01083
SSELTQDPAVSVALGQTVTIPC QGDI YYAT WYQQKPGQAPILVVY NEN NRPS GIPDRFSGSSSGDTASLTIAGTQAEDEADYYC SS LV FGGGTKLTVL
> Cons__01084
SYELTQPPSVSVSPGQTARITC SGDA QYAY WYQQKPGQAPVLVIY KDS ERPS GIPERFSGSSSGTTVTLTISGVQAEDEVDYYC QS PV FGGGTKLTVL
> Cons__01085
QSVLTQPPSASGTPGQRVTISC SGSN NTVN WYQQFPGTAPKLLIS AND QRPS GVPDRFSGSKSGTSASLVISGLQSEDESDFYC AA WV FGGGTKLTVL
> Cons__01086
QSALTQPASVSGSPGQSITISC TGTS NLVS WYQHHPGKAPRLMIY EGT NRPS GVSNRFSGSKSANTASLTISGLQAEDEADYYC CS YV FGTGTKVTVL
> Cons__01087
QSALTQPRSVSGSPGQSVTISC TGTS DYVS WYQQHPGKAPKLIIY DVT KRPS GVPDRFSGSKSGNTASLTISGLLAEDEADYHC CS VI FGGGTKLTVL
> Cons__01088
QSALTQPASVSGSPGQSITISC TGTS NYVS WYQHHPGKAPKLMIY EVS NRPS GVSNRFSASKSGNTASLTISGLQAEDEADYYC YS YV FGTGTKVTVL
> Cons__01089
QSLLTQPPSASGTPGQKVTISC SGSS NNVN WYQQPPGMAPKLLIF CND QRPS GVPDRFSGSMSGTSASLAINGLQSDDEADYYC TS VV FGGGTKVTVL
> Cons__01090
QSVLTQPPSASGTPGQRVTISC SGSN NTVN WYQQFPGTAPKLLIS GND QRPS GVPDRFSGSKSGTSASLVISGLQSEDESDFYC AA WV FGGGTKLTVL
> Cons__01091
QSVLTQPPSVSGAPGQRVTISC TGSS YDVH WYQQLPGTAPKLLIH GNS NRPS GVPDRFSGSKSGTSASLAITGLQAEDEADYYC QS WV FGGGTKLTVL
> Cons__01092
QSVLTQPPSVSGAPGQKVTISC TGSS YDVH WYQQLPGTAPKLVIY SNA NRPS GVPDRFSGSKSDTSASLAIAGLQAEDEADYYC QS YV FGTGTRLTVL
> Cons__01093
QSVLTQPPSVSGAPGQKVTISC TGSS YDVH WYQQLPGTAPKLVIY SNA NRPS GVPDRFSGTKSDTSASLAIAGLQAEDEADYYC QS YV FGTGTRLTVL
> Cons__01094
QSVLTQPPSVSGAPGQRVTISC TGSS YDVH WYQQLPGTAPKLLIY GNS NRPS GVPDRFSGSKSGTSASLAITGLQAEDEADYYC QS VV FGGGTKLTVL
> Cons__01095
QSVLTQPPSASGTPGQGVTISC SGST HFVY WYQQLPGTAHKLLIY SND QRPS GVPDRFSASKSGTSASLAISGLRSEDEADYFC AS WV FGGGTKLTVL
> Cons__01096
QSVLTQPPSASGTPGQRVIISC SGSN LNVN WYQHRPGTTPKLLIC NND QRPS GVPDRFSGSKSDTSASLAISGLQSGDEADYYC AA RV FGGGTKLTVL
> Cons__01097
QSVLTQPPSVSGAPGQKATISC TGSS YDVH WYQQLPGTAPKLVIY SNA NRPS GVPDRSSGSKSDTSASLAIAGLQAEDEADYYC QS YV FGTGTRLTVL
> Cons__01098
QSVLTQPPSASGTPGQRVTISC SGSN NTVN WYQQFPGTAPKLLIS GND QRPS GVPDRFSGSKSGTSASLVISGLQSEDESDFYW AA WV FGGGTKLTVL
> Cons__01099
ESLLTQPPSVSAAPGQKVTISC SGSS NYVS WYQQLPGTAPRLLIY END KRPS GIPDRFSGSKSDASVTLGITGLQTGDEADYYC GT AV FGGGTKLTVL
> Cons__01100
ASALTQPRSVSGSPGQSVTISC TGSS NYVS WYQQHPGKAPKLMIY DVN KRPS GAPDRFSGSKSGNTAFLTISGLQAEDEADYFC CS VV FGGGTKFAAA
> Cons__01101
QSALTQPASVSGSPGQSITISC TGTS NHVS WYQQCPGKGPKLLIY DVT NRPS GVSNRFSGSKSDNTASLTISGLQAEDEADYYC YS YV FGSGTKVTVL
> Cons__01102
QSVLTQDPAVSVALGQTDRITC QGDS YYAS WYQQKPGQAPLLVMY GEN NRPS GIPDRFSGSSSGNTASLTITGAQAEDEADYYC SS WV FGGGTKLTVL
> Cons__01103
QSVLTQPPSASGTPGQRVTISC SGSN NTVN WYQHLPGTAPKLLIY RNN QRPS GVPDRFSGSRSGTSAFLAISGLQSEDEADYYC TA VV FGGGTKLTVL
> Cons__01104
SYELTQPPSVSVSPGQTARITC SGDA KYPY WYQQKSGQAPVLVIY EDS KRPS GIPERFSGSSSGTMATLTISGAQVEDEADYYC YS VV FGGGTKLTVL
> Cons__01105
QSALTQPASVSGSPGQSITISC TGAS NYVS WYQHHPGKAPKLMIY EVS NRPS GVSNRFSASKSGNTASLTISGLQAEDEADYYC YS YV FGTGTKVTVL
> Cons__01106
QSALTQPASVSGSPGRSITISC TGTS NYVS WYQQHPGRAPKLMIF EVS NWPS GVFYRFSGSKSGNTASLTISGLQAEDEADYYC AS YI FGIGTKVTVL
> Cons__01107
QSALTQPRSVSGSPGQSVTISC TGTS DYVS WYQQHPGKAPKLIIY DVT KRPS GVPDRFSGSKSGNTASLTISGLLAEDEADYYC CS VI FGGGTKLTVL
> Cons__01108
QSALTQPASVSGSPGQSITISC TGTS NYVS WYQQHPGKAPKFIIY EVT NRPS GVPNRFSGSKSGNTASLAISGLQAEDEADYYC SS VV FGGGTKVTVL
> Cons__01109
SSVLTQPPSVSVAPGQTARITC GRDN KSVH WYQRRPGQAPLLVMY DDN DRPS GIPERFSGSNSGSTATLTISRAEAGDEADYYC QV GV FGGGTKLTVL
> Cons__01110
SYELTQPPSVSVSPGQTASITC SGEK KYVY WYQQKPGQSPVRVIY QDS ERPS GIPERFSGSNSGNTATLTISGTQVMDEADYYC QA VV FGGGTKLTVL
> Cons__01111
SYELTQPPSASVSPGQTARITC SGDA QYAY WYQQKPGQAPVLVIY KDS ERPS GIPERFSGSSSGTTVTLTISGVQAEDEADYYC QS VV FGGGTKLTVL
> Cons__01112
SYELTQPPSVSVSPGQTASITC SGEK KYVY WYQQKPGQSPVRVIY QDS ERPS GIPERFSGSNSGNTATLTISGTQAMDEADYYC QA VV FGGGTKLTVL
> Cons__01113
SYELTQPPSVSVSPGQTASITC SGEK KYVY WYQQKPGQSPVRVIY QDT ERPS GIPERFSGSNSGNTATLTISGTQAMDEADYYC QA VV FGGGTKLTVL
> Cons__01114
SYELTQPPSVSVSPGQTSRITC SGDA QYAY WYQQKPGQAPVLVMY KDS ERPS GIPERFSGSSSGTTVTLTISGVQAEDEADYYC QS VV FGGGTKLTVL
> Cons__01115
SYELTQPPSESVSPGQTARITC SGDA QYAY WYQQKPGQAPVLVIY KDS ERPS GIPERFSGSSSGTTVTLTISGVQAEDEADYYC QS VV FGGGTKLTVL
> Cons__01116
SSELTQDPAVSVALGQTVRITC QGDS YYAS WYQQKPGQAPLLVFY GRD NRPS GIPDRFSGSSSGNTASLTITGAQAEDEADYYC NS YV FGTGTTVTVL
> Cons__01117
SYELTQPPSVSVSPGQTARITC SGDA KYAY WYQQRSGQAPVLVIY EDT KRPS EIPERFSGPSSGTMATLTISGAQVEDEADYYC SS TV FGTGTKVTVL
> Cons__01118
SYELTQPPSVSVSPGQTARITC SGDE KYAY WYQQKSGQAPVLVIY EDT KRPS GIPERSSGSSSGTMATLTISGAQVEDEGDYYC YS NV FGTGTMVTVL
> Cons__01119
SYELTQPPSVSVSPGQTARITC SGDA KYAY WYQQRSGQAPVLIIY EDT KRPS EIPERFSGSSSGTMATLTISGAQVEDEADYYC SS TV FGTGTKVTVL
> Cons__01120
QSALTRPASVSGSPGQSITISC TGSS KFFS WYQQHPGKAPKLIIY DVT DRPS GVSSRFSGSKSGNTASLTVSGLQSEDEADYYC SS WV FGGGTKVTVL
> Cons__01121
QSVLTQPPSASGAPGQRVTISC SGSN NTVN WYQQFPGTAPKLLIS GSD QRPS GVPDRFSGSKSGTSASLVISGLQSEDESDFYC AA WV FGGGTKLTVL
> Cons__01122
QSVLTQPPSVSGAPGQRVTISC TGSS YDVH WYQQLPGTAPKLLIH GNS NRPS GVPDRFSGSKSGTSASLAITGLQAEDEADYYC QS VV FGGGTKLTVL
> Cons__01123
QSVLTQPPSVSGAPGQKVTISC TGSS YDVH WYQQLPGTAPKLVIY SNG NRPS GVPDRFSGSKSDTSASLAIAGLQAEDEADYYC QS YV FGTGTRLTVL
> Cons__01124
QSVVTQPPSVSGAPGQRVTISC TGST YDVH WYQQLPRTAPKLLIY GNN NRPS GVPDRFSGSKSGTSASLAILGLQAEDEADYYC QS EV FGGGTKVTVL
> Cons__01125
QSVLTQPPSASGTPGQRVTISC SGSS NYVY WYHQLPGTAPKLLIY RNN QRPS GVPDRFSGSKSDTSASLAITGLQAEDEGDYYC AA PV FGGGTKLTVL
> Cons__01126
QPVLTQPPSASGTPGQRVTISC SGSS NYVY WHQQLPGTAPKLLIY RNN QRPS GVPDRFSGSKSGTSASLAISGLRSEDEADYYC AA VV FGGGTKLTVL
> Cons__01127
SYELTQPPSASGTPGQRVTISC SGSS NYVY WYQQLPGTAPKLLIY RNN QRPS GVPDRFSGSKSGTSASLAISGLRSEDEADYYC AA WV FGGGTKVTVL
> Cons__01128
QSALTQPPSASGTPGQRVTISC SGSS NTVN WYRHLPGTAPKLLIY SNS QRPS GVPDRFSGSKSGTSASLAISGLQSEDEADYYC AA WV FGGGTKLTVL
> Cons__01129
QSALTQPASVSGSPGQSITISC TGTY NFVS WYQQYPGKAPKLIIY DVT NRPS GVPDRFSGSKSGNTASLTISGLQAEDEADYYC NS VL FGGGTKLTVL
> Cons__01130
ELVLTQPPSASGTPGQRVTISC SGSR KTVK WYQQLPGTAPKLLIH SNN QRPS GVPDRFSGSKSGTSASLAISGLQSGDEADYYC AT VV FGGGTQLTVL
> Cons__01131
QSVLTQPPSVSGAPGQRVTISC TGSS YDVH WYQQPPGTAPKLLIY GNI NRPS GVPDRFSGSKSGTSASLAITGLQAEDEADYYC QS LV FGTGTKVTVL
> Cons__01132
ELVVTQEPSVSVSPGQTASITC SGDK KYTY WYQQKAGQSPVLVIY QDN KRPS GIPERFSGSNSGNTATLTISGTRATDEADYYC QA CV FGTGTKVTVL
> Cons__01133
ELVVTQEPSVSGSPGQSVTISC TGTS NYVS WYQQHPGKAPKLMIY EVS KRPS GVPDRFSGSKSGNTASLTVSGLQAEDEADYYC SS WV FGGGTKLTVL
> Cons__01134
QSVLTQPPSVSVAPGKTARITC GGDN KSVH WYQQKPGQAPVLVIY YDS DRPS GIPERFSGSNSGNTATLTISRVEAGDEADYYC QV IV FGGGTKLTVL
> Cons__01135
QSVLTQPPSVSGAPGQRVTISC AGSS YDVH WYQQLPGTAPKLLIY GNS NRPS GVPVRFSGSKSGTSASLAITGLQAEDEADYYC QS WV FGTGTKVTVL
> Cons__01136
QSVLTQPPSVSGAPGQRVTISC TGSS YDVH WYQQLPGTAPKLLIY GNS NRPS GVPDRFSGSKSGTSASLAITGLQAEDEADYYC QS SV FGGGTKLTVL
> Cons__01137
QSVLTQPPSVSGAPGQRVTISC TGSS YDVH WYQQLPGTAPKLLIY GNS NRPS GVPDRFSGSKSGTSASLAITGLQAEDEADYYC QS KV FGGGTKLTVL
> Cons__01138
QSVLTQPPSVSGAPGQRVTISC TGSS YDVH WYQQLPGTAPKLLIY GNS NRPS GVPDRFSGSKSGTSASLAITGLQAEDEADYYC QS LV FGGGTKLTVL
> Cons__01139
QSVLTQPPSVSGAPGQRVTISC TGSS YDVH WYQQLPGTAPKLLIY GNS NRPS GVPDRFSGSKSGTSASLAITGLQAEDEADYYC QS RV FGGGTKLTVL
> Cons__01140
QSVLTQPPSVSRAPGQRVTISC TGSS YDVH WYQQLPGTAPKLLIY GNS NRPS GVPDRFSGSKSGTSASLAITGLQAEDEADYYC QS VV FGGGTKLTVL
> Cons__01141
QSVLTQPPSVSGAPGQRVTISC TGSS YDVH WYQQLPGTAPKLLIY GNS NRPS GVPDRFPGSKSGTSASLAITGLQAEDEADYYC QS WV FGGGTKLTVL
> Cons__01142
SYELTQPPSVSVAPGQTARVTC GGNN HNVN WYQQKAGQAPVPVVY DDT ERPS GIPERFSGSNSGNTATLTISRVEAGDEADYFC QV YL FGGGTKLTVL
> Cons__01143
SYELTQPPSVSVAPGQTARVTC GGNN HNVN WYQQKAGQAPVLVVY DDT ERPS GIPERFSGSNSGNTATLTISRVEAGDEADYFC QV YL FGGGTKLTVL
> Cons__01144
QSVLTQTPSASGAPGQRVTISC SGSS NYVY WYRQLPGTAPKLLMY DNR QRPS GVPDRFSGSKSGTSASLAISGLRSEDEADYYC AA VA FGGGTKLTVL
> Cons__01145
QSALTQPPSASGTPGQRVTISC SGSG NAVN WYQKLPGTAPNLLIY SDN RRPS GVPDRFSGSKSGTSASLAISGLQSEDEADYYC AA LV FGGGTKLTVL
> Cons__01146
SYELTQPPSVSVSPGQTARITC SGDA KYAY WYQQKSGQAPVLVIY EDN KRPS GIPERFSGSTSGTLATLTITGAQVEDEADFYC YS PV FGGGTKLTVL
> Cons__01147
SYEMTQPPSVSVAPGQTARISC GGDN KDVQ WYQQKPGQAPVLVIY DDS DRPS GIPERFSGSNSGTTATLTISRVEVGDEADYSC QV WV FGGGTKLTVL
> Cons__01148
QSALTQPPSASGTPGQRVTISC SGSS NYVY WYQQFPGTAPKLLIY QND QRPS GVPDRFSGSKSGTSGALTISDLRSEDEADYSC AT TV FGGGTKLTVL
> Cons__01149
SVVLTQPPSASGTPGQRVTISC SGSS NYVY WYQQFPGTAPKLLIY QND QRPS GVPDRFSGSKSGTSGALTISDLRSEDEADYSC AT TV FGGGTKLTVL
> Cons__01150
QSALTQPPSVSGTPGQNVTVSC TGGS YDVH WYQQLPGRVPTLLIY GHT NRPS GVPGRFSGSKSGTSASLAITGVETEDEADYYC QS VV FGGGTKLSVL
> Cons__01151
SYELTQAPSVSVAPGQTARITC GGDN KSVH WYQQKAGQAPALVVY DDS DRPS GIPERFSGSNSGDTATLTISRVEAGDEADYFC QI VI FGGGTKLTVL
> Cons__01152
SYELTQAPSVSVAPGQTARITC VEND LRVH WYQQKPGQAPALVVY DDS DRPS GIPERFSGSNSGDTATLTISRVEAGDEADYYC QI VI FGGGTKLTVL
> Cons__01153
SYELTQPPSVSVAPGQTARITC VEND LRVH WYQQKPGQAPVLVVY DDS DRPS GIPERYSGSNSGDTATLTISRVEAGDEADYFC QI VI FGGGTKLTVL
> Cons__01154
SYELTQPPSASGTPGQRVTISC SGSS NYVY WYQQFPGTAPKLLIY QND QRPS GVPDRFSGSKSGTSGALTISDLRSEDEADYSC AT TV FGGGTKLTVL
> Cons__01155
SYELTQAPSVSVAPGQTARITC GGDN KSVH WYQQKAGQAPALVVY DDS DRPS GIPERFSGSNSGNTATLTITRVEAGDEADYYC QI WV FGGGTKLTVL
> Cons__01156
QSALTQPPSASGSPGQSVTISC TGTS NYVS WYQQHPGKAPKLMIY EVS KRPS GVPDRFSGSKSGNTASLTVSGLQAEDEADYYC CS LV FGGGTKLTVL
> Cons__01157
QSVLTQPPSASGTPGQRVTISC SGSS NTVN WYQQLPGTAPKLLLY ANN QRPS GVPDRFSGSKSGNTASLTVSGLQAEDEADYYC SS WV FGGGTKLTVL
> Cons__01158
QSVLTQPPSASGTPGQRVTISC SGSS NYVY WYHQLPGTAPKLLIY RNN QRPS GVPDRFSGSKSGTSASLAISGLRSEDEADYYC AA PV FGGGTKLTVL
> Cons__01159
QSALIQPASVSGSPGQSITISC TGTS NLVS WYQHHPGKAPKVMIY EGS KRPS GVSDRFSGSKSGNTASLTISGLQAEDEADYYC CS VV FGGGTKLTVL
> Cons__01160
QSALIQPASVSGSPGQSITISC TGTS NYVS WYQQHPGKAPKLMIY EVS NRPS GISSRFSGSRSGNTASLTISGLQAEDEADYYC NS LV FGPGTKLTVL
> Cons__01161
SYELTQPPSTSGAPGQRVTISC SGSS NPVN WYQHLPGTAPKFLIY ANN QRPS GVPDRFSGSKSGTSASLAISGLQSEDEADYFC AS PV FGGGTKLTVL
> Cons__01162
SYELTQPPSASETTGQRVTISC SGSS NTVN WYQHLPGTAPKFLIY ANN QRPS GVPDRFSGSKSGTSASLAISGLQSEDEADYFC AS PV FGGGTKLTVL
> Cons__01163
QSVLTQPPSAYETPGQRVTISC SGSS NTVN WYQHLPGTAPKFLIY ANN QRPS GVPDRFSGSKSGTSASLAISGLQSEDEADYFC AS PV FGGGTKLTVL
> Cons__01164
QSVLTQPPSASETPGQRVTISC SGSS NTVN WYQHLPGTAPKFLIY ANN LRPS GVPDRFSASKSGASASLAISGLRSEDEADYYC AT VV FGAGTKLTVL
> Cons__01165
QSVLTQPPSASGTPGQWVTISC SGGN NPVT WYQLLPGTAPKLLIY DSH QRPS GAPDRFSGSKSGTSASLVIRGLQSEDEADYSC AA PV FGGGTKLTVL
> Cons__01166
QSVLTQPPSASGTPGQRVTISC SGTR NYVD WYQQVPGTAPKLLIY KNN QRPS GVPDRFSGSKSGTSASLAISGLRSEDETDYYC AA HV FGTGTHVTVL
> Cons__01167
QSVLTQPPSVSGAPGQRVTISC TGSS YDVH WYQLVPGTAPKLLIY VNN NRPS GVPGRFSGSKSGTSASLAITGLQAEDEADYYC QV LI FGGGTKLTVL
> Cons__01168
QYELTQPPSASGTPGQRVTISC SGGI NTVN WYQQLPGTAPKLLIY NNH QRPS GVPDRFSGSKSGTSASLAINGLQSEDEADYYC AS WV FGGGYQADRP
> Cons__01169
QYELTQPPSASGSPGQRVTISC SGSS NTVN WFQQLPGTGPKFLFY SDN QRPS GVPDRFSGSKSGTSASLAISGLQSEDEADYYC AA FV FGTGTKVTVL
> Cons__01170
QSVLTQPPSVSVSPGQTASITC SGDK KYAC WYQQKPGQSPVLVIY QDS KRPS GVPDRFSGSKSGTSASLAIRGLQSADEANYFC AA YV FGTGTEVAVL
> Cons__01171
QSVLTQPPSASGSPGQRVTISC SGSS NTVN WFQQLPGTGPKFLFY SDN QRPS GVPDRFSGSKSGTSASLAISGLQSEDEGDYYC AA FV FGTGTKVTVL
> Cons__01172
QSVLTQPPSASGTPGQRVIISC SGSN TVNW YQQQVPGTAPKVLIY IND QRPS GVPDRFSASKSGSSASLTISGLQSEDEADYYC AA PV FGRGTKVTVL
> Cons__01173
QSVLTQPPSASGTPGQRVTISC SGSS NGVN WYQQLPGTAPKLLIY SND QRPS GVPDRFSGSKSGTSASLAISGLQSEDEADYYC AA VV FGGGTKLTVL
> Cons__01174
QSVLTQPPSASGTPGERVTISC SGSS YPIN WYQQLPGTAPKLLIH TSD QRPS GVPDRFSGSRSGTSASLAISGLQSEDEADYYC AT RI FGGGTKLTVL
> Cons__01175
SYELTQPPSAPGSPGQSVTISC TGTS IYVS WYQHHPGKAPKLIIY EVS KRPS GVPDRFSGSKSGNTASLTVSGLQAEDEADYFC SS GV FGTGTKVTVL
> Cons__01176
SYELTQPPSVSVSPGQTARITC SGDA QYAY WYQQKPGQAPVLVIY RDS ERPS GIPERFSGSSSGTTVMLTIRAVQAEDEADYYC QS II FGGGTKLTVL
> Cons__01177
SYELTQPPSVSKGLRQTATLTC TGNS QGAA WLQQHQGHPPKLLSY RSN NRPS GISERFSASRSGNTASLTITGLQPEDEADYYC SA WV FGGGTKLTVL
> Cons__01178
SSELNQPASVSAAPGQTATITC GGHN RSVH WYRQRPGQAPVLVIC DDS DRPS GIPERFSGSNSGNTATLTITRVEAGDEADYFC QV VV FGGGTKLTRP
> Cons__01179
QSVLTQPPSVSGAPGQRVTISC TGSS YDVH WYQQLPGTAPKLLIY GNS NRPS GVPDRFSGSKSGTSASLAITGLQAEDEADYYC QS VV FGGGTKLTVL
> Cons__01180
QSVLTQPPSVSGAPGQRVTISC TGSS YDVH WYQQLPGTAPKLLIY GNT NRPS GVPDRFSGSKSGTSASLAITGLQAEHEADYYC QS VL FGGGTKLTVL
> Cons__01181
QSALTQPASVSGSPGQSITISC TGTS NYVS WYQQHPGKAPKLMIY DVS NRPS GVSNRFSGSKSGNTASLTISGLQAEDEADYYC SS LV FGGGTKLTVL
> Cons__01182
DIALTQPASVSGSPGQSITISC TGTS HSVS WYQQHPGKAPKLMIY RSN RPSG VSNRFSGSKSGNTASLTISGLQAEDEADYYCA AA WV FGGGTNLTVL
> Cons__01183
DIVLTQPPSVSGAPGQRVTISC SGSS NFVN WYQQLPGTAPKLLIY KNN KRPS GVPDRFSGSKSGTSASLAITGLQSEDEADYYC QS YV FGGGTKLTVL
> Cons__01184
PNELTQPPSASGSPGQSVTISC TGTS IYVS WYQHHPGKAPKLIIY EVS KRPS GVPDRFSGSKSGNTAFLTVSGLQAEDEADYFC SS GV FGTGTKVTVL
> Cons__01185
SYELTQPPSVSVSPGQTASITC SGDK KYTC WYQQKPGQSPVLVIY EDT RRPS GIPERFSGSNSGNTATLTISGTQAMDEADYYC QA VV FGGGTKLTVL
> Cons__01186
QSVLTQPPSVSGAPGQWVTISC SGSS NYVS WYQQLPGTAPKLLIY DNN KRPS GVPDRFSGSQSGTSASLAISGLRSEDEADYYC AA WV FGGGTKVTVL
> Cons__01187
QSVLTQPPSVSAAPGQKVTISC SGSS NYVS WYQQLPGTAPKLLIY GRT NRPA GVPDRFSGSKSGTSASLAISGFRSEDEADYYC AA WV FGGGTRLTVL
> Cons__01188
SYELTQPPSVSVSPGQTASITC SGDK KYAC WYQQRPGQSPVLVIF QDT NRPS GIPERFSGSTSGDTATLTISGTQTTDEADYYC QA VI FGGGTKLTVL
> Cons__01189
SSELTQPASVSVSPGQTASITC SGDK KYAC WYQQRPGHSPVLVIY QTD KRPS GIPDRFSGSTSGDTATLTISGTQATDEADYYC QA VI FGGGTKLAVL
> Cons__01190
SSELTQPASVSVSPGQTASITC SGDK KYAS WYQQKPGQSPVLVIF QDA KRPS GIPERFSGSTSGDTATLTISGTQATDEADYYC QA VI FGGGTKLTVL
> Cons__01191
SSELTQPPSVSVSPGQTASITC SGDK KYAW WYQQRPGQSPVLVIF QDT NRPS GIPERFSGSTSGDTATLTISGTQATDEADYYC QA VI FGGGTKLTVL
> Cons__01192
PNELTQPPSVSVSPGQTASITC SGDK KYAC WYQQRPGQSPVLVIF QDT NRPS GIPERFSGSTSGDTATLTISGTQATDEADYYC QA VI FGGGTKLTVL
> Cons__01193
SYELTQPPSVSVSPGQTASITC SGDK KNAC WYQQRPGQSPVLVIF QDT NRPS GIPERFSGSTSGDTATLTISGTQATDEADYYC QA VI FGGGTKLTVL
> Cons__01194
SYELTQPPSVSVSPGQTASITC SDDK KYAC WYQQRPGQSPVLVIF QDT NRPS GIPERFSGSTSGDTATLTISGTQTTDEADYYC QA VI FGGGTKLTVL
> Cons__01195
SSELTQPPSVSVSPGQTASITC SGDK KYAC WYQQRPGQSPVLVIF QDT NRPS GIPERFSGSTSGDTATLTISGTQATDEADYYC QA VI FGGGTKLTVL
> Cons__01196
QSALTQPASASGSPGQSVTISC TGTS IYVS WNQHHPGKAPKLIIY EVS KRPS GVPDRFSGSKSGNTASLTVSGLQAEDEADYFC SS GV FGTGTKVTVL
> Cons__01197
QSALTQPPSASGSPVQSVTISC TGTS IYVS WYQHHPGKAPKLIIY EVS KRPS GVPDRFSGSKSGNTASLTVSGLQAEDEADYFC SS GV FGTGTKVTVL
> Cons__01198
QSVLTQPPSASGTPGQRVTISC SGSS NYVY WYQQLPGTAPKLLIY RNN QRPS GVPDRFSGSKSGTSASLAISGLRSEDEADYYC AA YV FGTGTKVTVL
> Cons__01199
QSVLTQPPSASGTPGQRVTISC SGSS NTVN WYQQFPETAPKLLMY SNN QRPS GVPDRFSGSKSGTSASLAISGLQSEDEADYYC AA YV FGTGTKVTVL
> Cons__01200
QSVLTQPASVSGSPGQSITISC TGTS NYVS WYQQHPGKAPKLMIY EGS KRPS GVSNRFSGSKSGNTASLTITGAQAEDEADYYC NS VV FGGGTKLTVL
> Cons__01201
QSVLTQPPSVSGTPGQRVTISC SGGR NTVK WYQQLPGTAPKLLIY GNS NRPS GVPDRFSGSKSGTSASLAISGLQAEDEAHYYC QS MI FGEGTKLTVL
> Cons__01202
QSVLTQPASVSGSPGQSITISC TGTS NYVS WYQQHPGKAPKLMIY EGS KRPS GVSNRFSGSKSGNTASLTISGLQAEDEADYYC SS RV FGGGTKLTVL
> Cons__01203
QSVLTQPASVSGSPGQSITISC TGTS NYVS WYQQHPGKAPKLMIY EGS KRPS GVSNRFSGSKSGNTASLTISGLQAEDEADYYC SS RV FGGGTKLTVL
> Cons__01204
QSVLTQPPSASGTPGQRVTISC SGSS NTVN WYQRLPGAAPQLLIY NND QRPS GIPDRFSGSKSGTSGSLVISGLQSEDEADYYC AS RV FGGGTKLTVL
> Cons__01205
QSVLTQPPSASGAPGQRVTISC SGSS NAVN WYQQLPGTAPKLLIY GND QRPS GVPDRFSGSKSGTSASLAISGLQSEDEADYNC AA PV FGGGTKLTVL
> Cons__01206
SSELTQDPAVSVALGQTVRITC QGDS FYPN WYQQKPGQAPVLVIY GKN NRPS GIPDRFSGSGSGNTGSLTITGAQAEDEADYYC GS VV FGGGTKVTVL
> Cons__01207
SYVLTQPPSVSVSPGQTARITC SGDA QYAY WYQQKPGQAPVLVIY KDS ERPS GIPERFSGSSSGTTVTLTISGVQAEDEADYYC QS VV FGGGTKLTVL
> Cons__01208
QSVLTQPPSASGTPGQRVTISC SGSS NHVY WYQQLPGTAPKVLIY RNN QRPS GVPDRFSGSKSGTSASLAISGLRSEDEADYYC AT PV FGGGTKLTVL
> Cons__01209
QSALTQPASVSGSPGQSITISC TGTS NYVS WYQQHPGKAPQVLIY DVG NRPS GVSNRFSGSKSGNTASLTISGLQAEDEADYYC SS GV FGGGTKLTVL
> Cons__01210
SSELTQDPAVSVALGQTVRITC QGDR YYAS WYQQKPGQAPLLVIY DKN KRPS GIPDRFSGSSSGNAASLTITGAQAEDEADYYC KS GV FGGGTKVTVV
> Cons__01211
QSALTQPASVSGSPGQSITISC TGTS KFVS WYQQVSGKAPKLIIY EGT KRPS GLSNRFSGSKSGNTASLTISGLQAEDEADYYC CS VV FGGGTKLTVL
> Cons__01212
SYELTQPPSVSVSPGQTARITC SGDA QYTY WYQQKPGQAPVLVIY KDS ERPS GIPERFSGSSSGTTVTLTISGVQAEDEADYYC QS YV FGTGTKVTVL
> Cons__01213
SYELTQPPSVSVSPGQTASITC SGDK KYTC WYQQKPGQSPVLAIY QDN KRPS GIPERFSGSNSGNTATLTISGTQAMDEADYYC QA VV FGGGTKLTVL
> Cons__01214
SYELTQPPSVSVSPGQTASITC SGDK KYAC WYQQKPGQSPVLVIY QDS KRPS GIPERFSGSNSGNTATLTISGTQAMDEADYYC QA YV FGTGTKVTVL
> Cons__01215
QSVLTQPPSASGTPGQRVTISC SGSS HVVN WFHQLPGTAPKLLIY GNN QRPS GVPDRFSGSKSGTSASLAISGLQSEDEADYYC AA VV IGGGTRLTVL
> Cons__01216
QSALTQPPSMSGTPGQRVTISC SGST NYVY WFQQLPGTAPRLLIH SNN QRPS GVPDRFSGSKSGTSASLAISGLRSEDEADYYC GT VV FGGGTKLTVN
> Cons__01217
QSVLTQPPSASGTPGQRVTISC SGSS NTVN WFQQLPGTAPRVVII GND RRPS GVPDRFSGSTSGTSASLTIRGLQPEDEADYYC CA YV FGTGTKVTVQ
> Cons__01218
QSALTQPASVSGSPGQSITISC TGTS NYVS WYQQHPGKAPRLMIY HVT NRPS GVSNRFSASKSGSTASLTISGLQAEDEADYYC SS GA FGTGTKVTVQ
> Cons__01219
QSALTQPASVSGSPGQSITISC TGTS NYVS WYQLHPGKAPKLMIY DVG NRPS GVSTRFSGSKPGNTASLTISGLQAEDEADYYC SS TL FGTGTKVTVQ
> Cons__01220
QSALTQPRSVSGSPGQSVTISC RGTS NYVS WYQHHPGKAPKLLLY DVN KRPS GVPDRFSGSKSGNTASLTISGLQTDDEADYSC CS LV FGGGTKLTVN
> Cons__01221
QSALTQPASVSGSPGQSITISC TGTS NLVS WYQQHPGKAPKLMIH DGT KRPS GISNRFSGSKSGSTASLTISGLQADDEADYFC YS RI FGGGTKLTVN
> Cons__01222
QSALTQPRSVSGSPGQSVTISC TGTS NYVS WYQQHPGKAPKLMIY DVS KWPS GVPDRFSGSKSGNTASLTISGLQAEDEADYYC CS QI FGGGTKLKAP
> Cons__01223
QSVLTQPPSLSGAPGQRVIISC AGTS YDVH WYRQFPGRAPKLLIF GNI NRPS GVPDRFSGSKSGISASLAITGLQAEDEADYYC QS VV FGGGTKLKSG
> Cons__01224
QSALTQPASVSGSPGQSITISC TGTN NPVS WYQQHPGKAPKLMIY EVS KRPS GVSNRFSGSKSGNTASLTTSGLQAEDEADYYF CS ST FGWHSAEGPS
> Cons__01225
QSALTQPASVSGSLGQSITISC AGSS TYVS WYQLHPGKAPRLLIY GVN KRPS GVPDRFSASKSGSTASLTISGLQAEDEADYYC SS YV FGTGTKVTYR
> Cons__01226
QSALTQPRSVSGSPGQSVTISC TGTS NYVS WYQQHPGKAPKLLIS DVG KRPS GVPDRFSGSKSANTASLTISGLQAEDEADYFC CS FV FGGGTKLTRG
> Cons__01227
PTAFWGTPRDQRAFHHPASFLG KDSS DYVY WYQQVPGTAPKLLIY RDN QRPS GVPDRFSVSKSGTSASLAISGLRSEDEAVYYC AS WV FGDPKRASKF
> Cons__01228
QSALTQPPSASGSPGQSVTISC TGTN RYVS WYQQYAGKAPRLIIS EVS KRPS GVPDRFSGSKSGNTASLTVSGLQAEDEADYYC SS VI FGGGTRADRQ
> Cons__01229
QSALTQPASVSGSPGQSMTISY CGSR NSVS WYQQHPGTVPKVIIS EVI YRPS GISSRFSGSKSGNTASLIISGLQADDEAHYYC SS VL FGGGTRLTVL
> Cons__01230
SNKLTHPPSVSLSQVYTPRIPC GGHD KSVH WYQQKPVQAPLLVMS YDD VRPS GIPERFSGSNSGNTATLTISRVEAGDEADYYC QV RE FGGGTKLTVL
> Cons__01231
QSVLIQPASVSGSPGQSITISC TGTS NLVS WYQQHPGKAPKLMIY EGS KRPS GVSNRFSGSKSGNTASLTISGLQAEDEADYYC CS WV FGGGTKLTVL
> Cons__01232
QSVLTQPPSMSAAPGQKVTISC SGSS NYVS WYQQFPGTAPKLLIH DNN KRPS GIPDRISGSKSGTSASLAISGLQSDDEADYYC AA WV FGGGTKLTVL
> Cons__01233
QSVLTQPPSVSGAPGQSVTISC TGSS YDVH WYQHLPGTAPKLLIY GNS NRPS GVPQRFSGSKSATSASLAIIGLLAEDEADYYC QS GV FGGGTKLTVL
> Cons__01234
QSVLTQPPSASGTPGQRVTISC SGSS NTVN WYQQLPGTAPKLLIY SNN QRPS GVPDRFSGSKSGTSASLAISGLQSEDEADYYC AA PV FGGGTKLTVL
> Cons__01235
QSVLTQPPSASGTPGQRVTISC SGST NYVY WYQQLPGTSPKLLIY RNS QRPS GVPARFSGSRSGTSASLAISGLRSEDEADYYC EA PV FGGGTKLTVL
> Cons__01236
QSVLTQPPSASGTPGQRITISC SGSS NSVY WYQQLPGAAPKLLIY RSD QRPS GVPDRFSGSKSGTSASLAISGLRSEDEADYYC AA PV FGGGTKLTVL
> Cons__01237
QSVLTQPPSASGTPGQRVTISC SGSS NFVY WYQHLPGAAPKLLIY RNN QWPS GVPDRFSGSKSGTSASLAISGLRSEDEADYYC AA VV FGGGTKLTVL
> Cons__01238
QSVLTQPPSASGTPGQTVTMSC SGSS TYVY WYQQVPGTAPKLLIY RNN QRPS GVPERFSGSKSGTSASLAISGLRSEDEADYYC AI WV FGGGTKLTVL
> Cons__01239
QSVLTQPPSASGTPGQRVTISC SGST NYVY WYQQLPGTAPKLLIY RNN QRPS GVPDRFSASKSGTSASLAISGLRSDDESDYYC AA VV FGGGTKLTVL
> Cons__01240
QSVLTQPPSASGTPGQRVTISC SGSS NSVN WYQQFPGKAPKLVVV LNN QRPS GVADRFSGSKSGTSASLAISGLQSEDEADYYC AT WV FGGGTKLTVL
> Cons__01241
QTVVTQEPSFSVSPGGTVTLTC GLTS YYPS WYQQTPGQAPRTLIY STN TRSS GVPDRFSGSILGNKAALTITGAQADDESDYYC VL WV FGGGTKLTVL
> Cons__01242
QSVLTQPASVSGSPGQSITISC TGTS DYVS WYQQHPGKAPKLMIY DVS NRPS RISDRFSGSKSGNTASLTISGLQPEDEGNYYC AS YV FGTGTEVTVL
> Cons__01243
QSVLTQPASVSGSPGQSITISC TGTS DYVS WYQQHPGKAPKLIIY DVS NRPS QISNRFSGSKSGNTASLTISGLQAEDEANYYC SS YV FGTGTEVTVL
> Cons__01244
QSVLTQPPSVSGSPGQSITISC TGTS DYVS WYQQHPGKAPKLMIY DVS NRPS QISHRFSGSKSGNTASLTISGLQAEDEAIYYC NS YV FGTGTQVTVL
> Cons__01245
QSALTQPASASGSPGQSITISC TGTS DYVS WYQQHPGKAPKLMIY DVS NRPS QISNRFSGSKSGNTASLTISGLQAEDEGNYYC SS YV FGTGTEVTVL
> Cons__01246
QSVLTQPPSVSGSPGQSITISC TGTS DYVS WYQQHPGKAPKLMIY DVS NRPS QISNRFSGSKSGNTASLTISGLQAEDEGNYYC AS YV FGTGTEVTVL
> Cons__01247
QSVLTQSPSASASLGASVKLTC TLSS YAIA WHQQQPEKGPRYLMK LNS SKGD GIPDRFSGSSSGAERYLTISSLQSEDEADYYC QT TV FGGGTKVTVL
> Cons__01248
QSVLTQPRSVSGSPGQSVTISC TGTS NYVS WYQQHPGKAPKVMIY DVT KRPS GVPDRFSGSKSVSTASLTISGLQAEDEADYYC CS CV FGTGTKLTVL
> Cons__01249
QSVLTQPPSASGTPGQRVTISC SGSS NTVN WYQQLPGTAPKLLIY SNN QRPS GVPDRFSGSKSGTSASLAISGLQSEDEADYYC AA RV FGGGTKLTVL
> Cons__01250
SYVVTQPPSVSVAPGKTARITC GGNN KSVH WYQQKPGQAPVLVIY YDS DRPS GIPERFSGSNSGNTATLTISRVEAGDEADYYC QV WV FGGGTKLTVL
> Cons__01251
SYVLTQPPSVSVAPGKTARITC GENN KSVH WYQQKPGQAPVLVIY YDS DRPS GIPERFSGSNSGNTATLTITRVEAGDEADYYC QV WV FGGGTKLTVL
> Cons__01252
SYVLTQPPSVSVAPGKTARITC GGNN KSVH WYQQKPGQAPVLVIY YDS DRPS GIPERFSGSNSGNTATLTISRVEAGDEADYYC QV WV FGGGTKLTVL
> Cons__01253
ELVVTQEPSASGTPGQRVTISC SGSN NFVG WFQQFPGTAPKVLIY KDN QRPS GVPDRFSSSKSGTSASLTIRGLRSEDEADYYC AT VI FGGGTKLTVL
> Cons__01254
QAGLTQPPSVSKGLRQTATLTC TGNS QGAA WLQQHQGHPPKLLSY RNN NRPS GISERLSASRSGNTASLTITGLQPEDEADYYC SA PV FGGGTKLTVL
> Cons__01255
QSVLTQPPSASGTPGQRVTISC SGSS NTVN WYQQLPGTAPKLLIY SNN QRPS GVPDRFSGSKSGTSASLAISGLQSEDEADYYC AA YV FGTGTKVTVL
> Cons__01256
SYELTQPPSVSVSPGQTARITC SGDA QYAY WYQQKPGQAPVLVIY KDS ERPS GIPERFSGSSSGTTVTLTISGVQAEDEADYYC QS VV FGGGTKLTVL
> Cons__01257
SYVLTQPPSVSVAPGKTARITC GGNN KSVH WYQQKPGQAPVLVIY YDS DRPS GIPERFSGSNSGNTATLTISRVEAGDEADYYC QV YV FGTGTKVTVL
> Cons__01258
QSVLTQPPSVSGAPGQRVTISC SGSS NYVS WYQQLPGTAPKLLIY DNN KRPS GIPDRFSGSKSGTSATLDITGLQTGDEADYYC GT VV FGGGTKLTVL
> Cons__01259
QAGLTQPPSVSKGLRQTATLTC TGNT QGAA WLQQHQGHPPKLLSD RNN NRPS GISERLSASRSGNTASLTITGLQPEDEADYFC SA WV FGGGTKLTVL
> Cons__01260
SYELTQPPSVSVSPGQTASITC SGDK KYTS WYRQKPGQPPVLVIF QDT KRPS GIPERYSGSNSGNTASLTISGTQAMDEADYYC QA WV FGGGTKLTVL
> Cons__01261
SSELTQDPAVSVALGQTARISC QGDS YYAT WYQQKPGQAPVVVIY GKN NRPS GIPDRFSGSSSGNTASLTITGARAEDEADYYC NS VL FGGGTKLTVL
> Cons__01262
QSALTQPASVSGSPGQSITISC TGTS NYVS WYQQHPGKAPKLMIY DVS NRPS GVSNRFSGSKSGNTASLTISGLQAEDEADYYC SS WV FGGGTKLTVL
> Cons__01263
QSALSQPRSVSGSPGQSVTISC TGTS NYVS WYQQYPDKAPKLMIY DVS KRPS GVPDRFSGSKSGNTASLTITGLQAEDEADYYC CS WV FGGGTKLTVL
> Cons__01264
SYELTQPPSVSVSPGQTASITC SGDK KYAC WYQQKPGQSPVLVIY QDS KRPS GIPERFSGSNSGNTATLTISGTQAMDEADYYC QA EV FGTGTKVTVL
> Cons__01265
QSALTQPRSVSGSPGQSVTISC TGTS NYVS WYQQHPGKAPKLMIY DVS KRPS GVPDRFSGSKSGNTASLTISGLQAEDEADYYC CS WV FGGGTKLTVL
> Cons__01266
QSALTQPASVSGSPGQSITISC TGTS NFVS WYQQHPGKAPQFIIY EVS KRPS GVSGRFSGSKSGNTASLTIFGLRAEDEADYYC SS WV FGGGTKVTVL
> Cons__01267
SYVLTQDPAVSVALGQTVRITC QGDS YSPN WYQQKPGQAPLLVIY GEN NRPS GIPDRFSGSSSGNTASLTITGAQAEDEADYYC NS VV FGGGTKLTVL
> Cons__01268
QSALTQPASVSGSPGQSITISC TGTS NYVS WYQQHPGEAPKLMIF EVS NRPS GLPNRFSGSKSGNTASLTISGLQAEDEADYYC TS LV FGGGTKLTVV
> Cons__01269
QSVLTQPASVSGSPGQSITISC TGTS NYVS WYQQRPGEAPKLIIY DVT NRPS GVSDRFSGSKSGNTASLIISGLQADDEADYHC SS VI FGGGTKVTVL
> Cons__01270
SSELTQDPAVSVTLGQTVRITC QGDS YYAS WYQQKPGQAPLLVIY GEN NRPS GIPDRFSGSSSANTASLTITGAQAEDEADYYC NS LV FGGGTKLTVL
> Cons__01271
SYVLTQPPSASGSPGQSVTISC TGTS NYVS WYQQHPGKAPKLMIY EVS KRPS GVPDRFSGSKSGNTASLTVSGLQAEDEADYYC SS GV FGGGTKVTVL
> Cons__01272
QSVLTQPPSASGTPGQRVTISC SGSS NYVY WYQQLPGTAPKLLIY RNN QRPS GVPDRFSGSKSGTSASLAISGLRSEDEADYYC AA PL FGGGTKLTVL
