# Supplementary material for: Development of Scoring Functions for Antibody Sequence Assessment and Optimization
Source: PLoS One. 2013 Oct 21;8(10):e76909. doi: 10.1371/journal.pone.0076909 (PMC3804498; doi:10.1371/journal.pone.0076909)
Supplement: File S1 — Contains the processed antibody sequences that were used to derive the scoring functions. (ZIP) [file pone.0076909.s001.zip › murine_heavy_trunc.fst]

#======================================================================
# NBE Sequence Clustering 
# Author: Daniel Seeliger ( daniel.seeliger@boehringer-ingelheim.com )
# Log File Opened at Thu Apr  4 13:57:44 2013
#======================================================================
[ Input_File ]
murine_abysis_hc_processed.fst
[ N_Sequences ]
2471
[ Seq_ID_cutoff ]
100
[ Sequence_Details ]
Ignore_Nter: 0
Frame_1: yes
Frame_2: yes
Frame_3: yes
Frame_4: yes
CDR_1: yes
CDR_2: yes
CDR_3: yes
[ N_Clusters ]
1726
[ Cluster__00000 ]
gnl|abysis|1zwi_A|pairedto:1zwi_B
gnl|abysis|2atk_A|pairedto:2atk_B
gnl|abysis|2h8p_A|pairedto:2h8p_B
gnl|abysis|2hfe_A|pairedto:2hfe_B
gnl|abysis|2nlj_B|pairedto:2nlj_A
gnl|abysis|2jk5_A|pairedto:2jk5_B
gnl|abysis|2w0f_A|pairedto:2w0f_B
gnl|abysis|2hjf_A|pairedto:2hjf_B
gnl|abysis|1s5h_B|pairedto:1s5h_A
gnl|abysis|2boc_A|pairedto:2boc_B
gnl|abysis|2bob_A|pairedto:2bob_B
gnl|abysis|2itc_A|pairedto:2itc_B
gnl|abysis|1r3i_H|pairedto:1r3i_L
gnl|abysis|1r3k_B|pairedto:1r3k_A
gnl|abysis|1k4d_A|pairedto:1k4d_B
gnl|abysis|3iga_A|pairedto:3iga_B
gnl|abysis|3gb7_A|pairedto:3gb7_B
gnl|abysis|1r3j_B|pairedto:1r3j_A
gnl|abysis|1k4c_A|pairedto:1k4c_B
gnl|abysis|1r3l_B|pairedto:1r3l_A
gnl|abysis|2itd_A|pairedto:2itd_B
gnl|abysis|3fb7_A|pairedto:3fb7_B
gnl|abysis|3or6_A|pairedto:3or6_B
gnl|abysis|3or7_A|pairedto:3or7_B
gnl|abysis|3f7y_A|pairedto:3f7y_B
gnl|abysis|3fb6_A|pairedto:3fb6_B
gnl|abysis|3fb5_A|pairedto:3fb5_B
gnl|abysis|3f5w_A|pairedto:3f5w_B
gnl|abysis|3f7v_A|pairedto:3f7v_B
gnl|abysis|3fb8_A|pairedto:3fb8_B
gnl|abysis|3hpl_A|pairedto:3hpl_B
gnl|abysis|3ogc_A|pairedto:3ogc_B
gnl|abysis|2ih3_A|pairedto:2ih3_B
gnl|abysis|2ih1_A|pairedto:2ih1_B
gnl|abysis|2hg5_A|pairedto:2hg5_B
gnl|abysis|2hvk_A|pairedto:2hvk_B
gnl|abysis|2p7t_A|pairedto:2p7t_B
gnl|abysis|2dwd_A|pairedto:2dwd_B
gnl|abysis|2dwe_A|pairedto:2dwe_B
gnl|abysis|2hvj_A|pairedto:2hvj_B
[ Cluster__00001 ]
gnl|abysis|3ri5_I|pairedto:3ri5_O
gnl|abysis|3ri5_J|pairedto:3ri5_M
gnl|abysis|3ri5_F|pairedto:3ri5_N
gnl|abysis|3ri5_H|pairedto:3ri5_L
gnl|abysis|3ri5_G|pairedto:3ri5_K
gnl|abysis|3ria_F|pairedto:3ria_N
gnl|abysis|3ria_G|pairedto:3ria_K
gnl|abysis|3ria_I|pairedto:3ria_O
gnl|abysis|3ria_H|pairedto:3ria_L
gnl|abysis|3ria_J|pairedto:3ria_M
gnl|abysis|3rhw_J|pairedto:3rhw_M
gnl|abysis|3rhw_I|pairedto:3rhw_O
gnl|abysis|3rhw_G|pairedto:3rhw_K
gnl|abysis|3rhw_F|pairedto:3rhw_N
gnl|abysis|3rhw_H|pairedto:3rhw_L
[ Cluster__00002 ]
gnl|abysis|3nif_E|pairedto:3nif_F
gnl|abysis|3nig_H|pairedto:3nig_L
gnl|abysis|3nig_E|pairedto:3nig_F
gnl|abysis|3nif_H|pairedto:3nif_L
gnl|abysis|3nid_E|pairedto:3nid_F
gnl|abysis|3nid_H|pairedto:3nid_L
gnl|abysis|2vdm_H|pairedto:2vdm_L
gnl|abysis|2vc2_H|pairedto:2vc2_L
gnl|abysis|2vdn_H|pairedto:2vdn_L
gnl|abysis|2vdk_H|pairedto:2vdk_L
gnl|abysis|2vdl_H|pairedto:2vdl_L
gnl|abysis|2vdp_H|pairedto:2vdp_L
gnl|abysis|2vdo_H|pairedto:2vdo_L
gnl|abysis|2vdr_H|pairedto:2vdr_L
gnl|abysis|2vdq_H|pairedto:2vdq_L
[ Cluster__00003 ]
gnl|abysis|2r2h_B|pairedto:2r2h_A
gnl|abysis|3t4y_B|pairedto:3t4y_A
gnl|abysis|1q9l_D|pairedto:1q9l_C
gnl|abysis|1q9l_B|pairedto:1q9l_A
gnl|abysis|1q9k_B|pairedto:1q9k_A
gnl|abysis|3t65_B|pairedto:3t65_A
gnl|abysis|3sy0_B|pairedto:3sy0_A
gnl|abysis|3t77_B|pairedto:3t77_A
gnl|abysis|2r23_B|pairedto:2r23_A
gnl|abysis|2r1w_B|pairedto:2r1w_A
gnl|abysis|2r1y_B|pairedto:2r1y_A
gnl|abysis|2r2b_B|pairedto:2r2b_A
gnl|abysis|2r2e_B|pairedto:2r2e_A
gnl|abysis|2r1x_B|pairedto:2r1x_A
gnl|abysis|3bpc_B|pairedto:3bpc_A
[ Cluster__00004 ]
gnl|abysis|002334
gnl|abysis|002309
gnl|abysis|046629
gnl|abysis|002332
gnl|abysis|002320
gnl|abysis|002323
gnl|abysis|002330
gnl|abysis|002328
gnl|abysis|002326
gnl|abysis|002310|pairedto:005444
gnl|abysis|002311|pairedto:005443
gnl|abysis|002314|pairedto:005397
gnl|abysis|002315|pairedto:005395
gnl|abysis|002324|pairedto:005400
[ Cluster__00005 ]
gnl|abysis|3c5s_D|pairedto:3c5s_C
gnl|abysis|3c5s_B|pairedto:3c5s_A
gnl|abysis|3c6s_F|pairedto:3c6s_E
gnl|abysis|3c6s_B|pairedto:3c6s_A
gnl|abysis|3c6s_H|pairedto:3c6s_G
gnl|abysis|3c6s_D|pairedto:3c6s_C
gnl|abysis|3bz4_H|pairedto:3bz4_G
gnl|abysis|3bz4_D|pairedto:3bz4_C
gnl|abysis|3bz4_B|pairedto:3bz4_A
gnl|abysis|3bz4_F|pairedto:3bz4_E
gnl|abysis|3ggw_D|pairedto:3ggw_C
gnl|abysis|3ggw_B|pairedto:3ggw_A
[ Cluster__00006 ]
gnl|abysis|1xf5_D|pairedto:1xf5_C
gnl|abysis|1xf5_B|pairedto:1xf5_A
gnl|abysis|1xct_D|pairedto:1xct_C
gnl|abysis|1xct_B|pairedto:1xct_A
gnl|abysis|1xcq_B|pairedto:1xcq_A
gnl|abysis|1xcq_F|pairedto:1xcq_E
gnl|abysis|1xcq_H|pairedto:1xcq_G
gnl|abysis|1xcq_D|pairedto:1xcq_C
gnl|abysis|1ymh_B|pairedto:1ymh_A
gnl|abysis|1ymh_D|pairedto:1ymh_C
gnl|abysis|1mhh_B|pairedto:1mhh_A
gnl|abysis|1mhh_D|pairedto:1mhh_C
[ Cluster__00007 ]
gnl|abysis|M19292
gnl|abysis|2a6k_B|pairedto:2a6k_A
gnl|abysis|2a6k_H|pairedto:2a6k_L
gnl|abysis|2a6d_B|pairedto:2a6d_A
gnl|abysis|2a6d_H|pairedto:2a6d_L
gnl|abysis|2a6i_B|pairedto:2a6i_A
gnl|abysis|2a6j_B|pairedto:2a6j_A
gnl|abysis|2a6j_H|pairedto:2a6j_L
gnl|abysis|002866|pairedto:006499
gnl|abysis|002870
gnl|abysis|002865|pairedto:006498
gnl|abysis|002864|pairedto:006497
[ Cluster__00008 ]
gnl|abysis|1otu_C|pairedto:1otu_D
gnl|abysis|1otu_E|pairedto:1otu_F
gnl|abysis|1ott_C|pairedto:1ott_D
gnl|abysis|1ott_E|pairedto:1ott_F
gnl|abysis|1ots_C|pairedto:1ots_D
gnl|abysis|1ots_E|pairedto:1ots_F
gnl|abysis|2ez0_C|pairedto:2ez0_D
gnl|abysis|2ez0_E|pairedto:2ez0_F
gnl|abysis|2exy_C|pairedto:2exy_D
gnl|abysis|2exy_E|pairedto:2exy_F
gnl|abysis|2exw_E|pairedto:2exw_F
gnl|abysis|2exw_C|pairedto:2exw_D
[ Cluster__00009 ]
gnl|abysis|1xf3_H|pairedto:1xf3_L
gnl|abysis|1xf3_B|pairedto:1xf3_A
gnl|abysis|1xf4_H|pairedto:1xf4_L
gnl|abysis|1xf4_B|pairedto:1xf4_A
gnl|abysis|1xf2_H|pairedto:1xf2_L
gnl|abysis|1xf2_B|pairedto:1xf2_A
gnl|abysis|2fr4_H|pairedto:2fr4_L
gnl|abysis|2fr4_B|pairedto:2fr4_A
gnl|abysis|1i8m_B|pairedto:1i8m_A
gnl|abysis|1i8m_H|pairedto:1i8m_L
gnl|abysis|1p7k_B|pairedto:1p7k_A
gnl|abysis|1p7k_H|pairedto:1p7k_L
[ Cluster__00010 ]
gnl|abysis|1dvf_B|pairedto:1dvf_A
gnl|abysis|1a2y_B|pairedto:1a2y_A
gnl|abysis|1kir_B|pairedto:1kir_A
gnl|abysis|1a7r_H|pairedto:1a7r_L
gnl|abysis|1g7m_B|pairedto:1g7m_A
gnl|abysis|1g7l_B|pairedto:1g7l_A
gnl|abysis|1g7j_B|pairedto:1g7j_A
gnl|abysis|1g7i_B|pairedto:1g7i_A
gnl|abysis|1g7h_B|pairedto:1g7h_A
gnl|abysis|1vfb_B|pairedto:1vfb_A
gnl|abysis|1vfa_B|pairedto:1vfa_A
[ Cluster__00011 ]
gnl|abysis|1rup_H|pairedto:1rup_L
gnl|abysis|1rum_H|pairedto:1rum_L
gnl|abysis|1rul_H|pairedto:1rul_L
gnl|abysis|1ruk_H|pairedto:1ruk_L
gnl|abysis|1rua_H|pairedto:1rua_L
gnl|abysis|1ru9_H|pairedto:1ru9_L
gnl|abysis|1ncw_H|pairedto:1ncw_L
gnl|abysis|1nd0_H|pairedto:1nd0_G
gnl|abysis|1nd0_D|pairedto:1nd0_C
gnl|abysis|1nd0_B|pairedto:1nd0_A
gnl|abysis|1nd0_F|pairedto:1nd0_E
[ Cluster__00012 ]
gnl|abysis|1kno_F|pairedto:1kno_E
gnl|abysis|1kno_D|pairedto:1kno_C
gnl|abysis|1kno_B|pairedto:1kno_A
gnl|abysis|2gfb_J|pairedto:2gfb_I
gnl|abysis|2gfb_P|pairedto:2gfb_O
gnl|abysis|2gfb_F|pairedto:2gfb_E
gnl|abysis|2gfb_N|pairedto:2gfb_M
gnl|abysis|2gfb_D|pairedto:2gfb_C
gnl|abysis|2gfb_H|pairedto:2gfb_G
gnl|abysis|2gfb_L|pairedto:2gfb_K
gnl|abysis|2gfb_B|pairedto:2gfb_A
[ Cluster__00013 ]
gnl|abysis|3hfm_H|pairedto:3hfm_L
gnl|abysis|3d9a_H|pairedto:3d9a_L
gnl|abysis|2dqj_H|pairedto:2dqj_L
gnl|abysis|1j1o_H|pairedto:1j1o_L
gnl|abysis|2dqi_H|pairedto:2dqi_L
gnl|abysis|1j1x_H|pairedto:1j1x_L
gnl|abysis|1j1p_H|pairedto:1j1p_L
gnl|abysis|3a6c_H|pairedto:3a6c_L
gnl|abysis|3a6b_H|pairedto:3a6b_L
gnl|abysis|3a67_H|pairedto:3a67_L
gnl|abysis|1c08_B|pairedto:1c08_A
[ Cluster__00014 ]
gnl|abysis|AF273509
gnl|abysis|AF273510
gnl|abysis|AF273506
gnl|abysis|AF273511
gnl|abysis|AF273507
gnl|abysis|AF273503
gnl|abysis|AF273508
gnl|abysis|AF273504
gnl|abysis|AF273505
gnl|abysis|AF273512
[ Cluster__00015 ]
gnl|abysis|1yef_H|pairedto:1yef_L
gnl|abysis|1yeg_H|pairedto:1yeg_L
gnl|abysis|1yeh_H|pairedto:1yeh_L
gnl|abysis|1yec_H|pairedto:1yec_L
gnl|abysis|1kn4_H|pairedto:1kn4_L
gnl|abysis|1kn2_H|pairedto:1kn2_L
gnl|abysis|1yei_H|pairedto:1yei_L
gnl|abysis|1yek_H|pairedto:1yek_L
gnl|abysis|1yej_H|pairedto:1yej_L
[ Cluster__00016 ]
gnl|abysis|43ca_D|pairedto:43ca_C
gnl|abysis|43ca_F|pairedto:43ca_E
gnl|abysis|43ca_H|pairedto:43ca_G
gnl|abysis|43ca_B|pairedto:43ca_A
gnl|abysis|43c9_H|pairedto:43c9_G
gnl|abysis|43c9_D|pairedto:43c9_C
gnl|abysis|43c9_B|pairedto:43c9_A
gnl|abysis|43c9_F|pairedto:43c9_E
gnl|abysis|003213|pairedto:005548
[ Cluster__00017 ]
gnl|abysis|3qa3_K|pairedto:3qa3_J
gnl|abysis|3q3g_B|pairedto:3q3g_A
gnl|abysis|3q3g_H|pairedto:3q3g_F
gnl|abysis|3qa3_B|pairedto:3qa3_A
gnl|abysis|3qa3_H|pairedto:3qa3_F
gnl|abysis|3q3g_D|pairedto:3q3g_C
gnl|abysis|3q3g_K|pairedto:3q3g_J
gnl|abysis|3qa3_D|pairedto:3qa3_C
[ Cluster__00018 ]
gnl|abysis|3ijs_B|pairedto:3ijs_A
gnl|abysis|3ijs_D|pairedto:3ijs_C
gnl|abysis|3ijh_D|pairedto:3ijh_C
gnl|abysis|3ijh_B|pairedto:3ijh_A
gnl|abysis|3ijy_B|pairedto:3ijy_A
gnl|abysis|3ijy_D|pairedto:3ijy_C
gnl|abysis|3ikc_D|pairedto:3ikc_C
gnl|abysis|3ikc_B|pairedto:3ikc_A
[ Cluster__00019 ]
gnl|abysis|2gsg_B|pairedto:2gsg_A
gnl|abysis|2gsg_D|pairedto:2gsg_C
gnl|abysis|2otu_D|pairedto:2otu_C
gnl|abysis|2otw_B|pairedto:2otw_A
gnl|abysis|2otu_H|pairedto:2otu_G
gnl|abysis|2otu_B|pairedto:2otu_A
gnl|abysis|2otu_F|pairedto:2otu_E
gnl|abysis|2otw_D|pairedto:2otw_C
[ Cluster__00020 ]
gnl|abysis|2aju_H|pairedto:2aju_L
gnl|abysis|2ajx_H|pairedto:2ajx_L
gnl|abysis|2ajs_H|pairedto:2ajs_L
gnl|abysis|2ajy_H|pairedto:2ajy_L
gnl|abysis|2ajz_H|pairedto:2ajz_L
gnl|abysis|2ajz_B|pairedto:2ajz_A
gnl|abysis|2ajv_H|pairedto:2ajv_L
gnl|abysis|2ak1_H|pairedto:2ak1_L
[ Cluster__00021 ]
gnl|abysis|2hmi_D|pairedto:2hmi_C
gnl|abysis|1t03_H|pairedto:1t03_L
gnl|abysis|1n6q_H|pairedto:1n6q_L
gnl|abysis|1n5y_H|pairedto:1n5y_L
gnl|abysis|1j5o_H|pairedto:1j5o_L
gnl|abysis|1r0a_H|pairedto:1r0a_L
gnl|abysis|3klh_D|pairedto:3klh_C
[ Cluster__00022 ]
gnl|abysis|3okm_B|pairedto:3okm_A
gnl|abysis|3oke_B|pairedto:3oke_A
gnl|abysis|3oko_B|pairedto:3oko_A
gnl|abysis|3okl_B|pairedto:3okl_A
gnl|abysis|3okn_B|pairedto:3okn_A
gnl|abysis|3okk_B|pairedto:3okk_A
gnl|abysis|3okd_B|pairedto:3okd_A
[ Cluster__00023 ]
gnl|abysis|1hil_B|pairedto:1hil_A
gnl|abysis|1hil_D|pairedto:1hil_C
gnl|abysis|1hin_H|pairedto:1hin_L
gnl|abysis|1him_L|pairedto:1him_H
gnl|abysis|1him_M|pairedto:1him_J
gnl|abysis|1ifh_H|pairedto:1ifh_L
gnl|abysis|002774
[ Cluster__00024 ]
gnl|abysis|1uz6_H|pairedto:1uz6_L
gnl|abysis|1uz6_W|pairedto:1uz6_V
gnl|abysis|1uz6_F|pairedto:1uz6_E
gnl|abysis|1uz6_P|pairedto:1uz6_M
gnl|abysis|1uz8_B|pairedto:1uz8_A
gnl|abysis|1uz8_H|pairedto:1uz8_L
[ Cluster__00025 ]
gnl|abysis|1wcb_B|pairedto:1wcb_A
gnl|abysis|1wcb_H|pairedto:1wcb_L
gnl|abysis|1wc7_B|pairedto:1wc7_A
gnl|abysis|1wc7_H|pairedto:1wc7_L
gnl|abysis|2bmk_H|pairedto:2bmk_L
gnl|abysis|2bmk_B|pairedto:2bmk_A
[ Cluster__00026 ]
gnl|abysis|3eo0_D|pairedto:3eo0_C
gnl|abysis|3eo0_B|pairedto:3eo0_A
gnl|abysis|3eo1_E|pairedto:3eo1_D
gnl|abysis|3eo1_K|pairedto:3eo1_J
gnl|abysis|3eo1_B|pairedto:3eo1_A
gnl|abysis|3eo1_H|pairedto:3eo1_G
[ Cluster__00027 ]
gnl|abysis|AF273500
gnl|abysis|AF273497
gnl|abysis|AF273498
gnl|abysis|AF273501
gnl|abysis|AF273496
gnl|abysis|AF273499
[ Cluster__00028 ]
gnl|abysis|1v7n_I|pairedto:1v7n_M
gnl|abysis|1v7m_H|pairedto:1v7m_L
gnl|abysis|1v7m_I|pairedto:1v7m_M
gnl|abysis|1v7n_H|pairedto:1v7n_L
gnl|abysis|1v7n_K|pairedto:1v7n_O
gnl|abysis|1v7n_J|pairedto:1v7n_N
[ Cluster__00029 ]
gnl|abysis|1dbb_H|pairedto:1dbb_L
gnl|abysis|1dba_H|pairedto:1dba_L
gnl|abysis|1dbm_H|pairedto:1dbm_L
gnl|abysis|1dbj_H|pairedto:1dbj_L
gnl|abysis|1dbk_H|pairedto:1dbk_L
gnl|abysis|2dbl_H|pairedto:2dbl_L
[ Cluster__00030 ]
gnl|abysis|1dqj_B|pairedto:1dqj_A
gnl|abysis|1nbz_B|pairedto:1nbz_A
gnl|abysis|1nby_B|pairedto:1nby_A
gnl|abysis|1dqq_D|pairedto:1dqq_C
gnl|abysis|1dqq_B|pairedto:1dqq_A
gnl|abysis|1dqm_H|pairedto:1dqm_L
[ Cluster__00031 ]
gnl|abysis|2ai0_I|pairedto:2ai0_M
gnl|abysis|2ai0_H|pairedto:2ai0_L
gnl|abysis|2ai0_K|pairedto:2ai0_O
gnl|abysis|2ai0_J|pairedto:2ai0_N
gnl|abysis|2a1w_H|pairedto:2a1w_L
gnl|abysis|2a1w_I|pairedto:2a1w_M
[ Cluster__00032 ]
gnl|abysis|3dv6_B|pairedto:3dv6_A
gnl|abysis|3dv4_B|pairedto:3dv4_A
gnl|abysis|3duu_B|pairedto:3duu_A
gnl|abysis|3duu_D|pairedto:3duu_C
gnl|abysis|3dus_D|pairedto:3dus_C
gnl|abysis|3dus_B|pairedto:3dus_A
[ Cluster__00033 ]
gnl|abysis|1lo3_Y|pairedto:1lo3_X
gnl|abysis|1lo3_H|pairedto:1lo3_L
gnl|abysis|1lo2_H|pairedto:1lo2_L
gnl|abysis|1lo2_Y|pairedto:1lo2_X
gnl|abysis|1lo0_Y|pairedto:1lo0_X
gnl|abysis|1lo0_H|pairedto:1lo0_L
[ Cluster__00034 ]
gnl|abysis|M17059
gnl|abysis|002203
gnl|abysis|002206
gnl|abysis|002204
gnl|abysis|002205
[ Cluster__00035 ]
gnl|abysis|031989|pairedto:031988
gnl|abysis|1mf2_N|pairedto:1mf2_M
gnl|abysis|1mf2_H|pairedto:1mf2_L
gnl|abysis|2hrp_N|pairedto:2hrp_M
gnl|abysis|2hrp_H|pairedto:2hrp_L
[ Cluster__00036 ]
gnl|abysis|1riu_H|pairedto:1riu_L
gnl|abysis|1riv_H|pairedto:1riv_L
gnl|abysis|1q72_H|pairedto:1q72_L
gnl|abysis|1qyg_H|pairedto:1qyg_L
gnl|abysis|1rfd_H|pairedto:1rfd_L
[ Cluster__00037 ]
gnl|abysis|2mcp_H|pairedto:2mcp_L
gnl|abysis|1mcp_H|pairedto:1mcp_L
gnl|abysis|002355
gnl|abysis|002354
gnl|abysis|046632
[ Cluster__00038 ]
gnl|abysis|019396|pairedto:019397
gnl|abysis|1igj_D|pairedto:1igj_C
gnl|abysis|1igi_H|pairedto:1igi_L
gnl|abysis|1igj_B|pairedto:1igj_A
gnl|abysis|003253
[ Cluster__00039 ]
gnl|abysis|1a6w_H|pairedto:1a6w_L
gnl|abysis|1a6v_H|pairedto:1a6v_L
gnl|abysis|1a6v_I|pairedto:1a6v_M
gnl|abysis|1a6v_J|pairedto:1a6v_N
gnl|abysis|1a6u_H|pairedto:1a6u_L
[ Cluster__00040 ]
gnl|abysis|1jnh_H|pairedto:1jnh_G
gnl|abysis|1jnh_B|pairedto:1jnh_A
gnl|abysis|1jn6_B|pairedto:1jn6_A
gnl|abysis|1jnh_F|pairedto:1jnh_E
gnl|abysis|1jnh_D|pairedto:1jnh_C
[ Cluster__00041 ]
gnl|abysis|1ar1_C|pairedto:1ar1_D
gnl|abysis|3hb3_C|pairedto:3hb3_D
gnl|abysis|1mqk_H|pairedto:1mqk_L
gnl|abysis|1qle_H|pairedto:1qle_L
[ Cluster__00042 ]
gnl|abysis|1gig_H|pairedto:1gig_L
gnl|abysis|2vit_B|pairedto:2vit_A
gnl|abysis|2vis_B|pairedto:2vis_A
gnl|abysis|2vir_B|pairedto:2vir_A
[ Cluster__00043 ]
gnl|abysis|1pz5_B|pairedto:1pz5_A
gnl|abysis|1m7d_B|pairedto:1m7d_A
gnl|abysis|1m7i_B|pairedto:1m7i_A
gnl|abysis|1m71_B|pairedto:1m71_A
[ Cluster__00044 ]
gnl|abysis|3nn8_C|pairedto:3nn8_F
gnl|abysis|3nn8_G|pairedto:3nn8_H
gnl|abysis|3nn8_A|pairedto:3nn8_B
gnl|abysis|3nn8_D|pairedto:3nn8_E
[ Cluster__00045 ]
gnl|abysis|2uyl_Y|pairedto:2uyl_X
gnl|abysis|2uyl_N|pairedto:2uyl_M
gnl|abysis|2uyl_B|pairedto:2uyl_A
gnl|abysis|2uyl_W|pairedto:2uyl_V
[ Cluster__00046 ]
gnl|abysis|2pcp_B|pairedto:2pcp_A
gnl|abysis|2pcp_D|pairedto:2pcp_C
gnl|abysis|041953|pairedto:041954
gnl|abysis|046093|pairedto:046058
[ Cluster__00047 ]
gnl|abysis|2g5b_D|pairedto:2g5b_C
gnl|abysis|2g5b_H|pairedto:2g5b_G
gnl|abysis|2g5b_B|pairedto:2g5b_A
gnl|abysis|2g5b_F|pairedto:2g5b_E
[ Cluster__00048 ]
gnl|abysis|3iet_D|pairedto:3iet_C
gnl|abysis|3iet_B|pairedto:3iet_A
gnl|abysis|3if1_B|pairedto:3if1_A
gnl|abysis|3if1_D|pairedto:3if1_C
[ Cluster__00049 ]
gnl|abysis|3o45_A|pairedto:3o45_B
gnl|abysis|3o45_H|pairedto:3o45_L
gnl|abysis|3o41_A|pairedto:3o41_B
gnl|abysis|3o41_H|pairedto:3o41_L
[ Cluster__00050 ]
gnl|abysis|1fsk_L|pairedto:1fsk_K
gnl|abysis|1fsk_C|pairedto:1fsk_B
gnl|abysis|1fsk_I|pairedto:1fsk_H
gnl|abysis|1fsk_F|pairedto:1fsk_E
[ Cluster__00051 ]
gnl|abysis|1q9o_D|pairedto:1q9o_C
gnl|abysis|1q9o_B|pairedto:1q9o_A
gnl|abysis|1q9w_D|pairedto:1q9w_C
gnl|abysis|1q9w_B|pairedto:1q9w_A
[ Cluster__00052 ]
gnl|abysis|2ap2_D|pairedto:2ap2_C
gnl|abysis|2ap2_B|pairedto:2ap2_A
gnl|abysis|1ap2_D|pairedto:1ap2_C
gnl|abysis|1ap2_B|pairedto:1ap2_A
[ Cluster__00053 ]
gnl|abysis|1wej_H|pairedto:1wej_L
gnl|abysis|1qbl_H|pairedto:1qbl_L
gnl|abysis|1qbm_H|pairedto:1qbm_L
gnl|abysis|002227|pairedto:006682
[ Cluster__00054 ]
gnl|abysis|2or9_H|pairedto:2or9_L
gnl|abysis|2or9_I|pairedto:2or9_M
gnl|abysis|2orb_I|pairedto:2orb_M
gnl|abysis|2orb_H|pairedto:2orb_L
[ Cluster__00055 ]
gnl|abysis|2iq9_H|pairedto:2iq9_L
gnl|abysis|2iqa_H|pairedto:2iqa_L
gnl|abysis|2iqa_B|pairedto:2iqa_A
gnl|abysis|2r0w_H|pairedto:2r0w_L
[ Cluster__00056 ]
gnl|abysis|001912|pairedto:006229
gnl|abysis|001911|pairedto:006172
gnl|abysis|001913|pairedto:006173
gnl|abysis|001910|pairedto:006207
[ Cluster__00057 ]
gnl|abysis|019387
gnl|abysis|1ngp_H|pairedto:1ngp_L
gnl|abysis|1ngq_H|pairedto:1ngq_L
gnl|abysis|001816
[ Cluster__00058 ]
gnl|abysis|3iy5_B|pairedto:3iy5_A
gnl|abysis|1iai_I|pairedto:1iai_M
gnl|abysis|1aif_H|pairedto:1aif_L
gnl|abysis|1aif_B|pairedto:1aif_A
[ Cluster__00059 ]
gnl|abysis|002750|pairedto:005473
gnl|abysis|002749|pairedto:005472
gnl|abysis|002752|pairedto:005475
gnl|abysis|002751|pairedto:005474
[ Cluster__00060 ]
gnl|abysis|3hr5_J|pairedto:3hr5_Q
gnl|abysis|3hr5_H|pairedto:3hr5_L
gnl|abysis|3hr5_B|pairedto:3hr5_A
gnl|abysis|3hr5_I|pairedto:3hr5_P
[ Cluster__00061 ]
gnl|abysis|1a4k_H|pairedto:1a4k_L
gnl|abysis|1a4k_B|pairedto:1a4k_A
gnl|abysis|1a4j_B|pairedto:1a4j_A
gnl|abysis|1a4j_H|pairedto:1a4j_L
[ Cluster__00062 ]
gnl|abysis|1mfd_H|pairedto:1mfd_L
gnl|abysis|001762
gnl|abysis|1mfb_H|pairedto:1mfb_L
gnl|abysis|1mfc_H|pairedto:1mfc_L
[ Cluster__00063 ]
gnl|abysis|023350|pairedto:023372
gnl|abysis|023347|pairedto:023370
gnl|abysis|023346
gnl|abysis|023349|pairedto:023371
[ Cluster__00064 ]
gnl|abysis|1yqv_H|pairedto:1yqv_L
gnl|abysis|1bql_H|pairedto:1bql_L
gnl|abysis|2iff_H|pairedto:2iff_L
gnl|abysis|001784|pairedto:006278
[ Cluster__00065 ]
gnl|abysis|3ifp_E|pairedto:3ifp_F
gnl|abysis|3ifp_C|pairedto:3ifp_D
gnl|abysis|3ifp_H|pairedto:3ifp_L
gnl|abysis|3ifp_A|pairedto:3ifp_B
[ Cluster__00066 ]
gnl|abysis|2ibz_X|pairedto:2ibz_Y
gnl|abysis|1kyo_U|pairedto:1kyo_V
gnl|abysis|1kyo_J|pairedto:1kyo_K
gnl|abysis|1ezv_X|pairedto:1ezv_Y
[ Cluster__00067 ]
gnl|abysis|3cfd_B|pairedto:3cfd_A
gnl|abysis|3cfd_H|pairedto:3cfd_L
gnl|abysis|3cfe_B|pairedto:3cfe_A
gnl|abysis|3cfe_H|pairedto:3cfe_L
[ Cluster__00068 ]
gnl|abysis|2gk0_H|pairedto:2gk0_L
gnl|abysis|2gk0_B|pairedto:2gk0_A
gnl|abysis|2gjz_H|pairedto:2gjz_L
gnl|abysis|2gjz_B|pairedto:2gjz_A
[ Cluster__00069 ]
gnl|abysis|1mrd_H|pairedto:1mrd_L
gnl|abysis|1mrf_H|pairedto:1mrf_L
gnl|abysis|1mre_H|pairedto:1mre_L
gnl|abysis|1mrc_H|pairedto:1mrc_L
[ Cluster__00070 ]
gnl|abysis|2i9l_F|pairedto:2i9l_E
gnl|abysis|2i9l_H|pairedto:2i9l_G
gnl|abysis|2i9l_D|pairedto:2i9l_C
gnl|abysis|2i9l_B|pairedto:2i9l_A
[ Cluster__00071 ]
gnl|abysis|3eff_B|pairedto:3eff_A
gnl|abysis|3eff_D|pairedto:3eff_C
gnl|abysis|3pjs_D|pairedto:3pjs_C
gnl|abysis|3pjs_B|pairedto:3pjs_A
[ Cluster__00072 ]
gnl|abysis|1bfv_H|pairedto:1bfv_L
gnl|abysis|1cfv_H|pairedto:1cfv_L
gnl|abysis|2bfv_H|pairedto:2bfv_L
[ Cluster__00073 ]
gnl|abysis|3cfb_H|pairedto:3cfb_L
gnl|abysis|3cfb_B|pairedto:3cfb_A
gnl|abysis|3cfc_H|pairedto:3cfc_L
[ Cluster__00074 ]
gnl|abysis|2adj_B|pairedto:2adj_A
gnl|abysis|2adi_B|pairedto:2adi_A
gnl|abysis|2adg_B|pairedto:2adg_A
[ Cluster__00075 ]
gnl|abysis|3eot_H|pairedto:3eot_L
gnl|abysis|1mhp_H|pairedto:1mhp_L
gnl|abysis|1mhp_X|pairedto:1mhp_Y
[ Cluster__00076 ]
gnl|abysis|2dlf_H|pairedto:2dlf_L
gnl|abysis|1dlf_H|pairedto:1dlf_L
gnl|abysis|1wz1_H|pairedto:1wz1_L
[ Cluster__00077 ]
gnl|abysis|1t66_H|pairedto:1t66_L
gnl|abysis|1t66_D|pairedto:1t66_C
gnl|abysis|002656|pairedto:005589
[ Cluster__00078 ]
gnl|abysis|1i9j_H|pairedto:1i9j_L
gnl|abysis|1i9i_H|pairedto:1i9i_L
gnl|abysis|035846|pairedto:035845
[ Cluster__00079 ]
gnl|abysis|1tqb_B|pairedto:1tqb_C
gnl|abysis|1tqc_B|pairedto:1tqc_C
gnl|abysis|1tpx_B|pairedto:1tpx_C
[ Cluster__00080 ]
gnl|abysis|2zcl_H|pairedto:2zcl_L
gnl|abysis|2zch_H|pairedto:2zch_L
gnl|abysis|2zck_H|pairedto:2zck_L
[ Cluster__00081 ]
gnl|abysis|1mjj_H|pairedto:1mjj_L
gnl|abysis|1mjj_B|pairedto:1mjj_A
gnl|abysis|1mju_H|pairedto:1mju_L
[ Cluster__00082 ]
gnl|abysis|003175|pairedto:005741
gnl|abysis|1zea_H|pairedto:1zea_L
gnl|abysis|1tet_H|pairedto:1tet_L
[ Cluster__00083 ]
gnl|abysis|1fgn_H|pairedto:1fgn_L
gnl|abysis|1ahw_B|pairedto:1ahw_A
gnl|abysis|1ahw_E|pairedto:1ahw_D
[ Cluster__00084 ]
gnl|abysis|2dtm_H|pairedto:2dtm_L
gnl|abysis|2dqt_H|pairedto:2dqt_L
gnl|abysis|2dqu_H|pairedto:2dqu_L
[ Cluster__00085 ]
gnl|abysis|1f4x_H|pairedto:1f4x_L
gnl|abysis|1f4y_H|pairedto:1f4y_L
gnl|abysis|1f4w_H|pairedto:1f4w_L
[ Cluster__00086 ]
gnl|abysis|3o6k_H|pairedto:3o6k_L
gnl|abysis|3o6m_H|pairedto:3o6m_L
gnl|abysis|3o6l_H|pairedto:3o6l_L
[ Cluster__00087 ]
gnl|abysis|001534|pairedto:005480
gnl|abysis|001533|pairedto:005479
gnl|abysis|001535
[ Cluster__00088 ]
gnl|abysis|1for_H|pairedto:1for_L
gnl|abysis|1rvf_H|pairedto:1rvf_L
gnl|abysis|021188|pairedto:021190
[ Cluster__00089 ]
gnl|abysis|002468|pairedto:006471
gnl|abysis|002466|pairedto:007053
gnl|abysis|002470
[ Cluster__00090 ]
gnl|abysis|028190|pairedto:028194
gnl|abysis|028192
gnl|abysis|028191
[ Cluster__00091 ]
gnl|abysis|025791
gnl|abysis|025797
gnl|abysis|025792
[ Cluster__00092 ]
gnl|abysis|15c8_H|pairedto:15c8_L
gnl|abysis|35c8_H|pairedto:35c8_L
gnl|abysis|25c8_H|pairedto:25c8_L
[ Cluster__00093 ]
gnl|abysis|2w65_A|pairedto:2w65_B
gnl|abysis|2w65_C|pairedto:2w65_D
gnl|abysis|2w60_A|pairedto:2w60_B
[ Cluster__00094 ]
gnl|abysis|1axt_H|pairedto:1axt_L
gnl|abysis|3fo9_H|pairedto:3fo9_L
gnl|abysis|3fo9_B|pairedto:3fo9_A
[ Cluster__00095 ]
gnl|abysis|AJ293333
gnl|abysis|1e4x_H|pairedto:1e4x_L
gnl|abysis|1e4w_H|pairedto:1e4w_L
[ Cluster__00096 ]
gnl|abysis|1hq4_B|pairedto:1hq4_A
gnl|abysis|1hq4_D|pairedto:1hq4_C
gnl|abysis|1cf8_H|pairedto:1cf8_L
[ Cluster__00097 ]
gnl|abysis|1f58_H|pairedto:1f58_L
gnl|abysis|3f58_H|pairedto:3f58_L
gnl|abysis|2f58_H|pairedto:2f58_L
[ Cluster__00098 ]
gnl|abysis|023338|pairedto:023361
gnl|abysis|023342|pairedto:023365
gnl|abysis|023340|pairedto:023363
[ Cluster__00099 ]
gnl|abysis|AB189972
gnl|abysis|AB189974
gnl|abysis|AB189975
[ Cluster__00100 ]
gnl|abysis|1ck0_H|pairedto:1ck0_L
gnl|abysis|3ck0_H|pairedto:3ck0_L
gnl|abysis|2ck0_H|pairedto:2ck0_L
[ Cluster__00101 ]
gnl|abysis|044226
gnl|abysis|044245
gnl|abysis|044244
[ Cluster__00102 ]
gnl|abysis|3bt2_H|pairedto:3bt2_L
gnl|abysis|2fd6_H|pairedto:2fd6_L
gnl|abysis|2fat_H|pairedto:2fat_L
[ Cluster__00103 ]
gnl|abysis|001770|pairedto:006096
gnl|abysis|001771
gnl|abysis|001768|pairedto:006094
[ Cluster__00104 ]
gnl|abysis|002723|pairedto:005751
gnl|abysis|1bln_B|pairedto:1bln_A
gnl|abysis|1bln_D|pairedto:1bln_C
[ Cluster__00105 ]
gnl|abysis|1mnu_H|pairedto:1mnu_L
gnl|abysis|2mpa_H|pairedto:2mpa_L
gnl|abysis|1mpa_H|pairedto:1mpa_L
[ Cluster__00106 ]
gnl|abysis|1rur_H|pairedto:1rur_L
gnl|abysis|1ruq_H|pairedto:1ruq_L
gnl|abysis|1a3l_H|pairedto:1a3l_L
[ Cluster__00107 ]
gnl|abysis|4fab_H|pairedto:4fab_L
gnl|abysis|002657|pairedto:005652
gnl|abysis|1flr_H|pairedto:1flr_L
[ Cluster__00108 ]
gnl|abysis|X63048
gnl|abysis|003279
gnl|abysis|003280
[ Cluster__00109 ]
gnl|abysis|S42887
gnl|abysis|003321|pairedto:006049
gnl|abysis|M80405
[ Cluster__00110 ]
gnl|abysis|AY309445
gnl|abysis|AY309443
gnl|abysis|AY309453
[ Cluster__00111 ]
gnl|abysis|1fe8_I|pairedto:1fe8_M
gnl|abysis|1fe8_J|pairedto:1fe8_N
gnl|abysis|1fe8_H|pairedto:1fe8_L
[ Cluster__00112 ]
gnl|abysis|1igf_H|pairedto:1igf_L
gnl|abysis|1igf_J|pairedto:1igf_M
gnl|abysis|2igf_H|pairedto:2igf_L
[ Cluster__00113 ]
gnl|abysis|3hzv_B|pairedto:3hzv_A
gnl|abysis|3hzk_B|pairedto:3hzk_A
gnl|abysis|3hzm_B|pairedto:3hzm_A
[ Cluster__00114 ]
gnl|abysis|3hnv_H|pairedto:3hnv_L
gnl|abysis|3hns_H|pairedto:3hns_L
gnl|abysis|3hnt_H|pairedto:3hnt_L
[ Cluster__00115 ]
gnl|abysis|1r24_D|pairedto:1r24_C
gnl|abysis|1r24_B|pairedto:1r24_A
gnl|abysis|1bz7_B|pairedto:1bz7_A
[ Cluster__00116 ]
gnl|abysis|2ok0_H|pairedto:2ok0_L
gnl|abysis|2ojz_I|pairedto:2ojz_M
gnl|abysis|2ojz_H|pairedto:2ojz_L
[ Cluster__00117 ]
gnl|abysis|1s5i_H|pairedto:1s5i_L
gnl|abysis|1f8t_H|pairedto:1f8t_L
gnl|abysis|1f90_H|pairedto:1f90_L
[ Cluster__00118 ]
gnl|abysis|AY532383
gnl|abysis|1t4k_B|pairedto:1t4k_A
gnl|abysis|1t4k_D|pairedto:1t4k_C
[ Cluster__00119 ]
gnl|abysis|3eyu_H|pairedto:3eyu_L
gnl|abysis|2ipu_G|pairedto:2ipu_K
gnl|abysis|2ipu_H|pairedto:2ipu_L
[ Cluster__00120 ]
gnl|abysis|2r4s_H|pairedto:2r4s_L
gnl|abysis|2r4r_H|pairedto:2r4r_L
gnl|abysis|3kj6_H|pairedto:3kj6_L
[ Cluster__00121 ]
gnl|abysis|3pp3_H|pairedto:3pp3_L
gnl|abysis|3pp4_H|pairedto:3pp4_L
gnl|abysis|3pp3_I|pairedto:3pp3_K
[ Cluster__00122 ]
gnl|abysis|2op4_H|pairedto:2op4_L
gnl|abysis|2ntf_B|pairedto:2ntf_A
gnl|abysis|2ntf_H|pairedto:2ntf_L
[ Cluster__00123 ]
gnl|abysis|2vxu_I|pairedto:2vxu_M
gnl|abysis|2vxu_H|pairedto:2vxu_L
gnl|abysis|2vxt_H|pairedto:2vxt_L
[ Cluster__00124 ]
gnl|abysis|AF273517
gnl|abysis|AF273516
gnl|abysis|AF273518
[ Cluster__00125 ]
gnl|abysis|12e8_H|pairedto:12e8_L
gnl|abysis|12e8_P|pairedto:12e8_M
gnl|abysis|029285
[ Cluster__00126 ]
gnl|abysis|AF289184|pairedto:AF289185
gnl|abysis|AF289178|pairedto:AF289179
gnl|abysis|AF289188
[ Cluster__00127 ]
gnl|abysis|1a7n_H|pairedto:1a7n_L
gnl|abysis|1a7o_H|pairedto:1a7o_L
gnl|abysis|1a7p_H|pairedto:1a7p_L
[ Cluster__00128 ]
gnl|abysis|1pg7_X|pairedto:1pg7_W
gnl|abysis|1pg7_Z|pairedto:1pg7_Y
[ Cluster__00129 ]
gnl|abysis|32c2_B|pairedto:32c2_A
gnl|abysis|047072
[ Cluster__00130 ]
gnl|abysis|2vwe_L|pairedto:2vwe_J
gnl|abysis|2vwe_E|pairedto:2vwe_C
[ Cluster__00131 ]
gnl|abysis|3ifl_H|pairedto:3ifl_L
gnl|abysis|3ifn_H|pairedto:3ifn_L
[ Cluster__00132 ]
gnl|abysis|2vl5_A|pairedto:2vl5_B
gnl|abysis|2vl5_C|pairedto:2vl5_D
[ Cluster__00133 ]
gnl|abysis|2c1o_H|pairedto:2c1o_L
gnl|abysis|2c1o_B|pairedto:2c1o_A
[ Cluster__00134 ]
gnl|abysis|2j4w_H|pairedto:2j4w_L
gnl|abysis|2j5l_C|pairedto:2j5l_B
[ Cluster__00135 ]
gnl|abysis|AY229939
gnl|abysis|AY229945
[ Cluster__00136 ]
gnl|abysis|2w9e_H|pairedto:2w9e_L
gnl|abysis|2w9d_H|pairedto:2w9d_L
[ Cluster__00137 ]
gnl|abysis|001229
gnl|abysis|001228
[ Cluster__00138 ]
gnl|abysis|032369
gnl|abysis|032368
[ Cluster__00139 ]
gnl|abysis|002769
gnl|abysis|002768
[ Cluster__00140 ]
gnl|abysis|1f11_B|pairedto:1f11_A
gnl|abysis|1f11_D|pairedto:1f11_C
[ Cluster__00141 ]
gnl|abysis|1igt_D|pairedto:1igt_C
gnl|abysis|1igt_B|pairedto:1igt_A
[ Cluster__00142 ]
gnl|abysis|002550|pairedto:006357
gnl|abysis|002557
[ Cluster__00143 ]
gnl|abysis|001276|pairedto:006737
gnl|abysis|001275|pairedto:006747
[ Cluster__00144 ]
gnl|abysis|M26677
gnl|abysis|003269|pairedto:006946
[ Cluster__00145 ]
gnl|abysis|K01642
gnl|abysis|002465
[ Cluster__00146 ]
gnl|abysis|AX329178
gnl|abysis|CS027607
[ Cluster__00147 ]
gnl|abysis|045016
gnl|abysis|044195
[ Cluster__00148 ]
gnl|abysis|3kj4_C|pairedto:3kj4_B
gnl|abysis|3kj4_H|pairedto:3kj4_L
[ Cluster__00149 ]
gnl|abysis|3ks0_K|pairedto:3ks0_J
gnl|abysis|3ks0_H|pairedto:3ks0_L
[ Cluster__00150 ]
gnl|abysis|AF003308
gnl|abysis|040372|pairedto:040387
[ Cluster__00151 ]
gnl|abysis|001693|pairedto:006943
gnl|abysis|001692
[ Cluster__00152 ]
gnl|abysis|041630|pairedto:041629
gnl|abysis|1sm3_H|pairedto:1sm3_L
[ Cluster__00153 ]
gnl|abysis|1keg_H|pairedto:1keg_L
gnl|abysis|1ehl_H|pairedto:1ehl_L
[ Cluster__00154 ]
gnl|abysis|CQ757586
gnl|abysis|CQ759083
[ Cluster__00155 ]
gnl|abysis|3nz8_H|pairedto:3nz8_L
gnl|abysis|3nz8_A|pairedto:3nz8_B
[ Cluster__00156 ]
gnl|abysis|CS110730
gnl|abysis|038146|pairedto:038145
[ Cluster__00157 ]
gnl|abysis|1ken_H|pairedto:1ken_L
gnl|abysis|1ken_T|pairedto:1ken_U
[ Cluster__00158 ]
gnl|abysis|AB006830
gnl|abysis|045430|pairedto:045431
[ Cluster__00159 ]
gnl|abysis|1s78_F|pairedto:1s78_E
gnl|abysis|1s78_D|pairedto:1s78_C
[ Cluster__00160 ]
gnl|abysis|1ct8_B|pairedto:1ct8_A
gnl|abysis|1ct8_D|pairedto:1ct8_C
[ Cluster__00161 ]
gnl|abysis|A46576
gnl|abysis|020017|pairedto:020027
[ Cluster__00162 ]
gnl|abysis|A46580
gnl|abysis|020016|pairedto:020026
[ Cluster__00163 ]
gnl|abysis|A46584
gnl|abysis|020022|pairedto:020032
[ Cluster__00164 ]
gnl|abysis|A46586
gnl|abysis|020023|pairedto:020033
[ Cluster__00165 ]
gnl|abysis|A46572
gnl|abysis|020021|pairedto:020031
[ Cluster__00166 ]
gnl|abysis|X03088
gnl|abysis|001726
[ Cluster__00167 ]
gnl|abysis|1f3d_K|pairedto:1f3d_J
gnl|abysis|1f3d_H|pairedto:1f3d_L
[ Cluster__00168 ]
gnl|abysis|1kel_H|pairedto:1kel_L
gnl|abysis|1kem_H|pairedto:1kem_L
[ Cluster__00169 ]
gnl|abysis|X63047
gnl|abysis|001702
[ Cluster__00170 ]
gnl|abysis|3ubx_H|pairedto:3ubx_L
gnl|abysis|3ubx_G|pairedto:3ubx_I
[ Cluster__00171 ]
gnl|abysis|1jgv_H|pairedto:1jgv_L
gnl|abysis|1jgu_H|pairedto:1jgu_L
[ Cluster__00172 ]
gnl|abysis|2uud_H|pairedto:2uud_L
gnl|abysis|2uud_J|pairedto:2uud_K
[ Cluster__00173 ]
gnl|abysis|Y17368
gnl|abysis|045970
[ Cluster__00174 ]
gnl|abysis|3bsz_H|pairedto:3bsz_L
gnl|abysis|3bsz_N|pairedto:3bsz_M
[ Cluster__00175 ]
gnl|abysis|1jfq_H|pairedto:1jfq_L
gnl|abysis|002942|pairedto:006587
[ Cluster__00176 ]
gnl|abysis|Y17365
gnl|abysis|045967
[ Cluster__00177 ]
gnl|abysis|U23046
gnl|abysis|027009|pairedto:027010
[ Cluster__00178 ]
gnl|abysis|1yed_B|pairedto:1yed_A
gnl|abysis|1yed_H|pairedto:1yed_L
[ Cluster__00179 ]
gnl|abysis|1bj1_H|pairedto:1bj1_L
gnl|abysis|1bj1_K|pairedto:1bj1_J
[ Cluster__00180 ]
gnl|abysis|1cz8_H|pairedto:1cz8_L
gnl|abysis|1cz8_Y|pairedto:1cz8_X
[ Cluster__00181 ]
gnl|abysis|036418
gnl|abysis|036419
[ Cluster__00182 ]
gnl|abysis|3ra7_H|pairedto:3ra7_L
gnl|abysis|3ra7_I|pairedto:3ra7_M
[ Cluster__00183 ]
gnl|abysis|L48726
gnl|abysis|001400
[ Cluster__00184 ]
gnl|abysis|2q76_D|pairedto:2q76_C
gnl|abysis|2q76_B|pairedto:2q76_A
[ Cluster__00185 ]
gnl|abysis|001949
gnl|abysis|001948|pairedto:006024
[ Cluster__00186 ]
gnl|abysis|1nqb_C
gnl|abysis|1nqb_A
[ Cluster__00187 ]
gnl|abysis|040377|pairedto:040390
gnl|abysis|035833
[ Cluster__00188 ]
gnl|abysis|045146|pairedto:045150
gnl|abysis|048012
[ Cluster__00189 ]
gnl|abysis|040370|pairedto:040385
gnl|abysis|040369|pairedto:040384
[ Cluster__00190 ]
gnl|abysis|2f19_H|pairedto:2f19_L
gnl|abysis|1fai_H|pairedto:1fai_L
[ Cluster__00191 ]
gnl|abysis|1fpt_H|pairedto:1fpt_L
gnl|abysis|023598|pairedto:023599
[ Cluster__00192 ]
gnl|abysis|003310
gnl|abysis|049736
[ Cluster__00193 ]
gnl|abysis|X07721
gnl|abysis|003299|pairedto:007732
[ Cluster__00194 ]
gnl|abysis|1etz_H|pairedto:1etz_L
gnl|abysis|1etz_B|pairedto:1etz_A
[ Cluster__00195 ]
gnl|abysis|1mh5_B|pairedto:1mh5_A
gnl|abysis|1mh5_H|pairedto:1mh5_L
[ Cluster__00196 ]
gnl|abysis|M27489
gnl|abysis|001394
[ Cluster__00197 ]
gnl|abysis|AY674872
gnl|abysis|AY674873
[ Cluster__00198 ]
gnl|abysis|S82663
gnl|abysis|028340
[ Cluster__00199 ]
gnl|abysis|U29203
gnl|abysis|U29603
[ Cluster__00200 ]
gnl|abysis|1j05_B|pairedto:1j05_A
gnl|abysis|1j05_H|pairedto:1j05_L
[ Cluster__00201 ]
gnl|abysis|1t2q_H|pairedto:1t2q_L
gnl|abysis|2d03_H|pairedto:2d03_L
[ Cluster__00202 ]
gnl|abysis|1ggc_H|pairedto:1ggc_L
gnl|abysis|1ggb_H|pairedto:1ggb_L
[ Cluster__00203 ]
gnl|abysis|S82535
gnl|abysis|AF045027
[ Cluster__00204 ]
gnl|abysis|001562
gnl|abysis|001563|pairedto:006698
[ Cluster__00205 ]
gnl|abysis|1bgx_H|pairedto:1bgx_L
gnl|abysis|1ay1_H|pairedto:1ay1_L
[ Cluster__00206 ]
gnl|abysis|001903
gnl|abysis|001904
[ Cluster__00207 ]
gnl|abysis|001806|pairedto:006880
gnl|abysis|001804|pairedto:006881
[ Cluster__00208 ]
gnl|abysis|1mlc_D|pairedto:1mlc_C
gnl|abysis|1mlc_B|pairedto:1mlc_A
[ Cluster__00209 ]
gnl|abysis|3ifo_H|pairedto:3ifo_L
gnl|abysis|3ifo_A|pairedto:3ifo_B
[ Cluster__00210 ]
gnl|abysis|3bgf_H|pairedto:3bgf_L
gnl|abysis|3bgf_B|pairedto:3bgf_C
[ Cluster__00211 ]
gnl|abysis|001519|pairedto:006093
gnl|abysis|001517|pairedto:006089
[ Cluster__00212 ]
gnl|abysis|3ncy_Q|pairedto:3ncy_W
gnl|abysis|3ncy_P|pairedto:3ncy_S
[ Cluster__00213 ]
gnl|abysis|002960
gnl|abysis|002959
[ Cluster__00214 ]
gnl|abysis|002937
gnl|abysis|002936
[ Cluster__00215 ]
gnl|abysis|032373
gnl|abysis|032372
[ Cluster__00216 ]
gnl|abysis|1n4x_I|pairedto:1n4x_M
gnl|abysis|1n4x_H|pairedto:1n4x_L
[ Cluster__00217 ]
gnl|abysis|2vq1_F|pairedto:2vq1_E
gnl|abysis|2vq1_B|pairedto:2vq1_A
[ Cluster__00218 ]
gnl|abysis|2v17_H|pairedto:2v17_L
gnl|abysis|3l1o_H|pairedto:3l1o_L
[ Cluster__00219 ]
gnl|abysis|038758
gnl|abysis|AB007986
[ Cluster__00220 ]
gnl|abysis|1ynt_B|pairedto:1ynt_A
gnl|abysis|1ynt_D|pairedto:1ynt_C
[ Cluster__00221 ]
gnl|abysis|019427|pairedto:007725
gnl|abysis|040170
[ Cluster__00222 ]
gnl|abysis|023356|pairedto:023378
gnl|abysis|023357|pairedto:023379
[ Cluster__00223 ]
gnl|abysis|3loh_C|pairedto:3loh_D
gnl|abysis|2dtg_C|pairedto:2dtg_D
[ Cluster__00224 ]
gnl|abysis|2cgr_H|pairedto:2cgr_L
gnl|abysis|1ynk_H|pairedto:1ynk_L
[ Cluster__00225 ]
gnl|abysis|2b2x_I|pairedto:2b2x_M
gnl|abysis|2b2x_H|pairedto:2b2x_L
[ Cluster__00226 ]
gnl|abysis|3loh_A|pairedto:3loh_B
gnl|abysis|2dtg_A|pairedto:2dtg_B
[ Cluster__00227 ]
gnl|abysis|S65992
gnl|abysis|001977|pairedto:005904
[ Cluster__00228 ]
gnl|abysis|AY648609
gnl|abysis|AY648610
[ Cluster__00229 ]
gnl|abysis|S65980
gnl|abysis|002854|pairedto:006367
[ Cluster__00230 ]
gnl|abysis|AB189969
gnl|abysis|AB189978
[ Cluster__00231 ]
gnl|abysis|1fj1_B|pairedto:1fj1_A
gnl|abysis|1fj1_D|pairedto:1fj1_C
[ Cluster__00232 ]
gnl|abysis|035862|pairedto:035859
gnl|abysis|036794|pairedto:036792
[ Cluster__00233 ]
gnl|abysis|002907|pairedto:006825
gnl|abysis|002906|pairedto:006824
[ Cluster__00234 ]
gnl|abysis|CQ769945
gnl|abysis|CQ778481
[ Cluster__00235 ]
gnl|abysis|048011
gnl|abysis|048010
[ Cluster__00236 ]
gnl|abysis|AB160417
gnl|abysis|AB160012
[ Cluster__00237 ]
gnl|abysis|002847|pairedto:005590
gnl|abysis|1nbv_H|pairedto:1nbv_L
[ Cluster__00238 ]
gnl|abysis|AB160386
gnl|abysis|AB160724
[ Cluster__00239 ]
gnl|abysis|3ls4_H|pairedto:3ls4_L
gnl|abysis|3ls5_H|pairedto:3ls5_L
[ Cluster__00240 ]
gnl|abysis|3dsf_H|pairedto:3dsf_L
gnl|abysis|3cxd_H|pairedto:3cxd_L
[ Cluster__00241 ]
gnl|abysis|1xgy_H|pairedto:1xgy_L
gnl|abysis|1xgy_I|pairedto:1xgy_M
[ Cluster__00242 ]
gnl|abysis|AJ965435
gnl|abysis|2adf_H|pairedto:2adf_L
[ Cluster__00243 ]
gnl|abysis|001273
gnl|abysis|001274
[ Cluster__00244 ]
gnl|abysis|1kc5_H|pairedto:1kc5_L
gnl|abysis|1kcu_H|pairedto:1kcu_L
[ Cluster__00245 ]
gnl|abysis|1kcs_H|pairedto:1kcs_L
gnl|abysis|1kcv_H|pairedto:1kcv_L
[ Cluster__00246 ]
gnl|abysis|1ub5_A|pairedto:1ub5_B
gnl|abysis|1ub5_H|pairedto:1ub5_L
[ Cluster__00247 ]
gnl|abysis|2v7h_H|pairedto:2v7h_L
gnl|abysis|2v7h_B|pairedto:2v7h_A
[ Cluster__00248 ]
gnl|abysis|AJ534441
gnl|abysis|AJ319821
[ Cluster__00249 ]
gnl|abysis|3dur_B|pairedto:3dur_A
gnl|abysis|3dur_D|pairedto:3dur_C
[ Cluster__00250 ]
gnl|abysis|1fig_H|pairedto:1fig_L
gnl|abysis|003264
[ Cluster__00251 ]
gnl|abysis|1ob1_E|pairedto:1ob1_D
gnl|abysis|1ob1_B|pairedto:1ob1_A
[ Cluster__00252 ]
gnl|abysis|3rkd_D|pairedto:3rkd_C
gnl|abysis|3rkd_H|pairedto:3rkd_L
[ Cluster__00253 ]
gnl|abysis|1jhk_H|pairedto:1jhk_L
gnl|abysis|1jgl_H|pairedto:1jgl_L
[ Cluster__00254 ]
gnl|abysis|1afv_K|pairedto:1afv_M
gnl|abysis|1afv_H|pairedto:1afv_L
[ Cluster__00255 ]
gnl|abysis|1ai1_H|pairedto:1ai1_L
gnl|abysis|1acy_H|pairedto:1acy_L
[ Cluster__00256 ]
gnl|abysis|3cmo_H|pairedto:3cmo_L
gnl|abysis|3cmo_Y|pairedto:3cmo_X
[ Cluster__00257 ]
gnl|abysis|1cu4_H|pairedto:1cu4_L
gnl|abysis|1cr9_H|pairedto:1cr9_L
[ Cluster__00258 ]
gnl|abysis|1fbi_H|pairedto:1fbi_L
gnl|abysis|1fbi_Q|pairedto:1fbi_P
[ Cluster__00259 ]
gnl|abysis|Y15234
gnl|abysis|Y15237
[ Cluster__00260 ]
gnl|abysis|3ivk_H|pairedto:3ivk_L
gnl|abysis|3ivk_A|pairedto:3ivk_B
[ Cluster__00261 ]
gnl|abysis|2nr6_F|pairedto:2nr6_E
gnl|abysis|2nr6_D|pairedto:2nr6_C
[ Cluster__00262 ]
gnl|abysis|1ind_H|pairedto:1ind_L
gnl|abysis|1ine_H|pairedto:1ine_L
[ Cluster__00263 ]
gnl|abysis|2eh8_H|pairedto:2eh8_L
gnl|abysis|2eh7_H|pairedto:2eh7_L
[ Cluster__00264 ]
gnl|abysis|1vpo_H|pairedto:1vpo_L
gnl|abysis|1l7t_H|pairedto:1l7t_L
[ Cluster__00265 ]
gnl|abysis|1p2c_E|pairedto:1p2c_D
gnl|abysis|1p2c_B|pairedto:1p2c_A
[ Cluster__00266 ]
gnl|abysis|3ixt_H|pairedto:3ixt_L
gnl|abysis|3ixt_A|pairedto:3ixt_B
[ Cluster__00267 ]
gnl|abysis|1nc2_B|pairedto:1nc2_A
gnl|abysis|1nc4_B|pairedto:1nc4_A
[ Cluster__00268 ]
gnl|abysis|1nc2_D|pairedto:1nc2_C
gnl|abysis|1nc4_D|pairedto:1nc4_C
[ Cluster__00269 ]
gnl|abysis|3sge_H|pairedto:3sge_L
gnl|abysis|3sge_J|pairedto:3sge_I
[ Cluster__00270 ]
gnl|abysis|2zpk_I|pairedto:2zpk_M
gnl|abysis|2zpk_H|pairedto:2zpk_L
[ Cluster__00271 ]
gnl|abysis|2dqf_E|pairedto:2dqf_D
gnl|abysis|2dqf_B|pairedto:2dqf_A
[ Cluster__00272 ]
gnl|abysis|1uac_H|pairedto:1uac_L
gnl|abysis|1ua6_H|pairedto:1ua6_L
[ Cluster__00273 ]
gnl|abysis|1nca_H|pairedto:1nca_L
gnl|abysis|1ncc_H|pairedto:1ncc_L
[ Cluster__00274 ]
gnl|abysis|1ncd_H|pairedto:1ncd_L
gnl|abysis|1ncb_H|pairedto:1ncb_L
[ Cluster__00275 ]
gnl|abysis|3i02_B|pairedto:3i02_A
gnl|abysis|3i02_D|pairedto:3i02_C
[ Cluster__00276 ]
gnl|abysis|2g2r_H|pairedto:2g2r_L
gnl|abysis|2g2r_B|pairedto:2g2r_A
[ Cluster__00277 ]
gnl|abysis|3qum_D|pairedto:3qum_C
gnl|abysis|3qum_B|pairedto:3qum_A
[ Cluster__00278 ]
gnl|abysis|3qum_H|pairedto:3qum_L
gnl|abysis|3qum_K|pairedto:3qum_M
[ Cluster__00279 ]
gnl|abysis|002362|pairedto:005454
gnl|abysis|002361|pairedto:005453
[ Cluster__00280 ]
gnl|abysis|1xiw_D|pairedto:1xiw_C
gnl|abysis|1xiw_H|pairedto:1xiw_G
[ Cluster__00281 ]
gnl|abysis|1e6j_H|pairedto:1e6j_L
gnl|abysis|1e6o_H|pairedto:1e6o_L
[ Cluster__00282 ]
gnl|abysis|3bae_H|pairedto:3bae_L
gnl|abysis|3bkc_H|pairedto:3bkc_L
[ Cluster__00283 ]
gnl|abysis|001919|pairedto:005963
gnl|abysis|001918
[ Cluster__00284 ]
gnl|abysis|002799|pairedto:005888
gnl|abysis|002798|pairedto:005881
[ Cluster__00285 ]
gnl|abysis|1uwx_H|pairedto:1uwx_L
gnl|abysis|1uwx_M|pairedto:1uwx_K
[ Cluster__00286 ]
gnl|abysis|1jnl_H|pairedto:1jnl_L
gnl|abysis|1jnn_H|pairedto:1jnn_L
[ Cluster__00287 ]
gnl|abysis|Y15240
gnl|abysis|Y15239
[ Cluster__00288 ]
gnl|abysis|1i8i_B|pairedto:1i8i_A
gnl|abysis|1i8k_B|pairedto:1i8k_A
[ Cluster__00289 ]
gnl|abysis|2zuq_C|pairedto:2zuq_B
gnl|abysis|2zuq_F|pairedto:2zuq_E
[ Cluster__00290 ]
gnl|abysis|3ab0_B|pairedto:3ab0_C
gnl|abysis|3ab0_E|pairedto:3ab0_F
[ Cluster__00291 ]
gnl|abysis|1z3g_H|pairedto:1z3g_L
gnl|abysis|1z3g_I|pairedto:1z3g_M
[ Cluster__00292 ]
gnl|abysis|002215|pairedto:005667
gnl|abysis|002213
[ Cluster__00293 ]
gnl|abysis|3gi9_H|pairedto:3gi9_L
gnl|abysis|3gi8_H|pairedto:3gi8_L
[ Cluster__00294 ]
gnl|abysis|AF145960
gnl|abysis|048367
[ Cluster__00295 ]
gnl|abysis|AF145959
gnl|abysis|048366
[ Cluster__00296 ]
gnl|abysis|2hkh_H|pairedto:2hkh_L
gnl|abysis|2hkf_H|pairedto:2hkf_L
[ Cluster__00297 ]
gnl|abysis|1nj9_H|pairedto:1nj9_L
gnl|abysis|1nj9_B|pairedto:1nj9_A
[ Cluster__00298 ]
gnl|abysis|U20143
gnl|abysis|025212
[ Cluster__00299 ]
gnl|abysis|2xkn_B|pairedto:2xkn_A
gnl|abysis|2xkn_D|pairedto:2xkn_C
[ Cluster__00300 ]
gnl|abysis|2r29_H|pairedto:2r29_L
gnl|abysis|2r69_H|pairedto:2r69_L
[ Cluster__00301 ]
gnl|abysis|3g5x_B|pairedto:3g5x_A
gnl|abysis|3g5x_D|pairedto:3g5x_C
[ Cluster__00302 ]
gnl|abysis|1mie_H|pairedto:1mie_L
gnl|abysis|1mj7_H|pairedto:1mj7_L
[ Cluster__00303 ]
gnl|abysis|002735
gnl|abysis|002734
[ Cluster__00304 ]
gnl|abysis|002867|pairedto:006522
gnl|abysis|002871|pairedto:006504
[ Cluster__00305 ]
gnl|abysis|002563|pairedto:006348
gnl|abysis|002564|pairedto:006352
[ Cluster__00306 ]
gnl|abysis|002743
gnl|abysis|002744
[ Cluster__00307 ]
gnl|abysis|1cic_B|pairedto:1cic_A
gnl|abysis|001963
[ Cluster__00308 ]
gnl|abysis|AF191791
gnl|abysis|049998
[ Cluster__00309 ]
gnl|abysis|1nfd_H|pairedto:1nfd_G
gnl|abysis|1nfd_F|pairedto:1nfd_E
[ Cluster__00310 ]
gnl|abysis|001783|pairedto:005702
gnl|abysis|1ynl_H|pairedto:1ynl_L
[ Cluster__00311 ]
gnl|abysis|2aeq_H|pairedto:2aeq_L
gnl|abysis|2aep_H|pairedto:2aep_L
[ Cluster__00312 ]
gnl|abysis|037749|pairedto:037750
gnl|abysis|1dzb_A_i|pairedto:1dzb_A_ii
[ Cluster__00313 ]
gnl|abysis|AF191789
gnl|abysis|049997
[ Cluster__00314 ]
gnl|abysis|1cic_D|pairedto:1cic_C
gnl|abysis|1fdl_H|pairedto:1fdl_L
[ Cluster__00315 ]
gnl|abysis|2brr_H|pairedto:2brr_L
gnl|abysis|2brr_Y|pairedto:2brr_X
[ Cluster__00316 ]
gnl|abysis|3d69_H|pairedto:3d69_L
gnl|abysis|3d69_B|pairedto:3d69_A
[ Cluster__00317 ]
gnl|abysis|AF145963
gnl|abysis|048370
[ Cluster__00318 ]
gnl|abysis|3lex_A|pairedto:3lex_B
gnl|abysis|3lex_H|pairedto:3lex_L
[ Cluster__00319 ]
gnl|abysis|1a6t_B|pairedto:1a6t_A
gnl|abysis|1a6t_D|pairedto:1a6t_C
[ Cluster__00320 ]
gnl|abysis|1a5f_H|pairedto:1a5f_L
gnl|abysis|037753|pairedto:037755
[ Cluster__00321 ]
gnl|abysis|1nmc_H|pairedto:1nmc_L
gnl|abysis|1nmc_B|pairedto:1nmc_C
[ Cluster__00322 ]
gnl|abysis|001819
gnl|abysis|001818
[ Cluster__00323 ]
gnl|abysis|AF145962
gnl|abysis|048369
[ Cluster__00324 ]
gnl|abysis|1nak_H|pairedto:1nak_L
gnl|abysis|1nak_I|pairedto:1nak_M
[ Cluster__00325 ]
gnl|abysis|029598
gnl|abysis|S81215
[ Cluster__00326 ]
gnl|abysis|U49244
gnl|abysis|035485
[ Cluster__00327 ]
gnl|abysis|AF145961
gnl|abysis|048368
[ Cluster__00328 ]
gnl|abysis|002868|pairedto:006520
gnl|abysis|002872|pairedto:006502
[ Cluster__00329 ]
gnl|abysis|1tzh_B|pairedto:1tzh_A
gnl|abysis|1tzh_H|pairedto:1tzh_L
[ Cluster__00330 ]
gnl|abysis|036863|pairedto:036861
[ Cluster__00331 ]
gnl|abysis|028386
[ Cluster__00332 ]
gnl|abysis|040376
[ Cluster__00333 ]
gnl|abysis|028385
[ Cluster__00334 ]
gnl|abysis|3g5z_B|pairedto:3g5z_A
[ Cluster__00335 ]
gnl|abysis|2a77_H|pairedto:2a77_L
[ Cluster__00336 ]
gnl|abysis|040378|pairedto:040391
[ Cluster__00337 ]
gnl|abysis|032356
[ Cluster__00338 ]
gnl|abysis|040379|pairedto:040392
[ Cluster__00339 ]
gnl|abysis|041410|pairedto:041413
[ Cluster__00340 ]
gnl|abysis|002680
[ Cluster__00341 ]
gnl|abysis|032358
[ Cluster__00342 ]
gnl|abysis|032357
[ Cluster__00343 ]
gnl|abysis|002801|pairedto:005758
[ Cluster__00344 ]
gnl|abysis|003314|pairedto:006830
[ Cluster__00345 ]
gnl|abysis|3g5v_B|pairedto:3g5v_A
[ Cluster__00346 ]
gnl|abysis|3g5y_B|pairedto:3g5y_A
[ Cluster__00347 ]
gnl|abysis|001740|pairedto:005535
[ Cluster__00348 ]
gnl|abysis|032359
[ Cluster__00349 ]
gnl|abysis|002677
[ Cluster__00350 ]
gnl|abysis|032360
[ Cluster__00351 ]
gnl|abysis|001776|pairedto:006834
[ Cluster__00352 ]
gnl|abysis|040164
[ Cluster__00353 ]
gnl|abysis|002032
[ Cluster__00354 ]
gnl|abysis|1mex_H|pairedto:1mex_L
[ Cluster__00355 ]
gnl|abysis|040371|pairedto:040386
[ Cluster__00356 ]
gnl|abysis|041408|pairedto:041411
[ Cluster__00357 ]
gnl|abysis|1clo_H|pairedto:1clo_L
[ Cluster__00358 ]
gnl|abysis|040380
[ Cluster__00359 ]
gnl|abysis|041409|pairedto:041412
[ Cluster__00360 ]
gnl|abysis|002927
[ Cluster__00361 ]
gnl|abysis|023759|pairedto:023761
[ Cluster__00362 ]
gnl|abysis|002027|pairedto:005928
[ Cluster__00363 ]
gnl|abysis|035492|pairedto:035490
[ Cluster__00364 ]
gnl|abysis|032354
[ Cluster__00365 ]
gnl|abysis|001511
[ Cluster__00366 ]
gnl|abysis|032362
[ Cluster__00367 ]
gnl|abysis|1cl7_H|pairedto:1cl7_L
[ Cluster__00368 ]
gnl|abysis|032361
[ Cluster__00369 ]
gnl|abysis|001279|pairedto:007675
[ Cluster__00370 ]
gnl|abysis|003328|pairedto:005968
[ Cluster__00371 ]
gnl|abysis|003300|pairedto:006641
[ Cluster__00372 ]
gnl|abysis|1q0x_H|pairedto:1q0x_L
[ Cluster__00373 ]
gnl|abysis|019634|pairedto:019638
[ Cluster__00374 ]
gnl|abysis|003187|pairedto:006895
[ Cluster__00375 ]
gnl|abysis|3ojd_B|pairedto:3ojd_A
[ Cluster__00376 ]
gnl|abysis|025693|pairedto:025695
[ Cluster__00377 ]
gnl|abysis|042487|pairedto:042484
[ Cluster__00378 ]
gnl|abysis|003263
[ Cluster__00379 ]
gnl|abysis|001909|pairedto:007003
[ Cluster__00380 ]
gnl|abysis|001664|pairedto:006785
[ Cluster__00381 ]
gnl|abysis|002766|pairedto:007714
[ Cluster__00382 ]
gnl|abysis|028387
[ Cluster__00383 ]
gnl|abysis|040375|pairedto:040388
[ Cluster__00384 ]
gnl|abysis|040374
[ Cluster__00385 ]
gnl|abysis|040373
[ Cluster__00386 ]
gnl|abysis|002905|pairedto:006525
[ Cluster__00387 ]
gnl|abysis|042486|pairedto:042483
[ Cluster__00388 ]
gnl|abysis|001374|pairedto:006726
[ Cluster__00389 ]
gnl|abysis|003226|pairedto:006843
[ Cluster__00390 ]
gnl|abysis|028388
[ Cluster__00391 ]
gnl|abysis|032355
[ Cluster__00392 ]
gnl|abysis|003220
[ Cluster__00393 ]
gnl|abysis|028389
[ Cluster__00394 ]
gnl|abysis|001291|pairedto:006285
[ Cluster__00395 ]
gnl|abysis|002715
[ Cluster__00396 ]
gnl|abysis|002000|pairedto:006535
[ Cluster__00397 ]
gnl|abysis|002007
[ Cluster__00398 ]
gnl|abysis|003301|pairedto:006826
[ Cluster__00399 ]
gnl|abysis|035493|pairedto:035491
[ Cluster__00400 ]
gnl|abysis|001289|pairedto:006330
[ Cluster__00401 ]
gnl|abysis|003256|pairedto:006960
[ Cluster__00402 ]
gnl|abysis|019415|pairedto:019419
[ Cluster__00403 ]
gnl|abysis|002013|pairedto:005929
[ Cluster__00404 ]
gnl|abysis|2z4q_B|pairedto:2z4q_A
[ Cluster__00405 ]
gnl|abysis|1sbs_H|pairedto:1sbs_L
[ Cluster__00406 ]
gnl|abysis|1k6q_H|pairedto:1k6q_L
[ Cluster__00407 ]
gnl|abysis|1kcr_H|pairedto:1kcr_L
[ Cluster__00408 ]
gnl|abysis|3oz9_H|pairedto:3oz9_L
[ Cluster__00409 ]
gnl|abysis|3i2c_H|pairedto:3i2c_L
[ Cluster__00410 ]
gnl|abysis|3liz_H|pairedto:3liz_L
[ Cluster__00411 ]
gnl|abysis|1sy6_H|pairedto:1sy6_L
[ Cluster__00412 ]
gnl|abysis|1rih_H|pairedto:1rih_L
[ Cluster__00413 ]
gnl|abysis|1ndm_B|pairedto:1ndm_A
[ Cluster__00414 ]
gnl|abysis|1ndg_B|pairedto:1ndg_A
[ Cluster__00415 ]
gnl|abysis|1dqd_H|pairedto:1dqd_L
[ Cluster__00416 ]
gnl|abysis|2e27_H|pairedto:2e27_L
[ Cluster__00417 ]
gnl|abysis|1yjd_H|pairedto:1yjd_L
[ Cluster__00418 ]
gnl|abysis|3raj_H|pairedto:3raj_L
[ Cluster__00419 ]
gnl|abysis|2bdn_H|pairedto:2bdn_L
[ Cluster__00420 ]
gnl|abysis|1ic7_H|pairedto:1ic7_L
[ Cluster__00421 ]
gnl|abysis|1ic4_H|pairedto:1ic4_L
[ Cluster__00422 ]
gnl|abysis|1ic5_H|pairedto:1ic5_L
[ Cluster__00423 ]
gnl|abysis|003109|pairedto:006852
[ Cluster__00424 ]
gnl|abysis|001972|pairedto:005674
[ Cluster__00425 ]
gnl|abysis|001886
[ Cluster__00426 ]
gnl|abysis|002477
[ Cluster__00427 ]
gnl|abysis|002476|pairedto:006086
[ Cluster__00428 ]
gnl|abysis|001955|pairedto:005671
[ Cluster__00429 ]
gnl|abysis|036474
[ Cluster__00430 ]
gnl|abysis|036476
[ Cluster__00431 ]
gnl|abysis|036475
[ Cluster__00432 ]
gnl|abysis|045616|pairedto:045617
[ Cluster__00433 ]
gnl|abysis|031961|pairedto:031963
[ Cluster__00434 ]
gnl|abysis|031960|pairedto:031962
[ Cluster__00435 ]
gnl|abysis|019741|pairedto:019742
[ Cluster__00436 ]
gnl|abysis|032013
[ Cluster__00437 ]
gnl|abysis|1jrh_H|pairedto:1jrh_L
[ Cluster__00438 ]
gnl|abysis|003135
[ Cluster__00439 ]
gnl|abysis|1e4x_I|pairedto:1e4x_M
[ Cluster__00440 ]
gnl|abysis|3e8u_H|pairedto:3e8u_L
[ Cluster__00441 ]
gnl|abysis|1eap_B|pairedto:1eap_A
[ Cluster__00442 ]
gnl|abysis|1c1e_H|pairedto:1c1e_L
[ Cluster__00443 ]
gnl|abysis|1oak_H|pairedto:1oak_L
[ Cluster__00444 ]
gnl|abysis|3i50_H|pairedto:3i50_L
[ Cluster__00445 ]
gnl|abysis|1mam_H|pairedto:1mam_L
[ Cluster__00446 ]
gnl|abysis|019416|pairedto:019420
[ Cluster__00447 ]
gnl|abysis|001594
[ Cluster__00448 ]
gnl|abysis|038810
[ Cluster__00449 ]
gnl|abysis|001384|pairedto:006692
[ Cluster__00450 ]
gnl|abysis|002757
[ Cluster__00451 ]
gnl|abysis|001453
[ Cluster__00452 ]
gnl|abysis|028979
[ Cluster__00453 ]
gnl|abysis|001215
[ Cluster__00454 ]
gnl|abysis|002478|pairedto:006900
[ Cluster__00455 ]
gnl|abysis|003170
[ Cluster__00456 ]
gnl|abysis|023263
[ Cluster__00457 ]
gnl|abysis|029725|pairedto:029727
[ Cluster__00458 ]
gnl|abysis|002622
[ Cluster__00459 ]
gnl|abysis|001945
[ Cluster__00460 ]
gnl|abysis|001792
[ Cluster__00461 ]
gnl|abysis|001791
[ Cluster__00462 ]
gnl|abysis|001790
[ Cluster__00463 ]
gnl|abysis|2dqc_H|pairedto:2dqc_L
[ Cluster__00464 ]
gnl|abysis|2dqd_H|pairedto:2dqd_L
[ Cluster__00465 ]
gnl|abysis|2dqe_H|pairedto:2dqe_L
[ Cluster__00466 ]
gnl|abysis|2dqg_H|pairedto:2dqg_L
[ Cluster__00467 ]
gnl|abysis|2dqh_H|pairedto:2dqh_L
[ Cluster__00468 ]
gnl|abysis|3o0r_H|pairedto:3o0r_L
[ Cluster__00469 ]
gnl|abysis|1osp_H|pairedto:1osp_L
[ Cluster__00470 ]
gnl|abysis|3phq_B|pairedto:3phq_A
[ Cluster__00471 ]
gnl|abysis|3pho_B|pairedto:3pho_A
[ Cluster__00472 ]
gnl|abysis|3hzy_B|pairedto:3hzy_A
[ Cluster__00473 ]
gnl|abysis|1p4i_H|pairedto:1p4i_L
[ Cluster__00474 ]
gnl|abysis|2zjs_H|pairedto:2zjs_L
[ Cluster__00475 ]
gnl|abysis|2qhr_H|pairedto:2qhr_L
[ Cluster__00476 ]
gnl|abysis|1ktr_H|pairedto:1ktr_L
[ Cluster__00477 ]
gnl|abysis|2ddq_H|pairedto:2ddq_L
[ Cluster__00478 ]
gnl|abysis|1iqw_H|pairedto:1iqw_L
[ Cluster__00479 ]
gnl|abysis|1tzi_B|pairedto:1tzi_A
[ Cluster__00480 ]
gnl|abysis|3i9g_H|pairedto:3i9g_L
[ Cluster__00481 ]
gnl|abysis|2cju_H|pairedto:2cju_L
[ Cluster__00482 ]
gnl|abysis|1fns_H|pairedto:1fns_L
[ Cluster__00483 ]
gnl|abysis|001666
[ Cluster__00484 ]
gnl|abysis|002642|pairedto:005742
[ Cluster__00485 ]
gnl|abysis|001671
[ Cluster__00486 ]
gnl|abysis|003275
[ Cluster__00487 ]
gnl|abysis|001557|pairedto:006979
[ Cluster__00488 ]
gnl|abysis|038809
[ Cluster__00489 ]
gnl|abysis|019388
[ Cluster__00490 ]
gnl|abysis|019389
[ Cluster__00491 ]
gnl|abysis|019390
[ Cluster__00492 ]
gnl|abysis|036783
[ Cluster__00493 ]
gnl|abysis|036784|pairedto:036760
[ Cluster__00494 ]
gnl|abysis|AB159869
[ Cluster__00495 ]
gnl|abysis|041479|pairedto:041481
[ Cluster__00496 ]
gnl|abysis|036785|pairedto:036761
[ Cluster__00497 ]
gnl|abysis|036786|pairedto:036762
[ Cluster__00498 ]
gnl|abysis|032365
[ Cluster__00499 ]
gnl|abysis|032366
[ Cluster__00500 ]
gnl|abysis|032367
[ Cluster__00501 ]
gnl|abysis|032370
[ Cluster__00502 ]
gnl|abysis|001820
[ Cluster__00503 ]
gnl|abysis|001821
[ Cluster__00504 ]
gnl|abysis|001824
[ Cluster__00505 ]
gnl|abysis|022242|pairedto:022244
[ Cluster__00506 ]
gnl|abysis|040165
[ Cluster__00507 ]
gnl|abysis|002789|pairedto:005715
[ Cluster__00508 ]
gnl|abysis|022243|pairedto:022245
[ Cluster__00509 ]
gnl|abysis|003230|pairedto:006857
[ Cluster__00510 ]
gnl|abysis|044235
[ Cluster__00511 ]
gnl|abysis|AJ746180
[ Cluster__00512 ]
gnl|abysis|029620
[ Cluster__00513 ]
gnl|abysis|001208|pairedto:005840
[ Cluster__00514 ]
gnl|abysis|001271|pairedto:006008
[ Cluster__00515 ]
gnl|abysis|001597|pairedto:005846
[ Cluster__00516 ]
gnl|abysis|001608|pairedto:006695
[ Cluster__00517 ]
gnl|abysis|002641|pairedto:005644
[ Cluster__00518 ]
gnl|abysis|003322
[ Cluster__00519 ]
gnl|abysis|001960|pairedto:006732
[ Cluster__00520 ]
gnl|abysis|002664|pairedto:006749
[ Cluster__00521 ]
gnl|abysis|002738|pairedto:006976
[ Cluster__00522 ]
gnl|abysis|002492
[ Cluster__00523 ]
gnl|abysis|036787
[ Cluster__00524 ]
gnl|abysis|019320|pairedto:019313
[ Cluster__00525 ]
gnl|abysis|019321
[ Cluster__00526 ]
gnl|abysis|019322|pairedto:019315
[ Cluster__00527 ]
gnl|abysis|019323|pairedto:019316
[ Cluster__00528 ]
gnl|abysis|019324|pairedto:019317
[ Cluster__00529 ]
gnl|abysis|019325|pairedto:019318
[ Cluster__00530 ]
gnl|abysis|019326|pairedto:019319
[ Cluster__00531 ]
gnl|abysis|035919|pairedto:035922
[ Cluster__00532 ]
gnl|abysis|002479
[ Cluster__00533 ]
gnl|abysis|002379
[ Cluster__00534 ]
gnl|abysis|002392
[ Cluster__00535 ]
gnl|abysis|002376
[ Cluster__00536 ]
gnl|abysis|002685|pairedto:005859
[ Cluster__00537 ]
gnl|abysis|049734
[ Cluster__00538 ]
gnl|abysis|049732
[ Cluster__00539 ]
gnl|abysis|049733
[ Cluster__00540 ]
gnl|abysis|049735
[ Cluster__00541 ]
gnl|abysis|003341|pairedto:006850
[ Cluster__00542 ]
gnl|abysis|032371
[ Cluster__00543 ]
gnl|abysis|001855
[ Cluster__00544 ]
gnl|abysis|001884
[ Cluster__00545 ]
gnl|abysis|001837
[ Cluster__00546 ]
gnl|abysis|001856
[ Cluster__00547 ]
gnl|abysis|001838
[ Cluster__00548 ]
gnl|abysis|001858
[ Cluster__00549 ]
gnl|abysis|001869
[ Cluster__00550 ]
gnl|abysis|001829
[ Cluster__00551 ]
gnl|abysis|001825
[ Cluster__00552 ]
gnl|abysis|001866
[ Cluster__00553 ]
gnl|abysis|003173|pairedto:005695
[ Cluster__00554 ]
gnl|abysis|001248|pairedto:005709
[ Cluster__00555 ]
gnl|abysis|003174|pairedto:005696
[ Cluster__00556 ]
gnl|abysis|002385
[ Cluster__00557 ]
gnl|abysis|002380|pairedto:005924
[ Cluster__00558 ]
gnl|abysis|002386
[ Cluster__00559 ]
gnl|abysis|040169
[ Cluster__00560 ]
gnl|abysis|019433|pairedto:007719
[ Cluster__00561 ]
gnl|abysis|002513
[ Cluster__00562 ]
gnl|abysis|032179
[ Cluster__00563 ]
gnl|abysis|036776
[ Cluster__00564 ]
gnl|abysis|003214|pairedto:006919
[ Cluster__00565 ]
gnl|abysis|028376
[ Cluster__00566 ]
gnl|abysis|038132|pairedto:038134
[ Cluster__00567 ]
gnl|abysis|036777|pairedto:036753
[ Cluster__00568 ]
gnl|abysis|AJ131195
[ Cluster__00569 ]
gnl|abysis|002221
[ Cluster__00570 ]
gnl|abysis|001701|pairedto:006668
[ Cluster__00571 ]
gnl|abysis|001652|pairedto:005522
[ Cluster__00572 ]
gnl|abysis|003225|pairedto:007698
[ Cluster__00573 ]
gnl|abysis|002692
[ Cluster__00574 ]
gnl|abysis|002003|pairedto:006633
[ Cluster__00575 ]
gnl|abysis|001653|pairedto:006121
[ Cluster__00576 ]
gnl|abysis|001654
[ Cluster__00577 ]
gnl|abysis|003217|pairedto:005513
[ Cluster__00578 ]
gnl|abysis|001655|pairedto:005663
[ Cluster__00579 ]
gnl|abysis|020670
[ Cluster__00580 ]
gnl|abysis|025786
[ Cluster__00581 ]
gnl|abysis|044230
[ Cluster__00582 ]
gnl|abysis|044231
[ Cluster__00583 ]
gnl|abysis|002313|pairedto:005401
[ Cluster__00584 ]
gnl|abysis|002382|pairedto:005413
[ Cluster__00585 ]
gnl|abysis|002349|pairedto:005411
[ Cluster__00586 ]
gnl|abysis|002357|pairedto:005442
[ Cluster__00587 ]
gnl|abysis|041482|pairedto:041485
[ Cluster__00588 ]
gnl|abysis|045723
[ Cluster__00589 ]
gnl|abysis|045721
[ Cluster__00590 ]
gnl|abysis|045722
[ Cluster__00591 ]
gnl|abysis|044229
[ Cluster__00592 ]
gnl|abysis|002345|pairedto:005455
[ Cluster__00593 ]
gnl|abysis|002350|pairedto:005463
[ Cluster__00594 ]
gnl|abysis|002767|pairedto:005482
[ Cluster__00595 ]
gnl|abysis|036766|pairedto:036742
[ Cluster__00596 ]
gnl|abysis|036767|pairedto:036743
[ Cluster__00597 ]
gnl|abysis|036768|pairedto:036744
[ Cluster__00598 ]
gnl|abysis|003223|pairedto:006918
[ Cluster__00599 ]
gnl|abysis|036769|pairedto:036745
[ Cluster__00600 ]
gnl|abysis|036770
[ Cluster__00601 ]
gnl|abysis|036771|pairedto:036747
[ Cluster__00602 ]
gnl|abysis|029284|pairedto:029282
[ Cluster__00603 ]
gnl|abysis|025921|pairedto:025932
[ Cluster__00604 ]
gnl|abysis|036772
[ Cluster__00605 ]
gnl|abysis|002939
[ Cluster__00606 ]
gnl|abysis|036773|pairedto:036749
[ Cluster__00607 ]
gnl|abysis|036774|pairedto:036750
[ Cluster__00608 ]
gnl|abysis|002948|pairedto:006538
[ Cluster__00609 ]
gnl|abysis|002957
[ Cluster__00610 ]
gnl|abysis|003219|pairedto:006921
[ Cluster__00611 ]
gnl|abysis|001965|pairedto:005602
[ Cluster__00612 ]
gnl|abysis|002240
[ Cluster__00613 ]
gnl|abysis|002241
[ Cluster__00614 ]
gnl|abysis|001817
[ Cluster__00615 ]
gnl|abysis|002726
[ Cluster__00616 ]
gnl|abysis|044234
[ Cluster__00617 ]
gnl|abysis|001805|pairedto:005850
[ Cluster__00618 ]
gnl|abysis|041483|pairedto:041486
[ Cluster__00619 ]
gnl|abysis|032177
[ Cluster__00620 ]
gnl|abysis|029288|pairedto:029286
[ Cluster__00621 ]
gnl|abysis|002574|pairedto:006444
[ Cluster__00622 ]
gnl|abysis|001959|pairedto:006967
[ Cluster__00623 ]
gnl|abysis|002958
[ Cluster__00624 ]
gnl|abysis|025923|pairedto:025934
[ Cluster__00625 ]
gnl|abysis|002695
[ Cluster__00626 ]
gnl|abysis|028193|pairedto:028197
[ Cluster__00627 ]
gnl|abysis|041484
[ Cluster__00628 ]
gnl|abysis|003166
[ Cluster__00629 ]
gnl|abysis|036779
[ Cluster__00630 ]
gnl|abysis|003215|pairedto:006917
[ Cluster__00631 ]
gnl|abysis|036780
[ Cluster__00632 ]
gnl|abysis|002473|pairedto:006058
[ Cluster__00633 ]
gnl|abysis|003258|pairedto:007047
[ Cluster__00634 ]
gnl|abysis|002703
[ Cluster__00635 ]
gnl|abysis|035830
[ Cluster__00636 ]
gnl|abysis|003168
[ Cluster__00637 ]
gnl|abysis|003134|pairedto:006718
[ Cluster__00638 ]
gnl|abysis|002736|pairedto:005537
[ Cluster__00639 ]
gnl|abysis|003133|pairedto:006717
[ Cluster__00640 ]
gnl|abysis|001522|pairedto:006105
[ Cluster__00641 ]
gnl|abysis|028395
[ Cluster__00642 ]
gnl|abysis|044232
[ Cluster__00643 ]
gnl|abysis|035915
[ Cluster__00644 ]
gnl|abysis|035914
[ Cluster__00645 ]
gnl|abysis|023677
[ Cluster__00646 ]
gnl|abysis|023676
[ Cluster__00647 ]
gnl|abysis|044233
[ Cluster__00648 ]
gnl|abysis|002312|pairedto:005398
[ Cluster__00649 ]
gnl|abysis|002498
[ Cluster__00650 ]
gnl|abysis|002372|pairedto:005458
[ Cluster__00651 ]
gnl|abysis|002338|pairedto:005459
[ Cluster__00652 ]
gnl|abysis|002704
[ Cluster__00653 ]
gnl|abysis|002729
[ Cluster__00654 ]
gnl|abysis|028396
[ Cluster__00655 ]
gnl|abysis|001504
[ Cluster__00656 ]
gnl|abysis|001774|pairedto:006090
[ Cluster__00657 ]
gnl|abysis|021235|pairedto:021237
[ Cluster__00658 ]
gnl|abysis|001773|pairedto:006189
[ Cluster__00659 ]
gnl|abysis|001781|pairedto:006016
[ Cluster__00660 ]
gnl|abysis|001775|pairedto:006100
[ Cluster__00661 ]
gnl|abysis|048362
[ Cluster__00662 ]
gnl|abysis|001548|pairedto:006883
[ Cluster__00663 ]
gnl|abysis|002697
[ Cluster__00664 ]
gnl|abysis|003305|pairedto:007702
[ Cluster__00665 ]
gnl|abysis|002684
[ Cluster__00666 ]
gnl|abysis|001742|pairedto:006441
[ Cluster__00667 ]
gnl|abysis|028393
[ Cluster__00668 ]
gnl|abysis|041635|pairedto:041641
[ Cluster__00669 ]
gnl|abysis|002686
[ Cluster__00670 ]
gnl|abysis|020669
[ Cluster__00671 ]
gnl|abysis|023678|pairedto:023675
[ Cluster__00672 ]
gnl|abysis|023679|pairedto:023673
[ Cluster__00673 ]
gnl|abysis|001772|pairedto:006088
[ Cluster__00674 ]
gnl|abysis|001777
[ Cluster__00675 ]
gnl|abysis|002691
[ Cluster__00676 ]
gnl|abysis|048360
[ Cluster__00677 ]
gnl|abysis|002946|pairedto:006544
[ Cluster__00678 ]
gnl|abysis|002720
[ Cluster__00679 ]
gnl|abysis|001956|pairedto:005611
[ Cluster__00680 ]
gnl|abysis|048365
[ Cluster__00681 ]
gnl|abysis|028394
[ Cluster__00682 ]
gnl|abysis|001509
[ Cluster__00683 ]
gnl|abysis|002727
[ Cluster__00684 ]
gnl|abysis|001894|pairedto:005519
[ Cluster__00685 ]
gnl|abysis|002504|pairedto:006971
[ Cluster__00686 ]
gnl|abysis|001996|pairedto:006731
[ Cluster__00687 ]
gnl|abysis|028392
[ Cluster__00688 ]
gnl|abysis|028391
[ Cluster__00689 ]
gnl|abysis|001769
[ Cluster__00690 ]
gnl|abysis|002912
[ Cluster__00691 ]
gnl|abysis|002659|pairedto:005634
[ Cluster__00692 ]
gnl|abysis|002639
[ Cluster__00693 ]
gnl|abysis|002037
[ Cluster__00694 ]
gnl|abysis|002696
[ Cluster__00695 ]
gnl|abysis|024170
[ Cluster__00696 ]
gnl|abysis|001660|pairedto:005544
[ Cluster__00697 ]
gnl|abysis|001935|pairedto:005656
[ Cluster__00698 ]
gnl|abysis|002480|pairedto:005728
[ Cluster__00699 ]
gnl|abysis|001659|pairedto:005862
[ Cluster__00700 ]
gnl|abysis|003112|pairedto:005680
[ Cluster__00701 ]
gnl|abysis|002235|pairedto:006897
[ Cluster__00702 ]
gnl|abysis|001698|pairedto:005662
[ Cluster__00703 ]
gnl|abysis|025788
[ Cluster__00704 ]
gnl|abysis|002588|pairedto:007723
[ Cluster__00705 ]
gnl|abysis|041637|pairedto:041643
[ Cluster__00706 ]
gnl|abysis|021228|pairedto:021230
[ Cluster__00707 ]
gnl|abysis|002852|pairedto:007092
[ Cluster__00708 ]
gnl|abysis|001967
[ Cluster__00709 ]
gnl|abysis|002661|pairedto:005593
[ Cluster__00710 ]
gnl|abysis|026090|pairedto:026091
[ Cluster__00711 ]
gnl|abysis|001505
[ Cluster__00712 ]
gnl|abysis|001363|pairedto:005861
[ Cluster__00713 ]
gnl|abysis|001744|pairedto:006023
[ Cluster__00714 ]
gnl|abysis|002850|pairedto:005752
[ Cluster__00715 ]
gnl|abysis|001587|pairedto:006686
[ Cluster__00716 ]
gnl|abysis|003114|pairedto:007007
[ Cluster__00717 ]
gnl|abysis|003283|pairedto:005629
[ Cluster__00718 ]
gnl|abysis|001699|pairedto:005603
[ Cluster__00719 ]
gnl|abysis|002793|pairedto:006886
[ Cluster__00720 ]
gnl|abysis|001908|pairedto:006404
[ Cluster__00721 ]
gnl|abysis|001997|pairedto:005679
[ Cluster__00722 ]
gnl|abysis|001530|pairedto:006440
[ Cluster__00723 ]
gnl|abysis|002764|pairedto:005604
[ Cluster__00724 ]
gnl|abysis|025785
[ Cluster__00725 ]
gnl|abysis|001670
[ Cluster__00726 ]
gnl|abysis|002363|pairedto:005470
[ Cluster__00727 ]
gnl|abysis|002393|pairedto:005445
[ Cluster__00728 ]
gnl|abysis|002394|pairedto:005461
[ Cluster__00729 ]
gnl|abysis|002400|pairedto:005464
[ Cluster__00730 ]
gnl|abysis|002217
[ Cluster__00731 ]
gnl|abysis|001375|pairedto:006406
[ Cluster__00732 ]
gnl|abysis|044227
[ Cluster__00733 ]
gnl|abysis|001378|pairedto:006689
[ Cluster__00734 ]
gnl|abysis|045530|pairedto:045532
[ Cluster__00735 ]
gnl|abysis|002705
[ Cluster__00736 ]
gnl|abysis|001822|pairedto:006521
[ Cluster__00737 ]
gnl|abysis|001461|pairedto:007697
[ Cluster__00738 ]
gnl|abysis|001529|pairedto:006403
[ Cluster__00739 ]
gnl|abysis|002586|pairedto:005834
[ Cluster__00740 ]
gnl|abysis|001700|pairedto:005529
[ Cluster__00741 ]
gnl|abysis|003227|pairedto:007670
[ Cluster__00742 ]
gnl|abysis|001525
[ Cluster__00743 ]
gnl|abysis|044228
[ Cluster__00744 ]
gnl|abysis|045529|pairedto:045531
[ Cluster__00745 ]
gnl|abysis|002709
[ Cluster__00746 ]
gnl|abysis|002220
[ Cluster__00747 ]
gnl|abysis|002317|pairedto:005415
[ Cluster__00748 ]
gnl|abysis|002318|pairedto:005414
[ Cluster__00749 ]
gnl|abysis|002490
[ Cluster__00750 ]
gnl|abysis|021234
[ Cluster__00751 ]
gnl|abysis|002702
[ Cluster__00752 ]
gnl|abysis|023763|pairedto:023765
[ Cluster__00753 ]
gnl|abysis|001662|pairedto:005697
[ Cluster__00754 ]
gnl|abysis|002640|pairedto:005858
[ Cluster__00755 ]
gnl|abysis|002229|pairedto:005978
[ Cluster__00756 ]
gnl|abysis|002845|pairedto:005743
[ Cluster__00757 ]
gnl|abysis|002848|pairedto:005718
[ Cluster__00758 ]
gnl|abysis|001591|pairedto:005898
[ Cluster__00759 ]
gnl|abysis|001737|pairedto:005628
[ Cluster__00760 ]
gnl|abysis|002668|pairedto:006832
[ Cluster__00761 ]
gnl|abysis|001761|pairedto:005643
[ Cluster__00762 ]
gnl|abysis|035642|pairedto:035645
[ Cluster__00763 ]
gnl|abysis|023671|pairedto:023669
[ Cluster__00764 ]
gnl|abysis|041638|pairedto:041644
[ Cluster__00765 ]
gnl|abysis|001828
[ Cluster__00766 ]
gnl|abysis|AJ574851
[ Cluster__00767 ]
gnl|abysis|044236
[ Cluster__00768 ]
gnl|abysis|044399
[ Cluster__00769 ]
gnl|abysis|035593|pairedto:035592
[ Cluster__00770 ]
gnl|abysis|044242
[ Cluster__00771 ]
gnl|abysis|044243
[ Cluster__00772 ]
gnl|abysis|048359
[ Cluster__00773 ]
gnl|abysis|044246
[ Cluster__00774 ]
gnl|abysis|025789
[ Cluster__00775 ]
gnl|abysis|002194|pairedto:006385
[ Cluster__00776 ]
gnl|abysis|025790
[ Cluster__00777 ]
gnl|abysis|029281|pairedto:029280
[ Cluster__00778 ]
gnl|abysis|002690
[ Cluster__00779 ]
gnl|abysis|002707
[ Cluster__00780 ]
gnl|abysis|044247
[ Cluster__00781 ]
gnl|abysis|002733
[ Cluster__00782 ]
gnl|abysis|022032|pairedto:022034
[ Cluster__00783 ]
gnl|abysis|048361
[ Cluster__00784 ]
gnl|abysis|002780|pairedto:006858
[ Cluster__00785 ]
gnl|abysis|044248
[ Cluster__00786 ]
gnl|abysis|044249
[ Cluster__00787 ]
gnl|abysis|031820
[ Cluster__00788 ]
gnl|abysis|031821
[ Cluster__00789 ]
gnl|abysis|031822
[ Cluster__00790 ]
gnl|abysis|003317|pairedto:006386
[ Cluster__00791 ]
gnl|abysis|031823
[ Cluster__00792 ]
gnl|abysis|031824|pairedto:031813
[ Cluster__00793 ]
gnl|abysis|031825|pairedto:031814
[ Cluster__00794 ]
gnl|abysis|031826|pairedto:031815
[ Cluster__00795 ]
gnl|abysis|031827|pairedto:031816
[ Cluster__00796 ]
gnl|abysis|031828|pairedto:031817
[ Cluster__00797 ]
gnl|abysis|032856
[ Cluster__00798 ]
gnl|abysis|032855
[ Cluster__00799 ]
gnl|abysis|002626
[ Cluster__00800 ]
gnl|abysis|044238
[ Cluster__00801 ]
gnl|abysis|002627
[ Cluster__00802 ]
gnl|abysis|002636
[ Cluster__00803 ]
gnl|abysis|002637
[ Cluster__00804 ]
gnl|abysis|044239
[ Cluster__00805 ]
gnl|abysis|002632
[ Cluster__00806 ]
gnl|abysis|002628
[ Cluster__00807 ]
gnl|abysis|044240
[ Cluster__00808 ]
gnl|abysis|044241
[ Cluster__00809 ]
gnl|abysis|002001|pairedto:005528
[ Cluster__00810 ]
gnl|abysis|003218|pairedto:006920
[ Cluster__00811 ]
gnl|abysis|003311|pairedto:006961
[ Cluster__00812 ]
gnl|abysis|035471
[ Cluster__00813 ]
gnl|abysis|001839
[ Cluster__00814 ]
gnl|abysis|001236
[ Cluster__00815 ]
gnl|abysis|032867
[ Cluster__00816 ]
gnl|abysis|001600
[ Cluster__00817 ]
gnl|abysis|003252|pairedto:006364
[ Cluster__00818 ]
gnl|abysis|001569
[ Cluster__00819 ]
gnl|abysis|040166
[ Cluster__00820 ]
gnl|abysis|001531|pairedto:006787
[ Cluster__00821 ]
gnl|abysis|003346|pairedto:006365
[ Cluster__00822 ]
gnl|abysis|002679
[ Cluster__00823 ]
gnl|abysis|032862
[ Cluster__00824 ]
gnl|abysis|002678
[ Cluster__00825 ]
gnl|abysis|035472
[ Cluster__00826 ]
gnl|abysis|001951|pairedto:006360
[ Cluster__00827 ]
gnl|abysis|001940|pairedto:006844
[ Cluster__00828 ]
gnl|abysis|035473
[ Cluster__00829 ]
gnl|abysis|001952
[ Cluster__00830 ]
gnl|abysis|001566|pairedto:005536
[ Cluster__00831 ]
gnl|abysis|001527|pairedto:006247
[ Cluster__00832 ]
gnl|abysis|040161
[ Cluster__00833 ]
gnl|abysis|001559|pairedto:006980
[ Cluster__00834 ]
gnl|abysis|001528|pairedto:006899
[ Cluster__00835 ]
gnl|abysis|044237
[ Cluster__00836 ]
gnl|abysis|001456
[ Cluster__00837 ]
gnl|abysis|044250
[ Cluster__00838 ]
gnl|abysis|002214|pairedto:006898
[ Cluster__00839 ]
gnl|abysis|044251
[ Cluster__00840 ]
gnl|abysis|044252
[ Cluster__00841 ]
gnl|abysis|002583|pairedto:006436
[ Cluster__00842 ]
gnl|abysis|AB017346
[ Cluster__00843 ]
gnl|abysis|002700
[ Cluster__00844 ]
gnl|abysis|031193|pairedto:031192
[ Cluster__00845 ]
gnl|abysis|001506
[ Cluster__00846 ]
gnl|abysis|044253
[ Cluster__00847 ]
gnl|abysis|002952|pairedto:006556
[ Cluster__00848 ]
gnl|abysis|028390
[ Cluster__00849 ]
gnl|abysis|024255|pairedto:024256
[ Cluster__00850 ]
gnl|abysis|044254
[ Cluster__00851 ]
gnl|abysis|035878
[ Cluster__00852 ]
gnl|abysis|002918
[ Cluster__00853 ]
gnl|abysis|002925
[ Cluster__00854 ]
gnl|abysis|001512|pairedto:006097
[ Cluster__00855 ]
gnl|abysis|002023|pairedto:006004
[ Cluster__00856 ]
gnl|abysis|038769|pairedto:038770
[ Cluster__00857 ]
gnl|abysis|032823
[ Cluster__00858 ]
gnl|abysis|002701
[ Cluster__00859 ]
gnl|abysis|1a0q_H|pairedto:1a0q_L
[ Cluster__00860 ]
gnl|abysis|002005
[ Cluster__00861 ]
gnl|abysis|002012|pairedto:006821
[ Cluster__00862 ]
gnl|abysis|002719
[ Cluster__00863 ]
gnl|abysis|001865
[ Cluster__00864 ]
gnl|abysis|036781|pairedto:036757
[ Cluster__00865 ]
gnl|abysis|002714
[ Cluster__00866 ]
gnl|abysis|002928|pairedto:006540
[ Cluster__00867 ]
gnl|abysis|036417|pairedto:036420
[ Cluster__00868 ]
gnl|abysis|002706
[ Cluster__00869 ]
gnl|abysis|023563
[ Cluster__00870 ]
gnl|abysis|036782|pairedto:036758
[ Cluster__00871 ]
gnl|abysis|002940
[ Cluster__00872 ]
gnl|abysis|024452|pairedto:024453
[ Cluster__00873 ]
gnl|abysis|036765|pairedto:036741
[ Cluster__00874 ]
gnl|abysis|001282|pairedto:006738
[ Cluster__00875 ]
gnl|abysis|002777|pairedto:005852
[ Cluster__00876 ]
gnl|abysis|001280|pairedto:006746
[ Cluster__00877 ]
gnl|abysis|001836
[ Cluster__00878 ]
gnl|abysis|023267|pairedto:023265
[ Cluster__00879 ]
gnl|abysis|001513|pairedto:006081
[ Cluster__00880 ]
gnl|abysis|001503
[ Cluster__00881 ]
gnl|abysis|002956|pairedto:006580
[ Cluster__00882 ]
gnl|abysis|001518
[ Cluster__00883 ]
gnl|abysis|001235
[ Cluster__00884 ]
gnl|abysis|002201
[ Cluster__00885 ]
gnl|abysis|002945|pairedto:006571
[ Cluster__00886 ]
gnl|abysis|002911|pairedto:006507
[ Cluster__00887 ]
gnl|abysis|003327|pairedto:006331
[ Cluster__00888 ]
gnl|abysis|001613
[ Cluster__00889 ]
gnl|abysis|001612
[ Cluster__00890 ]
gnl|abysis|001514|pairedto:006085
[ Cluster__00891 ]
gnl|abysis|002658|pairedto:005617
[ Cluster__00892 ]
gnl|abysis|001272|pairedto:006745
[ Cluster__00893 ]
gnl|abysis|002004|pairedto:006228
[ Cluster__00894 ]
gnl|abysis|003232
[ Cluster__00895 ]
gnl|abysis|003229
[ Cluster__00896 ]
gnl|abysis|003228
[ Cluster__00897 ]
gnl|abysis|003302
[ Cluster__00898 ]
gnl|abysis|001471|pairedto:005831
[ Cluster__00899 ]
gnl|abysis|002512
[ Cluster__00900 ]
gnl|abysis|033687|pairedto:033688
[ Cluster__00901 ]
gnl|abysis|002519
[ Cluster__00902 ]
gnl|abysis|001222|pairedto:005851
[ Cluster__00903 ]
gnl|abysis|002506
[ Cluster__00904 ]
gnl|abysis|025787
[ Cluster__00905 ]
gnl|abysis|001673
[ Cluster__00906 ]
gnl|abysis|001284
[ Cluster__00907 ]
gnl|abysis|001520
[ Cluster__00908 ]
gnl|abysis|048363
[ Cluster__00909 ]
gnl|abysis|031727|pairedto:031726
[ Cluster__00910 ]
gnl|abysis|041477|pairedto:041478
[ Cluster__00911 ]
gnl|abysis|002571|pairedto:006435
[ Cluster__00912 ]
gnl|abysis|001359
[ Cluster__00913 ]
gnl|abysis|002688
[ Cluster__00914 ]
gnl|abysis|002753
[ Cluster__00915 ]
gnl|abysis|001779
[ Cluster__00916 ]
gnl|abysis|002196
[ Cluster__00917 ]
gnl|abysis|002190
[ Cluster__00918 ]
gnl|abysis|002195
[ Cluster__00919 ]
gnl|abysis|002191
[ Cluster__00920 ]
gnl|abysis|035495|pairedto:035494
[ Cluster__00921 ]
gnl|abysis|001521|pairedto:006205
[ Cluster__00922 ]
gnl|abysis|002578|pairedto:006446
[ Cluster__00923 ]
gnl|abysis|023672|pairedto:023670
[ Cluster__00924 ]
gnl|abysis|025929|pairedto:025940
[ Cluster__00925 ]
gnl|abysis|019431
[ Cluster__00926 ]
gnl|abysis|002773
[ Cluster__00927 ]
gnl|abysis|002698
[ Cluster__00928 ]
gnl|abysis|025931|pairedto:025942
[ Cluster__00929 ]
gnl|abysis|041634|pairedto:041640
[ Cluster__00930 ]
gnl|abysis|035868
[ Cluster__00931 ]
gnl|abysis|035865
[ Cluster__00932 ]
gnl|abysis|035869
[ Cluster__00933 ]
gnl|abysis|035866
[ Cluster__00934 ]
gnl|abysis|002631
[ Cluster__00935 ]
gnl|abysis|020398|pairedto:020400
[ Cluster__00936 ]
gnl|abysis|031819
[ Cluster__00937 ]
gnl|abysis|023339|pairedto:023362
[ Cluster__00938 ]
gnl|abysis|023353|pairedto:023375
[ Cluster__00939 ]
gnl|abysis|023354|pairedto:023376
[ Cluster__00940 ]
gnl|abysis|001515|pairedto:006091
[ Cluster__00941 ]
gnl|abysis|023359|pairedto:023381
[ Cluster__00942 ]
gnl|abysis|023344|pairedto:023367
[ Cluster__00943 ]
gnl|abysis|003271|pairedto:006552
[ Cluster__00944 ]
gnl|abysis|023345|pairedto:023368
[ Cluster__00945 ]
gnl|abysis|023343|pairedto:023366
[ Cluster__00946 ]
gnl|abysis|048364
[ Cluster__00947 ]
gnl|abysis|002943|pairedto:006572
[ Cluster__00948 ]
gnl|abysis|001516|pairedto:006080
[ Cluster__00949 ]
gnl|abysis|001379|pairedto:006048
[ Cluster__00950 ]
gnl|abysis|002259|pairedto:006672
[ Cluster__00951 ]
gnl|abysis|024476
[ Cluster__00952 ]
gnl|abysis|025926
[ Cluster__00953 ]
gnl|abysis|001607|pairedto:006312
[ Cluster__00954 ]
gnl|abysis|001741
[ Cluster__00955 ]
gnl|abysis|032176|pairedto:032173
[ Cluster__00956 ]
gnl|abysis|041633|pairedto:041639
[ Cluster__00957 ]
gnl|abysis|002219|pairedto:005854
[ Cluster__00958 ]
gnl|abysis|048358
[ Cluster__00959 ]
gnl|abysis|002655|pairedto:005591
[ Cluster__00960 ]
gnl|abysis|AB028875
[ Cluster__00961 ]
gnl|abysis|002778|pairedto:006548
[ Cluster__00962 ]
gnl|abysis|002935
[ Cluster__00963 ]
gnl|abysis|003103
[ Cluster__00964 ]
gnl|abysis|002930
[ Cluster__00965 ]
gnl|abysis|002947
[ Cluster__00966 ]
gnl|abysis|3gk8_H|pairedto:3gk8_L
[ Cluster__00967 ]
gnl|abysis|1orq_B|pairedto:1orq_A
[ Cluster__00968 ]
gnl|abysis|1ors_B|pairedto:1ors_A
[ Cluster__00969 ]
gnl|abysis|002575|pairedto:006358
[ Cluster__00970 ]
gnl|abysis|002199
[ Cluster__00971 ]
gnl|abysis|002855|pairedto:006562
[ Cluster__00972 ]
gnl|abysis|002853|pairedto:006554
[ Cluster__00973 ]
gnl|abysis|S49453
[ Cluster__00974 ]
gnl|abysis|U29602
[ Cluster__00975 ]
gnl|abysis|AB529521
[ Cluster__00976 ]
gnl|abysis|AF178594
[ Cluster__00977 ]
gnl|abysis|U29238
[ Cluster__00978 ]
gnl|abysis|U29236
[ Cluster__00979 ]
gnl|abysis|S72513
[ Cluster__00980 ]
gnl|abysis|HQ218931
[ Cluster__00981 ]
gnl|abysis|Y15236
[ Cluster__00982 ]
gnl|abysis|X90878
[ Cluster__00983 ]
gnl|abysis|Y11590
[ Cluster__00984 ]
gnl|abysis|U40582
[ Cluster__00985 ]
gnl|abysis|AB057899
[ Cluster__00986 ]
gnl|abysis|3iy3_B|pairedto:3iy3_A
[ Cluster__00987 ]
gnl|abysis|3iy0_H|pairedto:3iy0_L
[ Cluster__00988 ]
gnl|abysis|001463
[ Cluster__00989 ]
gnl|abysis|035895
[ Cluster__00990 ]
gnl|abysis|025746
[ Cluster__00991 ]
gnl|abysis|AB160493
[ Cluster__00992 ]
gnl|abysis|AB160726
[ Cluster__00993 ]
gnl|abysis|AB160729
[ Cluster__00994 ]
gnl|abysis|AB189977
[ Cluster__00995 ]
gnl|abysis|AB189971
[ Cluster__00996 ]
gnl|abysis|AB189973
[ Cluster__00997 ]
gnl|abysis|AB189970
[ Cluster__00998 ]
gnl|abysis|AB189976
[ Cluster__00999 ]
gnl|abysis|002208
[ Cluster__01000 ]
gnl|abysis|001294
[ Cluster__01001 ]
gnl|abysis|001571
[ Cluster__01002 ]
gnl|abysis|001575
[ Cluster__01003 ]
gnl|abysis|001595|pairedto:005518
[ Cluster__01004 ]
gnl|abysis|002568|pairedto:005835
[ Cluster__01005 ]
gnl|abysis|002772|pairedto:006279
[ Cluster__01006 ]
gnl|abysis|1ztx_H|pairedto:1ztx_L
[ Cluster__01007 ]
gnl|abysis|AM950178
[ Cluster__01008 ]
gnl|abysis|002950
[ Cluster__01009 ]
gnl|abysis|AB017091
[ Cluster__01010 ]
gnl|abysis|S72514
[ Cluster__01011 ]
gnl|abysis|AB062581
[ Cluster__01012 ]
gnl|abysis|S63184
[ Cluster__01013 ]
gnl|abysis|AB514567
[ Cluster__01014 ]
gnl|abysis|Y15084
[ Cluster__01015 ]
gnl|abysis|AB570292
[ Cluster__01016 ]
gnl|abysis|S63182
[ Cluster__01017 ]
gnl|abysis|X90876
[ Cluster__01018 ]
gnl|abysis|AF000955
[ Cluster__01019 ]
gnl|abysis|M36103
[ Cluster__01020 ]
gnl|abysis|AF004402
[ Cluster__01021 ]
gnl|abysis|AF004401
[ Cluster__01022 ]
gnl|abysis|AF004400
[ Cluster__01023 ]
gnl|abysis|AF029238|pairedto:AF029239
[ Cluster__01024 ]
gnl|abysis|AF035617
[ Cluster__01025 ]
gnl|abysis|AF045025
[ Cluster__01026 ]
gnl|abysis|AF045029
[ Cluster__01027 ]
gnl|abysis|AF056212|pairedto:AF056213
[ Cluster__01028 ]
gnl|abysis|AF074900
[ Cluster__01029 ]
gnl|abysis|AF081545
[ Cluster__01030 ]
gnl|abysis|AF081543
[ Cluster__01031 ]
gnl|abysis|AF104332
[ Cluster__01032 ]
gnl|abysis|AF104995
[ Cluster__01033 ]
gnl|abysis|S78745
[ Cluster__01034 ]
gnl|abysis|Z70662
[ Cluster__01035 ]
gnl|abysis|S72511
[ Cluster__01036 ]
gnl|abysis|X90887
[ Cluster__01037 ]
gnl|abysis|S72590
[ Cluster__01038 ]
gnl|abysis|X90877
[ Cluster__01039 ]
gnl|abysis|X90885
[ Cluster__01040 ]
gnl|abysis|U68232
[ Cluster__01041 ]
gnl|abysis|X90879
[ Cluster__01042 ]
gnl|abysis|K02786
[ Cluster__01043 ]
gnl|abysis|U29202
[ Cluster__01044 ]
gnl|abysis|Y15235
[ Cluster__01045 ]
gnl|abysis|HQ015071
[ Cluster__01046 ]
gnl|abysis|HQ322121
[ Cluster__01047 ]
gnl|abysis|HQ218933
[ Cluster__01048 ]
gnl|abysis|U29239
[ Cluster__01049 ]
gnl|abysis|K01570
[ Cluster__01050 ]
gnl|abysis|X51844
[ Cluster__01051 ]
gnl|abysis|M32034
[ Cluster__01052 ]
gnl|abysis|S78754
[ Cluster__01053 ]
gnl|abysis|S76656
[ Cluster__01054 ]
gnl|abysis|A75562
[ Cluster__01055 ]
gnl|abysis|AB001738
[ Cluster__01056 ]
gnl|abysis|AB006832
[ Cluster__01057 ]
gnl|abysis|1mvu_B|pairedto:1mvu_A
[ Cluster__01058 ]
gnl|abysis|024074|pairedto:024084
[ Cluster__01059 ]
gnl|abysis|024075|pairedto:024085
[ Cluster__01060 ]
gnl|abysis|024078|pairedto:024088
[ Cluster__01061 ]
gnl|abysis|030498|pairedto:030499
[ Cluster__01062 ]
gnl|abysis|046032|pairedto:046033
[ Cluster__01063 ]
gnl|abysis|049988
[ Cluster__01064 ]
gnl|abysis|045354
[ Cluster__01065 ]
gnl|abysis|3qg7_H|pairedto:3qg7_L
[ Cluster__01066 ]
gnl|abysis|2aab_H|pairedto:2aab_L
[ Cluster__01067 ]
gnl|abysis|1h3p_H|pairedto:1h3p_L
[ Cluster__01068 ]
gnl|abysis|2oz4_H|pairedto:2oz4_L
[ Cluster__01069 ]
gnl|abysis|1xgp_B|pairedto:1xgp_A
[ Cluster__01070 ]
gnl|abysis|1xgq_B|pairedto:1xgq_A
[ Cluster__01071 ]
gnl|abysis|1yee_H|pairedto:1yee_L
[ Cluster__01072 ]
gnl|abysis|2g60_H|pairedto:2g60_L
[ Cluster__01073 ]
gnl|abysis|1mfa_H|pairedto:1mfa_L
[ Cluster__01074 ]
gnl|abysis|3ffd_A|pairedto:3ffd_B
[ Cluster__01075 ]
gnl|abysis|3fmg_H|pairedto:3fmg_L
[ Cluster__01076 ]
gnl|abysis|1rjl_B|pairedto:1rjl_A
[ Cluster__01077 ]
gnl|abysis|1rmf_H|pairedto:1rmf_L
[ Cluster__01078 ]
gnl|abysis|019174|pairedto:019166
[ Cluster__01079 ]
gnl|abysis|019179|pairedto:019167
[ Cluster__01080 ]
gnl|abysis|019175|pairedto:019168
[ Cluster__01081 ]
gnl|abysis|001916|pairedto:006013
[ Cluster__01082 ]
gnl|abysis|001973|pairedto:007032
[ Cluster__01083 ]
gnl|abysis|001601|pairedto:006820
[ Cluster__01084 ]
gnl|abysis|002755|pairedto:005678
[ Cluster__01085 ]
gnl|abysis|001988|pairedto:005509
[ Cluster__01086 ]
gnl|abysis|003159|pairedto:006681
[ Cluster__01087 ]
gnl|abysis|002391|pairedto:005764
[ Cluster__01088 ]
gnl|abysis|002031
[ Cluster__01089 ]
gnl|abysis|002348|pairedto:005399
[ Cluster__01090 ]
gnl|abysis|036788
[ Cluster__01091 ]
gnl|abysis|022118|pairedto:022125
[ Cluster__01092 ]
gnl|abysis|020025|pairedto:020035
[ Cluster__01093 ]
gnl|abysis|001867|pairedto:007683
[ Cluster__01094 ]
gnl|abysis|020024|pairedto:020034
[ Cluster__01095 ]
gnl|abysis|036649|pairedto:036654
[ Cluster__01096 ]
gnl|abysis|036650|pairedto:036655
[ Cluster__01097 ]
gnl|abysis|045720|pairedto:045725
[ Cluster__01098 ]
gnl|abysis|029889|pairedto:029888
[ Cluster__01099 ]
gnl|abysis|036647|pairedto:036652
[ Cluster__01100 ]
gnl|abysis|050046
[ Cluster__01101 ]
gnl|abysis|042461|pairedto:042464
[ Cluster__01102 ]
gnl|abysis|036646|pairedto:036651
[ Cluster__01103 ]
gnl|abysis|036648|pairedto:036653
[ Cluster__01104 ]
gnl|abysis|023298
[ Cluster__01105 ]
gnl|abysis|1qfw_H|pairedto:1qfw_L
[ Cluster__01106 ]
gnl|abysis|001212|pairedto:005616
[ Cluster__01107 ]
gnl|abysis|002737
[ Cluster__01108 ]
gnl|abysis|001204|pairedto:005515
[ Cluster__01109 ]
gnl|abysis|028217|pairedto:028219
[ Cluster__01110 ]
gnl|abysis|1psk_H|pairedto:1psk_L
[ Cluster__01111 ]
gnl|abysis|1nsn_H|pairedto:1nsn_L
[ Cluster__01112 ]
gnl|abysis|3efd_H|pairedto:3efd_L
[ Cluster__01113 ]
gnl|abysis|3gnm_H|pairedto:3gnm_L
[ Cluster__01114 ]
gnl|abysis|1nmb_H|pairedto:1nmb_L
[ Cluster__01115 ]
gnl|abysis|2h1p_H|pairedto:2h1p_L
[ Cluster__01116 ]
gnl|abysis|1p4b_H|pairedto:1p4b_L
[ Cluster__01117 ]
gnl|abysis|6fab_H|pairedto:6fab_L
[ Cluster__01118 ]
gnl|abysis|036480
[ Cluster__01119 ]
gnl|abysis|045148|pairedto:045152
[ Cluster__01120 ]
gnl|abysis|045149|pairedto:045153
[ Cluster__01121 ]
gnl|abysis|045147|pairedto:045151
[ Cluster__01122 ]
gnl|abysis|002009
[ Cluster__01123 ]
gnl|abysis|002322
[ Cluster__01124 ]
gnl|abysis|003165
[ Cluster__01125 ]
gnl|abysis|003343
[ Cluster__01126 ]
gnl|abysis|AB058140
[ Cluster__01127 ]
gnl|abysis|AB057895
[ Cluster__01128 ]
gnl|abysis|AB058189
[ Cluster__01129 ]
gnl|abysis|019176|pairedto:019169
[ Cluster__01130 ]
gnl|abysis|019177|pairedto:019170
[ Cluster__01131 ]
gnl|abysis|019178|pairedto:019171
[ Cluster__01132 ]
gnl|abysis|019173|pairedto:019172
[ Cluster__01133 ]
gnl|abysis|025075|pairedto:025077
[ Cluster__01134 ]
gnl|abysis|002021|pairedto:006374
[ Cluster__01135 ]
gnl|abysis|019391
[ Cluster__01136 ]
gnl|abysis|019392
[ Cluster__01137 ]
gnl|abysis|001593|pairedto:006840
[ Cluster__01138 ]
gnl|abysis|002754|pairedto:006986
[ Cluster__01139 ]
gnl|abysis|001603|pairedto:006855
[ Cluster__01140 ]
gnl|abysis|019393
[ Cluster__01141 ]
gnl|abysis|046630
[ Cluster__01142 ]
gnl|abysis|046631
[ Cluster__01143 ]
gnl|abysis|S40888
[ Cluster__01144 ]
gnl|abysis|019394
[ Cluster__01145 ]
gnl|abysis|019395
[ Cluster__01146 ]
gnl|abysis|001586|pairedto:006027
[ Cluster__01147 ]
gnl|abysis|032175|pairedto:032172
[ Cluster__01148 ]
gnl|abysis|032178|pairedto:032171
[ Cluster__01149 ]
gnl|abysis|003164|pairedto:005738
[ Cluster__01150 ]
gnl|abysis|001999
[ Cluster__01151 ]
gnl|abysis|002559|pairedto:006351
[ Cluster__01152 ]
gnl|abysis|1qfw_I|pairedto:1qfw_M
[ Cluster__01153 ]
gnl|abysis|AY639149
[ Cluster__01154 ]
gnl|abysis|AY648601
[ Cluster__01155 ]
gnl|abysis|AY648599
[ Cluster__01156 ]
gnl|abysis|AY648608
[ Cluster__01157 ]
gnl|abysis|AY648607
[ Cluster__01158 ]
gnl|abysis|AY648638
[ Cluster__01159 ]
gnl|abysis|AY648637
[ Cluster__01160 ]
gnl|abysis|AY648636
[ Cluster__01161 ]
gnl|abysis|AY648635
[ Cluster__01162 ]
gnl|abysis|AY648633
[ Cluster__01163 ]
gnl|abysis|AY648652
[ Cluster__01164 ]
gnl|abysis|AY648649
[ Cluster__01165 ]
gnl|abysis|AY661782
[ Cluster__01166 ]
gnl|abysis|AY661781
[ Cluster__01167 ]
gnl|abysis|AY669065
[ Cluster__01168 ]
gnl|abysis|AY738761
[ Cluster__01169 ]
gnl|abysis|AY835666
[ Cluster__01170 ]
gnl|abysis|AY835664
[ Cluster__01171 ]
gnl|abysis|AY835662
[ Cluster__01172 ]
gnl|abysis|AY854500
[ Cluster__01173 ]
gnl|abysis|AY853694
[ Cluster__01174 ]
gnl|abysis|AY853692
[ Cluster__01175 ]
gnl|abysis|AY853690
[ Cluster__01176 ]
gnl|abysis|AY310509
[ Cluster__01177 ]
gnl|abysis|AY309451
[ Cluster__01178 ]
gnl|abysis|AY309449
[ Cluster__01179 ]
gnl|abysis|AY309441
[ Cluster__01180 ]
gnl|abysis|AY310525
[ Cluster__01181 ]
gnl|abysis|AY310523
[ Cluster__01182 ]
gnl|abysis|AY310519
[ Cluster__01183 ]
gnl|abysis|AY310517
[ Cluster__01184 ]
gnl|abysis|AY310533
[ Cluster__01185 ]
gnl|abysis|AY310529
[ Cluster__01186 ]
gnl|abysis|AY310527
[ Cluster__01187 ]
gnl|abysis|AY342404
[ Cluster__01188 ]
gnl|abysis|U62386
[ Cluster__01189 ]
gnl|abysis|AY454458
[ Cluster__01190 ]
gnl|abysis|AY484430
[ Cluster__01191 ]
gnl|abysis|AY532385
[ Cluster__01192 ]
gnl|abysis|AY531632
[ Cluster__01193 ]
gnl|abysis|AY547436
[ Cluster__01194 ]
gnl|abysis|AY556404|pairedto:AY556405
[ Cluster__01195 ]
gnl|abysis|AY648620
[ Cluster__01196 ]
gnl|abysis|AY594679|pairedto:AY594680
[ Cluster__01197 ]
gnl|abysis|AY594677|pairedto:AY594678
[ Cluster__01198 ]
gnl|abysis|AY594675|pairedto:AY594676
[ Cluster__01199 ]
gnl|abysis|AY639151
[ Cluster__01200 ]
gnl|abysis|U97183
[ Cluster__01201 ]
gnl|abysis|L00051; J00484; K00698
[ Cluster__01202 ]
gnl|abysis|EF672202
[ Cluster__01203 ]
gnl|abysis|EF672200
[ Cluster__01204 ]
gnl|abysis|EF672199
[ Cluster__01205 ]
gnl|abysis|EF672198
[ Cluster__01206 ]
gnl|abysis|EF672197
[ Cluster__01207 ]
gnl|abysis|EF672206
[ Cluster__01208 ]
gnl|abysis|EF672205
[ Cluster__01209 ]
gnl|abysis|EF672204
[ Cluster__01210 ]
gnl|abysis|AJ459798
[ Cluster__01211 ]
gnl|abysis|L32697
[ Cluster__01212 ]
gnl|abysis|EU934873
[ Cluster__01213 ]
gnl|abysis|FM178880
[ Cluster__01214 ]
gnl|abysis|HQ218932
[ Cluster__01215 ]
gnl|abysis|CQ798397
[ Cluster__01216 ]
gnl|abysis|S63186
[ Cluster__01217 ]
gnl|abysis|AY648619
[ Cluster__01218 ]
gnl|abysis|EU073761
[ Cluster__01219 ]
gnl|abysis|EU239776
[ Cluster__01220 ]
gnl|abysis|AY229961
[ Cluster__01221 ]
gnl|abysis|AY229957
[ Cluster__01222 ]
gnl|abysis|AY648594
[ Cluster__01223 ]
gnl|abysis|AY550917
[ Cluster__01224 ]
gnl|abysis|AY853688
[ Cluster__01225 ]
gnl|abysis|Y19003
[ Cluster__01226 ]
gnl|abysis|DQ157738
[ Cluster__01227 ]
gnl|abysis|X90890
[ Cluster__01228 ]
gnl|abysis|X90880
[ Cluster__01229 ]
gnl|abysis|CQ867266
[ Cluster__01230 ]
gnl|abysis|CS460806
[ Cluster__01231 ]
gnl|abysis|001663
[ Cluster__01232 ]
gnl|abysis|002017
[ Cluster__01233 ]
gnl|abysis|D12736
[ Cluster__01234 ]
gnl|abysis|D12730
[ Cluster__01235 ]
gnl|abysis|D50137
[ Cluster__01236 ]
gnl|abysis|D86360
[ Cluster__01237 ]
gnl|abysis|D85524
[ Cluster__01238 ]
gnl|abysis|D85522
[ Cluster__01239 ]
gnl|abysis|D88410
[ Cluster__01240 ]
gnl|abysis|X90891
[ Cluster__01241 ]
gnl|abysis|DQ157432
[ Cluster__01242 ]
gnl|abysis|DQ228145
[ Cluster__01243 ]
gnl|abysis|DQ301918
[ Cluster__01244 ]
gnl|abysis|DQ321345
[ Cluster__01245 ]
gnl|abysis|DQ321343
[ Cluster__01246 ]
gnl|abysis|DQ321341
[ Cluster__01247 ]
gnl|abysis|DQ381550
[ Cluster__01248 ]
gnl|abysis|AF518236
[ Cluster__01249 ]
gnl|abysis|AF550416
[ Cluster__01250 ]
gnl|abysis|AJ131533
[ Cluster__01251 ]
gnl|abysis|AJ131532
[ Cluster__01252 ]
gnl|abysis|AJ250762
[ Cluster__01253 ]
gnl|abysis|AJ250760
[ Cluster__01254 ]
gnl|abysis|AJ250759
[ Cluster__01255 ]
gnl|abysis|AJ278109
[ Cluster__01256 ]
gnl|abysis|HQ218934
[ Cluster__01257 ]
gnl|abysis|S71117
[ Cluster__01258 ]
gnl|abysis|X90888
[ Cluster__01259 ]
gnl|abysis|Y17366
[ Cluster__01260 ]
gnl|abysis|X88902
[ Cluster__01261 ]
gnl|abysis|X90884
[ Cluster__01262 ]
gnl|abysis|S64046
[ Cluster__01263 ]
gnl|abysis|X90886
[ Cluster__01264 ]
gnl|abysis|U29601
[ Cluster__01265 ]
gnl|abysis|EU934872
[ Cluster__01266 ]
gnl|abysis|X07722
[ Cluster__01267 ]
gnl|abysis|U88067
[ Cluster__01268 ]
gnl|abysis|U29600
[ Cluster__01269 ]
gnl|abysis|AJ345033
[ Cluster__01270 ]
gnl|abysis|AJ459795
[ Cluster__01271 ]
gnl|abysis|AJ416563
[ Cluster__01272 ]
gnl|abysis|AF163760
[ Cluster__01273 ]
gnl|abysis|AF178457
[ Cluster__01274 ]
gnl|abysis|U31539
[ Cluster__01275 ]
gnl|abysis|Y16451
[ Cluster__01276 ]
gnl|abysis|U29237
[ Cluster__01277 ]
gnl|abysis|AF191793
[ Cluster__01278 ]
gnl|abysis|AF238285
[ Cluster__01279 ]
gnl|abysis|AF273502
[ Cluster__01280 ]
gnl|abysis|AF276290
[ Cluster__01281 ]
gnl|abysis|AF276278
[ Cluster__01282 ]
gnl|abysis|AF282622
[ Cluster__01283 ]
gnl|abysis|X90883
[ Cluster__01284 ]
gnl|abysis|U01850
[ Cluster__01285 ]
gnl|abysis|S74055
[ Cluster__01286 ]
gnl|abysis|AF321945
[ Cluster__01287 ]
gnl|abysis|AF321933
[ Cluster__01288 ]
gnl|abysis|AF321961
[ Cluster__01289 ]
gnl|abysis|AF321951
[ Cluster__01290 ]
gnl|abysis|AF329093
[ Cluster__01291 ]
gnl|abysis|U65537
[ Cluster__01292 ]
gnl|abysis|AF518235
[ Cluster__01293 ]
gnl|abysis|AF518234
[ Cluster__01294 ]
gnl|abysis|AF518233
[ Cluster__01295 ]
gnl|abysis|AF518231
[ Cluster__01296 ]
gnl|abysis|AY174043
[ Cluster__01297 ]
gnl|abysis|AY182530
[ Cluster__01298 ]
gnl|abysis|AY182690
[ Cluster__01299 ]
gnl|abysis|AY182692
[ Cluster__01300 ]
gnl|abysis|AY186206|pairedto:AY186205
[ Cluster__01301 ]
gnl|abysis|AY186204|pairedto:AY186203
[ Cluster__01302 ]
gnl|abysis|AY195881
[ Cluster__01303 ]
gnl|abysis|AY195879
[ Cluster__01304 ]
gnl|abysis|AY194240
[ Cluster__01305 ]
gnl|abysis|AY229949
[ Cluster__01306 ]
gnl|abysis|AY229947
[ Cluster__01307 ]
gnl|abysis|AY229943
[ Cluster__01308 ]
gnl|abysis|AY229941
[ Cluster__01309 ]
gnl|abysis|AY229937
[ Cluster__01310 ]
gnl|abysis|AY229967
[ Cluster__01311 ]
gnl|abysis|AY229965
[ Cluster__01312 ]
gnl|abysis|AY229963
[ Cluster__01313 ]
gnl|abysis|AY229955
[ Cluster__01314 ]
gnl|abysis|AY229953
[ Cluster__01315 ]
gnl|abysis|AY229951
[ Cluster__01316 ]
gnl|abysis|AY229959
[ Cluster__01317 ]
gnl|abysis|AY245604
[ Cluster__01318 ]
gnl|abysis|AY263341
[ Cluster__01319 ]
gnl|abysis|AY263340
[ Cluster__01320 ]
gnl|abysis|AJ459796
[ Cluster__01321 ]
gnl|abysis|AY860430
[ Cluster__01322 ]
gnl|abysis|AJ549501
[ Cluster__01323 ]
gnl|abysis|M36104
[ Cluster__01324 ]
gnl|abysis|AY691555
[ Cluster__01325 ]
gnl|abysis|AJ784035
[ Cluster__01326 ]
gnl|abysis|AJ784034
[ Cluster__01327 ]
gnl|abysis|AJ784032
[ Cluster__01328 ]
gnl|abysis|AJ784030
[ Cluster__01329 ]
gnl|abysis|AM944590
[ Cluster__01330 ]
gnl|abysis|AX060784
[ Cluster__01331 ]
gnl|abysis|AX202346
[ Cluster__01332 ]
gnl|abysis|AX236256
[ Cluster__01333 ]
gnl|abysis|AX350164
[ Cluster__01334 ]
gnl|abysis|AX798386
[ Cluster__01335 ]
gnl|abysis|AX798379
[ Cluster__01336 ]
gnl|abysis|AX829076
[ Cluster__01337 ]
gnl|abysis|AX829072
[ Cluster__01338 ]
gnl|abysis|AY028960
[ Cluster__01339 ]
gnl|abysis|X90889
[ Cluster__01340 ]
gnl|abysis|AY312433
[ Cluster__01341 ]
gnl|abysis|Y15246
[ Cluster__01342 ]
gnl|abysis|X90882
[ Cluster__01343 ]
gnl|abysis|AY081857
[ Cluster__01344 ]
gnl|abysis|001488
[ Cluster__01345 ]
gnl|abysis|001500
[ Cluster__01346 ]
gnl|abysis|001492
[ Cluster__01347 ]
gnl|abysis|001494
[ Cluster__01348 ]
gnl|abysis|001495
[ Cluster__01349 ]
gnl|abysis|001493
[ Cluster__01350 ]
gnl|abysis|001538
[ Cluster__01351 ]
gnl|abysis|001510
[ Cluster__01352 ]
gnl|abysis|1mj8_H|pairedto:1mj8_L
[ Cluster__01353 ]
gnl|abysis|3clf_H|pairedto:3clf_L
[ Cluster__01354 ]
gnl|abysis|3cle_H|pairedto:3cle_L
[ Cluster__01355 ]
gnl|abysis|001780|pairedto:005524
[ Cluster__01356 ]
gnl|abysis|044445|pairedto:044442
[ Cluster__01357 ]
gnl|abysis|035639|pairedto:035637
[ Cluster__01358 ]
gnl|abysis|002629
[ Cluster__01359 ]
gnl|abysis|002319|pairedto:005412
[ Cluster__01360 ]
gnl|abysis|002374
[ Cluster__01361 ]
gnl|abysis|002356
[ Cluster__01362 ]
gnl|abysis|002344
[ Cluster__01363 ]
gnl|abysis|002337
[ Cluster__01364 ]
gnl|abysis|2gcy_B|pairedto:2gcy_A
[ Cluster__01365 ]
gnl|abysis|040350|pairedto:040352
[ Cluster__01366 ]
gnl|abysis|002955|pairedto:006527
[ Cluster__01367 ]
gnl|abysis|002776|pairedto:005620
[ Cluster__01368 ]
gnl|abysis|001226
[ Cluster__01369 ]
gnl|abysis|001225
[ Cluster__01370 ]
gnl|abysis|002800|pairedto:005641
[ Cluster__01371 ]
gnl|abysis|002790|pairedto:005879
[ Cluster__01372 ]
gnl|abysis|001238
[ Cluster__01373 ]
gnl|abysis|001218
[ Cluster__01374 ]
gnl|abysis|001230
[ Cluster__01375 ]
gnl|abysis|001327|pairedto:006719
[ Cluster__01376 ]
gnl|abysis|023629
[ Cluster__01377 ]
gnl|abysis|023631|pairedto:023634
[ Cluster__01378 ]
gnl|abysis|023630
[ Cluster__01379 ]
gnl|abysis|003318|pairedto:006929
[ Cluster__01380 ]
gnl|abysis|023628
[ Cluster__01381 ]
gnl|abysis|021341|pairedto:021342
[ Cluster__01382 ]
gnl|abysis|029966
[ Cluster__01383 ]
gnl|abysis|001507
[ Cluster__01384 ]
gnl|abysis|001496
[ Cluster__01385 ]
gnl|abysis|001502
[ Cluster__01386 ]
gnl|abysis|001508
[ Cluster__01387 ]
gnl|abysis|001501
[ Cluster__01388 ]
gnl|abysis|001498
[ Cluster__01389 ]
gnl|abysis|001491
[ Cluster__01390 ]
gnl|abysis|001497
[ Cluster__01391 ]
gnl|abysis|1clz_H|pairedto:1clz_L
[ Cluster__01392 ]
gnl|abysis|1bm3_H|pairedto:1bm3_L
[ Cluster__01393 ]
gnl|abysis|029920|pairedto:029919
[ Cluster__01394 ]
gnl|abysis|1qfu_H|pairedto:1qfu_L
[ Cluster__01395 ]
gnl|abysis|1eo8_H|pairedto:1eo8_L
[ Cluster__01396 ]
gnl|abysis|1c12_B|pairedto:1c12_A
[ Cluster__01397 ]
gnl|abysis|002022|pairedto:006484
[ Cluster__01398 ]
gnl|abysis|002573|pairedto:006416
[ Cluster__01399 ]
gnl|abysis|001499
[ Cluster__01400 ]
gnl|abysis|046227|pairedto:046224
[ Cluster__01401 ]
gnl|abysis|001223
[ Cluster__01402 ]
gnl|abysis|047159
[ Cluster__01403 ]
gnl|abysis|2jel_H|pairedto:2jel_L
[ Cluster__01404 ]
gnl|abysis|046225|pairedto:046222
[ Cluster__01405 ]
gnl|abysis|001458|pairedto:005549
[ Cluster__01406 ]
gnl|abysis|001572|pairedto:005526
[ Cluster__01407 ]
gnl|abysis|001580|pairedto:005717
[ Cluster__01408 ]
gnl|abysis|001570|pairedto:005517
[ Cluster__01409 ]
gnl|abysis|001599|pairedto:005516
[ Cluster__01410 ]
gnl|abysis|001937
[ Cluster__01411 ]
gnl|abysis|001991
[ Cluster__01412 ]
gnl|abysis|002676|pairedto:006845
[ Cluster__01413 ]
gnl|abysis|002019|pairedto:006489
[ Cluster__01414 ]
gnl|abysis|049989
[ Cluster__01415 ]
gnl|abysis|002910
[ Cluster__01416 ]
gnl|abysis|002944
[ Cluster__01417 ]
gnl|abysis|002949
[ Cluster__01418 ]
gnl|abysis|2j88_H|pairedto:2j88_L
[ Cluster__01419 ]
gnl|abysis|002554|pairedto:006355
[ Cluster__01420 ]
gnl|abysis|002569|pairedto:006350
[ Cluster__01421 ]
gnl|abysis|002556|pairedto:006359
[ Cluster__01422 ]
gnl|abysis|002558|pairedto:006346
[ Cluster__01423 ]
gnl|abysis|002560|pairedto:006356
[ Cluster__01424 ]
gnl|abysis|002570|pairedto:006349
[ Cluster__01425 ]
gnl|abysis|002561
[ Cluster__01426 ]
gnl|abysis|003330|pairedto:006336
[ Cluster__01427 ]
gnl|abysis|001536
[ Cluster__01428 ]
gnl|abysis|046226|pairedto:046223
[ Cluster__01429 ]
gnl|abysis|003224|pairedto:005630
[ Cluster__01430 ]
gnl|abysis|028339|pairedto:028338
[ Cluster__01431 ]
gnl|abysis|1dvf_D|pairedto:1dvf_C
[ Cluster__01432 ]
gnl|abysis|1iai_H|pairedto:1iai_L
[ Cluster__01433 ]
gnl|abysis|020202|pairedto:020130
[ Cluster__01434 ]
gnl|abysis|1igc_H|pairedto:1igc_L
[ Cluster__01435 ]
gnl|abysis|028983|pairedto:028987
[ Cluster__01436 ]
gnl|abysis|028984|pairedto:028988
[ Cluster__01437 ]
gnl|abysis|S54755
[ Cluster__01438 ]
gnl|abysis|1ae6_H|pairedto:1ae6_L
[ Cluster__01439 ]
gnl|abysis|028839|pairedto:028850
[ Cluster__01440 ]
gnl|abysis|028840
[ Cluster__01441 ]
gnl|abysis|028841|pairedto:028852
[ Cluster__01442 ]
gnl|abysis|030160|pairedto:030155
[ Cluster__01443 ]
gnl|abysis|040167
[ Cluster__01444 ]
gnl|abysis|001393|pairedto:006200
[ Cluster__01445 ]
gnl|abysis|001387|pairedto:006860
[ Cluster__01446 ]
gnl|abysis|001352|pairedto:006640
[ Cluster__01447 ]
gnl|abysis|030161|pairedto:030156
[ Cluster__01448 ]
gnl|abysis|001388|pairedto:006140
[ Cluster__01449 ]
gnl|abysis|003172|pairedto:006988
[ Cluster__01450 ]
gnl|abysis|002207|pairedto:006934
[ Cluster__01451 ]
gnl|abysis|3ley_H|pairedto:3ley_L
[ Cluster__01452 ]
gnl|abysis|003298|pairedto:005525
[ Cluster__01453 ]
gnl|abysis|028848|pairedto:028858
[ Cluster__01454 ]
gnl|abysis|040162
[ Cluster__01455 ]
gnl|abysis|030162|pairedto:030157
[ Cluster__01456 ]
gnl|abysis|1emt_H|pairedto:1emt_L
[ Cluster__01457 ]
gnl|abysis|1a3r_H|pairedto:1a3r_L
[ Cluster__01458 ]
gnl|abysis|1qkz_H
[ Cluster__01459 ]
gnl|abysis|1nld_H|pairedto:1nld_L
[ Cluster__01460 ]
gnl|abysis|1seq_H|pairedto:1seq_L
[ Cluster__01461 ]
gnl|abysis|003295|pairedto:006856
[ Cluster__01462 ]
gnl|abysis|003319|pairedto:006020
[ Cluster__01463 ]
gnl|abysis|001998
[ Cluster__01464 ]
gnl|abysis|001944
[ Cluster__01465 ]
gnl|abysis|001269
[ Cluster__01466 ]
gnl|abysis|001207
[ Cluster__01467 ]
gnl|abysis|022578|pairedto:022579
[ Cluster__01468 ]
gnl|abysis|1egj_H|pairedto:1egj_L
[ Cluster__01469 ]
gnl|abysis|038811
[ Cluster__01470 ]
gnl|abysis|001332
[ Cluster__01471 ]
gnl|abysis|040171
[ Cluster__01472 ]
gnl|abysis|019429|pairedto:007717
[ Cluster__01473 ]
gnl|abysis|001964
[ Cluster__01474 ]
gnl|abysis|001354
[ Cluster__01475 ]
gnl|abysis|AF025535
[ Cluster__01476 ]
gnl|abysis|003334|pairedto:006735
[ Cluster__01477 ]
gnl|abysis|042488|pairedto:042485
[ Cluster__01478 ]
gnl|abysis|1plg_H|pairedto:1plg_L
[ Cluster__01479 ]
gnl|abysis|002016
[ Cluster__01480 ]
gnl|abysis|038812
[ Cluster__01481 ]
gnl|abysis|042482
[ Cluster__01482 ]
gnl|abysis|001830|pairedto:005732
[ Cluster__01483 ]
gnl|abysis|028843|pairedto:028854
[ Cluster__01484 ]
gnl|abysis|028838|pairedto:028849
[ Cluster__01485 ]
gnl|abysis|028846|pairedto:028856
[ Cluster__01486 ]
gnl|abysis|028847|pairedto:028857
[ Cluster__01487 ]
gnl|abysis|001278
[ Cluster__01488 ]
gnl|abysis|002712|pairedto:005876
[ Cluster__01489 ]
gnl|abysis|002185|pairedto:006395
[ Cluster__01490 ]
gnl|abysis|002193|pairedto:006398
[ Cluster__01491 ]
gnl|abysis|002808|pairedto:006289
[ Cluster__01492 ]
gnl|abysis|002002|pairedto:006423
[ Cluster__01493 ]
gnl|abysis|002189|pairedto:006389
[ Cluster__01494 ]
gnl|abysis|001324|pairedto:006859
[ Cluster__01495 ]
gnl|abysis|002488|pairedto:006839
[ Cluster__01496 ]
gnl|abysis|002761|pairedto:005494
[ Cluster__01497 ]
gnl|abysis|002182
[ Cluster__01498 ]
gnl|abysis|002779|pairedto:005883
[ Cluster__01499 ]
gnl|abysis|035475
[ Cluster__01500 ]
gnl|abysis|002187|pairedto:006393
[ Cluster__01501 ]
gnl|abysis|002711|pairedto:005875
[ Cluster__01502 ]
gnl|abysis|002762|pairedto:005493
[ Cluster__01503 ]
gnl|abysis|002522|pairedto:007076
[ Cluster__01504 ]
gnl|abysis|002771|pairedto:005633
[ Cluster__01505 ]
gnl|abysis|001232
[ Cluster__01506 ]
gnl|abysis|002803|pairedto:005887
[ Cluster__01507 ]
gnl|abysis|002781|pairedto:005880
[ Cluster__01508 ]
gnl|abysis|001233
[ Cluster__01509 ]
gnl|abysis|002758|pairedto:005878
[ Cluster__01510 ]
gnl|abysis|002783|pairedto:005625
[ Cluster__01511 ]
gnl|abysis|045944|pairedto:045946
[ Cluster__01512 ]
gnl|abysis|045945|pairedto:045947
[ Cluster__01513 ]
gnl|abysis|1a7q_H|pairedto:1a7q_L
[ Cluster__01514 ]
gnl|abysis|1kiq_B|pairedto:1kiq_A
[ Cluster__01515 ]
gnl|abysis|1kip_B|pairedto:1kip_A
[ Cluster__01516 ]
gnl|abysis|002026
[ Cluster__01517 ]
gnl|abysis|038813
[ Cluster__01518 ]
gnl|abysis|027515|pairedto:027509
[ Cluster__01519 ]
gnl|abysis|035474|pairedto:035469
[ Cluster__01520 ]
gnl|abysis|040168
[ Cluster__01521 ]
gnl|abysis|002244|pairedto:005692
[ Cluster__01522 ]
gnl|abysis|002225|pairedto:005707
[ Cluster__01523 ]
gnl|abysis|001286
[ Cluster__01524 ]
gnl|abysis|041455|pairedto:041466
[ Cluster__01525 ]
gnl|abysis|002218
[ Cluster__01526 ]
gnl|abysis|019414|pairedto:019418
[ Cluster__01527 ]
gnl|abysis|019413|pairedto:019417
[ Cluster__01528 ]
gnl|abysis|003281
[ Cluster__01529 ]
gnl|abysis|038814
[ Cluster__01530 ]
gnl|abysis|037794|pairedto:037795
[ Cluster__01531 ]
gnl|abysis|002181|pairedto:006394
[ Cluster__01532 ]
gnl|abysis|002184|pairedto:006387
[ Cluster__01533 ]
gnl|abysis|002183|pairedto:006388
[ Cluster__01534 ]
gnl|abysis|002782|pairedto:005595
[ Cluster__01535 ]
gnl|abysis|032379
[ Cluster__01536 ]
gnl|abysis|032380
[ Cluster__01537 ]
gnl|abysis|032381
[ Cluster__01538 ]
gnl|abysis|032382
[ Cluster__01539 ]
gnl|abysis|032383
[ Cluster__01540 ]
gnl|abysis|002030|pairedto:006486
[ Cluster__01541 ]
gnl|abysis|032875|pairedto:032876
[ Cluster__01542 ]
gnl|abysis|003110|pairedto:006342
[ Cluster__01543 ]
gnl|abysis|047706
[ Cluster__01544 ]
gnl|abysis|001990|pairedto:006222
[ Cluster__01545 ]
gnl|abysis|002246
[ Cluster__01546 ]
gnl|abysis|002343
[ Cluster__01547 ]
gnl|abysis|002245
[ Cluster__01548 ]
gnl|abysis|002247
[ Cluster__01549 ]
gnl|abysis|002239
[ Cluster__01550 ]
gnl|abysis|002242
[ Cluster__01551 ]
gnl|abysis|002869
[ Cluster__01552 ]
gnl|abysis|002249
[ Cluster__01553 ]
gnl|abysis|019477
[ Cluster__01554 ]
gnl|abysis|022672|pairedto:022675
[ Cluster__01555 ]
gnl|abysis|022670|pairedto:022673
[ Cluster__01556 ]
gnl|abysis|022671|pairedto:022674
[ Cluster__01557 ]
gnl|abysis|001452|pairedto:005673
[ Cluster__01558 ]
gnl|abysis|019635
[ Cluster__01559 ]
gnl|abysis|038688
[ Cluster__01560 ]
gnl|abysis|019636
[ Cluster__01561 ]
gnl|abysis|1nma_H|pairedto:1nma_L
[ Cluster__01562 ]
gnl|abysis|001300|pairedto:006952
[ Cluster__01563 ]
gnl|abysis|003312|pairedto:005701
[ Cluster__01564 ]
gnl|abysis|001364
[ Cluster__01565 ]
gnl|abysis|003323|pairedto:006447
[ Cluster__01566 ]
gnl|abysis|003270|pairedto:006863
[ Cluster__01567 ]
gnl|abysis|003206
[ Cluster__01568 ]
gnl|abysis|003205
[ Cluster__01569 ]
gnl|abysis|003107
[ Cluster__01570 ]
gnl|abysis|002510|pairedto:005724
[ Cluster__01571 ]
gnl|abysis|002329
[ Cluster__01572 ]
gnl|abysis|003111
[ Cluster__01573 ]
gnl|abysis|003113
[ Cluster__01574 ]
gnl|abysis|032384
[ Cluster__01575 ]
gnl|abysis|032385
[ Cluster__01576 ]
gnl|abysis|032386
[ Cluster__01577 ]
gnl|abysis|032387
[ Cluster__01578 ]
gnl|abysis|032388
[ Cluster__01579 ]
gnl|abysis|032389
[ Cluster__01580 ]
gnl|abysis|032377
[ Cluster__01581 ]
gnl|abysis|032378
[ Cluster__01582 ]
gnl|abysis|003267|pairedto:006589
[ Cluster__01583 ]
gnl|abysis|001589|pairedto:006595
[ Cluster__01584 ]
gnl|abysis|002020|pairedto:006300
[ Cluster__01585 ]
gnl|abysis|001459
[ Cluster__01586 ]
gnl|abysis|001455
[ Cluster__01587 ]
gnl|abysis|019480
[ Cluster__01588 ]
gnl|abysis|019481|pairedto:019486
[ Cluster__01589 ]
gnl|abysis|001971
[ Cluster__01590 ]
gnl|abysis|022122|pairedto:022129
[ Cluster__01591 ]
gnl|abysis|002929
[ Cluster__01592 ]
gnl|abysis|002923
[ Cluster__01593 ]
gnl|abysis|002924
[ Cluster__01594 ]
gnl|abysis|022123|pairedto:022130
[ Cluster__01595 ]
gnl|abysis|034181|pairedto:034179
[ Cluster__01596 ]
gnl|abysis|045143|pairedto:045145
[ Cluster__01597 ]
gnl|abysis|1mfe_H|pairedto:1mfe_L
[ Cluster__01598 ]
gnl|abysis|032524|pairedto:032523
[ Cluster__01599 ]
gnl|abysis|1lo4_H|pairedto:1lo4_L
[ Cluster__01600 ]
gnl|abysis|001810
[ Cluster__01601 ]
gnl|abysis|001555|pairedto:005514
[ Cluster__01602 ]
gnl|abysis|001984
[ Cluster__01603 ]
gnl|abysis|001541|pairedto:005510
[ Cluster__01604 ]
gnl|abysis|003104|pairedto:006819
[ Cluster__01605 ]
gnl|abysis|001546|pairedto:006887
[ Cluster__01606 ]
gnl|abysis|045976
[ Cluster__01607 ]
gnl|abysis|045977|pairedto:045974
[ Cluster__01608 ]
gnl|abysis|045978
[ Cluster__01609 ]
gnl|abysis|045979
[ Cluster__01610 ]
gnl|abysis|045980|pairedto:045975
[ Cluster__01611 ]
gnl|abysis|045966
[ Cluster__01612 ]
gnl|abysis|045968
[ Cluster__01613 ]
gnl|abysis|045972
[ Cluster__01614 ]
gnl|abysis|001386
[ Cluster__01615 ]
gnl|abysis|019478
[ Cluster__01616 ]
gnl|abysis|2r0z_H|pairedto:2r0z_L
[ Cluster__01617 ]
gnl|abysis|2ipt_H|pairedto:2ipt_L
[ Cluster__01618 ]
gnl|abysis|3eys_H|pairedto:3eys_L
[ Cluster__01619 ]
gnl|abysis|001901
[ Cluster__01620 ]
gnl|abysis|001676
[ Cluster__01621 ]
gnl|abysis|002674|pairedto:006575
[ Cluster__01622 ]
gnl|abysis|001677
[ Cluster__01623 ]
gnl|abysis|001675|pairedto:006728
[ Cluster__01624 ]
gnl|abysis|001602|pairedto:005614
[ Cluster__01625 ]
gnl|abysis|002577|pairedto:006687
[ Cluster__01626 ]
gnl|abysis|045983|pairedto:045973
[ Cluster__01627 ]
gnl|abysis|003282|pairedto:006594
[ Cluster__01628 ]
gnl|abysis|001598|pairedto:006584
[ Cluster__01629 ]
gnl|abysis|001609|pairedto:007048
[ Cluster__01630 ]
gnl|abysis|003266
[ Cluster__01631 ]
gnl|abysis|028357
[ Cluster__01632 ]
gnl|abysis|041242
[ Cluster__01633 ]
gnl|abysis|001373|pairedto:006691
[ Cluster__01634 ]
gnl|abysis|002014
[ Cluster__01635 ]
gnl|abysis|048006
[ Cluster__01636 ]
gnl|abysis|048007
[ Cluster__01637 ]
gnl|abysis|048008
[ Cluster__01638 ]
gnl|abysis|048009
[ Cluster__01639 ]
gnl|abysis|048013
[ Cluster__01640 ]
gnl|abysis|046634
[ Cluster__01641 ]
gnl|abysis|028971
[ Cluster__01642 ]
gnl|abysis|026505
[ Cluster__01643 ]
gnl|abysis|028972
[ Cluster__01644 ]
gnl|abysis|001460|pairedto:006741
[ Cluster__01645 ]
gnl|abysis|002802|pairedto:006557
[ Cluster__01646 ]
gnl|abysis|021343
[ Cluster__01647 ]
gnl|abysis|002582|pairedto:007728
[ Cluster__01648 ]
gnl|abysis|003108|pairedto:006959
[ Cluster__01649 ]
gnl|abysis|002580
[ Cluster__01650 ]
gnl|abysis|019700
[ Cluster__01651 ]
gnl|abysis|002740
[ Cluster__01652 ]
gnl|abysis|003277
[ Cluster__01653 ]
gnl|abysis|002756
[ Cluster__01654 ]
gnl|abysis|023497|pairedto:023496
[ Cluster__01655 ]
gnl|abysis|002794|pairedto:005727
[ Cluster__01656 ]
gnl|abysis|022120|pairedto:022127
[ Cluster__01657 ]
gnl|abysis|022121|pairedto:022128
[ Cluster__01658 ]
gnl|abysis|022119|pairedto:022126
[ Cluster__01659 ]
gnl|abysis|022117|pairedto:022124
[ Cluster__01660 ]
gnl|abysis|001290|pairedto:005500
[ Cluster__01661 ]
gnl|abysis|003245|pairedto:006050
[ Cluster__01662 ]
gnl|abysis|020019|pairedto:020029
[ Cluster__01663 ]
gnl|abysis|020020|pairedto:020030
[ Cluster__01664 ]
gnl|abysis|020018|pairedto:020028
[ Cluster__01665 ]
gnl|abysis|003249
[ Cluster__01666 ]
gnl|abysis|036479
[ Cluster__01667 ]
gnl|abysis|003153|pairedto:006438
[ Cluster__01668 ]
gnl|abysis|001241
[ Cluster__01669 ]
gnl|abysis|003243|pairedto:006051
[ Cluster__01670 ]
gnl|abysis|003250|pairedto:006942
[ Cluster__01671 ]
gnl|abysis|003244|pairedto:006052
[ Cluster__01672 ]
gnl|abysis|003254|pairedto:005649
[ Cluster__01673 ]
gnl|abysis|001267
[ Cluster__01674 ]
gnl|abysis|026523
[ Cluster__01675 ]
gnl|abysis|001927
[ Cluster__01676 ]
gnl|abysis|001669
[ Cluster__01677 ]
gnl|abysis|026526
[ Cluster__01678 ]
gnl|abysis|003261|pairedto:006938
[ Cluster__01679 ]
gnl|abysis|001524
[ Cluster__01680 ]
gnl|abysis|001930
[ Cluster__01681 ]
gnl|abysis|001547
[ Cluster__01682 ]
gnl|abysis|001907
[ Cluster__01683 ]
gnl|abysis|002471
[ Cluster__01684 ]
gnl|abysis|001933
[ Cluster__01685 ]
gnl|abysis|026521|pairedto:026527
[ Cluster__01686 ]
gnl|abysis|001932|pairedto:006345
[ Cluster__01687 ]
gnl|abysis|002844|pairedto:005619
[ Cluster__01688 ]
gnl|abysis|001934|pairedto:005596
[ Cluster__01689 ]
gnl|abysis|002258|pairedto:006368
[ Cluster__01690 ]
gnl|abysis|003308|pairedto:006891
[ Cluster__01691 ]
gnl|abysis|001251|pairedto:006958
[ Cluster__01692 ]
gnl|abysis|003290|pairedto:006933
[ Cluster__01693 ]
gnl|abysis|1kb5_H|pairedto:1kb5_L
[ Cluster__01694 ]
gnl|abysis|003291
[ Cluster__01695 ]
gnl|abysis|002321
[ Cluster__01696 ]
gnl|abysis|035484|pairedto:035483
[ Cluster__01697 ]
gnl|abysis|001968|pairedto:006483
[ Cluster__01698 ]
gnl|abysis|025466|pairedto:025467
[ Cluster__01699 ]
gnl|abysis|002475|pairedto:006379
[ Cluster__01700 ]
gnl|abysis|002497
[ Cluster__01701 ]
gnl|abysis|002505|pairedto:006333
[ Cluster__01702 ]
gnl|abysis|026835|pairedto:026837
[ Cluster__01703 ]
gnl|abysis|002792
[ Cluster__01704 ]
gnl|abysis|001270
[ Cluster__01705 ]
gnl|abysis|003268
[ Cluster__01706 ]
gnl|abysis|003287|pairedto:006028
[ Cluster__01707 ]
gnl|abysis|002770|pairedto:005917
[ Cluster__01708 ]
gnl|abysis|040349|pairedto:040351
[ Cluster__01709 ]
gnl|abysis|003216|pairedto:006827
[ Cluster__01710 ]
gnl|abysis|001464
[ Cluster__01711 ]
gnl|abysis|036990|pairedto:036988
[ Cluster__01712 ]
gnl|abysis|046633
[ Cluster__01713 ]
gnl|abysis|049991
[ Cluster__01714 ]
gnl|abysis|001462|pairedto:006343
[ Cluster__01715 ]
gnl|abysis|001489
[ Cluster__01716 ]
gnl|abysis|001399
[ Cluster__01717 ]
gnl|abysis|002402
[ Cluster__01718 ]
gnl|abysis|002585
[ Cluster__01719 ]
gnl|abysis|003106
[ Cluster__01720 ]
gnl|abysis|003102
[ Cluster__01721 ]
gnl|abysis|001295
[ Cluster__01722 ]
gnl|abysis|001209
[ Cluster__01723 ]
gnl|abysis|003320
[ Cluster__01724 ]
gnl|abysis|003276|pairedto:006941
[ Cluster__01725 ]
gnl|abysis|003272|pairedto:006937
