# Supplementary material for: Development of Scoring Functions for Antibody Sequence Assessment and Optimization
Source: PLoS One. 2013 Oct 21;8(10):e76909. doi: 10.1371/journal.pone.0076909 (PMC3804498; doi:10.1371/journal.pone.0076909)
Supplement: File S1 — Contains the processed antibody sequences that were used to derive the scoring functions. (ZIP) [file pone.0076909.s001.zip › murine_kappa_trunc.fst]

#======================================================================
# NBE Sequence Clustering 
# Author: Daniel Seeliger ( daniel.seeliger@boehringer-ingelheim.com )
# Log File Opened at Thu Apr  4 13:59:22 2013
#======================================================================
[ Input_File ]
murine_abysis_kappa_processed.fst
[ N_Sequences ]
2539
[ Seq_ID_cutoff ]
100
[ Sequence_Details ]
Ignore_Nter: 0
Frame_1: yes
Frame_2: yes
Frame_3: yes
Frame_4: yes
CDR_1: yes
CDR_2: yes
CDR_3: yes
[ N_Clusters ]
1636
[ Cluster__00000 ]
gnl|abysis|1zwi_B|pairedto:1zwi_A
gnl|abysis|2atk_B|pairedto:2atk_A
gnl|abysis|2h8p_B|pairedto:2h8p_A
gnl|abysis|2hfe_B|pairedto:2hfe_A
gnl|abysis|2nlj_A|pairedto:2nlj_B
gnl|abysis|2jk5_B|pairedto:2jk5_A
gnl|abysis|2w0f_B|pairedto:2w0f_A
gnl|abysis|2hjf_B|pairedto:2hjf_A
gnl|abysis|1s5h_A|pairedto:1s5h_B
gnl|abysis|2boc_B|pairedto:2boc_A
gnl|abysis|2bob_B|pairedto:2bob_A
gnl|abysis|2itc_B|pairedto:2itc_A
gnl|abysis|1r3i_L|pairedto:1r3i_H
gnl|abysis|1r3k_A|pairedto:1r3k_B
gnl|abysis|1k4d_B|pairedto:1k4d_A
gnl|abysis|3iga_B|pairedto:3iga_A
gnl|abysis|3gb7_B|pairedto:3gb7_A
gnl|abysis|1r3j_A|pairedto:1r3j_B
gnl|abysis|1k4c_B|pairedto:1k4c_A
gnl|abysis|1r3l_A|pairedto:1r3l_B
gnl|abysis|2itd_B|pairedto:2itd_A
gnl|abysis|3fb7_B|pairedto:3fb7_A
gnl|abysis|3or6_B|pairedto:3or6_A
gnl|abysis|3or7_B|pairedto:3or7_A
gnl|abysis|3f7y_B|pairedto:3f7y_A
gnl|abysis|3fb6_B|pairedto:3fb6_A
gnl|abysis|3fb5_B|pairedto:3fb5_A
gnl|abysis|3f5w_B|pairedto:3f5w_A
gnl|abysis|3f7v_B|pairedto:3f7v_A
gnl|abysis|3fb8_B|pairedto:3fb8_A
gnl|abysis|3hpl_B|pairedto:3hpl_A
gnl|abysis|3ogc_B|pairedto:3ogc_A
gnl|abysis|2ih1_B|pairedto:2ih1_A
gnl|abysis|2ih3_B|pairedto:2ih3_A
gnl|abysis|2hg5_B|pairedto:2hg5_A
gnl|abysis|2hvk_B|pairedto:2hvk_A
gnl|abysis|2p7t_B|pairedto:2p7t_A
gnl|abysis|2dwd_B|pairedto:2dwd_A
gnl|abysis|2dwe_B|pairedto:2dwe_A
gnl|abysis|2hvj_B|pairedto:2hvj_A
[ Cluster__00001 ]
gnl|abysis|2hlf_D|pairedto:2hlf_C
gnl|abysis|2hlf_F|pairedto:2hlf_E
gnl|abysis|2ht4_D|pairedto:2ht4_C
gnl|abysis|2ht4_F|pairedto:2ht4_E
gnl|abysis|2ht3_F|pairedto:2ht3_E
gnl|abysis|2ht3_D|pairedto:2ht3_C
gnl|abysis|2ht2_F|pairedto:2ht2_E
gnl|abysis|2ht2_D|pairedto:2ht2_C
gnl|abysis|2htl_D|pairedto:2htl_C
gnl|abysis|2htl_F|pairedto:2htl_E
gnl|abysis|2htk_D|pairedto:2htk_C
gnl|abysis|2htk_F|pairedto:2htk_E
gnl|abysis|1otu_F|pairedto:1otu_E
gnl|abysis|1otu_D|pairedto:1otu_C
gnl|abysis|1ott_D|pairedto:1ott_C
gnl|abysis|1ott_F|pairedto:1ott_E
gnl|abysis|1ots_F|pairedto:1ots_E
gnl|abysis|1ots_D|pairedto:1ots_C
gnl|abysis|3det_F|pairedto:3det_E
gnl|abysis|3det_D|pairedto:3det_C
gnl|abysis|3ejz_D|pairedto:3ejz_C
gnl|abysis|3ejz_F|pairedto:3ejz_E
gnl|abysis|3ejy_F|pairedto:3ejy_E
gnl|abysis|3ejy_D|pairedto:3ejy_C
gnl|abysis|2ez0_F|pairedto:2ez0_E
gnl|abysis|2ez0_D|pairedto:2ez0_C
gnl|abysis|2exy_F|pairedto:2exy_E
gnl|abysis|2exy_D|pairedto:2exy_C
gnl|abysis|2h2s_F|pairedto:2h2s_E
gnl|abysis|2h2s_D|pairedto:2h2s_C
gnl|abysis|2h2p_F|pairedto:2h2p_E
gnl|abysis|2h2p_D|pairedto:2h2p_C
gnl|abysis|2exw_D|pairedto:2exw_C
gnl|abysis|2exw_F|pairedto:2exw_E
[ Cluster__00002 ]
gnl|abysis|M31910
gnl|abysis|M31906
gnl|abysis|M31911
gnl|abysis|019169|pairedto:019176
gnl|abysis|006502|pairedto:002872
gnl|abysis|006504|pairedto:002871
gnl|abysis|006500
gnl|abysis|006510
gnl|abysis|006513
gnl|abysis|006509|pairedto:002665
gnl|abysis|2a6k_L|pairedto:2a6k_H
gnl|abysis|2a6k_A|pairedto:2a6k_B
gnl|abysis|2a6d_A|pairedto:2a6d_B
gnl|abysis|2a6d_L|pairedto:2a6d_H
gnl|abysis|2a6i_A|pairedto:2a6i_B
gnl|abysis|2a6j_A|pairedto:2a6j_B
gnl|abysis|2a6j_L|pairedto:2a6j_H
gnl|abysis|006499|pairedto:002866
gnl|abysis|006507|pairedto:002911
gnl|abysis|006512
gnl|abysis|006498|pairedto:002865
gnl|abysis|006497|pairedto:002864
[ Cluster__00003 ]
gnl|abysis|3hfm_L|pairedto:3hfm_H
gnl|abysis|3d9a_L|pairedto:3d9a_H
gnl|abysis|2dqj_L|pairedto:2dqj_H
gnl|abysis|2dqf_A|pairedto:2dqf_B
gnl|abysis|2dqf_D|pairedto:2dqf_E
gnl|abysis|1uac_L|pairedto:1uac_H
gnl|abysis|1ua6_L|pairedto:1ua6_H
gnl|abysis|2dqh_L|pairedto:2dqh_H
gnl|abysis|2dqg_L|pairedto:2dqg_H
gnl|abysis|2dqe_L|pairedto:2dqe_H
gnl|abysis|2dqd_L|pairedto:2dqd_H
gnl|abysis|2dqc_L|pairedto:2dqc_H
gnl|abysis|1ic5_L|pairedto:1ic5_H
gnl|abysis|1ic4_L|pairedto:1ic4_H
gnl|abysis|1ic7_L|pairedto:1ic7_H
gnl|abysis|1c08_A|pairedto:1c08_B
[ Cluster__00004 ]
gnl|abysis|2r2h_A|pairedto:2r2h_B
gnl|abysis|3t4y_A|pairedto:3t4y_B
gnl|abysis|1q9l_A|pairedto:1q9l_B
gnl|abysis|1q9l_C|pairedto:1q9l_D
gnl|abysis|1q9k_A|pairedto:1q9k_B
gnl|abysis|3t65_A|pairedto:3t65_B
gnl|abysis|3sy0_A|pairedto:3sy0_B
gnl|abysis|3t77_A|pairedto:3t77_B
gnl|abysis|2r23_A|pairedto:2r23_B
gnl|abysis|2r2b_A|pairedto:2r2b_B
gnl|abysis|2r2e_A|pairedto:2r2e_B
gnl|abysis|2r1x_A|pairedto:2r1x_B
gnl|abysis|2r1y_A|pairedto:2r1y_B
gnl|abysis|2r1w_A|pairedto:2r1w_B
gnl|abysis|3bpc_A|pairedto:3bpc_B
[ Cluster__00005 ]
gnl|abysis|3nig_F|pairedto:3nig_E
gnl|abysis|3nig_L|pairedto:3nig_H
gnl|abysis|3nif_L|pairedto:3nif_H
gnl|abysis|3nif_F|pairedto:3nif_E
gnl|abysis|3nid_L|pairedto:3nid_H
gnl|abysis|3nid_F|pairedto:3nid_E
gnl|abysis|2vdm_L|pairedto:2vdm_H
gnl|abysis|2vc2_L|pairedto:2vc2_H
gnl|abysis|2vdn_L|pairedto:2vdn_H
gnl|abysis|2vdl_L|pairedto:2vdl_H
gnl|abysis|2vdk_L|pairedto:2vdk_H
gnl|abysis|2vdp_L|pairedto:2vdp_H
gnl|abysis|2vdo_L|pairedto:2vdo_H
gnl|abysis|2vdr_L|pairedto:2vdr_H
gnl|abysis|2vdq_L|pairedto:2vdq_H
[ Cluster__00006 ]
gnl|abysis|034970
gnl|abysis|034968
gnl|abysis|034967
gnl|abysis|005399|pairedto:002348
gnl|abysis|005396
gnl|abysis|005394
gnl|abysis|005404
gnl|abysis|005405
gnl|abysis|005403
gnl|abysis|005402
gnl|abysis|005406
gnl|abysis|005397|pairedto:002314
gnl|abysis|005400|pairedto:002324
[ Cluster__00007 ]
gnl|abysis|1xf3_L|pairedto:1xf3_H
gnl|abysis|1xf3_A|pairedto:1xf3_B
gnl|abysis|1xf4_L|pairedto:1xf4_H
gnl|abysis|1xf4_A|pairedto:1xf4_B
gnl|abysis|1xf2_A|pairedto:1xf2_B
gnl|abysis|1xf2_L|pairedto:1xf2_H
gnl|abysis|2fr4_L|pairedto:2fr4_H
gnl|abysis|2fr4_A|pairedto:2fr4_B
gnl|abysis|1i8m_L|pairedto:1i8m_H
gnl|abysis|1i8m_A|pairedto:1i8m_B
gnl|abysis|1p7k_L|pairedto:1p7k_H
gnl|abysis|1p7k_A|pairedto:1p7k_B
[ Cluster__00008 ]
gnl|abysis|1nlb_L|pairedto:1nlb_H
gnl|abysis|1n64_L|pairedto:1n64_H
gnl|abysis|1xf5_C|pairedto:1xf5_D
gnl|abysis|1xf5_A|pairedto:1xf5_B
gnl|abysis|1xct_A|pairedto:1xct_B
gnl|abysis|1xct_C|pairedto:1xct_D
gnl|abysis|1xcq_E|pairedto:1xcq_F
gnl|abysis|1xcq_C|pairedto:1xcq_D
gnl|abysis|1xcq_A|pairedto:1xcq_B
gnl|abysis|1xcq_G|pairedto:1xcq_H
gnl|abysis|1ymh_C|pairedto:1ymh_D
gnl|abysis|1ymh_A|pairedto:1ymh_B
[ Cluster__00009 ]
gnl|abysis|3c5s_C|pairedto:3c5s_D
gnl|abysis|3c5s_A|pairedto:3c5s_B
gnl|abysis|3c6s_A|pairedto:3c6s_B
gnl|abysis|3c6s_E|pairedto:3c6s_F
gnl|abysis|3c6s_C|pairedto:3c6s_D
gnl|abysis|3c6s_G|pairedto:3c6s_H
gnl|abysis|3bz4_E|pairedto:3bz4_F
gnl|abysis|3bz4_C|pairedto:3bz4_D
gnl|abysis|3bz4_G|pairedto:3bz4_H
gnl|abysis|3bz4_A|pairedto:3bz4_B
gnl|abysis|3ggw_C|pairedto:3ggw_D
gnl|abysis|3ggw_A|pairedto:3ggw_B
[ Cluster__00010 ]
gnl|abysis|AY229968
gnl|abysis|1xgq_A|pairedto:1xgq_B
gnl|abysis|1xgp_A|pairedto:1xgp_B
gnl|abysis|1dqj_A|pairedto:1dqj_B
gnl|abysis|1nbz_A|pairedto:1nbz_B
gnl|abysis|1nby_A|pairedto:1nby_B
gnl|abysis|1ndg_A|pairedto:1ndg_B
gnl|abysis|1ndm_A|pairedto:1ndm_B
gnl|abysis|1dqq_A|pairedto:1dqq_B
gnl|abysis|1dqq_C|pairedto:1dqq_D
gnl|abysis|1dqm_L|pairedto:1dqm_H
[ Cluster__00011 ]
gnl|abysis|AF333754
gnl|abysis|AF333755
gnl|abysis|DQ321366
gnl|abysis|005592
gnl|abysis|005601
gnl|abysis|045779
gnl|abysis|005595|pairedto:002782
gnl|abysis|019319|pairedto:019326
gnl|abysis|019318|pairedto:019325
gnl|abysis|019317|pairedto:019324
gnl|abysis|019315|pairedto:019322
[ Cluster__00012 ]
gnl|abysis|1rup_L|pairedto:1rup_H
gnl|abysis|1rum_L|pairedto:1rum_H
gnl|abysis|1rul_L|pairedto:1rul_H
gnl|abysis|1ruk_L|pairedto:1ruk_H
gnl|abysis|1rua_L|pairedto:1rua_H
gnl|abysis|1ru9_L|pairedto:1ru9_H
gnl|abysis|1ncw_L|pairedto:1ncw_H
gnl|abysis|1nd0_G|pairedto:1nd0_H
gnl|abysis|1nd0_C|pairedto:1nd0_D
gnl|abysis|1nd0_A|pairedto:1nd0_B
gnl|abysis|1nd0_E|pairedto:1nd0_F
[ Cluster__00013 ]
gnl|abysis|1kno_E|pairedto:1kno_F
gnl|abysis|1kno_C|pairedto:1kno_D
gnl|abysis|1kno_A|pairedto:1kno_B
gnl|abysis|2gfb_E|pairedto:2gfb_F
gnl|abysis|2gfb_O|pairedto:2gfb_P
gnl|abysis|2gfb_A|pairedto:2gfb_B
gnl|abysis|2gfb_G|pairedto:2gfb_H
gnl|abysis|2gfb_C|pairedto:2gfb_D
gnl|abysis|2gfb_I|pairedto:2gfb_J
gnl|abysis|2gfb_M|pairedto:2gfb_N
gnl|abysis|2gfb_K|pairedto:2gfb_L
[ Cluster__00014 ]
gnl|abysis|M64041
gnl|abysis|S44839
gnl|abysis|1mak_A
gnl|abysis|1maj_A
gnl|abysis|005650
gnl|abysis|005649|pairedto:003254
gnl|abysis|1igj_A|pairedto:1igj_B
gnl|abysis|1igj_C|pairedto:1igj_D
gnl|abysis|1igi_L|pairedto:1igi_H
gnl|abysis|005648
[ Cluster__00015 ]
gnl|abysis|M36240
gnl|abysis|M36237
gnl|abysis|M36254
gnl|abysis|M36252
gnl|abysis|M36241
gnl|abysis|006392
gnl|abysis|006393|pairedto:002187
gnl|abysis|006397|pairedto:002192
gnl|abysis|006398|pairedto:002193
gnl|abysis|006387|pairedto:002184
[ Cluster__00016 ]
gnl|abysis|AY648690
gnl|abysis|CS558791
gnl|abysis|CS616238
gnl|abysis|X55041
gnl|abysis|X55049
gnl|abysis|X55048
gnl|abysis|022861
gnl|abysis|023296
gnl|abysis|028988|pairedto:028984
gnl|abysis|2zjs_L|pairedto:2zjs_H
[ Cluster__00017 ]
gnl|abysis|AF071061
gnl|abysis|1t66_L|pairedto:1t66_H
gnl|abysis|1t66_C|pairedto:1t66_D
gnl|abysis|005588
gnl|abysis|032896
gnl|abysis|005589|pairedto:002656
gnl|abysis|005591|pairedto:002655
gnl|abysis|005603|pairedto:001699
gnl|abysis|005593|pairedto:002661
gnl|abysis|005594
[ Cluster__00018 ]
gnl|abysis|1yef_L|pairedto:1yef_H
gnl|abysis|1yeg_L|pairedto:1yeg_H
gnl|abysis|1yeh_L|pairedto:1yeh_H
gnl|abysis|1yec_L|pairedto:1yec_H
gnl|abysis|1kn4_L|pairedto:1kn4_H
gnl|abysis|1yek_L|pairedto:1yek_H
gnl|abysis|1yei_L|pairedto:1yei_H
gnl|abysis|1kn2_L|pairedto:1kn2_H
gnl|abysis|1yej_L|pairedto:1yej_H
[ Cluster__00019 ]
gnl|abysis|M23626; J04061
gnl|abysis|1hil_C|pairedto:1hil_D
gnl|abysis|1hil_A|pairedto:1hil_B
gnl|abysis|1him_J|pairedto:1him_M
gnl|abysis|1him_H|pairedto:1him_L
gnl|abysis|1hin_L|pairedto:1hin_H
gnl|abysis|1ifh_L|pairedto:1ifh_H
gnl|abysis|005503
gnl|abysis|021236
[ Cluster__00020 ]
gnl|abysis|43ca_G|pairedto:43ca_H
gnl|abysis|43ca_C|pairedto:43ca_D
gnl|abysis|43ca_A|pairedto:43ca_B
gnl|abysis|43ca_E|pairedto:43ca_F
gnl|abysis|43c9_A|pairedto:43c9_B
gnl|abysis|43c9_E|pairedto:43c9_F
gnl|abysis|43c9_G|pairedto:43c9_H
gnl|abysis|43c9_C|pairedto:43c9_D
gnl|abysis|005548|pairedto:003213
[ Cluster__00021 ]
gnl|abysis|006091|pairedto:001515
gnl|abysis|006093|pairedto:001519
gnl|abysis|006087
gnl|abysis|006101
gnl|abysis|006089|pairedto:001517
gnl|abysis|006095|pairedto:001356
gnl|abysis|006121|pairedto:001653
gnl|abysis|006099|pairedto:001358
gnl|abysis|006083
[ Cluster__00022 ]
gnl|abysis|005605
gnl|abysis|005590|pairedto:002847
gnl|abysis|1cbv_L|pairedto:1cbv_H
gnl|abysis|1nbv_L|pairedto:1nbv_H
gnl|abysis|045771
gnl|abysis|045770
gnl|abysis|045772
gnl|abysis|005604|pairedto:002764
[ Cluster__00023 ]
gnl|abysis|AB248083
gnl|abysis|2iq9_L|pairedto:2iq9_H
gnl|abysis|3eyu_L|pairedto:3eyu_H
gnl|abysis|3eys_L|pairedto:3eys_H
gnl|abysis|2ipu_L|pairedto:2ipu_H
gnl|abysis|2ipu_K|pairedto:2ipu_G
gnl|abysis|2r0z_L|pairedto:2r0z_H
gnl|abysis|2ddq_L|pairedto:2ddq_H
[ Cluster__00024 ]
gnl|abysis|3qa3_J|pairedto:3qa3_K
gnl|abysis|3q3g_J|pairedto:3q3g_K
gnl|abysis|3q3g_C|pairedto:3q3g_D
gnl|abysis|3q3g_A|pairedto:3q3g_B
gnl|abysis|3q3g_F|pairedto:3q3g_H
gnl|abysis|3qa3_A|pairedto:3qa3_B
gnl|abysis|3qa3_F|pairedto:3qa3_H
gnl|abysis|3qa3_C|pairedto:3qa3_D
[ Cluster__00025 ]
gnl|abysis|1hi6_A|pairedto:1hi6_B
gnl|abysis|1hh6_A|pairedto:1hh6_B
gnl|abysis|1hh9_A|pairedto:1hh9_B
gnl|abysis|1cfs_A|pairedto:1cfs_B
gnl|abysis|1cft_A|pairedto:1cft_B
gnl|abysis|1cfn_A|pairedto:1cfn_B
gnl|abysis|1bog_A|pairedto:1bog_B
gnl|abysis|1cfq_A|pairedto:1cfq_B
[ Cluster__00026 ]
gnl|abysis|3ijs_A|pairedto:3ijs_B
gnl|abysis|3ijs_C|pairedto:3ijs_D
gnl|abysis|3ijh_C|pairedto:3ijh_D
gnl|abysis|3ijh_A|pairedto:3ijh_B
gnl|abysis|3ijy_A|pairedto:3ijy_B
gnl|abysis|3ijy_C|pairedto:3ijy_D
gnl|abysis|3ikc_A|pairedto:3ikc_B
gnl|abysis|3ikc_C|pairedto:3ikc_D
[ Cluster__00027 ]
gnl|abysis|2aju_L|pairedto:2aju_H
gnl|abysis|2ajx_L|pairedto:2ajx_H
gnl|abysis|2ajs_L|pairedto:2ajs_H
gnl|abysis|2ajy_L|pairedto:2ajy_H
gnl|abysis|2ajz_A|pairedto:2ajz_B
gnl|abysis|2ajz_L|pairedto:2ajz_H
gnl|abysis|2ajv_L|pairedto:2ajv_H
gnl|abysis|2ak1_L|pairedto:2ak1_H
[ Cluster__00028 ]
gnl|abysis|L18941
gnl|abysis|HQ015090
gnl|abysis|AB089651
gnl|abysis|005675
gnl|abysis|005674|pairedto:001972
gnl|abysis|019314
gnl|abysis|019313|pairedto:019320
[ Cluster__00029 ]
gnl|abysis|1wcb_L|pairedto:1wcb_H
gnl|abysis|1wcb_A|pairedto:1wcb_B
gnl|abysis|AJ278072|pairedto:AJ278071
gnl|abysis|1wc7_A|pairedto:1wc7_B
gnl|abysis|1wc7_L|pairedto:1wc7_H
gnl|abysis|2bmk_A|pairedto:2bmk_B
gnl|abysis|2bmk_L|pairedto:2bmk_H
[ Cluster__00030 ]
gnl|abysis|006351|pairedto:002559
gnl|abysis|006347
gnl|abysis|006356|pairedto:002560
gnl|abysis|006359|pairedto:002556
gnl|abysis|006348|pairedto:002563
gnl|abysis|006352|pairedto:002564
gnl|abysis|006355|pairedto:002554
[ Cluster__00031 ]
gnl|abysis|3okm_A|pairedto:3okm_B
gnl|abysis|3oke_A|pairedto:3oke_B
gnl|abysis|3oko_A|pairedto:3oko_B
gnl|abysis|3okl_A|pairedto:3okl_B
gnl|abysis|3okn_A|pairedto:3okn_B
gnl|abysis|3okk_A|pairedto:3okk_B
gnl|abysis|3okd_A|pairedto:3okd_B
[ Cluster__00032 ]
gnl|abysis|006080|pairedto:001516
gnl|abysis|006081|pairedto:001513
gnl|abysis|006096|pairedto:001770
gnl|abysis|006100|pairedto:001775
gnl|abysis|006090|pairedto:001774
gnl|abysis|006094|pairedto:001768
gnl|abysis|006088|pairedto:001772
[ Cluster__00033 ]
gnl|abysis|M36238
gnl|abysis|M36243
gnl|abysis|M36244
gnl|abysis|006389|pairedto:002189
gnl|abysis|006391|pairedto:002197
gnl|abysis|006388|pairedto:002183
[ Cluster__00034 ]
gnl|abysis|AF163755
gnl|abysis|M36235
gnl|abysis|AY594676|pairedto:AY594675
gnl|abysis|AF163753
gnl|abysis|AY594680|pairedto:AY594679
gnl|abysis|006394|pairedto:002181
[ Cluster__00035 ]
gnl|abysis|1uz6_M|pairedto:1uz6_P
gnl|abysis|1uz6_E|pairedto:1uz6_F
gnl|abysis|1uz6_V|pairedto:1uz6_W
gnl|abysis|1uz6_L|pairedto:1uz6_H
gnl|abysis|1uz8_A|pairedto:1uz8_B
gnl|abysis|1uz8_L|pairedto:1uz8_H
[ Cluster__00036 ]
gnl|abysis|1v7n_L|pairedto:1v7n_H
gnl|abysis|1v7n_O|pairedto:1v7n_K
gnl|abysis|1v7n_N|pairedto:1v7n_J
gnl|abysis|1v7n_M|pairedto:1v7n_I
gnl|abysis|1v7m_M|pairedto:1v7m_I
gnl|abysis|1v7m_L|pairedto:1v7m_H
[ Cluster__00037 ]
gnl|abysis|L22888
gnl|abysis|EU159573
gnl|abysis|019419|pairedto:019415
gnl|abysis|2w65_D|pairedto:2w65_C
gnl|abysis|2w65_B|pairedto:2w65_A
gnl|abysis|2w60_B|pairedto:2w60_A
[ Cluster__00038 ]
gnl|abysis|1lo3_X|pairedto:1lo3_Y
gnl|abysis|1lo3_L|pairedto:1lo3_H
gnl|abysis|1lo2_L|pairedto:1lo2_H
gnl|abysis|1lo2_X|pairedto:1lo2_Y
gnl|abysis|1lo0_X|pairedto:1lo0_Y
gnl|abysis|1lo0_L|pairedto:1lo0_H
[ Cluster__00039 ]
gnl|abysis|2ai0_O|pairedto:2ai0_K
gnl|abysis|2ai0_L|pairedto:2ai0_H
gnl|abysis|2ai0_M|pairedto:2ai0_I
gnl|abysis|2ai0_N|pairedto:2ai0_J
gnl|abysis|2a1w_M|pairedto:2a1w_I
gnl|abysis|2a1w_L|pairedto:2a1w_H
[ Cluster__00040 ]
gnl|abysis|1dvf_A|pairedto:1dvf_B
gnl|abysis|1a2y_A|pairedto:1a2y_B
gnl|abysis|1kip_A|pairedto:1kip_B
gnl|abysis|1kiq_A|pairedto:1kiq_B
gnl|abysis|1vfa_A|pairedto:1vfa_B
gnl|abysis|1vfb_A|pairedto:1vfb_B
[ Cluster__00041 ]
gnl|abysis|3dv6_A|pairedto:3dv6_B
gnl|abysis|3dv4_A|pairedto:3dv4_B
gnl|abysis|3duu_C|pairedto:3duu_D
gnl|abysis|3duu_A|pairedto:3duu_B
gnl|abysis|3dus_C|pairedto:3dus_D
gnl|abysis|3dus_A|pairedto:3dus_B
[ Cluster__00042 ]
gnl|abysis|1dba_L|pairedto:1dba_H
gnl|abysis|1dbb_L|pairedto:1dbb_H
gnl|abysis|2dbl_L|pairedto:2dbl_H
gnl|abysis|1dbj_L|pairedto:1dbj_H
gnl|abysis|1dbm_L|pairedto:1dbm_H
gnl|abysis|1dbk_L|pairedto:1dbk_H
[ Cluster__00043 ]
gnl|abysis|3eo0_C|pairedto:3eo0_D
gnl|abysis|3eo0_A|pairedto:3eo0_B
gnl|abysis|3eo1_J|pairedto:3eo1_K
gnl|abysis|3eo1_G|pairedto:3eo1_H
gnl|abysis|3eo1_A|pairedto:3eo1_B
gnl|abysis|3eo1_D|pairedto:3eo1_E
[ Cluster__00044 ]
gnl|abysis|1h8s_A_i|pairedto:1h8s_A_ii
gnl|abysis|1h8s_B_i|pairedto:1h8s_B_ii
gnl|abysis|1h8o_A_i|pairedto:1h8o_A_ii
gnl|abysis|1h8o_B_i|pairedto:1h8o_B_ii
gnl|abysis|1i3g_L|pairedto:1i3g_H
[ Cluster__00045 ]
gnl|abysis|AY277254
gnl|abysis|2q76_C|pairedto:2q76_D
gnl|abysis|2q76_A|pairedto:2q76_B
gnl|abysis|1p2c_A|pairedto:1p2c_B
gnl|abysis|1p2c_D|pairedto:1p2c_E
[ Cluster__00046 ]
gnl|abysis|1riu_L|pairedto:1riu_H
gnl|abysis|1riv_L|pairedto:1riv_H
gnl|abysis|1q72_L|pairedto:1q72_H
gnl|abysis|1qyg_L|pairedto:1qyg_H
gnl|abysis|1rfd_L|pairedto:1rfd_H
[ Cluster__00047 ]
gnl|abysis|1t03_L|pairedto:1t03_H
gnl|abysis|1n6q_L|pairedto:1n6q_H
gnl|abysis|1n5y_L|pairedto:1n5y_H
gnl|abysis|1r0a_L|pairedto:1r0a_H
gnl|abysis|3klh_C|pairedto:3klh_D
[ Cluster__00048 ]
gnl|abysis|022192
gnl|abysis|022191
gnl|abysis|022189
gnl|abysis|022194
gnl|abysis|022193
[ Cluster__00049 ]
gnl|abysis|036679
gnl|abysis|036677
gnl|abysis|036676|pairedto:036663
gnl|abysis|036678
gnl|abysis|036675
[ Cluster__00050 ]
gnl|abysis|DQ019288
gnl|abysis|3hzv_A|pairedto:3hzv_B
gnl|abysis|3hzy_A|pairedto:3hzy_B
gnl|abysis|3hzk_A|pairedto:3hzk_B
gnl|abysis|3hzm_A|pairedto:3hzm_B
[ Cluster__00051 ]
gnl|abysis|005490|pairedto:003440
gnl|abysis|005492|pairedto:003433
gnl|abysis|005491|pairedto:003396
gnl|abysis|005489|pairedto:003434
gnl|abysis|005488
[ Cluster__00052 ]
gnl|abysis|X55045
gnl|abysis|X55046
gnl|abysis|X55044
gnl|abysis|AY853693
gnl|abysis|AF434688
[ Cluster__00053 ]
gnl|abysis|1cgs_L|pairedto:1cgs_H
gnl|abysis|2cgr_L|pairedto:2cgr_H
gnl|abysis|1ynl_L|pairedto:1ynl_H
gnl|abysis|1ynk_L|pairedto:1ynk_H
[ Cluster__00054 ]
gnl|abysis|EF030741
gnl|abysis|1nld_L|pairedto:1nld_H
gnl|abysis|005842|pairedto:001718
gnl|abysis|005840|pairedto:001208
[ Cluster__00055 ]
gnl|abysis|S42888
gnl|abysis|1qnz_L|pairedto:1qnz_H
gnl|abysis|006049|pairedto:003321
gnl|abysis|M80406
[ Cluster__00056 ]
gnl|abysis|1mf2_L|pairedto:1mf2_H
gnl|abysis|1mf2_M|pairedto:1mf2_N
gnl|abysis|2hrp_L|pairedto:2hrp_H
gnl|abysis|2hrp_M|pairedto:2hrp_N
[ Cluster__00057 ]
gnl|abysis|1ggb_L|pairedto:1ggb_H
gnl|abysis|1ggc_L|pairedto:1ggc_H
gnl|abysis|1ggi_L|pairedto:1ggi_H
gnl|abysis|1ggi_M|pairedto:1ggi_J
[ Cluster__00058 ]
gnl|abysis|1pz5_A|pairedto:1pz5_B
gnl|abysis|1m7d_A|pairedto:1m7d_B
gnl|abysis|1m7i_A|pairedto:1m7i_B
gnl|abysis|1m71_A|pairedto:1m71_B
[ Cluster__00059 ]
gnl|abysis|1ar1_D|pairedto:1ar1_C
gnl|abysis|3hb3_D|pairedto:3hb3_C
gnl|abysis|1mqk_L|pairedto:1mqk_H
gnl|abysis|1qle_L|pairedto:1qle_H
[ Cluster__00060 ]
gnl|abysis|2gsi_G|pairedto:2gsi_H
gnl|abysis|2gsi_A|pairedto:2gsi_B
gnl|abysis|2gsi_C|pairedto:2gsi_D
gnl|abysis|2gsi_E|pairedto:2gsi_F
[ Cluster__00061 ]
gnl|abysis|2i9l_G|pairedto:2i9l_H
gnl|abysis|2i9l_E|pairedto:2i9l_F
gnl|abysis|2i9l_A|pairedto:2i9l_B
gnl|abysis|2i9l_C|pairedto:2i9l_D
[ Cluster__00062 ]
gnl|abysis|2pcp_A|pairedto:2pcp_B
gnl|abysis|2pcp_C|pairedto:2pcp_D
gnl|abysis|041954|pairedto:041953
gnl|abysis|046058|pairedto:046093
[ Cluster__00063 ]
gnl|abysis|1fsk_E|pairedto:1fsk_F
gnl|abysis|1fsk_B|pairedto:1fsk_C
gnl|abysis|1fsk_K|pairedto:1fsk_L
gnl|abysis|1fsk_H|pairedto:1fsk_I
[ Cluster__00064 ]
gnl|abysis|2gk0_L|pairedto:2gk0_H
gnl|abysis|2gk0_A|pairedto:2gk0_B
gnl|abysis|2gjz_A|pairedto:2gjz_B
gnl|abysis|2gjz_L|pairedto:2gjz_H
[ Cluster__00065 ]
gnl|abysis|3o45_L|pairedto:3o45_H
gnl|abysis|3o45_B|pairedto:3o45_A
gnl|abysis|3o41_B|pairedto:3o41_A
gnl|abysis|3o41_L|pairedto:3o41_H
[ Cluster__00066 ]
gnl|abysis|2uyl_X|pairedto:2uyl_Y
gnl|abysis|2uyl_V|pairedto:2uyl_W
gnl|abysis|2uyl_A|pairedto:2uyl_B
gnl|abysis|2uyl_M|pairedto:2uyl_N
[ Cluster__00067 ]
gnl|abysis|3hr5_Q|pairedto:3hr5_J
gnl|abysis|3hr5_P|pairedto:3hr5_I
gnl|abysis|3hr5_A|pairedto:3hr5_B
gnl|abysis|3hr5_L|pairedto:3hr5_H
[ Cluster__00068 ]
gnl|abysis|3cfd_A|pairedto:3cfd_B
gnl|abysis|3cfd_L|pairedto:3cfd_H
gnl|abysis|3cfe_A|pairedto:3cfe_B
gnl|abysis|3cfe_L|pairedto:3cfe_H
[ Cluster__00069 ]
gnl|abysis|AF163745
gnl|abysis|FJ265535
gnl|abysis|030153|pairedto:030158
gnl|abysis|005512|pairedto:002045
[ Cluster__00070 ]
gnl|abysis|AF163757
gnl|abysis|AY229960
gnl|abysis|FJ265537
gnl|abysis|044213
[ Cluster__00071 ]
gnl|abysis|1fl5_L|pairedto:1fl5_H
gnl|abysis|1fl5_A|pairedto:1fl5_B
gnl|abysis|1fl6_A|pairedto:1fl6_B
gnl|abysis|1fl6_L|pairedto:1fl6_H
[ Cluster__00072 ]
gnl|abysis|1mrf_L|pairedto:1mrf_H
gnl|abysis|1mrd_L|pairedto:1mrd_H
gnl|abysis|1mrc_L|pairedto:1mrc_H
gnl|abysis|1mre_L|pairedto:1mre_H
[ Cluster__00073 ]
gnl|abysis|2g5b_C|pairedto:2g5b_D
gnl|abysis|2g5b_G|pairedto:2g5b_H
gnl|abysis|2g5b_A|pairedto:2g5b_B
gnl|abysis|2g5b_E|pairedto:2g5b_F
[ Cluster__00074 ]
gnl|abysis|1ncd_L|pairedto:1ncd_H
gnl|abysis|1nca_L|pairedto:1nca_H
gnl|abysis|1ncb_L|pairedto:1ncb_H
gnl|abysis|1ncc_L|pairedto:1ncc_H
[ Cluster__00075 ]
gnl|abysis|M36261
gnl|abysis|006566|pairedto:003180
gnl|abysis|006565|pairedto:003200
gnl|abysis|023704|pairedto:023697
[ Cluster__00076 ]
gnl|abysis|AY674875
gnl|abysis|AY674877
gnl|abysis|AY674876
gnl|abysis|AY674874
[ Cluster__00077 ]
gnl|abysis|3ifp_F|pairedto:3ifp_E
gnl|abysis|3ifp_L|pairedto:3ifp_H
gnl|abysis|3ifp_D|pairedto:3ifp_C
gnl|abysis|3ifp_B|pairedto:3ifp_A
[ Cluster__00078 ]
gnl|abysis|2iqa_L|pairedto:2iqa_H
gnl|abysis|2iqa_A|pairedto:2iqa_B
gnl|abysis|2r0w_L|pairedto:2r0w_H
gnl|abysis|2ipt_L|pairedto:2ipt_H
[ Cluster__00079 ]
gnl|abysis|1q9o_C|pairedto:1q9o_D
gnl|abysis|1q9o_A|pairedto:1q9o_B
gnl|abysis|1q9w_C|pairedto:1q9w_D
gnl|abysis|1q9w_A|pairedto:1q9w_B
[ Cluster__00080 ]
gnl|abysis|2or9_M|pairedto:2or9_I
gnl|abysis|2or9_L|pairedto:2or9_H
gnl|abysis|2orb_M|pairedto:2orb_I
gnl|abysis|2orb_L|pairedto:2orb_H
[ Cluster__00081 ]
gnl|abysis|006878
gnl|abysis|006879|pairedto:001205
gnl|abysis|006880|pairedto:001806
gnl|abysis|006881|pairedto:001804
[ Cluster__00082 ]
gnl|abysis|AF007228
gnl|abysis|AF007232
gnl|abysis|AF007234
gnl|abysis|U55428
[ Cluster__00083 ]
gnl|abysis|AF021858
gnl|abysis|AF104457
gnl|abysis|U55416
gnl|abysis|AF104471
[ Cluster__00084 ]
gnl|abysis|3nn8_F|pairedto:3nn8_C
gnl|abysis|3nn8_H|pairedto:3nn8_G
gnl|abysis|3nn8_B|pairedto:3nn8_A
gnl|abysis|3nn8_E|pairedto:3nn8_D
[ Cluster__00085 ]
gnl|abysis|AJ293334
gnl|abysis|1e4x_M|pairedto:1e4x_I
gnl|abysis|1e4w_L|pairedto:1e4w_H
gnl|abysis|1e4x_L|pairedto:1e4x_H
[ Cluster__00086 ]
gnl|abysis|2z92_B|pairedto:2z92_A
gnl|abysis|2z91_D|pairedto:2z91_C
gnl|abysis|2z91_B|pairedto:2z91_A
gnl|abysis|2z93_D|pairedto:2z93_C
[ Cluster__00087 ]
gnl|abysis|1svz_B_i|pairedto:1svz_B_ii
gnl|abysis|1svz_A_i|pairedto:1svz_A_ii
gnl|abysis|1jp5_B_i|pairedto:1jp5_B_ii
gnl|abysis|1jp5_A_i|pairedto:1jp5_A_ii
[ Cluster__00088 ]
gnl|abysis|045151|pairedto:045147
gnl|abysis|045150|pairedto:045146
gnl|abysis|045153|pairedto:045149
gnl|abysis|045152|pairedto:045148
[ Cluster__00089 ]
gnl|abysis|3iy5_A|pairedto:3iy5_B
gnl|abysis|1iai_M|pairedto:1iai_I
gnl|abysis|1aif_A|pairedto:1aif_B
gnl|abysis|1aif_L|pairedto:1aif_H
[ Cluster__00090 ]
gnl|abysis|2ibz_Y|pairedto:2ibz_X
gnl|abysis|1kyo_V|pairedto:1kyo_U
gnl|abysis|1kyo_K|pairedto:1kyo_J
gnl|abysis|1ezv_Y|pairedto:1ezv_X
[ Cluster__00091 ]
gnl|abysis|2igf_L|pairedto:2igf_H
gnl|abysis|1igf_M|pairedto:1igf_J
gnl|abysis|1igf_L|pairedto:1igf_H
gnl|abysis|005758|pairedto:002801
[ Cluster__00092 ]
gnl|abysis|3hnv_L|pairedto:3hnv_H
gnl|abysis|3hns_L|pairedto:3hns_H
gnl|abysis|3hnt_L|pairedto:3hnt_H
[ Cluster__00093 ]
gnl|abysis|1jhk_L|pairedto:1jhk_H
gnl|abysis|1jgl_L|pairedto:1jgl_H
gnl|abysis|035494|pairedto:035495
[ Cluster__00094 ]
gnl|abysis|X65091
gnl|abysis|X65092
gnl|abysis|006933|pairedto:003290
[ Cluster__00095 ]
gnl|abysis|041474
gnl|abysis|041470
gnl|abysis|041469
[ Cluster__00096 ]
gnl|abysis|1tqb_C|pairedto:1tqb_B
gnl|abysis|1tqc_C|pairedto:1tqc_B
gnl|abysis|1tpx_C|pairedto:1tpx_B
[ Cluster__00097 ]
gnl|abysis|2cju_L|pairedto:2cju_H
gnl|abysis|2uud_K|pairedto:2uud_J
gnl|abysis|2uud_L|pairedto:2uud_H
[ Cluster__00098 ]
gnl|abysis|1fe8_M|pairedto:1fe8_I
gnl|abysis|1fe8_N|pairedto:1fe8_J
gnl|abysis|1fe8_L|pairedto:1fe8_H
[ Cluster__00099 ]
gnl|abysis|3opz_N|pairedto:3opz_J
gnl|abysis|3opz_L|pairedto:3opz_H
gnl|abysis|3opz_M|pairedto:3opz_I
[ Cluster__00100 ]
gnl|abysis|2r4r_L|pairedto:2r4r_H
gnl|abysis|2r4s_L|pairedto:2r4s_H
gnl|abysis|3kj6_L|pairedto:3kj6_H
[ Cluster__00101 ]
gnl|abysis|X90899
gnl|abysis|005518|pairedto:001595
gnl|abysis|005519|pairedto:001894
[ Cluster__00102 ]
gnl|abysis|3pp3_K|pairedto:3pp3_I
gnl|abysis|3pp4_L|pairedto:3pp4_H
gnl|abysis|3pp3_L|pairedto:3pp3_H
[ Cluster__00103 ]
gnl|abysis|3o6k_L|pairedto:3o6k_H
gnl|abysis|3o6m_L|pairedto:3o6m_H
gnl|abysis|3o6l_L|pairedto:3o6l_H
[ Cluster__00104 ]
gnl|abysis|1mlc_C|pairedto:1mlc_D
gnl|abysis|1mlc_A|pairedto:1mlc_B
gnl|abysis|1mlb_A|pairedto:1mlb_B
[ Cluster__00105 ]
gnl|abysis|AJ557029
gnl|abysis|1uwx_L|pairedto:1uwx_H
gnl|abysis|1uwx_K|pairedto:1uwx_M
[ Cluster__00106 ]
gnl|abysis|1cfv_L|pairedto:1cfv_H
gnl|abysis|2bfv_L|pairedto:2bfv_H
gnl|abysis|1bfv_L|pairedto:1bfv_H
[ Cluster__00107 ]
gnl|abysis|1fgn_L|pairedto:1fgn_H
gnl|abysis|1ahw_D|pairedto:1ahw_E
gnl|abysis|1ahw_A|pairedto:1ahw_B
[ Cluster__00108 ]
gnl|abysis|006354
gnl|abysis|006346|pairedto:002558
gnl|abysis|006350|pairedto:002569
[ Cluster__00109 ]
gnl|abysis|AM944591
gnl|abysis|2vq1_E|pairedto:2vq1_F
gnl|abysis|2vq1_A|pairedto:2vq1_B
[ Cluster__00110 ]
gnl|abysis|006317
gnl|abysis|006318
gnl|abysis|1baf_L|pairedto:1baf_H
[ Cluster__00111 ]
gnl|abysis|005922
gnl|abysis|005923
gnl|abysis|005921
[ Cluster__00112 ]
gnl|abysis|2ok0_L|pairedto:2ok0_H
gnl|abysis|2ojz_M|pairedto:2ojz_I
gnl|abysis|2ojz_L|pairedto:2ojz_H
[ Cluster__00113 ]
gnl|abysis|1for_L|pairedto:1for_H
gnl|abysis|1rvf_L|pairedto:1rvf_H
gnl|abysis|021190|pairedto:021188
[ Cluster__00114 ]
gnl|abysis|2zcl_L|pairedto:2zcl_H
gnl|abysis|2zch_L|pairedto:2zch_H
gnl|abysis|2zck_L|pairedto:2zck_H
[ Cluster__00115 ]
gnl|abysis|1r24_C|pairedto:1r24_D
gnl|abysis|1r24_A|pairedto:1r24_B
gnl|abysis|1bz7_A|pairedto:1bz7_B
[ Cluster__00116 ]
gnl|abysis|1s5i_L|pairedto:1s5i_H
gnl|abysis|1f8t_L|pairedto:1f8t_H
gnl|abysis|1f90_L|pairedto:1f90_H
[ Cluster__00117 ]
gnl|abysis|1ck0_L|pairedto:1ck0_H
gnl|abysis|3ck0_L|pairedto:3ck0_H
gnl|abysis|2ck0_L|pairedto:2ck0_H
[ Cluster__00118 ]
gnl|abysis|048347
gnl|abysis|048351
gnl|abysis|048348
[ Cluster__00119 ]
gnl|abysis|2vxu_M|pairedto:2vxu_I
gnl|abysis|2vxu_L|pairedto:2vxu_H
gnl|abysis|2vxt_L|pairedto:2vxt_H
[ Cluster__00120 ]
gnl|abysis|S81196
gnl|abysis|1qgc_4
gnl|abysis|029597
[ Cluster__00121 ]
gnl|abysis|3g5x_A|pairedto:3g5x_B
gnl|abysis|3g5v_A|pairedto:3g5v_B
gnl|abysis|3g5x_C|pairedto:3g5x_D
[ Cluster__00122 ]
gnl|abysis|EF672219
gnl|abysis|EF672215
gnl|abysis|EF672218
[ Cluster__00123 ]
gnl|abysis|15c8_L|pairedto:15c8_H
gnl|abysis|35c8_L|pairedto:35c8_H
gnl|abysis|25c8_L|pairedto:25c8_H
[ Cluster__00124 ]
gnl|abysis|3bt2_L|pairedto:3bt2_H
gnl|abysis|2fd6_L|pairedto:2fd6_H
gnl|abysis|2fat_L|pairedto:2fat_H
[ Cluster__00125 ]
gnl|abysis|019168|pairedto:019175
gnl|abysis|019167|pairedto:019179
gnl|abysis|006524
[ Cluster__00126 ]
gnl|abysis|1yqv_L|pairedto:1yqv_H
gnl|abysis|1bql_L|pairedto:1bql_H
gnl|abysis|2iff_L|pairedto:2iff_H
[ Cluster__00127 ]
gnl|abysis|1rur_L|pairedto:1rur_H
gnl|abysis|1ruq_L|pairedto:1ruq_H
gnl|abysis|1a3l_L|pairedto:1a3l_H
[ Cluster__00128 ]
gnl|abysis|3cfb_L|pairedto:3cfb_H
gnl|abysis|3cfb_A|pairedto:3cfb_B
gnl|abysis|3cfc_L|pairedto:3cfc_H
[ Cluster__00129 ]
gnl|abysis|1axt_L|pairedto:1axt_H
gnl|abysis|3fo9_A|pairedto:3fo9_B
gnl|abysis|3fo9_L|pairedto:3fo9_H
[ Cluster__00130 ]
gnl|abysis|1wej_L|pairedto:1wej_H
gnl|abysis|1qbl_L|pairedto:1qbl_H
gnl|abysis|1qbm_L|pairedto:1qbm_H
[ Cluster__00131 ]
gnl|abysis|1cic_A|pairedto:1cic_B
gnl|abysis|006841
gnl|abysis|006842
[ Cluster__00132 ]
gnl|abysis|EU568276
gnl|abysis|EU568275
gnl|abysis|EU568277
[ Cluster__00133 ]
gnl|abysis|1um4_L|pairedto:1um4_H
gnl|abysis|1um5_L|pairedto:1um5_H
gnl|abysis|1um6_L|pairedto:1um6_H
[ Cluster__00134 ]
gnl|abysis|AY648691
gnl|abysis|EU159577
gnl|abysis|006286
[ Cluster__00135 ]
gnl|abysis|023720
gnl|abysis|023717|pairedto:023711
gnl|abysis|023716|pairedto:023710
[ Cluster__00136 ]
gnl|abysis|2hmi_C|pairedto:2hmi_D
gnl|abysis|1j5o_L|pairedto:1j5o_H
gnl|abysis|1hys_C
[ Cluster__00137 ]
gnl|abysis|005741|pairedto:003175
gnl|abysis|1zea_L|pairedto:1zea_H
gnl|abysis|1tet_L|pairedto:1tet_H
[ Cluster__00138 ]
gnl|abysis|1f58_L|pairedto:1f58_H
gnl|abysis|3f58_L|pairedto:3f58_H
gnl|abysis|2f58_L|pairedto:2f58_H
[ Cluster__00139 ]
gnl|abysis|1i9j_L|pairedto:1i9j_H
gnl|abysis|1i9i_L|pairedto:1i9i_H
gnl|abysis|035845|pairedto:035846
[ Cluster__00140 ]
gnl|abysis|AY532382
gnl|abysis|1t4k_C|pairedto:1t4k_D
gnl|abysis|1t4k_A|pairedto:1t4k_B
[ Cluster__00141 ]
gnl|abysis|006776|pairedto:001596
gnl|abysis|006775|pairedto:001574
gnl|abysis|006774|pairedto:001584
[ Cluster__00142 ]
gnl|abysis|1mnu_L|pairedto:1mnu_H
gnl|abysis|2mpa_L|pairedto:2mpa_H
gnl|abysis|1mpa_L|pairedto:1mpa_H
[ Cluster__00143 ]
gnl|abysis|2dtm_L|pairedto:2dtm_H
gnl|abysis|2dqt_L|pairedto:2dqt_H
gnl|abysis|2dqu_L|pairedto:2dqu_H
[ Cluster__00144 ]
gnl|abysis|1mjj_L|pairedto:1mjj_H
gnl|abysis|1mjj_A|pairedto:1mjj_B
gnl|abysis|1mju_L|pairedto:1mju_H
[ Cluster__00145 ]
gnl|abysis|1hq4_A|pairedto:1hq4_B
gnl|abysis|1hq4_C|pairedto:1hq4_D
gnl|abysis|1cf8_L|pairedto:1cf8_H
[ Cluster__00146 ]
gnl|abysis|005480|pairedto:001534
gnl|abysis|005479|pairedto:001533
gnl|abysis|005481
[ Cluster__00147 ]
gnl|abysis|2dlf_L|pairedto:2dlf_H
gnl|abysis|1dlf_L|pairedto:1dlf_H
gnl|abysis|1wz1_L|pairedto:1wz1_H
[ Cluster__00148 ]
gnl|abysis|DQ321350
gnl|abysis|DQ321336
gnl|abysis|DQ321354
[ Cluster__00149 ]
gnl|abysis|3pho_A|pairedto:3pho_B
gnl|abysis|3phq_A|pairedto:3phq_B
[ Cluster__00150 ]
gnl|abysis|045783
gnl|abysis|045784
[ Cluster__00151 ]
gnl|abysis|005886|pairedto:001731
gnl|abysis|005885|pairedto:001730
[ Cluster__00152 ]
gnl|abysis|005963|pairedto:001919
gnl|abysis|005962
[ Cluster__00153 ]
gnl|abysis|A46570
gnl|abysis|020031|pairedto:020021
[ Cluster__00154 ]
gnl|abysis|A46578
gnl|abysis|020026|pairedto:020016
[ Cluster__00155 ]
gnl|abysis|3qum_M|pairedto:3qum_K
gnl|abysis|3qum_L|pairedto:3qum_H
[ Cluster__00156 ]
gnl|abysis|1f3d_J|pairedto:1f3d_K
gnl|abysis|1f3d_L|pairedto:1f3d_H
[ Cluster__00157 ]
gnl|abysis|3dur_A|pairedto:3dur_B
gnl|abysis|3dur_C|pairedto:3dur_D
[ Cluster__00158 ]
gnl|abysis|3qum_C|pairedto:3qum_D
gnl|abysis|3qum_A|pairedto:3qum_B
[ Cluster__00159 ]
gnl|abysis|3i02_A|pairedto:3i02_B
gnl|abysis|3i02_C|pairedto:3i02_D
[ Cluster__00160 ]
gnl|abysis|3bgf_C|pairedto:3bgf_B
gnl|abysis|3bgf_L|pairedto:3bgf_H
[ Cluster__00161 ]
gnl|abysis|2xqy_L|pairedto:2xqy_G
gnl|abysis|2xqy_K|pairedto:2xqy_J
[ Cluster__00162 ]
gnl|abysis|S78551
gnl|abysis|023761|pairedto:023759
[ Cluster__00163 ]
gnl|abysis|AM950179
gnl|abysis|3bae_L|pairedto:3bae_H
[ Cluster__00164 ]
gnl|abysis|3ixt_L|pairedto:3ixt_H
gnl|abysis|3ixt_B|pairedto:3ixt_A
[ Cluster__00165 ]
gnl|abysis|2mcp_L|pairedto:2mcp_H
gnl|abysis|1mcp_L|pairedto:1mcp_H
[ Cluster__00166 ]
gnl|abysis|2h1p_L|pairedto:2h1p_H
gnl|abysis|035831
[ Cluster__00167 ]
gnl|abysis|3ncy_S|pairedto:3ncy_P
gnl|abysis|3ncy_W|pairedto:3ncy_Q
[ Cluster__00168 ]
gnl|abysis|006678
gnl|abysis|006677
[ Cluster__00169 ]
gnl|abysis|3sge_L|pairedto:3sge_H
gnl|abysis|3sge_I|pairedto:3sge_J
[ Cluster__00170 ]
gnl|abysis|2fbj_L|pairedto:2fbj_H
gnl|abysis|006416|pairedto:002573
[ Cluster__00171 ]
gnl|abysis|U70450
gnl|abysis|029621
[ Cluster__00172 ]
gnl|abysis|AF005352
gnl|abysis|035012
[ Cluster__00173 ]
gnl|abysis|AF005353
gnl|abysis|035013
[ Cluster__00174 ]
gnl|abysis|2hkh_L|pairedto:2hkh_H
gnl|abysis|2hkf_L|pairedto:2hkf_H
[ Cluster__00175 ]
gnl|abysis|005960
gnl|abysis|AB089686
[ Cluster__00176 ]
gnl|abysis|006010
gnl|abysis|006011
[ Cluster__00177 ]
gnl|abysis|AB286872
gnl|abysis|EF672211
[ Cluster__00178 ]
gnl|abysis|2xkn_A|pairedto:2xkn_B
gnl|abysis|2xkn_C|pairedto:2xkn_D
[ Cluster__00179 ]
gnl|abysis|006713
gnl|abysis|006714
[ Cluster__00180 ]
gnl|abysis|006780|pairedto:003297
gnl|abysis|006781|pairedto:003285
[ Cluster__00181 ]
gnl|abysis|006421|pairedto:001725
gnl|abysis|006419|pairedto:001724
[ Cluster__00182 ]
gnl|abysis|1mie_L|pairedto:1mie_H
gnl|abysis|1mj7_L|pairedto:1mj7_H
[ Cluster__00183 ]
gnl|abysis|005661
gnl|abysis|S59134
[ Cluster__00184 ]
gnl|abysis|045154
gnl|abysis|047999
[ Cluster__00185 ]
gnl|abysis|2f19_L|pairedto:2f19_H
gnl|abysis|1fai_L|pairedto:1fai_H
[ Cluster__00186 ]
gnl|abysis|2eh8_L|pairedto:2eh8_H
gnl|abysis|2eh7_L|pairedto:2eh7_H
[ Cluster__00187 ]
gnl|abysis|1cz8_X|pairedto:1cz8_Y
gnl|abysis|1cz8_L|pairedto:1cz8_H
[ Cluster__00188 ]
gnl|abysis|1kel_L|pairedto:1kel_H
gnl|abysis|1kem_L|pairedto:1kem_H
[ Cluster__00189 ]
gnl|abysis|006838
gnl|abysis|030499|pairedto:030498
[ Cluster__00190 ]
gnl|abysis|044193
gnl|abysis|045014
[ Cluster__00191 ]
gnl|abysis|005672|pairedto:002634
gnl|abysis|005677
[ Cluster__00192 ]
gnl|abysis|2b2x_L|pairedto:2b2x_H
gnl|abysis|2b2x_M|pairedto:2b2x_I
[ Cluster__00193 ]
gnl|abysis|1uyw_L|pairedto:1uyw_H
gnl|abysis|1uyw_N|pairedto:1uyw_M
[ Cluster__00194 ]
gnl|abysis|AJ001921
gnl|abysis|037750|pairedto:037749
[ Cluster__00195 ]
gnl|abysis|6fab_L|pairedto:6fab_H
gnl|abysis|1jfq_L|pairedto:1jfq_H
[ Cluster__00196 ]
gnl|abysis|005696|pairedto:003174
gnl|abysis|005695|pairedto:003173
[ Cluster__00197 ]
gnl|abysis|1cu4_L|pairedto:1cu4_H
gnl|abysis|1cr9_L|pairedto:1cr9_H
[ Cluster__00198 ]
gnl|abysis|3ivk_L|pairedto:3ivk_H
gnl|abysis|3ivk_B|pairedto:3ivk_A
[ Cluster__00199 ]
gnl|abysis|1bbd_L|pairedto:1bbd_H
gnl|abysis|1a3r_L|pairedto:1a3r_H
[ Cluster__00200 ]
gnl|abysis|2nr6_E|pairedto:2nr6_F
gnl|abysis|2nr6_C|pairedto:2nr6_D
[ Cluster__00201 ]
gnl|abysis|U59155
gnl|abysis|028858|pairedto:028848
[ Cluster__00202 ]
gnl|abysis|1bj1_J|pairedto:1bj1_K
gnl|abysis|1bj1_L|pairedto:1bj1_H
[ Cluster__00203 ]
gnl|abysis|006172|pairedto:001911
gnl|abysis|006173|pairedto:001913
[ Cluster__00204 ]
gnl|abysis|006046
gnl|abysis|006048|pairedto:001379
[ Cluster__00205 ]
gnl|abysis|1jgu_L|pairedto:1jgu_H
gnl|abysis|1jgv_L|pairedto:1jgv_H
[ Cluster__00206 ]
gnl|abysis|005644|pairedto:002641
gnl|abysis|005645|pairedto:002660
[ Cluster__00207 ]
gnl|abysis|2v7h_A|pairedto:2v7h_B
gnl|abysis|2v7h_L|pairedto:2v7h_H
[ Cluster__00208 ]
gnl|abysis|1bgx_L|pairedto:1bgx_H
gnl|abysis|1ay1_L|pairedto:1ay1_H
[ Cluster__00209 ]
gnl|abysis|1yed_A|pairedto:1yed_B
gnl|abysis|1yed_L|pairedto:1yed_H
[ Cluster__00210 ]
gnl|abysis|1jrh_L|pairedto:1jrh_H
gnl|abysis|041464
[ Cluster__00211 ]
gnl|abysis|1nmc_L|pairedto:1nmc_H
gnl|abysis|1nmc_C|pairedto:1nmc_B
[ Cluster__00212 ]
gnl|abysis|2brr_X|pairedto:2brr_Y
gnl|abysis|2brr_L|pairedto:2brr_H
[ Cluster__00213 ]
gnl|abysis|1vpo_L|pairedto:1vpo_H
gnl|abysis|1l7t_L|pairedto:1l7t_H
[ Cluster__00214 ]
gnl|abysis|X65095
gnl|abysis|006958|pairedto:001251
[ Cluster__00215 ]
gnl|abysis|2vl5_B|pairedto:2vl5_A
gnl|abysis|2vl5_D|pairedto:2vl5_C
[ Cluster__00216 ]
gnl|abysis|EU275263
gnl|abysis|006003
[ Cluster__00217 ]
gnl|abysis|2j4w_L|pairedto:2j4w_H
gnl|abysis|2j5l_B|pairedto:2j5l_C
[ Cluster__00218 ]
gnl|abysis|1keg_L|pairedto:1keg_H
gnl|abysis|1ehl_L|pairedto:1ehl_H
[ Cluster__00219 ]
gnl|abysis|3iet_A|pairedto:3iet_B
gnl|abysis|3iet_C|pairedto:3iet_D
[ Cluster__00220 ]
gnl|abysis|X70097; X51612
gnl|abysis|006819|pairedto:003104
[ Cluster__00221 ]
gnl|abysis|033937
gnl|abysis|040382
[ Cluster__00222 ]
gnl|abysis|005409
gnl|abysis|005408
[ Cluster__00223 ]
gnl|abysis|033938
gnl|abysis|040383
[ Cluster__00224 ]
gnl|abysis|1bln_A|pairedto:1bln_B
gnl|abysis|1bln_C|pairedto:1bln_D
[ Cluster__00225 ]
gnl|abysis|3kj4_B|pairedto:3kj4_C
gnl|abysis|3kj4_L|pairedto:3kj4_H
[ Cluster__00226 ]
gnl|abysis|1n4x_L|pairedto:1n4x_H
gnl|abysis|1n4x_M|pairedto:1n4x_I
[ Cluster__00227 ]
gnl|abysis|1igt_C|pairedto:1igt_D
gnl|abysis|1igt_A|pairedto:1igt_B
[ Cluster__00228 ]
gnl|abysis|1fbi_L|pairedto:1fbi_H
gnl|abysis|1fbi_P|pairedto:1fbi_Q
[ Cluster__00229 ]
gnl|abysis|2v17_L|pairedto:2v17_H
gnl|abysis|3l1o_L|pairedto:3l1o_H
[ Cluster__00230 ]
gnl|abysis|033939
gnl|abysis|040381
[ Cluster__00231 ]
gnl|abysis|1ynt_A|pairedto:1ynt_B
gnl|abysis|1ynt_C|pairedto:1ynt_D
[ Cluster__00232 ]
gnl|abysis|3loh_B|pairedto:3loh_A
gnl|abysis|2dtg_B|pairedto:2dtg_A
[ Cluster__00233 ]
gnl|abysis|3loh_D|pairedto:3loh_C
gnl|abysis|2dtg_D|pairedto:2dtg_C
[ Cluster__00234 ]
gnl|abysis|2q8b_L|pairedto:2q8b_H
gnl|abysis|2q8a_L|pairedto:2q8a_H
[ Cluster__00235 ]
gnl|abysis|L78684
gnl|abysis|028368|pairedto:028375
[ Cluster__00236 ]
gnl|abysis|1ob1_A|pairedto:1ob1_B
gnl|abysis|1ob1_D|pairedto:1ob1_E
[ Cluster__00237 ]
gnl|abysis|005715|pairedto:002789
gnl|abysis|035897
[ Cluster__00238 ]
gnl|abysis|1z3g_L|pairedto:1z3g_H
gnl|abysis|1z3g_M|pairedto:1z3g_I
[ Cluster__00239 ]
gnl|abysis|1j05_L|pairedto:1j05_H
gnl|abysis|1j05_A|pairedto:1j05_B
[ Cluster__00240 ]
gnl|abysis|3eff_A|pairedto:3eff_B
gnl|abysis|3eff_C|pairedto:3eff_D
[ Cluster__00241 ]
gnl|abysis|1i8i_A|pairedto:1i8i_B
gnl|abysis|1i8k_A|pairedto:1i8k_B
[ Cluster__00242 ]
gnl|abysis|1ct8_C|pairedto:1ct8_D
gnl|abysis|1ct8_A|pairedto:1ct8_B
[ Cluster__00243 ]
gnl|abysis|032895
gnl|abysis|005597
[ Cluster__00244 ]
gnl|abysis|A46574
gnl|abysis|020027|pairedto:020017
[ Cluster__00245 ]
gnl|abysis|032899
gnl|abysis|045781
[ Cluster__00246 ]
gnl|abysis|035859|pairedto:035862
gnl|abysis|036792|pairedto:036794
[ Cluster__00247 ]
gnl|abysis|1jnl_L|pairedto:1jnl_H
gnl|abysis|1jnn_L|pairedto:1jnn_H
[ Cluster__00248 ]
gnl|abysis|1nmb_L|pairedto:1nmb_H
gnl|abysis|1nma_L|pairedto:1nma_H
[ Cluster__00249 ]
gnl|abysis|1mh5_A|pairedto:1mh5_B
gnl|abysis|1mh5_L|pairedto:1mh5_H
[ Cluster__00250 ]
gnl|abysis|3ifl_L|pairedto:3ifl_H
gnl|abysis|3ifn_L|pairedto:3ifn_H
[ Cluster__00251 ]
gnl|abysis|1fig_L|pairedto:1fig_H
gnl|abysis|006430
[ Cluster__00252 ]
gnl|abysis|1e6j_L|pairedto:1e6j_H
gnl|abysis|1e6o_L|pairedto:1e6o_H
[ Cluster__00253 ]
gnl|abysis|006820|pairedto:001601
gnl|abysis|006821|pairedto:002012
[ Cluster__00254 ]
gnl|abysis|3ifo_B|pairedto:3ifo_A
gnl|abysis|3ifo_L|pairedto:3ifo_H
[ Cluster__00255 ]
gnl|abysis|3ra7_M|pairedto:3ra7_I
gnl|abysis|3ra7_L|pairedto:3ra7_H
[ Cluster__00256 ]
gnl|abysis|1ub5_L|pairedto:1ub5_H
gnl|abysis|1ub5_B|pairedto:1ub5_A
[ Cluster__00257 ]
gnl|abysis|M31907
gnl|abysis|006587|pairedto:002942
[ Cluster__00258 ]
gnl|abysis|006501
gnl|abysis|006505|pairedto:001579
[ Cluster__00259 ]
gnl|abysis|L22889
gnl|abysis|019418|pairedto:019414
[ Cluster__00260 ]
gnl|abysis|006884|pairedto:003152
gnl|abysis|006885|pairedto:003151
[ Cluster__00261 ]
gnl|abysis|1kcs_L|pairedto:1kcs_H
gnl|abysis|1kcv_L|pairedto:1kcv_H
[ Cluster__00262 ]
gnl|abysis|1kc5_L|pairedto:1kc5_H
gnl|abysis|1kcu_L|pairedto:1kcu_H
[ Cluster__00263 ]
gnl|abysis|S77475
gnl|abysis|023669|pairedto:023671
[ Cluster__00264 ]
gnl|abysis|1ap2_C|pairedto:1ap2_D
gnl|abysis|1ap2_A|pairedto:1ap2_B
[ Cluster__00265 ]
gnl|abysis|1xgy_L|pairedto:1xgy_H
gnl|abysis|1xgy_M|pairedto:1xgy_I
[ Cluster__00266 ]
gnl|abysis|3dsf_L|pairedto:3dsf_H
gnl|abysis|3cxd_L|pairedto:3cxd_H
[ Cluster__00267 ]
gnl|abysis|L22887
gnl|abysis|019417|pairedto:019413
[ Cluster__00268 ]
gnl|abysis|3ls4_L|pairedto:3ls4_H
gnl|abysis|3ls5_L|pairedto:3ls5_H
[ Cluster__00269 ]
gnl|abysis|3gi9_L|pairedto:3gi9_H
gnl|abysis|3gi8_L|pairedto:3gi8_H
[ Cluster__00270 ]
gnl|abysis|M36257
gnl|abysis|006417|pairedto:001785
[ Cluster__00271 ]
gnl|abysis|DQ241816
gnl|abysis|2aab_L|pairedto:2aab_H
[ Cluster__00272 ]
gnl|abysis|DQ083998
gnl|abysis|1ztx_L|pairedto:1ztx_H
[ Cluster__00273 ]
gnl|abysis|3lex_B|pairedto:3lex_A
gnl|abysis|3lex_L|pairedto:3lex_H
[ Cluster__00274 ]
gnl|abysis|AY648678
gnl|abysis|006047
[ Cluster__00275 ]
gnl|abysis|1s78_E|pairedto:1s78_F
gnl|abysis|1s78_C|pairedto:1s78_D
[ Cluster__00276 ]
gnl|abysis|3pjs_C|pairedto:3pjs_D
gnl|abysis|3pjs_A|pairedto:3pjs_B
[ Cluster__00277 ]
gnl|abysis|AY648689
gnl|abysis|020400|pairedto:020398
[ Cluster__00278 ]
gnl|abysis|1ken_L|pairedto:1ken_H
gnl|abysis|1ken_U|pairedto:1ken_T
[ Cluster__00279 ]
gnl|abysis|1f11_A|pairedto:1f11_B
gnl|abysis|1f11_C|pairedto:1f11_D
[ Cluster__00280 ]
gnl|abysis|006917|pairedto:003215
gnl|abysis|006918|pairedto:003223
[ Cluster__00281 ]
gnl|abysis|AJ002099
gnl|abysis|047727
[ Cluster__00282 ]
gnl|abysis|1aj7_L|pairedto:1aj7_H
gnl|abysis|2rcs_L|pairedto:2rcs_H
[ Cluster__00283 ]
gnl|abysis|12e8_M|pairedto:12e8_P
gnl|abysis|12e8_L|pairedto:12e8_H
[ Cluster__00284 ]
gnl|abysis|AJ001950
gnl|abysis|006910
[ Cluster__00285 ]
gnl|abysis|EU159571
gnl|abysis|EU159567
[ Cluster__00286 ]
gnl|abysis|U23048
gnl|abysis|027011
[ Cluster__00287 ]
gnl|abysis|AF021860
gnl|abysis|U55427
[ Cluster__00288 ]
gnl|abysis|006964|pairedto:001711
gnl|abysis|006963|pairedto:001712
[ Cluster__00289 ]
gnl|abysis|005533
gnl|abysis|005531
[ Cluster__00290 ]
gnl|abysis|AF163741
gnl|abysis|AF163759
[ Cluster__00291 ]
gnl|abysis|AY229954
gnl|abysis|005606
[ Cluster__00292 ]
gnl|abysis|CQ759081
gnl|abysis|CQ757584
[ Cluster__00293 ]
gnl|abysis|3rkd_L|pairedto:3rkd_H
gnl|abysis|3rkd_C|pairedto:3rkd_D
[ Cluster__00294 ]
gnl|abysis|CQ778483
gnl|abysis|CQ769947
[ Cluster__00295 ]
gnl|abysis|AF333756
gnl|abysis|AB089685
[ Cluster__00296 ]
gnl|abysis|U20144
gnl|abysis|025213
[ Cluster__00297 ]
gnl|abysis|AF321938
gnl|abysis|AF321946
[ Cluster__00298 ]
gnl|abysis|2g2r_A|pairedto:2g2r_B
gnl|abysis|2g2r_L|pairedto:2g2r_H
[ Cluster__00299 ]
gnl|abysis|AF021872
gnl|abysis|AY229942
[ Cluster__00300 ]
gnl|abysis|005876|pairedto:002712
gnl|abysis|044214
[ Cluster__00301 ]
gnl|abysis|S77025
gnl|abysis|023703|pairedto:023696
[ Cluster__00302 ]
gnl|abysis|M36239
gnl|abysis|006396
[ Cluster__00303 ]
gnl|abysis|AY229958
gnl|abysis|006085|pairedto:001514
[ Cluster__00304 ]
gnl|abysis|005484|pairedto:002545
gnl|abysis|005483
[ Cluster__00305 ]
gnl|abysis|U33144
gnl|abysis|025741|pairedto:025743
[ Cluster__00306 ]
gnl|abysis|029969
gnl|abysis|X99231
[ Cluster__00307 ]
gnl|abysis|X99232
gnl|abysis|029967
[ Cluster__00308 ]
gnl|abysis|029968
gnl|abysis|X99233
[ Cluster__00309 ]
gnl|abysis|X64804
gnl|abysis|005968|pairedto:003328
[ Cluster__00310 ]
gnl|abysis|005717|pairedto:001580
gnl|abysis|005718|pairedto:002848
[ Cluster__00311 ]
gnl|abysis|1fj1_A|pairedto:1fj1_B
gnl|abysis|1fj1_C|pairedto:1fj1_D
[ Cluster__00312 ]
gnl|abysis|036752
gnl|abysis|036748
[ Cluster__00313 ]
gnl|abysis|1a7n_L|pairedto:1a7n_H
gnl|abysis|1a7r_L|pairedto:1a7r_H
[ Cluster__00314 ]
gnl|abysis|X55047
gnl|abysis|X55050
[ Cluster__00315 ]
gnl|abysis|048004
gnl|abysis|048003
[ Cluster__00316 ]
gnl|abysis|2jel_L|pairedto:2jel_H
gnl|abysis|047160
[ Cluster__00317 ]
gnl|abysis|AF021856
gnl|abysis|AF021864
[ Cluster__00318 ]
gnl|abysis|U65925|pairedto:U65926
gnl|abysis|029286|pairedto:029288
[ Cluster__00319 ]
gnl|abysis|U07213
gnl|abysis|U07215
[ Cluster__00320 ]
gnl|abysis|1a6t_A|pairedto:1a6t_B
gnl|abysis|1a6t_C|pairedto:1a6t_D
[ Cluster__00321 ]
gnl|abysis|2c1p_L|pairedto:2c1p_H
gnl|abysis|2c1p_A|pairedto:2c1p_B
[ Cluster__00322 ]
gnl|abysis|1a5f_L|pairedto:1a5f_H
gnl|abysis|037755|pairedto:037753
[ Cluster__00323 ]
gnl|abysis|005658
gnl|abysis|1plg_L|pairedto:1plg_H
[ Cluster__00324 ]
gnl|abysis|005875|pairedto:002711
gnl|abysis|005877|pairedto:002831
[ Cluster__00325 ]
gnl|abysis|3cle_L|pairedto:3cle_H
gnl|abysis|3clf_L|pairedto:3clf_H
[ Cluster__00326 ]
gnl|abysis|AF191792
gnl|abysis|050002
[ Cluster__00327 ]
gnl|abysis|A46582
gnl|abysis|020032|pairedto:020022
[ Cluster__00328 ]
gnl|abysis|005673|pairedto:001452
gnl|abysis|AM711112
[ Cluster__00329 ]
gnl|abysis|3nz8_L|pairedto:3nz8_H
gnl|abysis|3nz8_B|pairedto:3nz8_A
[ Cluster__00330 ]
gnl|abysis|AF191790
gnl|abysis|050001
[ Cluster__00331 ]
gnl|abysis|D55701
gnl|abysis|D86361
[ Cluster__00332 ]
gnl|abysis|3ubx_L|pairedto:3ubx_H
gnl|abysis|3ubx_I|pairedto:3ubx_G
[ Cluster__00333 ]
gnl|abysis|1gpo_M|pairedto:1gpo_I
gnl|abysis|1gpo_L|pairedto:1gpo_H
[ Cluster__00334 ]
gnl|abysis|3bsz_L|pairedto:3bsz_H
gnl|abysis|3bsz_M|pairedto:3bsz_N
[ Cluster__00335 ]
gnl|abysis|1oak_L|pairedto:1oak_H
gnl|abysis|1fns_L|pairedto:1fns_H
[ Cluster__00336 ]
gnl|abysis|028196
gnl|abysis|028195
[ Cluster__00337 ]
gnl|abysis|006382
gnl|abysis|006383
[ Cluster__00338 ]
gnl|abysis|2vwe_C|pairedto:2vwe_E
gnl|abysis|2vwe_J|pairedto:2vwe_L
[ Cluster__00339 ]
gnl|abysis|1frg_L|pairedto:1frg_H
gnl|abysis|021237|pairedto:021235
[ Cluster__00340 ]
gnl|abysis|005621
gnl|abysis|005622
[ Cluster__00341 ]
gnl|abysis|X58599; Y00794
gnl|abysis|006072|pairedto:002209
[ Cluster__00342 ]
gnl|abysis|035487
gnl|abysis|U49243
[ Cluster__00343 ]
gnl|abysis|005691
gnl|abysis|005687
[ Cluster__00344 ]
gnl|abysis|005686|pairedto:002797
gnl|abysis|005685|pairedto:002796
[ Cluster__00345 ]
gnl|abysis|022202
gnl|abysis|005857
[ Cluster__00346 ]
gnl|abysis|U55437
gnl|abysis|AF104467
[ Cluster__00347 ]
gnl|abysis|2r29_L|pairedto:2r29_H
gnl|abysis|2r69_L|pairedto:2r69_H
[ Cluster__00348 ]
gnl|abysis|AF113619
gnl|abysis|045145|pairedto:045143
[ Cluster__00349 ]
gnl|abysis|S82536
gnl|abysis|AF045026
[ Cluster__00350 ]
gnl|abysis|M36259
gnl|abysis|006851|pairedto:002840
[ Cluster__00351 ]
gnl|abysis|1afv_M|pairedto:1afv_K
gnl|abysis|1afv_L|pairedto:1afv_H
[ Cluster__00352 ]
gnl|abysis|CS110728
gnl|abysis|038145|pairedto:038146
[ Cluster__00353 ]
gnl|abysis|AF005351
gnl|abysis|035011
[ Cluster__00354 ]
gnl|abysis|006017
gnl|abysis|006018
[ Cluster__00355 ]
gnl|abysis|1nak_L|pairedto:1nak_H
gnl|abysis|1nak_M|pairedto:1nak_I
[ Cluster__00356 ]
gnl|abysis|M31912
gnl|abysis|006561
[ Cluster__00357 ]
gnl|abysis|1ai1_L|pairedto:1ai1_H
gnl|abysis|1acy_L|pairedto:1acy_H
[ Cluster__00358 ]
gnl|abysis|AF238289
gnl|abysis|AF238290
[ Cluster__00359 ]
gnl|abysis|3cmo_L|pairedto:3cmo_H
gnl|abysis|3cmo_X|pairedto:3cmo_Y
[ Cluster__00360 ]
gnl|abysis|006630
gnl|abysis|006631
[ Cluster__00361 ]
gnl|abysis|006632
gnl|abysis|006633|pairedto:002003
[ Cluster__00362 ]
gnl|abysis|AF005350
gnl|abysis|035009
[ Cluster__00363 ]
gnl|abysis|1a4k_A|pairedto:1a4k_B
gnl|abysis|1a4k_L|pairedto:1a4k_H
[ Cluster__00364 ]
gnl|abysis|AF005349
gnl|abysis|035008
[ Cluster__00365 ]
gnl|abysis|AF005348
gnl|abysis|035007
[ Cluster__00366 ]
gnl|abysis|X60684
gnl|abysis|006682|pairedto:002227
[ Cluster__00367 ]
gnl|abysis|1a4j_A|pairedto:1a4j_B
gnl|abysis|1a4j_L|pairedto:1a4j_H
[ Cluster__00368 ]
gnl|abysis|1tzh_A|pairedto:1tzh_B
gnl|abysis|1tzh_L|pairedto:1tzh_H
[ Cluster__00369 ]
gnl|abysis|005485|pairedto:002857
[ Cluster__00370 ]
gnl|abysis|006779|pairedto:003326
[ Cluster__00371 ]
gnl|abysis|037795|pairedto:037794
[ Cluster__00372 ]
gnl|abysis|AB447360
[ Cluster__00373 ]
gnl|abysis|1eap_A|pairedto:1eap_B
[ Cluster__00374 ]
gnl|abysis|006527|pairedto:002955
[ Cluster__00375 ]
gnl|abysis|AB447364
[ Cluster__00376 ]
gnl|abysis|006289|pairedto:002808
[ Cluster__00377 ]
gnl|abysis|1fdl_L|pairedto:1fdl_H
[ Cluster__00378 ]
gnl|abysis|006690|pairedto:001308
[ Cluster__00379 ]
gnl|abysis|006559|pairedto:002931
[ Cluster__00380 ]
gnl|abysis|035470
[ Cluster__00381 ]
gnl|abysis|041476
[ Cluster__00382 ]
gnl|abysis|2adf_L|pairedto:2adf_H
[ Cluster__00383 ]
gnl|abysis|005883|pairedto:002779
[ Cluster__00384 ]
gnl|abysis|005494|pairedto:002761
[ Cluster__00385 ]
gnl|abysis|3e8u_L|pairedto:3e8u_H
[ Cluster__00386 ]
gnl|abysis|006125
[ Cluster__00387 ]
gnl|abysis|006586|pairedto:003201
[ Cluster__00388 ]
gnl|abysis|006395|pairedto:002185
[ Cluster__00389 ]
gnl|abysis|005625|pairedto:002783
[ Cluster__00390 ]
gnl|abysis|005620|pairedto:002776
[ Cluster__00391 ]
gnl|abysis|049742
[ Cluster__00392 ]
gnl|abysis|006806
[ Cluster__00393 ]
gnl|abysis|044442|pairedto:044445
[ Cluster__00394 ]
gnl|abysis|049741
[ Cluster__00395 ]
gnl|abysis|005524|pairedto:001780
[ Cluster__00396 ]
gnl|abysis|005859|pairedto:002685
[ Cluster__00397 ]
gnl|abysis|006829
[ Cluster__00398 ]
gnl|abysis|006831|pairedto:003182
[ Cluster__00399 ]
gnl|abysis|005888|pairedto:002799
[ Cluster__00400 ]
gnl|abysis|035922|pairedto:035919
[ Cluster__00401 ]
gnl|abysis|005641|pairedto:002800
[ Cluster__00402 ]
gnl|abysis|005879|pairedto:002790
[ Cluster__00403 ]
gnl|abysis|006991
[ Cluster__00404 ]
gnl|abysis|005636
[ Cluster__00405 ]
gnl|abysis|005659
[ Cluster__00406 ]
gnl|abysis|006719|pairedto:001327
[ Cluster__00407 ]
gnl|abysis|006929|pairedto:003318
[ Cluster__00408 ]
gnl|abysis|1mj8_L|pairedto:1mj8_H
[ Cluster__00409 ]
gnl|abysis|2r8s_L
[ Cluster__00410 ]
gnl|abysis|040352|pairedto:040350
[ Cluster__00411 ]
gnl|abysis|AB447362
[ Cluster__00412 ]
gnl|abysis|005633|pairedto:002771
[ Cluster__00413 ]
gnl|abysis|005887|pairedto:002803
[ Cluster__00414 ]
gnl|abysis|032012
[ Cluster__00415 ]
gnl|abysis|2gcy_A|pairedto:2gcy_B
[ Cluster__00416 ]
gnl|abysis|019742|pairedto:019741
[ Cluster__00417 ]
gnl|abysis|031962|pairedto:031960
[ Cluster__00418 ]
gnl|abysis|045617|pairedto:045616
[ Cluster__00419 ]
gnl|abysis|035637|pairedto:035639
[ Cluster__00420 ]
gnl|abysis|005880|pairedto:002781
[ Cluster__00421 ]
gnl|abysis|006769|pairedto:003140
[ Cluster__00422 ]
gnl|abysis|005881|pairedto:002798
[ Cluster__00423 ]
gnl|abysis|006475|pairedto:001318
[ Cluster__00424 ]
gnl|abysis|005878|pairedto:002758
[ Cluster__00425 ]
gnl|abysis|006476|pairedto:001323
[ Cluster__00426 ]
gnl|abysis|006334|pairedto:001590
[ Cluster__00427 ]
gnl|abysis|006503
[ Cluster__00428 ]
gnl|abysis|006852|pairedto:003109
[ Cluster__00429 ]
gnl|abysis|006850|pairedto:003341
[ Cluster__00430 ]
gnl|abysis|049743
[ Cluster__00431 ]
gnl|abysis|005532|pairedto:001734
[ Cluster__00432 ]
gnl|abysis|2dqi_L|pairedto:2dqi_H
[ Cluster__00433 ]
gnl|abysis|005541|pairedto:001735
[ Cluster__00434 ]
gnl|abysis|1j1x_L|pairedto:1j1x_H
[ Cluster__00435 ]
gnl|abysis|005546|pairedto:001743
[ Cluster__00436 ]
gnl|abysis|1j1p_L|pairedto:1j1p_H
[ Cluster__00437 ]
gnl|abysis|3a6c_L|pairedto:3a6c_H
[ Cluster__00438 ]
gnl|abysis|3a6b_L|pairedto:3a6b_H
[ Cluster__00439 ]
gnl|abysis|3a67_L|pairedto:3a67_H
[ Cluster__00440 ]
gnl|abysis|006739|pairedto:002673
[ Cluster__00441 ]
gnl|abysis|1egj_L|pairedto:1egj_H
[ Cluster__00442 ]
gnl|abysis|006337
[ Cluster__00443 ]
gnl|abysis|2bdn_L|pairedto:2bdn_H
[ Cluster__00444 ]
gnl|abysis|1yjd_L|pairedto:1yjd_H
[ Cluster__00445 ]
gnl|abysis|036670|pairedto:036657
[ Cluster__00446 ]
gnl|abysis|007046
[ Cluster__00447 ]
gnl|abysis|006696|pairedto:001630
[ Cluster__00448 ]
gnl|abysis|1g7m_A|pairedto:1g7m_B
[ Cluster__00449 ]
gnl|abysis|006735|pairedto:003334
[ Cluster__00450 ]
gnl|abysis|1g7l_A|pairedto:1g7l_B
[ Cluster__00451 ]
gnl|abysis|1g7j_A|pairedto:1g7j_B
[ Cluster__00452 ]
gnl|abysis|1g7i_A|pairedto:1g7i_B
[ Cluster__00453 ]
gnl|abysis|1g7h_A|pairedto:1g7h_B
[ Cluster__00454 ]
gnl|abysis|1il1_B|pairedto:1il1_A
[ Cluster__00455 ]
gnl|abysis|2e27_L|pairedto:2e27_H
[ Cluster__00456 ]
gnl|abysis|042485|pairedto:042488
[ Cluster__00457 ]
gnl|abysis|AB447366
[ Cluster__00458 ]
gnl|abysis|1iqw_L|pairedto:1iqw_H
[ Cluster__00459 ]
gnl|abysis|1tzi_A|pairedto:1tzi_B
[ Cluster__00460 ]
gnl|abysis|2d03_L|pairedto:2d03_H
[ Cluster__00461 ]
gnl|abysis|3i9g_L|pairedto:3i9g_H
[ Cluster__00462 ]
gnl|abysis|3i50_L|pairedto:3i50_H
[ Cluster__00463 ]
gnl|abysis|1mam_L|pairedto:1mam_H
[ Cluster__00464 ]
gnl|abysis|019420|pairedto:019416
[ Cluster__00465 ]
gnl|abysis|1ktr_L|pairedto:1ktr_H
[ Cluster__00466 ]
gnl|abysis|006487
[ Cluster__00467 ]
gnl|abysis|006692|pairedto:001384
[ Cluster__00468 ]
gnl|abysis|005471
[ Cluster__00469 ]
gnl|abysis|005511
[ Cluster__00470 ]
gnl|abysis|041473
[ Cluster__00471 ]
gnl|abysis|006908|pairedto:001674
[ Cluster__00472 ]
gnl|abysis|006425
[ Cluster__00473 ]
gnl|abysis|023261
[ Cluster__00474 ]
gnl|abysis|029727|pairedto:029725
[ Cluster__00475 ]
gnl|abysis|1osp_L|pairedto:1osp_H
[ Cluster__00476 ]
gnl|abysis|022579|pairedto:022578
[ Cluster__00477 ]
gnl|abysis|3o0r_L|pairedto:3o0r_H
[ Cluster__00478 ]
gnl|abysis|006740|pairedto:002666
[ Cluster__00479 ]
gnl|abysis|006733|pairedto:002662
[ Cluster__00480 ]
gnl|abysis|3eot_L|pairedto:3eot_H
[ Cluster__00481 ]
gnl|abysis|1j1o_L|pairedto:1j1o_H
[ Cluster__00482 ]
gnl|abysis|006734|pairedto:002663
[ Cluster__00483 ]
gnl|abysis|006748|pairedto:002672
[ Cluster__00484 ]
gnl|abysis|006545|pairedto:002669
[ Cluster__00485 ]
gnl|abysis|3esu_F_i|pairedto:3esu_F_ii
[ Cluster__00486 ]
gnl|abysis|1sbs_L|pairedto:1sbs_H
[ Cluster__00487 ]
gnl|abysis|1ejo_L|pairedto:1ejo_H
[ Cluster__00488 ]
gnl|abysis|2z4q_A|pairedto:2z4q_B
[ Cluster__00489 ]
gnl|abysis|1seq_L|pairedto:1seq_H
[ Cluster__00490 ]
gnl|abysis|006856|pairedto:003295
[ Cluster__00491 ]
gnl|abysis|006020|pairedto:003319
[ Cluster__00492 ]
gnl|abysis|005638
[ Cluster__00493 ]
gnl|abysis|045946|pairedto:045944
[ Cluster__00494 ]
gnl|abysis|1a7p_L|pairedto:1a7p_H
[ Cluster__00495 ]
gnl|abysis|1a7o_L|pairedto:1a7o_H
[ Cluster__00496 ]
gnl|abysis|1kir_A|pairedto:1kir_B
[ Cluster__00497 ]
gnl|abysis|006308
[ Cluster__00498 ]
gnl|abysis|027509|pairedto:027515
[ Cluster__00499 ]
gnl|abysis|005927|pairedto:003492
[ Cluster__00500 ]
gnl|abysis|005782
[ Cluster__00501 ]
gnl|abysis|035469|pairedto:035474
[ Cluster__00502 ]
gnl|abysis|005683
[ Cluster__00503 ]
gnl|abysis|036673
[ Cluster__00504 ]
gnl|abysis|005698
[ Cluster__00505 ]
gnl|abysis|005692|pairedto:002244
[ Cluster__00506 ]
gnl|abysis|005707|pairedto:002225
[ Cluster__00507 ]
gnl|abysis|005667|pairedto:002215
[ Cluster__00508 ]
gnl|abysis|1c1e_L|pairedto:1c1e_H
[ Cluster__00509 ]
gnl|abysis|041466|pairedto:041455
[ Cluster__00510 ]
gnl|abysis|006533
[ Cluster__00511 ]
gnl|abysis|006204
[ Cluster__00512 ]
gnl|abysis|AB447370
[ Cluster__00513 ]
gnl|abysis|1rih_L|pairedto:1rih_H
[ Cluster__00514 ]
gnl|abysis|AB447368
[ Cluster__00515 ]
gnl|abysis|006759|pairedto:002623
[ Cluster__00516 ]
gnl|abysis|006257
[ Cluster__00517 ]
gnl|abysis|036671
[ Cluster__00518 ]
gnl|abysis|U41498
[ Cluster__00519 ]
gnl|abysis|1sy6_L|pairedto:1sy6_H
[ Cluster__00520 ]
gnl|abysis|3liz_L|pairedto:3liz_H
[ Cluster__00521 ]
gnl|abysis|005732|pairedto:001830
[ Cluster__00522 ]
gnl|abysis|028853|pairedto:028842
[ Cluster__00523 ]
gnl|abysis|028849|pairedto:028838
[ Cluster__00524 ]
gnl|abysis|028856|pairedto:028846
[ Cluster__00525 ]
gnl|abysis|028857|pairedto:028847
[ Cluster__00526 ]
gnl|abysis|028850|pairedto:028839
[ Cluster__00527 ]
gnl|abysis|028852|pairedto:028841
[ Cluster__00528 ]
gnl|abysis|3i2c_L|pairedto:3i2c_H
[ Cluster__00529 ]
gnl|abysis|036672|pairedto:036659
[ Cluster__00530 ]
gnl|abysis|3oz9_L|pairedto:3oz9_H
[ Cluster__00531 ]
gnl|abysis|030155|pairedto:030160
[ Cluster__00532 ]
gnl|abysis|1kcr_L|pairedto:1kcr_H
[ Cluster__00533 ]
gnl|abysis|030156|pairedto:030161
[ Cluster__00534 ]
gnl|abysis|1k6q_L|pairedto:1k6q_H
[ Cluster__00535 ]
gnl|abysis|3ley_L|pairedto:3ley_H
[ Cluster__00536 ]
gnl|abysis|005525|pairedto:003298
[ Cluster__00537 ]
gnl|abysis|030157|pairedto:030162
[ Cluster__00538 ]
gnl|abysis|1emt_L|pairedto:1emt_H
[ Cluster__00539 ]
gnl|abysis|032174
[ Cluster__00540 ]
gnl|abysis|006593|pairedto:003181
[ Cluster__00541 ]
gnl|abysis|006967|pairedto:001959
[ Cluster__00542 ]
gnl|abysis|036754|pairedto:036778
[ Cluster__00543 ]
gnl|abysis|006320|pairedto:001793
[ Cluster__00544 ]
gnl|abysis|028197|pairedto:028193
[ Cluster__00545 ]
gnl|abysis|041487
[ Cluster__00546 ]
gnl|abysis|006645|pairedto:002746
[ Cluster__00547 ]
gnl|abysis|006592
[ Cluster__00548 ]
gnl|abysis|036755
[ Cluster__00549 ]
gnl|abysis|025935
[ Cluster__00550 ]
gnl|abysis|036756
[ Cluster__00551 ]
gnl|abysis|006058|pairedto:002473
[ Cluster__00552 ]
gnl|abysis|007047|pairedto:003258
[ Cluster__00553 ]
gnl|abysis|006519
[ Cluster__00554 ]
gnl|abysis|006331|pairedto:003327
[ Cluster__00555 ]
gnl|abysis|006375
[ Cluster__00556 ]
gnl|abysis|005918|pairedto:002633
[ Cluster__00557 ]
gnl|abysis|006943|pairedto:001693
[ Cluster__00558 ]
gnl|abysis|044211
[ Cluster__00559 ]
gnl|abysis|044208
[ Cluster__00560 ]
gnl|abysis|044216
[ Cluster__00561 ]
gnl|abysis|005913|pairedto:002562
[ Cluster__00562 ]
gnl|abysis|005617|pairedto:002658
[ Cluster__00563 ]
gnl|abysis|025760
[ Cluster__00564 ]
gnl|abysis|044210
[ Cluster__00565 ]
gnl|abysis|005651|pairedto:001898
[ Cluster__00566 ]
gnl|abysis|005786
[ Cluster__00567 ]
gnl|abysis|005762
[ Cluster__00568 ]
gnl|abysis|005413|pairedto:002382
[ Cluster__00569 ]
gnl|abysis|005411|pairedto:002349
[ Cluster__00570 ]
gnl|abysis|005736
[ Cluster__00571 ]
gnl|abysis|006718|pairedto:003134
[ Cluster__00572 ]
gnl|abysis|006717|pairedto:003133
[ Cluster__00573 ]
gnl|abysis|044207
[ Cluster__00574 ]
gnl|abysis|028095
[ Cluster__00575 ]
gnl|abysis|006105|pairedto:001522
[ Cluster__00576 ]
gnl|abysis|028094
[ Cluster__00577 ]
gnl|abysis|006526
[ Cluster__00578 ]
gnl|abysis|023674
[ Cluster__00579 ]
gnl|abysis|005660|pairedto:001578
[ Cluster__00580 ]
gnl|abysis|005458|pairedto:002372
[ Cluster__00581 ]
gnl|abysis|005459|pairedto:002338
[ Cluster__00582 ]
gnl|abysis|006189|pairedto:001773
[ Cluster__00583 ]
gnl|abysis|006016|pairedto:001781
[ Cluster__00584 ]
gnl|abysis|048350
[ Cluster__00585 ]
gnl|abysis|005850|pairedto:001805
[ Cluster__00586 ]
gnl|abysis|041486|pairedto:041483
[ Cluster__00587 ]
gnl|abysis|006747|pairedto:001275
[ Cluster__00588 ]
gnl|abysis|006738|pairedto:001282
[ Cluster__00589 ]
gnl|abysis|005852|pairedto:002777
[ Cluster__00590 ]
gnl|abysis|006746|pairedto:001280
[ Cluster__00591 ]
gnl|abysis|006737|pairedto:001276
[ Cluster__00592 ]
gnl|abysis|023265|pairedto:023267
[ Cluster__00593 ]
gnl|abysis|005640
[ Cluster__00594 ]
gnl|abysis|045774
[ Cluster__00595 ]
gnl|abysis|006580|pairedto:002956
[ Cluster__00596 ]
gnl|abysis|044215
[ Cluster__00597 ]
gnl|abysis|1flr_L|pairedto:1flr_H
[ Cluster__00598 ]
gnl|abysis|005843|pairedto:001260
[ Cluster__00599 ]
gnl|abysis|006106
[ Cluster__00600 ]
gnl|abysis|006861
[ Cluster__00601 ]
gnl|abysis|005841
[ Cluster__00602 ]
gnl|abysis|006021
[ Cluster__00603 ]
gnl|abysis|045773
[ Cluster__00604 ]
gnl|abysis|AM711110
[ Cluster__00605 ]
gnl|abysis|006571|pairedto:002945
[ Cluster__00606 ]
gnl|abysis|005652|pairedto:002657
[ Cluster__00607 ]
gnl|abysis|006572|pairedto:002943
[ Cluster__00608 ]
gnl|abysis|006672|pairedto:002259
[ Cluster__00609 ]
gnl|abysis|048355
[ Cluster__00610 ]
gnl|abysis|024477
[ Cluster__00611 ]
gnl|abysis|047074
[ Cluster__00612 ]
gnl|abysis|006745|pairedto:001272
[ Cluster__00613 ]
gnl|abysis|006228|pairedto:002004
[ Cluster__00614 ]
gnl|abysis|005831|pairedto:001471
[ Cluster__00615 ]
gnl|abysis|033688|pairedto:033687
[ Cluster__00616 ]
gnl|abysis|005832
[ Cluster__00617 ]
gnl|abysis|005851|pairedto:001222
[ Cluster__00618 ]
gnl|abysis|025761
[ Cluster__00619 ]
gnl|abysis|005969|pairedto:002785
[ Cluster__00620 ]
gnl|abysis|007053|pairedto:002466
[ Cluster__00621 ]
gnl|abysis|006472
[ Cluster__00622 ]
gnl|abysis|006471|pairedto:002468
[ Cluster__00623 ]
gnl|abysis|041478|pairedto:041477
[ Cluster__00624 ]
gnl|abysis|047049
[ Cluster__00625 ]
gnl|abysis|036757|pairedto:036781
[ Cluster__00626 ]
gnl|abysis|006540|pairedto:002928
[ Cluster__00627 ]
gnl|abysis|006643|pairedto:002730
[ Cluster__00628 ]
gnl|abysis|036420|pairedto:036417
[ Cluster__00629 ]
gnl|abysis|025936|pairedto:025925
[ Cluster__00630 ]
gnl|abysis|036758|pairedto:036782
[ Cluster__00631 ]
gnl|abysis|028194|pairedto:028190
[ Cluster__00632 ]
gnl|abysis|024453|pairedto:024452
[ Cluster__00633 ]
gnl|abysis|036741|pairedto:036765
[ Cluster__00634 ]
gnl|abysis|005639
[ Cluster__00635 ]
gnl|abysis|AB017349
[ Cluster__00636 ]
gnl|abysis|044206
[ Cluster__00637 ]
gnl|abysis|006944
[ Cluster__00638 ]
gnl|abysis|041641|pairedto:041635
[ Cluster__00639 ]
gnl|abysis|044209
[ Cluster__00640 ]
gnl|abysis|023675|pairedto:023678
[ Cluster__00641 ]
gnl|abysis|023673|pairedto:023679
[ Cluster__00642 ]
gnl|abysis|006544|pairedto:002946
[ Cluster__00643 ]
gnl|abysis|005611|pairedto:001956
[ Cluster__00644 ]
gnl|abysis|048352
[ Cluster__00645 ]
gnl|abysis|005527
[ Cluster__00646 ]
gnl|abysis|006327|pairedto:003119
[ Cluster__00647 ]
gnl|abysis|006971|pairedto:002504
[ Cluster__00648 ]
gnl|abysis|006731|pairedto:001996
[ Cluster__00649 ]
gnl|abysis|006403|pairedto:001529
[ Cluster__00650 ]
gnl|abysis|005834|pairedto:002586
[ Cluster__00651 ]
gnl|abysis|006956|pairedto:001645
[ Cluster__00652 ]
gnl|abysis|005529|pairedto:001700
[ Cluster__00653 ]
gnl|abysis|005534|pairedto:001767
[ Cluster__00654 ]
gnl|abysis|045531|pairedto:045529
[ Cluster__00655 ]
gnl|abysis|025180|pairedto:025174
[ Cluster__00656 ]
gnl|abysis|023765|pairedto:023763
[ Cluster__00657 ]
gnl|abysis|005858|pairedto:002640
[ Cluster__00658 ]
gnl|abysis|005743|pairedto:002845
[ Cluster__00659 ]
gnl|abysis|006024|pairedto:001948
[ Cluster__00660 ]
gnl|abysis|048353
[ Cluster__00661 ]
gnl|abysis|025177|pairedto:025175
[ Cluster__00662 ]
gnl|abysis|005634|pairedto:002659
[ Cluster__00663 ]
gnl|abysis|006997
[ Cluster__00664 ]
gnl|abysis|006284
[ Cluster__00665 ]
gnl|abysis|005700
[ Cluster__00666 ]
gnl|abysis|024172
[ Cluster__00667 ]
gnl|abysis|006530
[ Cluster__00668 ]
gnl|abysis|044212
[ Cluster__00669 ]
gnl|abysis|005711|pairedto:002353
[ Cluster__00670 ]
gnl|abysis|005728|pairedto:002480
[ Cluster__00671 ]
gnl|abysis|005862|pairedto:001659
[ Cluster__00672 ]
gnl|abysis|005680|pairedto:003112
[ Cluster__00673 ]
gnl|abysis|006897|pairedto:002235
[ Cluster__00674 ]
gnl|abysis|005662|pairedto:001698
[ Cluster__00675 ]
gnl|abysis|045780
[ Cluster__00676 ]
gnl|abysis|041643|pairedto:041637
[ Cluster__00677 ]
gnl|abysis|021230|pairedto:021228
[ Cluster__00678 ]
gnl|abysis|006537
[ Cluster__00679 ]
gnl|abysis|006531|pairedto:002953
[ Cluster__00680 ]
gnl|abysis|026091|pairedto:026090
[ Cluster__00681 ]
gnl|abysis|006883|pairedto:001548
[ Cluster__00682 ]
gnl|abysis|044205
[ Cluster__00683 ]
gnl|abysis|036745|pairedto:036769
[ Cluster__00684 ]
gnl|abysis|036746
[ Cluster__00685 ]
gnl|abysis|036747|pairedto:036771
[ Cluster__00686 ]
gnl|abysis|029282|pairedto:029284
[ Cluster__00687 ]
gnl|abysis|036749|pairedto:036773
[ Cluster__00688 ]
gnl|abysis|025933|pairedto:025922
[ Cluster__00689 ]
gnl|abysis|036750|pairedto:036774
[ Cluster__00690 ]
gnl|abysis|047728
[ Cluster__00691 ]
gnl|abysis|006538|pairedto:002948
[ Cluster__00692 ]
gnl|abysis|006921|pairedto:003219
[ Cluster__00693 ]
gnl|abysis|041642
[ Cluster__00694 ]
gnl|abysis|005602|pairedto:001965
[ Cluster__00695 ]
gnl|abysis|036751|pairedto:036775
[ Cluster__00696 ]
gnl|abysis|006919|pairedto:003214
[ Cluster__00697 ]
gnl|abysis|031486|pairedto:031488
[ Cluster__00698 ]
gnl|abysis|038134|pairedto:038132
[ Cluster__00699 ]
gnl|abysis|036753|pairedto:036777
[ Cluster__00700 ]
gnl|abysis|048354
[ Cluster__00701 ]
gnl|abysis|005779|pairedto:003401
[ Cluster__00702 ]
gnl|abysis|006668|pairedto:001701
[ Cluster__00703 ]
gnl|abysis|005522|pairedto:001652
[ Cluster__00704 ]
gnl|abysis|005513|pairedto:003217
[ Cluster__00705 ]
gnl|abysis|006065
[ Cluster__00706 ]
gnl|abysis|005663|pairedto:001655
[ Cluster__00707 ]
gnl|abysis|005898|pairedto:001591
[ Cluster__00708 ]
gnl|abysis|005628|pairedto:001737
[ Cluster__00709 ]
gnl|abysis|006832|pairedto:002668
[ Cluster__00710 ]
gnl|abysis|005643|pairedto:001761
[ Cluster__00711 ]
gnl|abysis|005861|pairedto:001363
[ Cluster__00712 ]
gnl|abysis|005752|pairedto:002850
[ Cluster__00713 ]
gnl|abysis|006686|pairedto:001587
[ Cluster__00714 ]
gnl|abysis|005629|pairedto:003283
[ Cluster__00715 ]
gnl|abysis|005916
[ Cluster__00716 ]
gnl|abysis|006886|pairedto:002793
[ Cluster__00717 ]
gnl|abysis|005679|pairedto:001997
[ Cluster__00718 ]
gnl|abysis|006440|pairedto:001530
[ Cluster__00719 ]
gnl|abysis|025759
[ Cluster__00720 ]
gnl|abysis|006406|pairedto:001375
[ Cluster__00721 ]
gnl|abysis|045785
[ Cluster__00722 ]
gnl|abysis|006689|pairedto:001378
[ Cluster__00723 ]
gnl|abysis|045532|pairedto:045530
[ Cluster__00724 ]
gnl|abysis|006521|pairedto:001822
[ Cluster__00725 ]
gnl|abysis|033940
[ Cluster__00726 ]
gnl|abysis|041485|pairedto:041482
[ Cluster__00727 ]
gnl|abysis|006367|pairedto:002854
[ Cluster__00728 ]
gnl|abysis|036742|pairedto:036766
[ Cluster__00729 ]
gnl|abysis|006420|pairedto:001727
[ Cluster__00730 ]
gnl|abysis|036743|pairedto:036767
[ Cluster__00731 ]
gnl|abysis|036744|pairedto:036768
[ Cluster__00732 ]
gnl|abysis|006370
[ Cluster__00733 ]
gnl|abysis|006906
[ Cluster__00734 ]
gnl|abysis|005535|pairedto:001740
[ Cluster__00735 ]
gnl|abysis|022244|pairedto:022242
[ Cluster__00736 ]
gnl|abysis|041468
[ Cluster__00737 ]
gnl|abysis|035898
[ Cluster__00738 ]
gnl|abysis|022245|pairedto:022243
[ Cluster__00739 ]
gnl|abysis|006857|pairedto:003230
[ Cluster__00740 ]
gnl|abysis|049744
[ Cluster__00741 ]
gnl|abysis|045782
[ Cluster__00742 ]
gnl|abysis|032894
[ Cluster__00743 ]
gnl|abysis|045775
[ Cluster__00744 ]
gnl|abysis|032880
[ Cluster__00745 ]
gnl|abysis|032882
[ Cluster__00746 ]
gnl|abysis|032878
[ Cluster__00747 ]
gnl|abysis|045776
[ Cluster__00748 ]
gnl|abysis|032891
[ Cluster__00749 ]
gnl|abysis|045777
[ Cluster__00750 ]
gnl|abysis|032879
[ Cluster__00751 ]
gnl|abysis|032893
[ Cluster__00752 ]
gnl|abysis|045778
[ Cluster__00753 ]
gnl|abysis|032881
[ Cluster__00754 ]
gnl|abysis|006008|pairedto:001271
[ Cluster__00755 ]
gnl|abysis|005846|pairedto:001597
[ Cluster__00756 ]
gnl|abysis|2aep_L|pairedto:2aep_H
[ Cluster__00757 ]
gnl|abysis|2aeq_L|pairedto:2aeq_H
[ Cluster__00758 ]
gnl|abysis|1ghf_L
[ Cluster__00759 ]
gnl|abysis|038439|pairedto:038601
[ Cluster__00760 ]
gnl|abysis|3g5y_A|pairedto:3g5y_B
[ Cluster__00761 ]
gnl|abysis|3g5z_A|pairedto:3g5z_B
[ Cluster__00762 ]
gnl|abysis|1mex_L|pairedto:1mex_H
[ Cluster__00763 ]
gnl|abysis|3i75_A|pairedto:3i75_B
[ Cluster__00764 ]
gnl|abysis|1clo_L|pairedto:1clo_H
[ Cluster__00765 ]
gnl|abysis|2a77_L|pairedto:2a77_H
[ Cluster__00766 ]
gnl|abysis|1cl7_L|pairedto:1cl7_H
[ Cluster__00767 ]
gnl|abysis|3ojd_A|pairedto:3ojd_B
[ Cluster__00768 ]
gnl|abysis|005407
[ Cluster__00769 ]
gnl|abysis|045431|pairedto:045430
[ Cluster__00770 ]
gnl|abysis|040388|pairedto:040375
[ Cluster__00771 ]
gnl|abysis|040389
[ Cluster__00772 ]
gnl|abysis|035832
[ Cluster__00773 ]
gnl|abysis|040384|pairedto:040369
[ Cluster__00774 ]
gnl|abysis|040390|pairedto:040377
[ Cluster__00775 ]
gnl|abysis|040391|pairedto:040378
[ Cluster__00776 ]
gnl|abysis|040385|pairedto:040370
[ Cluster__00777 ]
gnl|abysis|040392|pairedto:040379
[ Cluster__00778 ]
gnl|abysis|040386|pairedto:040371
[ Cluster__00779 ]
gnl|abysis|040387|pairedto:040372
[ Cluster__00780 ]
gnl|abysis|032901
[ Cluster__00781 ]
gnl|abysis|032906
[ Cluster__00782 ]
gnl|abysis|032905
[ Cluster__00783 ]
gnl|abysis|032900
[ Cluster__00784 ]
gnl|abysis|032903
[ Cluster__00785 ]
gnl|abysis|006979|pairedto:001557
[ Cluster__00786 ]
gnl|abysis|006481
[ Cluster__00787 ]
gnl|abysis|036759
[ Cluster__00788 ]
gnl|abysis|036760|pairedto:036784
[ Cluster__00789 ]
gnl|abysis|005655
[ Cluster__00790 ]
gnl|abysis|041481|pairedto:041479
[ Cluster__00791 ]
gnl|abysis|036761|pairedto:036785
[ Cluster__00792 ]
gnl|abysis|036762|pairedto:036786
[ Cluster__00793 ]
gnl|abysis|005709|pairedto:001248
[ Cluster__00794 ]
gnl|abysis|005624
[ Cluster__00795 ]
gnl|abysis|005924|pairedto:002380
[ Cluster__00796 ]
gnl|abysis|041471
[ Cluster__00797 ]
gnl|abysis|006835
[ Cluster__00798 ]
gnl|abysis|041472
[ Cluster__00799 ]
gnl|abysis|036763
[ Cluster__00800 ]
gnl|abysis|019316|pairedto:019323
[ Cluster__00801 ]
gnl|abysis|006777|pairedto:001581
[ Cluster__00802 ]
gnl|abysis|006983|pairedto:002786
[ Cluster__00803 ]
gnl|abysis|006790|pairedto:001582
[ Cluster__00804 ]
gnl|abysis|006695|pairedto:001608
[ Cluster__00805 ]
gnl|abysis|006976|pairedto:002738
[ Cluster__00806 ]
gnl|abysis|029775|pairedto:029776
[ Cluster__00807 ]
gnl|abysis|029270|pairedto:029271
[ Cluster__00808 ]
gnl|abysis|006161
[ Cluster__00809 ]
gnl|abysis|005742|pairedto:002642
[ Cluster__00810 ]
gnl|abysis|023705|pairedto:023698
[ Cluster__00811 ]
gnl|abysis|023706|pairedto:023699
[ Cluster__00812 ]
gnl|abysis|023718
[ Cluster__00813 ]
gnl|abysis|023707|pairedto:023700
[ Cluster__00814 ]
gnl|abysis|023721
[ Cluster__00815 ]
gnl|abysis|023708|pairedto:023701
[ Cluster__00816 ]
gnl|abysis|023709|pairedto:023702
[ Cluster__00817 ]
gnl|abysis|023719
[ Cluster__00818 ]
gnl|abysis|005833|pairedto:003221
[ Cluster__00819 ]
gnl|abysis|005612|pairedto:001556
[ Cluster__00820 ]
gnl|abysis|005666|pairedto:003222
[ Cluster__00821 ]
gnl|abysis|006848|pairedto:003316
[ Cluster__00822 ]
gnl|abysis|032908
[ Cluster__00823 ]
gnl|abysis|032897
[ Cluster__00824 ]
gnl|abysis|032902
[ Cluster__00825 ]
gnl|abysis|032909
[ Cluster__00826 ]
gnl|abysis|032910
[ Cluster__00827 ]
gnl|abysis|032904
[ Cluster__00828 ]
gnl|abysis|032898
[ Cluster__00829 ]
gnl|abysis|035645|pairedto:035642
[ Cluster__00830 ]
gnl|abysis|006642
[ Cluster__00831 ]
gnl|abysis|006309
[ Cluster__00832 ]
gnl|abysis|035592|pairedto:035593
[ Cluster__00833 ]
gnl|abysis|025764
[ Cluster__00834 ]
gnl|abysis|005904|pairedto:001977
[ Cluster__00835 ]
gnl|abysis|025179|pairedto:025173
[ Cluster__00836 ]
gnl|abysis|006022|pairedto:002518
[ Cluster__00837 ]
gnl|abysis|025762
[ Cluster__00838 ]
gnl|abysis|006385|pairedto:002194
[ Cluster__00839 ]
gnl|abysis|025763
[ Cluster__00840 ]
gnl|abysis|029280|pairedto:029281
[ Cluster__00841 ]
gnl|abysis|005893
[ Cluster__00842 ]
gnl|abysis|022034|pairedto:022032
[ Cluster__00843 ]
gnl|abysis|048349
[ Cluster__00844 ]
gnl|abysis|006898|pairedto:002214
[ Cluster__00845 ]
gnl|abysis|031192|pairedto:031193
[ Cluster__00846 ]
gnl|abysis|035880
[ Cluster__00847 ]
gnl|abysis|006556|pairedto:002952
[ Cluster__00848 ]
gnl|abysis|006517
[ Cluster__00849 ]
gnl|abysis|006097|pairedto:001512
[ Cluster__00850 ]
gnl|abysis|006004|pairedto:002023
[ Cluster__00851 ]
gnl|abysis|038770|pairedto:038769
[ Cluster__00852 ]
gnl|abysis|005631|pairedto:002503
[ Cluster__00853 ]
gnl|abysis|006312|pairedto:001607
[ Cluster__00854 ]
gnl|abysis|032173|pairedto:032176
[ Cluster__00855 ]
gnl|abysis|047048|pairedto:046955
[ Cluster__00856 ]
gnl|abysis|025938|pairedto:025927
[ Cluster__00857 ]
gnl|abysis|041639|pairedto:041633
[ Cluster__00858 ]
gnl|abysis|005854|pairedto:002219
[ Cluster__00859 ]
gnl|abysis|025939|pairedto:025928
[ Cluster__00860 ]
gnl|abysis|048346
[ Cluster__00861 ]
gnl|abysis|006066
[ Cluster__00862 ]
gnl|abysis|006548|pairedto:002778
[ Cluster__00863 ]
gnl|abysis|006207|pairedto:001910
[ Cluster__00864 ]
gnl|abysis|006229|pairedto:001912
[ Cluster__00865 ]
gnl|abysis|006258|pairedto:002638
[ Cluster__00866 ]
gnl|abysis|023670|pairedto:023672
[ Cluster__00867 ]
gnl|abysis|025940|pairedto:025929
[ Cluster__00868 ]
gnl|abysis|025941|pairedto:025930
[ Cluster__00869 ]
gnl|abysis|041640|pairedto:041634
[ Cluster__00870 ]
gnl|abysis|006386|pairedto:003317
[ Cluster__00871 ]
gnl|abysis|031813|pairedto:031824
[ Cluster__00872 ]
gnl|abysis|031817|pairedto:031828
[ Cluster__00873 ]
gnl|abysis|005476|pairedto:002741
[ Cluster__00874 ]
gnl|abysis|005528|pairedto:002001
[ Cluster__00875 ]
gnl|abysis|006920|pairedto:003218
[ Cluster__00876 ]
gnl|abysis|006644|pairedto:002747
[ Cluster__00877 ]
gnl|abysis|005993
[ Cluster__00878 ]
gnl|abysis|005985
[ Cluster__00879 ]
gnl|abysis|006535|pairedto:002000
[ Cluster__00880 ]
gnl|abysis|025695|pairedto:025693
[ Cluster__00881 ]
gnl|abysis|042484|pairedto:042487
[ Cluster__00882 ]
gnl|abysis|035490|pairedto:035492
[ Cluster__00883 ]
gnl|abysis|035491|pairedto:035493
[ Cluster__00884 ]
gnl|abysis|042483|pairedto:042486
[ Cluster__00885 ]
gnl|abysis|019638|pairedto:019634
[ Cluster__00886 ]
gnl|abysis|006641|pairedto:003300
[ Cluster__00887 ]
gnl|abysis|041411|pairedto:041408
[ Cluster__00888 ]
gnl|abysis|041412|pairedto:041409
[ Cluster__00889 ]
gnl|abysis|041413|pairedto:041410
[ Cluster__00890 ]
gnl|abysis|006546|pairedto:001568
[ Cluster__00891 ]
gnl|abysis|006547|pairedto:001552
[ Cluster__00892 ]
gnl|abysis|006285|pairedto:001291
[ Cluster__00893 ]
gnl|abysis|006330|pairedto:001289
[ Cluster__00894 ]
gnl|abysis|006960|pairedto:003256
[ Cluster__00895 ]
gnl|abysis|005929|pairedto:002013
[ Cluster__00896 ]
gnl|abysis|005928|pairedto:002027
[ Cluster__00897 ]
gnl|abysis|006895|pairedto:003187
[ Cluster__00898 ]
gnl|abysis|007003|pairedto:001909
[ Cluster__00899 ]
gnl|abysis|006785|pairedto:001664
[ Cluster__00900 ]
gnl|abysis|006826|pairedto:003301
[ Cluster__00901 ]
gnl|abysis|032824
[ Cluster__00902 ]
gnl|abysis|1a0q_L|pairedto:1a0q_H
[ Cluster__00903 ]
gnl|abysis|006124|pairedto:001347
[ Cluster__00904 ]
gnl|abysis|006671
[ Cluster__00905 ]
gnl|abysis|035010
[ Cluster__00906 ]
gnl|abysis|035466
[ Cluster__00907 ]
gnl|abysis|041467
[ Cluster__00908 ]
gnl|abysis|005457
[ Cluster__00909 ]
gnl|abysis|006364|pairedto:003252
[ Cluster__00910 ]
gnl|abysis|005882
[ Cluster__00911 ]
gnl|abysis|036680
[ Cluster__00912 ]
gnl|abysis|006365|pairedto:003346
[ Cluster__00913 ]
gnl|abysis|006846
[ Cluster__00914 ]
gnl|abysis|006905
[ Cluster__00915 ]
gnl|abysis|035467
[ Cluster__00916 ]
gnl|abysis|006360|pairedto:001951
[ Cluster__00917 ]
gnl|abysis|006844|pairedto:001940
[ Cluster__00918 ]
gnl|abysis|035468
[ Cluster__00919 ]
gnl|abysis|005906
[ Cluster__00920 ]
gnl|abysis|006247|pairedto:001527
[ Cluster__00921 ]
gnl|abysis|006980|pairedto:001559
[ Cluster__00922 ]
gnl|abysis|030154|pairedto:030159
[ Cluster__00923 ]
gnl|abysis|006830|pairedto:003314
[ Cluster__00924 ]
gnl|abysis|006834|pairedto:001776
[ Cluster__00925 ]
gnl|abysis|036861|pairedto:036863
[ Cluster__00926 ]
gnl|abysis|U13926
[ Cluster__00927 ]
gnl|abysis|HQ015086
[ Cluster__00928 ]
gnl|abysis|X90898
[ Cluster__00929 ]
gnl|abysis|X90900
[ Cluster__00930 ]
gnl|abysis|X76021
[ Cluster__00931 ]
gnl|abysis|X76023
[ Cluster__00932 ]
gnl|abysis|X90894
[ Cluster__00933 ]
gnl|abysis|X90902
[ Cluster__00934 ]
gnl|abysis|X76019
[ Cluster__00935 ]
gnl|abysis|U01313
[ Cluster__00936 ]
gnl|abysis|GQ240575
[ Cluster__00937 ]
gnl|abysis|L21023
[ Cluster__00938 ]
gnl|abysis|U55442
[ Cluster__00939 ]
gnl|abysis|GU126677
[ Cluster__00940 ]
gnl|abysis|AB017092
[ Cluster__00941 ]
gnl|abysis|AB017094
[ Cluster__00942 ]
gnl|abysis|AB022781|pairedto:AB022780
[ Cluster__00943 ]
gnl|abysis|FJ751232
[ Cluster__00944 ]
gnl|abysis|AB073323
[ Cluster__00945 ]
gnl|abysis|AB073321
[ Cluster__00946 ]
gnl|abysis|AB089508
[ Cluster__00947 ]
gnl|abysis|GQ240577
[ Cluster__00948 ]
gnl|abysis|X65094
[ Cluster__00949 ]
gnl|abysis|GU799554
[ Cluster__00950 ]
gnl|abysis|EF617345
[ Cluster__00951 ]
gnl|abysis|EF030736
[ Cluster__00952 ]
gnl|abysis|DQ321338
[ Cluster__00953 ]
gnl|abysis|U55425
[ Cluster__00954 ]
gnl|abysis|U23014
[ Cluster__00955 ]
gnl|abysis|AF163747
[ Cluster__00956 ]
gnl|abysis|U22985
[ Cluster__00957 ]
gnl|abysis|U88673
[ Cluster__00958 ]
gnl|abysis|M31915
[ Cluster__00959 ]
gnl|abysis|EU568244
[ Cluster__00960 ]
gnl|abysis|DQ381549
[ Cluster__00961 ]
gnl|abysis|D84493
[ Cluster__00962 ]
gnl|abysis|X65770
[ Cluster__00963 ]
gnl|abysis|U55432
[ Cluster__00964 ]
gnl|abysis|X88903
[ Cluster__00965 ]
gnl|abysis|U16184
[ Cluster__00966 ]
gnl|abysis|EF063578
[ Cluster__00967 ]
gnl|abysis|U80187
[ Cluster__00968 ]
gnl|abysis|U88679|pairedto:U88678
[ Cluster__00969 ]
gnl|abysis|U80188
[ Cluster__00970 ]
gnl|abysis|AF007242
[ Cluster__00971 ]
gnl|abysis|AF007240
[ Cluster__00972 ]
gnl|abysis|AF007238
[ Cluster__00973 ]
gnl|abysis|AF012070
[ Cluster__00974 ]
gnl|abysis|AF021862
[ Cluster__00975 ]
gnl|abysis|AF021870
[ Cluster__00976 ]
gnl|abysis|AF021866
[ Cluster__00977 ]
gnl|abysis|AF029239|pairedto:AF029238
[ Cluster__00978 ]
gnl|abysis|AF029746
[ Cluster__00979 ]
gnl|abysis|AF030230
[ Cluster__00980 ]
gnl|abysis|AF044077
[ Cluster__00981 ]
gnl|abysis|AF045028
[ Cluster__00982 ]
gnl|abysis|AF056217|pairedto:AF056216
[ Cluster__00983 ]
gnl|abysis|AF056215|pairedto:AF056214
[ Cluster__00984 ]
gnl|abysis|AF056213|pairedto:AF056212
[ Cluster__00985 ]
gnl|abysis|AF056211|pairedto:AF056210
[ Cluster__00986 ]
gnl|abysis|AF045024
[ Cluster__00987 ]
gnl|abysis|AF071060
[ Cluster__00988 ]
gnl|abysis|AF104465
[ Cluster__00989 ]
gnl|abysis|AF104463
[ Cluster__00990 ]
gnl|abysis|AF104461
[ Cluster__00991 ]
gnl|abysis|AF104459
[ Cluster__00992 ]
gnl|abysis|AB089644
[ Cluster__00993 ]
gnl|abysis|AB089643
[ Cluster__00994 ]
gnl|abysis|AB089642
[ Cluster__00995 ]
gnl|abysis|AB089641
[ Cluster__00996 ]
gnl|abysis|L41837
[ Cluster__00997 ]
gnl|abysis|AB090862
[ Cluster__00998 ]
gnl|abysis|AB090861
[ Cluster__00999 ]
gnl|abysis|AB090860
[ Cluster__01000 ]
gnl|abysis|AB100169
[ Cluster__01001 ]
gnl|abysis|AB100165
[ Cluster__01002 ]
gnl|abysis|AB097941
[ Cluster__01003 ]
gnl|abysis|AB097940
[ Cluster__01004 ]
gnl|abysis|AB097939
[ Cluster__01005 ]
gnl|abysis|AB248085
[ Cluster__01006 ]
gnl|abysis|EU009129
[ Cluster__01007 ]
gnl|abysis|FJ159155
[ Cluster__01008 ]
gnl|abysis|AB490496
[ Cluster__01009 ]
gnl|abysis|AF005354
[ Cluster__01010 ]
gnl|abysis|AF007236
[ Cluster__01011 ]
gnl|abysis|AF007226
[ Cluster__01012 ]
gnl|abysis|AF007246
[ Cluster__01013 ]
gnl|abysis|AF007244
[ Cluster__01014 ]
gnl|abysis|FJ159277
[ Cluster__01015 ]
gnl|abysis|X90892
[ Cluster__01016 ]
gnl|abysis|X76017
[ Cluster__01017 ]
gnl|abysis|U25122
[ Cluster__01018 ]
gnl|abysis|S76654
[ Cluster__01019 ]
gnl|abysis|S78772
[ Cluster__01020 ]
gnl|abysis|GQ240581
[ Cluster__01021 ]
gnl|abysis|X70095; X51612
[ Cluster__01022 ]
gnl|abysis|GQ165714
[ Cluster__01023 ]
gnl|abysis|U23011
[ Cluster__01024 ]
gnl|abysis|HQ015084
[ Cluster__01025 ]
gnl|abysis|S75676
[ Cluster__01026 ]
gnl|abysis|L21019
[ Cluster__01027 ]
gnl|abysis|DQ157845
[ Cluster__01028 ]
gnl|abysis|U97184
[ Cluster__01029 ]
gnl|abysis|DQ519573
[ Cluster__01030 ]
gnl|abysis|U35889
[ Cluster__01031 ]
gnl|abysis|L31516
[ Cluster__01032 ]
gnl|abysis|DQ157739
[ Cluster__01033 ]
gnl|abysis|FJ233899
[ Cluster__01034 ]
gnl|abysis|U55443
[ Cluster__01035 ]
gnl|abysis|EU275261
[ Cluster__01036 ]
gnl|abysis|AF516285
[ Cluster__01037 ]
gnl|abysis|DQ381551
[ Cluster__01038 ]
gnl|abysis|U55426
[ Cluster__01039 ]
gnl|abysis|U83617
[ Cluster__01040 ]
gnl|abysis|L21017
[ Cluster__01041 ]
gnl|abysis|U78800|pairedto:U78799
[ Cluster__01042 ]
gnl|abysis|EF392838
[ Cluster__01043 ]
gnl|abysis|U39824
[ Cluster__01044 ]
gnl|abysis|U22978
[ Cluster__01045 ]
gnl|abysis|U22982
[ Cluster__01046 ]
gnl|abysis|U70448
[ Cluster__01047 ]
gnl|abysis|U16180
[ Cluster__01048 ]
gnl|abysis|M58455
[ Cluster__01049 ]
gnl|abysis|M58457
[ Cluster__01050 ]
gnl|abysis|FJ265531
[ Cluster__01051 ]
gnl|abysis|U33142
[ Cluster__01052 ]
gnl|abysis|X55042
[ Cluster__01053 ]
gnl|abysis|U97182
[ Cluster__01054 ]
gnl|abysis|GU126679
[ Cluster__01055 ]
gnl|abysis|M58451
[ Cluster__01056 ]
gnl|abysis|X90901
[ Cluster__01057 ]
gnl|abysis|U55430
[ Cluster__01058 ]
gnl|abysis|EU568240
[ Cluster__01059 ]
gnl|abysis|EF063580
[ Cluster__01060 ]
gnl|abysis|U55435
[ Cluster__01061 ]
gnl|abysis|U55424
[ Cluster__01062 ]
gnl|abysis|FJ233904
[ Cluster__01063 ]
gnl|abysis|U55431
[ Cluster__01064 ]
gnl|abysis|L18942
[ Cluster__01065 ]
gnl|abysis|X58586; Y00794
[ Cluster__01066 ]
gnl|abysis|EF672222
[ Cluster__01067 ]
gnl|abysis|EU568243
[ Cluster__01068 ]
gnl|abysis|U88685|pairedto:U88684
[ Cluster__01069 ]
gnl|abysis|EU159569
[ Cluster__01070 ]
gnl|abysis|DQ321360
[ Cluster__01071 ]
gnl|abysis|DQ321356
[ Cluster__01072 ]
gnl|abysis|DQ321362
[ Cluster__01073 ]
gnl|abysis|DQ321340
[ Cluster__01074 ]
gnl|abysis|U39805
[ Cluster__01075 ]
gnl|abysis|D88407
[ Cluster__01076 ]
gnl|abysis|U88671
[ Cluster__01077 ]
gnl|abysis|EU568251
[ Cluster__01078 ]
gnl|abysis|DQ321352
[ Cluster__01079 ]
gnl|abysis|X65093
[ Cluster__01080 ]
gnl|abysis|M60390
[ Cluster__01081 ]
gnl|abysis|EF030739
[ Cluster__01082 ]
gnl|abysis|FJ164066
[ Cluster__01083 ]
gnl|abysis|EF392842
[ Cluster__01084 ]
gnl|abysis|EU568278
[ Cluster__01085 ]
gnl|abysis|DQ868376
[ Cluster__01086 ]
gnl|abysis|EU887948
[ Cluster__01087 ]
gnl|abysis|L25854
[ Cluster__01088 ]
gnl|abysis|DQ321346
[ Cluster__01089 ]
gnl|abysis|DQ228146
[ Cluster__01090 ]
gnl|abysis|D85104
[ Cluster__01091 ]
gnl|abysis|U55631
[ Cluster__01092 ]
gnl|abysis|U03111
[ Cluster__01093 ]
gnl|abysis|FM177889
[ Cluster__01094 ]
gnl|abysis|U23012
[ Cluster__01095 ]
gnl|abysis|GU256049
[ Cluster__01096 ]
gnl|abysis|X90897
[ Cluster__01097 ]
gnl|abysis|DQ321358
[ Cluster__01098 ]
gnl|abysis|EU048271
[ Cluster__01099 ]
gnl|abysis|EF030740
[ Cluster__01100 ]
gnl|abysis|Y15085
[ Cluster__01101 ]
gnl|abysis|HQ015088
[ Cluster__01102 ]
gnl|abysis|U50328
[ Cluster__01103 ]
gnl|abysis|AY309450
[ Cluster__01104 ]
gnl|abysis|AY309448
[ Cluster__01105 ]
gnl|abysis|AY310524
[ Cluster__01106 ]
gnl|abysis|AY310532
[ Cluster__01107 ]
gnl|abysis|AY556405|pairedto:AY556404
[ Cluster__01108 ]
gnl|abysis|AY342405
[ Cluster__01109 ]
gnl|abysis|AY484431
[ Cluster__01110 ]
gnl|abysis|AY532384
[ Cluster__01111 ]
gnl|abysis|AY531629
[ Cluster__01112 ]
gnl|abysis|AY556407|pairedto:AY556406
[ Cluster__01113 ]
gnl|abysis|U31741
[ Cluster__01114 ]
gnl|abysis|AY594678|pairedto:AY594677
[ Cluster__01115 ]
gnl|abysis|AY594682|pairedto:AY594681
[ Cluster__01116 ]
gnl|abysis|AY625280
[ Cluster__01117 ]
gnl|abysis|AY631282
[ Cluster__01118 ]
gnl|abysis|AY631281
[ Cluster__01119 ]
gnl|abysis|AY631280
[ Cluster__01120 ]
gnl|abysis|AY631279
[ Cluster__01121 ]
gnl|abysis|AY631283
[ Cluster__01122 ]
gnl|abysis|AJ459794
[ Cluster__01123 ]
gnl|abysis|AJ459799
[ Cluster__01124 ]
gnl|abysis|AY648687
[ Cluster__01125 ]
gnl|abysis|AY208331
[ Cluster__01126 ]
gnl|abysis|AY208329
[ Cluster__01127 ]
gnl|abysis|AY208327
[ Cluster__01128 ]
gnl|abysis|AY208335
[ Cluster__01129 ]
gnl|abysis|AY208343
[ Cluster__01130 ]
gnl|abysis|AY208341
[ Cluster__01131 ]
gnl|abysis|AY208339
[ Cluster__01132 ]
gnl|abysis|AY208333
[ Cluster__01133 ]
gnl|abysis|AY229948
[ Cluster__01134 ]
gnl|abysis|AY229946
[ Cluster__01135 ]
gnl|abysis|AY229944
[ Cluster__01136 ]
gnl|abysis|AY229940
[ Cluster__01137 ]
gnl|abysis|AY229938
[ Cluster__01138 ]
gnl|abysis|AY229966
[ Cluster__01139 ]
gnl|abysis|AY229964
[ Cluster__01140 ]
gnl|abysis|AY229956
[ Cluster__01141 ]
gnl|abysis|AY229952
[ Cluster__01142 ]
gnl|abysis|AY229950
[ Cluster__01143 ]
gnl|abysis|AY245603
[ Cluster__01144 ]
gnl|abysis|AY245601
[ Cluster__01145 ]
gnl|abysis|AY309010
[ Cluster__01146 ]
gnl|abysis|AY309452
[ Cluster__01147 ]
gnl|abysis|CS017679
[ Cluster__01148 ]
gnl|abysis|CS017672
[ Cluster__01149 ]
gnl|abysis|CS460808
[ Cluster__01150 ]
gnl|abysis|D29670
[ Cluster__01151 ]
gnl|abysis|D85749
[ Cluster__01152 ]
gnl|abysis|AY816714|pairedto:AY816715
[ Cluster__01153 ]
gnl|abysis|039763
[ Cluster__01154 ]
gnl|abysis|AX829017
[ Cluster__01155 ]
gnl|abysis|HQ326123
[ Cluster__01156 ]
gnl|abysis|AF207620
[ Cluster__01157 ]
gnl|abysis|AB100164
[ Cluster__01158 ]
gnl|abysis|EU073762
[ Cluster__01159 ]
gnl|abysis|EF392666
[ Cluster__01160 ]
gnl|abysis|L41627
[ Cluster__01161 ]
gnl|abysis|AF348615
[ Cluster__01162 ]
gnl|abysis|AY229962
[ Cluster__01163 ]
gnl|abysis|AY853691
[ Cluster__01164 ]
gnl|abysis|D88411
[ Cluster__01165 ]
gnl|abysis|DQ381545
[ Cluster__01166 ]
gnl|abysis|AY738760
[ Cluster__01167 ]
gnl|abysis|X90896
[ Cluster__01168 ]
gnl|abysis|X90895
[ Cluster__01169 ]
gnl|abysis|AY648683
[ Cluster__01170 ]
gnl|abysis|AF163749
[ Cluster__01171 ]
gnl|abysis|AY661786
[ Cluster__01172 ]
gnl|abysis|AY661785
[ Cluster__01173 ]
gnl|abysis|AY669066
[ Cluster__01174 ]
gnl|abysis|AF420003
[ Cluster__01175 ]
gnl|abysis|AY691554
[ Cluster__01176 ]
gnl|abysis|AY787869
[ Cluster__01177 ]
gnl|abysis|AY835665
[ Cluster__01178 ]
gnl|abysis|AY835663
[ Cluster__01179 ]
gnl|abysis|AY835661
[ Cluster__01180 ]
gnl|abysis|AY854499
[ Cluster__01181 ]
gnl|abysis|AY853695
[ Cluster__01182 ]
gnl|abysis|AY853689
[ Cluster__01183 ]
gnl|abysis|AY860429
[ Cluster__01184 ]
gnl|abysis|EU568271
[ Cluster__01185 ]
gnl|abysis|D88409
[ Cluster__01186 ]
gnl|abysis|CQ798395
[ Cluster__01187 ]
gnl|abysis|U27111
[ Cluster__01188 ]
gnl|abysis|CQ774882
[ Cluster__01189 ]
gnl|abysis|CQ819034
[ Cluster__01190 ]
gnl|abysis|CQ867267
[ Cluster__01191 ]
gnl|abysis|CS027606
[ Cluster__01192 ]
gnl|abysis|AF321948
[ Cluster__01193 ]
gnl|abysis|AF321934
[ Cluster__01194 ]
gnl|abysis|AF321964
[ Cluster__01195 ]
gnl|abysis|AF321962
[ Cluster__01196 ]
gnl|abysis|AF321954
[ Cluster__01197 ]
gnl|abysis|AF321952
[ Cluster__01198 ]
gnl|abysis|AF321950
[ Cluster__01199 ]
gnl|abysis|AF393381|pairedto:AF393380
[ Cluster__01200 ]
gnl|abysis|AF393387|pairedto:AF393386
[ Cluster__01201 ]
gnl|abysis|AF393385|pairedto:AF393384
[ Cluster__01202 ]
gnl|abysis|AF393383|pairedto:AF393382
[ Cluster__01203 ]
gnl|abysis|AF410258
[ Cluster__01204 ]
gnl|abysis|AF433164
[ Cluster__01205 ]
gnl|abysis|AF433162|pairedto:AF433161
[ Cluster__01206 ]
gnl|abysis|AF433160|pairedto:AF433159
[ Cluster__01207 ]
gnl|abysis|AF465248
[ Cluster__01208 ]
gnl|abysis|AF486644|pairedto:AF486643
[ Cluster__01209 ]
gnl|abysis|AF486642|pairedto:AF486641
[ Cluster__01210 ]
gnl|abysis|AF516284
[ Cluster__01211 ]
gnl|abysis|AF516283
[ Cluster__01212 ]
gnl|abysis|AF516282
[ Cluster__01213 ]
gnl|abysis|AF550417
[ Cluster__01214 ]
gnl|abysis|AF104333
[ Cluster__01215 ]
gnl|abysis|AF105001
[ Cluster__01216 ]
gnl|abysis|AF105000
[ Cluster__01217 ]
gnl|abysis|AF104999
[ Cluster__01218 ]
gnl|abysis|AF104997
[ Cluster__01219 ]
gnl|abysis|AF104996
[ Cluster__01220 ]
gnl|abysis|AF104469
[ Cluster__01221 ]
gnl|abysis|AF139245
[ Cluster__01222 ]
gnl|abysis|AF139240
[ Cluster__01223 ]
gnl|abysis|AF152371
[ Cluster__01224 ]
gnl|abysis|AF163751
[ Cluster__01225 ]
gnl|abysis|AF163743
[ Cluster__01226 ]
gnl|abysis|AF163739
[ Cluster__01227 ]
gnl|abysis|AF163761
[ Cluster__01228 ]
gnl|abysis|AF178454
[ Cluster__01229 ]
gnl|abysis|AF191794
[ Cluster__01230 ]
gnl|abysis|AF230102
[ Cluster__01231 ]
gnl|abysis|AF230100
[ Cluster__01232 ]
gnl|abysis|AF238291
[ Cluster__01233 ]
gnl|abysis|AF289189
[ Cluster__01234 ]
gnl|abysis|AF289187|pairedto:AF289186
[ Cluster__01235 ]
gnl|abysis|AF289185|pairedto:AF289184
[ Cluster__01236 ]
gnl|abysis|L41836
[ Cluster__01237 ]
gnl|abysis|AM887764
[ Cluster__01238 ]
gnl|abysis|DQ228206
[ Cluster__01239 ]
gnl|abysis|AX060786
[ Cluster__01240 ]
gnl|abysis|AX202348
[ Cluster__01241 ]
gnl|abysis|AX350166
[ Cluster__01242 ]
gnl|abysis|AX329177
[ Cluster__01243 ]
gnl|abysis|AX798388
[ Cluster__01244 ]
gnl|abysis|AX798381
[ Cluster__01245 ]
gnl|abysis|AX829078
[ Cluster__01246 ]
gnl|abysis|AY038361
[ Cluster__01247 ]
gnl|abysis|AY195882
[ Cluster__01248 ]
gnl|abysis|AY195880
[ Cluster__01249 ]
gnl|abysis|AY208311
[ Cluster__01250 ]
gnl|abysis|AY208309
[ Cluster__01251 ]
gnl|abysis|AY208307
[ Cluster__01252 ]
gnl|abysis|AY208305
[ Cluster__01253 ]
gnl|abysis|AY208325
[ Cluster__01254 ]
gnl|abysis|AY208321
[ Cluster__01255 ]
gnl|abysis|AY208315
[ Cluster__01256 ]
gnl|abysis|AY208313
[ Cluster__01257 ]
gnl|abysis|AY208337
[ Cluster__01258 ]
gnl|abysis|AJ001812
[ Cluster__01259 ]
gnl|abysis|AJ006792
[ Cluster__01260 ]
gnl|abysis|GU256051
[ Cluster__01261 ]
gnl|abysis|FJ233891
[ Cluster__01262 ]
gnl|abysis|FJ233893
[ Cluster__01263 ]
gnl|abysis|AJ245476
[ Cluster__01264 ]
gnl|abysis|EU159575
[ Cluster__01265 ]
gnl|abysis|AJ272393
[ Cluster__01266 ]
gnl|abysis|AJ277216|pairedto:AJ277217
[ Cluster__01267 ]
gnl|abysis|AJ277215|pairedto:AJ277214
[ Cluster__01268 ]
gnl|abysis|AJ422109
[ Cluster__01269 ]
gnl|abysis|AJ416414
[ Cluster__01270 ]
gnl|abysis|AJ416412
[ Cluster__01271 ]
gnl|abysis|AJ441121
[ Cluster__01272 ]
gnl|abysis|AJ459797
[ Cluster__01273 ]
gnl|abysis|AJ784038
[ Cluster__01274 ]
gnl|abysis|AJ784037
[ Cluster__01275 ]
gnl|abysis|AJ784036
[ Cluster__01276 ]
gnl|abysis|AJ784031
[ Cluster__01277 ]
gnl|abysis|AJ784039
[ Cluster__01278 ]
gnl|abysis|AJ867814|pairedto:AJ867813
[ Cluster__01279 ]
gnl|abysis|EF672221
[ Cluster__01280 ]
gnl|abysis|AM072962
[ Cluster__01281 ]
gnl|abysis|005930
[ Cluster__01282 ]
gnl|abysis|006954|pairedto:003289
[ Cluster__01283 ]
gnl|abysis|006941|pairedto:003276
[ Cluster__01284 ]
gnl|abysis|006936|pairedto:003278
[ Cluster__01285 ]
gnl|abysis|006938|pairedto:003261
[ Cluster__01286 ]
gnl|abysis|005751|pairedto:002723
[ Cluster__01287 ]
gnl|abysis|006345|pairedto:001932
[ Cluster__01288 ]
gnl|abysis|005619|pairedto:002844
[ Cluster__01289 ]
gnl|abysis|005596|pairedto:001934
[ Cluster__01290 ]
gnl|abysis|006368|pairedto:002258
[ Cluster__01291 ]
gnl|abysis|006891|pairedto:003308
[ Cluster__01292 ]
gnl|abysis|1kb5_L|pairedto:1kb5_H
[ Cluster__01293 ]
gnl|abysis|035483|pairedto:035484
[ Cluster__01294 ]
gnl|abysis|006483|pairedto:001968
[ Cluster__01295 ]
gnl|abysis|025467|pairedto:025466
[ Cluster__01296 ]
gnl|abysis|025181|pairedto:025171
[ Cluster__01297 ]
gnl|abysis|006333|pairedto:002505
[ Cluster__01298 ]
gnl|abysis|006952|pairedto:001300
[ Cluster__01299 ]
gnl|abysis|005665|pairedto:002687
[ Cluster__01300 ]
gnl|abysis|005701|pairedto:003312
[ Cluster__01301 ]
gnl|abysis|005681|pairedto:002724
[ Cluster__01302 ]
gnl|abysis|006479|pairedto:003660
[ Cluster__01303 ]
gnl|abysis|046626
[ Cluster__01304 ]
gnl|abysis|049994
[ Cluster__01305 ]
gnl|abysis|049995
[ Cluster__01306 ]
gnl|abysis|025176|pairedto:025170
[ Cluster__01307 ]
gnl|abysis|AB089681
[ Cluster__01308 ]
gnl|abysis|AB089687
[ Cluster__01309 ]
gnl|abysis|AB089689
[ Cluster__01310 ]
gnl|abysis|AB089682
[ Cluster__01311 ]
gnl|abysis|AB089683
[ Cluster__01312 ]
gnl|abysis|AB089684
[ Cluster__01313 ]
gnl|abysis|AB089680
[ Cluster__01314 ]
gnl|abysis|AB089688
[ Cluster__01315 ]
gnl|abysis|006343|pairedto:001462
[ Cluster__01316 ]
gnl|abysis|049666
[ Cluster__01317 ]
gnl|abysis|042444
[ Cluster__01318 ]
gnl|abysis|050003
[ Cluster__01319 ]
gnl|abysis|006693
[ Cluster__01320 ]
gnl|abysis|005926
[ Cluster__01321 ]
gnl|abysis|005967
[ Cluster__01322 ]
gnl|abysis|006655
[ Cluster__01323 ]
gnl|abysis|005623
[ Cluster__01324 ]
gnl|abysis|005705
[ Cluster__01325 ]
gnl|abysis|006342|pairedto:003110
[ Cluster__01326 ]
gnl|abysis|047707
[ Cluster__01327 ]
gnl|abysis|006222|pairedto:001990
[ Cluster__01328 ]
gnl|abysis|006522|pairedto:002867
[ Cluster__01329 ]
gnl|abysis|006520|pairedto:002868
[ Cluster__01330 ]
gnl|abysis|006019
[ Cluster__01331 ]
gnl|abysis|005646
[ Cluster__01332 ]
gnl|abysis|006073
[ Cluster__01333 ]
gnl|abysis|005664
[ Cluster__01334 ]
gnl|abysis|045974|pairedto:045977
[ Cluster__01335 ]
gnl|abysis|005976
[ Cluster__01336 ]
gnl|abysis|006634
[ Cluster__01337 ]
gnl|abysis|006007
[ Cluster__01338 ]
gnl|abysis|006002
[ Cluster__01339 ]
gnl|abysis|006005
[ Cluster__01340 ]
gnl|abysis|006053
[ Cluster__01341 ]
gnl|abysis|006014
[ Cluster__01342 ]
gnl|abysis|005977
[ Cluster__01343 ]
gnl|abysis|005912|pairedto:002581
[ Cluster__01344 ]
gnl|abysis|038759
[ Cluster__01345 ]
gnl|abysis|005614|pairedto:001602
[ Cluster__01346 ]
gnl|abysis|005908|pairedto:002566
[ Cluster__01347 ]
gnl|abysis|006447|pairedto:003323
[ Cluster__01348 ]
gnl|abysis|M83538
[ Cluster__01349 ]
gnl|abysis|005702|pairedto:001783
[ Cluster__01350 ]
gnl|abysis|AM711114
[ Cluster__01351 ]
gnl|abysis|006270
[ Cluster__01352 ]
gnl|abysis|006139|pairedto:001345
[ Cluster__01353 ]
gnl|abysis|006523
[ Cluster__01354 ]
gnl|abysis|005708|pairedto:002525
[ Cluster__01355 ]
gnl|abysis|005704|pairedto:002474
[ Cluster__01356 ]
gnl|abysis|005734
[ Cluster__01357 ]
gnl|abysis|006998
[ Cluster__01358 ]
gnl|abysis|032884
[ Cluster__01359 ]
gnl|abysis|032885
[ Cluster__01360 ]
gnl|abysis|032890
[ Cluster__01361 ]
gnl|abysis|032889
[ Cluster__01362 ]
gnl|abysis|032886
[ Cluster__01363 ]
gnl|abysis|032883
[ Cluster__01364 ]
gnl|abysis|032892
[ Cluster__01365 ]
gnl|abysis|032888
[ Cluster__01366 ]
gnl|abysis|006486|pairedto:002030
[ Cluster__01367 ]
gnl|abysis|025178|pairedto:025172
[ Cluster__01368 ]
gnl|abysis|032876|pairedto:032875
[ Cluster__01369 ]
gnl|abysis|AJ278080|pairedto:AJ278079
[ Cluster__01370 ]
gnl|abysis|AJ278074|pairedto:AJ278073
[ Cluster__01371 ]
gnl|abysis|AJ278084|pairedto:AJ278083
[ Cluster__01372 ]
gnl|abysis|AJ278082|pairedto:AJ278081
[ Cluster__01373 ]
gnl|abysis|AJ278076|pairedto:AJ278075
[ Cluster__01374 ]
gnl|abysis|AJ278078|pairedto:AJ278077
[ Cluster__01375 ]
gnl|abysis|AJ293332
[ Cluster__01376 ]
gnl|abysis|AJ344368
[ Cluster__01377 ]
gnl|abysis|1bm3_L|pairedto:1bm3_H
[ Cluster__01378 ]
gnl|abysis|029919|pairedto:029920
[ Cluster__01379 ]
gnl|abysis|1qfu_L|pairedto:1qfu_H
[ Cluster__01380 ]
gnl|abysis|1eo8_L|pairedto:1eo8_H
[ Cluster__01381 ]
gnl|abysis|1c12_A|pairedto:1c12_B
[ Cluster__01382 ]
gnl|abysis|006484|pairedto:002022
[ Cluster__01383 ]
gnl|abysis|006755
[ Cluster__01384 ]
gnl|abysis|005748
[ Cluster__01385 ]
gnl|abysis|046224|pairedto:046227
[ Cluster__01386 ]
gnl|abysis|046222|pairedto:046225
[ Cluster__01387 ]
gnl|abysis|005549|pairedto:001458
[ Cluster__01388 ]
gnl|abysis|005526|pairedto:001572
[ Cluster__01389 ]
gnl|abysis|005517|pairedto:001570
[ Cluster__01390 ]
gnl|abysis|005516|pairedto:001599
[ Cluster__01391 ]
gnl|abysis|2j88_L|pairedto:2j88_H
[ Cluster__01392 ]
gnl|abysis|006349|pairedto:002570
[ Cluster__01393 ]
gnl|abysis|006278|pairedto:001784
[ Cluster__01394 ]
gnl|abysis|006336|pairedto:003330
[ Cluster__01395 ]
gnl|abysis|046223|pairedto:046226
[ Cluster__01396 ]
gnl|abysis|005501
[ Cluster__01397 ]
gnl|abysis|005630|pairedto:003224
[ Cluster__01398 ]
gnl|abysis|1cic_C|pairedto:1cic_D
[ Cluster__01399 ]
gnl|abysis|1dvf_C|pairedto:1dvf_D
[ Cluster__01400 ]
gnl|abysis|1iai_L|pairedto:1iai_H
[ Cluster__01401 ]
gnl|abysis|DQ452053
[ Cluster__01402 ]
gnl|abysis|DQ452055
[ Cluster__01403 ]
gnl|abysis|AJ884575
[ Cluster__01404 ]
gnl|abysis|AJ880391
[ Cluster__01405 ]
gnl|abysis|1igc_L|pairedto:1igc_H
[ Cluster__01406 ]
gnl|abysis|S54760
[ Cluster__01407 ]
gnl|abysis|028987|pairedto:028983
[ Cluster__01408 ]
gnl|abysis|1ae6_L|pairedto:1ae6_H
[ Cluster__01409 ]
gnl|abysis|1clz_L|pairedto:1clz_H
[ Cluster__01410 ]
gnl|abysis|FM163489
[ Cluster__01411 ]
gnl|abysis|FM163488
[ Cluster__01412 ]
gnl|abysis|FM163492
[ Cluster__01413 ]
gnl|abysis|006691|pairedto:001373
[ Cluster__01414 ]
gnl|abysis|006485
[ Cluster__01415 ]
gnl|abysis|048000
[ Cluster__01416 ]
gnl|abysis|048001
[ Cluster__01417 ]
gnl|abysis|048002
[ Cluster__01418 ]
gnl|abysis|048005
[ Cluster__01419 ]
gnl|abysis|046627
[ Cluster__01420 ]
gnl|abysis|026508
[ Cluster__01421 ]
gnl|abysis|025740|pairedto:025742
[ Cluster__01422 ]
gnl|abysis|005901
[ Cluster__01423 ]
gnl|abysis|006741|pairedto:001460
[ Cluster__01424 ]
gnl|abysis|AF042656
[ Cluster__01425 ]
gnl|abysis|AF042654
[ Cluster__01426 ]
gnl|abysis|040145|pairedto:040147
[ Cluster__01427 ]
gnl|abysis|006959|pairedto:003108
[ Cluster__01428 ]
gnl|abysis|006949
[ Cluster__01429 ]
gnl|abysis|029593|pairedto:029595
[ Cluster__01430 ]
gnl|abysis|023599|pairedto:023598
[ Cluster__01431 ]
gnl|abysis|040351|pairedto:040349
[ Cluster__01432 ]
gnl|abysis|006946|pairedto:003269
[ Cluster__01433 ]
gnl|abysis|006827|pairedto:003216
[ Cluster__01434 ]
gnl|abysis|036988|pairedto:036990
[ Cluster__01435 ]
gnl|abysis|006304|pairedto:002232
[ Cluster__01436 ]
gnl|abysis|006489|pairedto:002019
[ Cluster__01437 ]
gnl|abysis|036669
[ Cluster__01438 ]
gnl|abysis|049993
[ Cluster__01439 ]
gnl|abysis|023496|pairedto:023497
[ Cluster__01440 ]
gnl|abysis|005727|pairedto:002794
[ Cluster__01441 ]
gnl|abysis|022127|pairedto:022120
[ Cluster__01442 ]
gnl|abysis|022128|pairedto:022121
[ Cluster__01443 ]
gnl|abysis|022126|pairedto:022119
[ Cluster__01444 ]
gnl|abysis|006482
[ Cluster__01445 ]
gnl|abysis|006050|pairedto:003245
[ Cluster__01446 ]
gnl|abysis|020029|pairedto:020019
[ Cluster__01447 ]
gnl|abysis|020030|pairedto:020020
[ Cluster__01448 ]
gnl|abysis|020028|pairedto:020018
[ Cluster__01449 ]
gnl|abysis|006056
[ Cluster__01450 ]
gnl|abysis|006438|pairedto:003153
[ Cluster__01451 ]
gnl|abysis|006901
[ Cluster__01452 ]
gnl|abysis|006051|pairedto:003243
[ Cluster__01453 ]
gnl|abysis|006942|pairedto:003250
[ Cluster__01454 ]
gnl|abysis|006052|pairedto:003244
[ Cluster__01455 ]
gnl|abysis|006550
[ Cluster__01456 ]
gnl|abysis|028356
[ Cluster__01457 ]
gnl|abysis|005684
[ Cluster__01458 ]
gnl|abysis|006381
[ Cluster__01459 ]
gnl|abysis|3iy3_A|pairedto:3iy3_B
[ Cluster__01460 ]
gnl|abysis|3iy0_L|pairedto:3iy0_H
[ Cluster__01461 ]
gnl|abysis|034969
[ Cluster__01462 ]
gnl|abysis|035896
[ Cluster__01463 ]
gnl|abysis|AB050078
[ Cluster__01464 ]
gnl|abysis|AB050079
[ Cluster__01465 ]
gnl|abysis|005669
[ Cluster__01466 ]
gnl|abysis|006638|pairedto:003481
[ Cluster__01467 ]
gnl|abysis|005466
[ Cluster__01468 ]
gnl|abysis|006758
[ Cluster__01469 ]
gnl|abysis|005835|pairedto:002568
[ Cluster__01470 ]
gnl|abysis|006279|pairedto:002772
[ Cluster__01471 ]
gnl|abysis|3gk8_L|pairedto:3gk8_H
[ Cluster__01472 ]
gnl|abysis|1orq_A|pairedto:1orq_B
[ Cluster__01473 ]
gnl|abysis|1ors_A|pairedto:1ors_B
[ Cluster__01474 ]
gnl|abysis|006358|pairedto:002575
[ Cluster__01475 ]
gnl|abysis|006357|pairedto:002550
[ Cluster__01476 ]
gnl|abysis|006562|pairedto:002855
[ Cluster__01477 ]
gnl|abysis|006554|pairedto:002853
[ Cluster__01478 ]
gnl|abysis|EU568270
[ Cluster__01479 ]
gnl|abysis|U55429
[ Cluster__01480 ]
gnl|abysis|1qfw_M|pairedto:1qfw_I
[ Cluster__01481 ]
gnl|abysis|005616|pairedto:001212
[ Cluster__01482 ]
gnl|abysis|005515|pairedto:001204
[ Cluster__01483 ]
gnl|abysis|028219|pairedto:028217
[ Cluster__01484 ]
gnl|abysis|1psk_L|pairedto:1psk_H
[ Cluster__01485 ]
gnl|abysis|1t2q_L|pairedto:1t2q_H
[ Cluster__01486 ]
gnl|abysis|1nsn_L|pairedto:1nsn_H
[ Cluster__01487 ]
gnl|abysis|3efd_L|pairedto:3efd_H
[ Cluster__01488 ]
gnl|abysis|1dsf_L|pairedto:1dsf_H
[ Cluster__01489 ]
gnl|abysis|3gnm_L|pairedto:3gnm_H
[ Cluster__01490 ]
gnl|abysis|4fab_L|pairedto:4fab_H
[ Cluster__01491 ]
gnl|abysis|1jhl_L|pairedto:1jhl_H
[ Cluster__01492 ]
gnl|abysis|1h8n_A_i|pairedto:1h8n_A_ii
[ Cluster__01493 ]
gnl|abysis|1fpt_L|pairedto:1fpt_H
[ Cluster__01494 ]
gnl|abysis|006371
[ Cluster__01495 ]
gnl|abysis|006757|pairedto:002617
[ Cluster__01496 ]
gnl|abysis|006407
[ Cluster__01497 ]
gnl|abysis|006978
[ Cluster__01498 ]
gnl|abysis|006470
[ Cluster__01499 ]
gnl|abysis|007052
[ Cluster__01500 ]
gnl|abysis|005830
[ Cluster__01501 ]
gnl|abysis|006103
[ Cluster__01502 ]
gnl|abysis|M58453
[ Cluster__01503 ]
gnl|abysis|U55441
[ Cluster__01504 ]
gnl|abysis|L10422
[ Cluster__01505 ]
gnl|abysis|X70090; X51612
[ Cluster__01506 ]
gnl|abysis|GU799552
[ Cluster__01507 ]
gnl|abysis|HQ015082
[ Cluster__01508 ]
gnl|abysis|EF063588
[ Cluster__01509 ]
gnl|abysis|U39823
[ Cluster__01510 ]
gnl|abysis|S54759
[ Cluster__01511 ]
gnl|abysis|DQ460048
[ Cluster__01512 ]
gnl|abysis|FJ233900
[ Cluster__01513 ]
gnl|abysis|U07207
[ Cluster__01514 ]
gnl|abysis|FJ265533
[ Cluster__01515 ]
gnl|abysis|U01851
[ Cluster__01516 ]
gnl|abysis|EF672223
[ Cluster__01517 ]
gnl|abysis|DQ321342
[ Cluster__01518 ]
gnl|abysis|FJ265539
[ Cluster__01519 ]
gnl|abysis|U55434
[ Cluster__01520 ]
gnl|abysis|GU799558
[ Cluster__01521 ]
gnl|abysis|DQ321344
[ Cluster__01522 ]
gnl|abysis|EF063586
[ Cluster__01523 ]
gnl|abysis|DQ868770
[ Cluster__01524 ]
gnl|abysis|Y11589
[ Cluster__01525 ]
gnl|abysis|DQ381547
[ Cluster__01526 ]
gnl|abysis|U16181
[ Cluster__01527 ]
gnl|abysis|U55418
[ Cluster__01528 ]
gnl|abysis|M90691
[ Cluster__01529 ]
gnl|abysis|DQ321364
[ Cluster__01530 ]
gnl|abysis|FJ265541
[ Cluster__01531 ]
gnl|abysis|X90893
[ Cluster__01532 ]
gnl|abysis|DQ487205
[ Cluster__01533 ]
gnl|abysis|DQ381543
[ Cluster__01534 ]
gnl|abysis|DQ321368
[ Cluster__01535 ]
gnl|abysis|GQ240573
[ Cluster__01536 ]
gnl|abysis|DQ321348
[ Cluster__01537 ]
gnl|abysis|DQ301919
[ Cluster__01538 ]
gnl|abysis|DQ228150
[ Cluster__01539 ]
gnl|abysis|S49457
[ Cluster__01540 ]
gnl|abysis|HQ015080
[ Cluster__01541 ]
gnl|abysis|U78802|pairedto:U78801
[ Cluster__01542 ]
gnl|abysis|GU799556
[ Cluster__01543 ]
gnl|abysis|DQ279862
[ Cluster__01544 ]
gnl|abysis|Y09366
[ Cluster__01545 ]
gnl|abysis|EU568254
[ Cluster__01546 ]
gnl|abysis|L21021
[ Cluster__01547 ]
gnl|abysis|005678|pairedto:002755
[ Cluster__01548 ]
gnl|abysis|005509|pairedto:001988
[ Cluster__01549 ]
gnl|abysis|006681|pairedto:003159
[ Cluster__01550 ]
gnl|abysis|005764|pairedto:002391
[ Cluster__01551 ]
gnl|abysis|006418
[ Cluster__01552 ]
gnl|abysis|005889|pairedto:002725
[ Cluster__01553 ]
gnl|abysis|045724|pairedto:045719
[ Cluster__01554 ]
gnl|abysis|036764
[ Cluster__01555 ]
gnl|abysis|020035|pairedto:020025
[ Cluster__01556 ]
gnl|abysis|020033|pairedto:020023
[ Cluster__01557 ]
gnl|abysis|020034|pairedto:020024
[ Cluster__01558 ]
gnl|abysis|036654|pairedto:036649
[ Cluster__01559 ]
gnl|abysis|045726
[ Cluster__01560 ]
gnl|abysis|045725|pairedto:045720
[ Cluster__01561 ]
gnl|abysis|029888|pairedto:029889
[ Cluster__01562 ]
gnl|abysis|036652|pairedto:036647
[ Cluster__01563 ]
gnl|abysis|050047
[ Cluster__01564 ]
gnl|abysis|042464|pairedto:042461
[ Cluster__01565 ]
gnl|abysis|036651|pairedto:036646
[ Cluster__01566 ]
gnl|abysis|019397|pairedto:019396
[ Cluster__01567 ]
gnl|abysis|006532|pairedto:002919
[ Cluster__01568 ]
gnl|abysis|AB056118
[ Cluster__01569 ]
gnl|abysis|006687|pairedto:002577
[ Cluster__01570 ]
gnl|abysis|006594|pairedto:003282
[ Cluster__01571 ]
gnl|abysis|006584|pairedto:001598
[ Cluster__01572 ]
gnl|abysis|007048|pairedto:001609
[ Cluster__01573 ]
gnl|abysis|006589|pairedto:003267
[ Cluster__01574 ]
gnl|abysis|006595|pairedto:001589
[ Cluster__01575 ]
gnl|abysis|006300|pairedto:002020
[ Cluster__01576 ]
gnl|abysis|006240
[ Cluster__01577 ]
gnl|abysis|022129|pairedto:022122
[ Cluster__01578 ]
gnl|abysis|006516
[ Cluster__01579 ]
gnl|abysis|022130|pairedto:022123
[ Cluster__01580 ]
gnl|abysis|034179|pairedto:034181
[ Cluster__01581 ]
gnl|abysis|2imm_A
[ Cluster__01582 ]
gnl|abysis|032523|pairedto:032524
[ Cluster__01583 ]
gnl|abysis|1lo4_L|pairedto:1lo4_H
[ Cluster__01584 ]
gnl|abysis|005884
[ Cluster__01585 ]
gnl|abysis|005514|pairedto:001555
[ Cluster__01586 ]
gnl|abysis|006927
[ Cluster__01587 ]
gnl|abysis|005510|pairedto:001541
[ Cluster__01588 ]
gnl|abysis|006887|pairedto:001546
[ Cluster__01589 ]
gnl|abysis|006818
[ Cluster__01590 ]
gnl|abysis|006013|pairedto:001916
[ Cluster__01591 ]
gnl|abysis|025077|pairedto:025075
[ Cluster__01592 ]
gnl|abysis|006374|pairedto:002021
[ Cluster__01593 ]
gnl|abysis|006743
[ Cluster__01594 ]
gnl|abysis|006840|pairedto:001593
[ Cluster__01595 ]
gnl|abysis|006986|pairedto:002754
[ Cluster__01596 ]
gnl|abysis|006854
[ Cluster__01597 ]
gnl|abysis|006855|pairedto:001603
[ Cluster__01598 ]
gnl|abysis|006977|pairedto:001646
[ Cluster__01599 ]
gnl|abysis|006451|pairedto:003352
[ Cluster__01600 ]
gnl|abysis|046624
[ Cluster__01601 ]
gnl|abysis|046625
[ Cluster__01602 ]
gnl|abysis|006426
[ Cluster__01603 ]
gnl|abysis|006027|pairedto:001586
[ Cluster__01604 ]
gnl|abysis|032172|pairedto:032175
[ Cluster__01605 ]
gnl|abysis|032171|pairedto:032178
[ Cluster__01606 ]
gnl|abysis|005738|pairedto:003164
[ Cluster__01607 ]
gnl|abysis|005737|pairedto:003171
[ Cluster__01608 ]
gnl|abysis|005740|pairedto:003179
[ Cluster__01609 ]
gnl|abysis|005966
[ Cluster__01610 ]
gnl|abysis|005618
[ Cluster__01611 ]
gnl|abysis|005607
[ Cluster__01612 ]
gnl|abysis|005608
[ Cluster__01613 ]
gnl|abysis|1mvu_A|pairedto:1mvu_B
[ Cluster__01614 ]
gnl|abysis|024084|pairedto:024074
[ Cluster__01615 ]
gnl|abysis|024085|pairedto:024075
[ Cluster__01616 ]
gnl|abysis|024086|pairedto:024076
[ Cluster__01617 ]
gnl|abysis|024087|pairedto:024077
[ Cluster__01618 ]
gnl|abysis|024088|pairedto:024078
[ Cluster__01619 ]
gnl|abysis|046033|pairedto:046032
[ Cluster__01620 ]
gnl|abysis|049992
[ Cluster__01621 ]
gnl|abysis|3qg7_L|pairedto:3qg7_H
[ Cluster__01622 ]
gnl|abysis|1h3p_L|pairedto:1h3p_H
[ Cluster__01623 ]
gnl|abysis|2oz4_L|pairedto:2oz4_H
[ Cluster__01624 ]
gnl|abysis|1yee_L|pairedto:1yee_H
[ Cluster__01625 ]
gnl|abysis|32c2_A|pairedto:32c2_B
[ Cluster__01626 ]
gnl|abysis|2g60_L|pairedto:2g60_H
[ Cluster__01627 ]
gnl|abysis|2w9d_L|pairedto:2w9d_H
[ Cluster__01628 ]
gnl|abysis|2w9e_L|pairedto:2w9e_H
[ Cluster__01629 ]
gnl|abysis|3fmg_L|pairedto:3fmg_H
[ Cluster__01630 ]
gnl|abysis|1rjl_A|pairedto:1rjl_B
[ Cluster__01631 ]
gnl|abysis|1rmf_L|pairedto:1rmf_H
[ Cluster__01632 ]
gnl|abysis|019166|pairedto:019174
[ Cluster__01633 ]
gnl|abysis|019170|pairedto:019177
[ Cluster__01634 ]
gnl|abysis|019171|pairedto:019178
[ Cluster__01635 ]
gnl|abysis|019172|pairedto:019173
